# Supplementary material for: A catalogue of biochemically diverse CRISPR-Cas9 orthologs
Source: Nat Commun. 2020 Nov 2;11:5512. doi: 10.1038/s41467-020-19344-1 (PMC7606464; doi:10.1038/s41467-020-19344-1)
Supplement: Supplementary file 4 — Supplementary Data 1 [file 41467_2020_19344_MOESM4_ESM.xlsx]

## Sheet: Table S1
Percent Amino Acid Identity Matrix
Orthologs indicated with a PMID no. have been previously described to function as genome editing tools.
			Phylogenetic Clade
			I	I	II	III	III	III	III	III	III	III	III	III	III	III	III	III	III	IV	IV	IV	IV		IV		IV	IV	IV	IV	IV	IV	IV	IV		V	V	V	V	V	V	V	V	V	V	V	V	V	V
		Cas9 Ortholog	Fno_PMID: 26875867	Lpn	Khu	Cgl	Esp1	Lrh	Lsp1	Pac	Lsp2	Tba	Lce	Vpa	Fma	Tde	Tpu	Ain	Esp2	Lan	Eit	Lmo	Efa	Sth3_PMID: 26658966	Seq2	Sca_PMID: 30397647	Sdy	Spy_PMID: 23287718	Sra	Sag2	Sag1	Sga	Seq1	Smu	Sma1_PMID: 32424114	Fho	Ece	Tsp	Ssu	Sma2	Ssa	Sth1A	Sth1_PMID: 26658966	Sgo	Ssi	Bni	Edo	Mse	Sau1_PMID: 25830891
Phylogenetic Clade	I	Fno_PMID: 26875867	100	11.9534	11.3063	10.6214	11.3043	11.3887	11.5018	11.7862	9.95702	11.4286	10.8961	11.731	12.6113	10.2509	10.7527	11.4875	11.5242	12.0637	13.0075	10.9294	12.8358	12.7522	11.276	11.2	10.6492	10.4532	11.7518	11.5468	12.211	11.8891	11.8545	11.6729	11.8087	11.9965	12.6984	11.0208	12.2995	12.4779	12.3336	12.4777	12.3996	12.0599	12.3886	12.218	11.4574	13.6406	13.5802
	I	Lpn	11.9534	100	10.6952	9.69388	9.18367	10.6539	10.696	10.6881	10.277	10.277	11.0058	9.62099	11.2018	10.4227	10.7143	10.162	9.96283	10.091	10.8271	9.96283	11.0448	10.7872	9.94065	10.1312	10.3574	10.2339	10.5839	11.0058	11.4431	10.3574	10.4956	11.1524	10.7623	11.3835	11.6402	10.8401	13.4581	12.6549	12.1562	11.8538	12.0428	12.5	11.6756	11.4662	9.71585	12.9821	11.8708
	II	Khu	11.3063	10.6952	100	24.6753	24.5225	22.9183	23.9114	23.6822	23.071	24.1406	23.453	24.5989	24.5225	25.2865	25.0573	21.3904	22.2307	25.5157	25.7448	25.1337	24.5989	25.7448	25.2865	26.1268	25.7448	26.1268	25.3629	25.5921	25.8976	25.2865	24.5225	24.5989	24.1406	16.9002	16.4021	17.7958	17.4688	18.2301	18.811	18.8057	18.5549	18.5739	18.984	16.6353	17.6902	19.0028	18.6135
	III	Cgl	10.6214	9.69388	24.6753	100	47.2464	26.0103	25.7875	25.7687	25.8671	26.3728	25.2168	25.7948	26.5579	25.9393	27.0231	25.6996	26.6171	27.997	27.7444	27.1375	27.9851	26.9509	27.8932	26.9091	26.55	27.0468	27.3723	27.0879	26.8064	28.2276	28.5818	28.1784	28.6996	17.4256	17.9012	18.7895	17.7362	17.2566	17.5688	17.6471	18.0196	17.4296	17.7362	17.6692	17.5069	17.8739	19.8481
	III	Esp1	11.3043	9.18367	24.5225	47.2464	100	28.2145	27.1795	27.306	27.1014	24.6377	25.7246	25.8696	26.4837	25.5797	25.5072	25.1841	25.7249	27.997	29.1729	28.9963	28.5821	27.8986	27.8932	28.0727	27.3523	27.7778	28.3212	28.1772	28.1884	28.884	27.9273	28.7732	28.4006	16.6375	15.6967	18.7895	16.934	16.8142	16.7702	16.3102	16.5031	16.8134	17.6471	16.9173	16.7736	17.0273	18.0437
	III	Lrh	11.3887	10.6539	22.9183	26.0103	28.2145	100	82.6598	39.3093	37.1051	25.2755	25.5694	27.1124	26.4837	26.4511	27.0389	25.8468	25.6506	28.0728	28.8722	29.0706	29.7761	28.7289	28.1899	28.8023	29.3902	29.0963	29.0228	28.6554	28.9493	29.3902	28.2145	28.4758	29.2975	16.9002	16.1376	17.7958	17.8253	16.9912	17.7462	17.0232	17.306	17.3415	17.5579	16.8233	16.7736	18.2502	17.094
	III	Lsp1	11.5018	10.696	23.9114	25.7875	27.1795	82.6598	100	38.8278	36.4103	25.1282	25.7143	27.033	26.4095	26.1539	26.3004	25.1105	25.1301	28.6798	28.1955	29.2193	29.7761	28.1319	27.9674	28.5714	28.7912	28.1319	27.9121	28.2784	28.5714	28.4982	27.8388	28.6245	28.7743	17.6883	16.843	17.8862	17.2905	17.4336	17.3026	17.2905	17.4844	16.8134	17.7362	17.1992	17.0486	18.5325	17.7588
	III	Pac	11.7862	10.6881	23.6822	25.7687	27.306	39.3093	38.8278	100	42.8258	25.8419	27.9649	26.5007	27.4481	28.4041	28.3309	27.9087	26.5427	30.1973	30.0752	30.4089	30.4478	29.6486	29.3769	29.8682	29.8682	30.0146	28.9165	29.3558	29.2094	29.2094	29.3558	29.8885	30.4185	17.5131	16.6667	18.9702	16.934	16.3717	17.2138	17.2014	17.4844	16.9894	17.2905	18.703	18.0568	19.0969	20.038
	III	Lsp2	9.95702	10.277	23.071	25.8671	27.1014	37.1051	36.4103	42.8258	100	25.4298	26.3799	27.2923	26.3353	26.0215	26.5233	26.8778	26.6914	29.6662	28.1203	29.4424	28.7313	28.17	29.3769	28.5818	27.4252	28.4357	26.9343	28.3951	27.6012	28.3734	29.0182	28.2528	28.9985	16.725	17.1958	18.5185	17.2014	17.6991	17.5688	16.6667	17.1276	17.3415	17.5579	18.1391	16.4986	18.4384	18.1387
	III	Tba	11.4286	10.277	24.1406	26.3728	24.6377	25.2755	25.1282	25.8419	25.4298	100	29.4624	29.7568	31.6024	33.6918	33.9785	29.1605	31.8959	27.6935	27.3684	27.3606	27.7612	26.9452	26.7804	26.9818	26.8417	26.7544	28.2482	26.9426	27.2399	26.3311	26.6909	26.6914	27.7279	16.9877	18.3421	19.0605	18.984	18.2301	17.48	17.4688	17.306	17.1655	17.4688	18.797	17.4152	18.1562	18.8984
	III	Lce	10.8961	11.0058	23.453	25.2168	25.7246	25.5694	25.7143	27.9649	26.3799	29.4624	100	34.2652	30.3412	29.7491	29.4624	27.7614	31.9703	26.6313	26.015	26.2454	27.0895	26.2968	25.2967	25.6727	25.0182	25.2193	25.4745	24.8366	24.8555	26.55	26.3273	25.7993	25.5605	16.1996	16.0494	19.5122	18.0036	16.9912	17.48	17.2905	17.306	16.9014	18.0927	17.7632	16.407	19.8495	18.5185
	III	Vpa	11.731	9.62099	24.5989	25.7948	25.8696	27.1124	27.033	26.5007	27.2923	29.7568	34.2652	100	30.0445	32.1864	31.8996	29.1605	33.3086	28.1487	27.3684	29.5911	29.403	27.8818	28.0415	27.7818	28.2276	28.3626	28.3942	27.5962	27.4566	28.7381	27.9273	28.0297	28.6248	17.0753	17.1958	19.0605	18.1818	16.6372	18.5448	17.6471	18.0196	17.2535	17.8253	18.0451	16.407	19.3791	18.9934
	III	Fma	12.6113	11.2018	24.5225	26.5579	26.4837	26.4837	26.4095	27.4481	26.3353	31.6024	30.3412	30.0445	100	32.3442	32.27	28.635	30.632	29.1351	27.4436	27.1375	27.3134	29.2285	27.7448	27.6706	27.5223	27.4481	27.6706	27.819	27.4481	27.9674	27.8932	27.2119	27.3543	18.4764	17.1076	19.0605	17.4688	18.7611	17.2138	17.2014	17.3952	18.4859	18.3601	17.7632	16.2236	19.5673	19.1833
	III	Tde	10.2509	10.4227	25.2865	25.9393	25.5797	26.4511	26.1539	28.4041	26.0215	33.6918	29.7491	32.1864	32.3442	100	84.3728	30.9278	34.5725	27.9211	28.4211	28.8476	29.0299	30.1873	28.3383	28.4364	28.3734	28.4357	28.3212	28.8308	28.5405	29.1758	28.3636	28.6245	29.148	17.4256	17.3721	18.4282	17.5579	17.1681	17.1251	16.934	16.5031	17.3415	17.3797	19.1729	18.2401	18.1562	19.8481
	III	Tpu	10.7527	10.7143	25.0573	27.0231	25.5072	27.0389	26.3004	28.3309	26.5233	33.9785	29.4624	31.8996	32.27	84.3728	100	31.2224	35.0929	27.8452	28.2707	28.6245	29.3284	29.683	28.635	28.9455	28.5193	28.8012	28.3942	28.9034	28.7572	29.3946	28.5091	28.7732	28.849	17.6007	17.3721	18.5185	17.8253	17.3451	17.6575	17.4688	17.1276	17.6056	17.9144	19.6429	17.4152	17.6858	19.3732
	III	Ain	11.4875	10.162	21.3904	25.6996	25.1841	25.8468	25.1105	27.9087	26.8778	29.1605	27.7614	29.1605	28.635	30.9278	31.2224	100	32.5651	27.0106	26.9925	27.7323	27.9851	27.0987	26.4837	27.3196	26.1414	26.8778	26.5832	27.6878	27.6141	25.9205	26.215	27.8067	27.9522	15.1489	15.873	17.3442	17.0232	15.7522	15.2618	14.8841	14.8974	15.2289	15.7754	15.9774	17.1402	18.3443	17.8537
	III	Esp2	11.5242	9.96283	22.2307	26.6171	25.7249	25.6506	25.1301	26.5427	26.6914	31.8959	31.9703	33.3086	30.632	34.5725	35.0929	32.5651	100	27.5417	27.218	26.4684	27.0149	27.8067	26.8402	26.3197	26.0223	26.0967	26.4684	27.2862	27.3606	26.9145	27.1375	27.5093	27.5037	15.6743	17.1958	18.3379	16.7558	16.6372	16.9477	16.221	16.2355	16.3732	17.2014	17.9511	18.0568	18.8147	18.2336
	IV	Lan	12.0637	10.091	25.5157	27.997	27.997	28.0728	28.6798	30.1973	29.6662	27.6935	26.6313	28.1487	29.1351	27.9211	27.8452	27.0106	27.5417	100	44.9165	46.3581	47.3445	45.1442	45.5235	46.0546	45.22	45.827	46.7375	46.434	47.1927	48.5584	44.8407	48.8619	45.6753	16.2872	15.9612	17.6152	15.5971	16.2832	16.5927	16.1319	16.3247	16.0211	16.8449	16.7293	16.5903	17.5917	17.4739
	IV	Eit	13.0075	10.8271	25.7448	27.7444	29.1729	28.8722	28.1955	30.0752	28.1203	27.3684	26.015	27.3684	27.4436	28.4211	28.2707	26.9925	27.218	44.9165	100	53.4586	55.9398	50.2256	51.8797	53.9098	52.3308	53.1579	52.4812	52.1053	52.8571	54.1353	49.6992	54.7368	50.6015	16.8126	16.9312	17.6152	15.7754	16.4602	17.1251	17.0232	17.0384	16.9894	17.7362	17.8571	17.4152	19.285	18.0437
	IV	Lmo	10.9294	9.96283	25.1337	27.1375	28.9963	29.0706	29.2193	30.4089	29.4424	27.3606	26.2454	29.5911	27.1375	28.8476	28.6245	27.7323	26.4684	46.3581	53.4586	100	57.3881	49.8885	51.9703	51.8216	51.1524	52.0446	51.3011	53.2342	54.4238	52.7881	48.8476	55.8364	50.1495	16.1121	17.5485	18.2475	16.3993	16.1947	16.5927	16.3102	16.4139	16.6373	17.7362	16.4474	16.8653	18.7206	18.2336
	IV	Efa	12.8358	11.0448	24.5989	27.9851	28.5821	29.7761	29.7761	30.4478	28.7313	27.7612	27.0895	29.403	27.3134	29.0299	29.3284	27.9851	27.0149	47.3445	55.9398	57.3881	100	51.3433	51.7164	53.0597	52.0896	52.6866	53.4328	52.6119	53.5075	54.6269	49.1045	57.3881	51.9432	16.3748	17.284	18.8799	16.3993	15.7522	16.9477	16.6667	16.9492	16.9014	16.934	17.5752	17.8735	18.5325	19.7531
		Sth3_PMID: 26658966	12.7522	10.7872	25.7448	26.9509	27.8986	28.7289	28.1319	29.6486	28.17	26.9452	26.2968	27.8818	29.2285	30.1873	29.683	27.0987	27.8067	45.1442	50.2256	49.8885	51.3433	100	54.2285	55.3455	56.8198	55.7018	57.8102	58.0973	57.659	57.4763	55.7818	58.1413	57.1749	16.725	17.9012	18.7895	16.6667	17.7876	17.9237	17.5579	17.5736	17.9577	17.6471	18.797	17.6902	20.0376	19.4682
	IV	Seq2	11.276	9.94065	25.2865	27.8932	27.8932	28.1899	27.9674	29.3769	29.3769	26.7804	25.2967	28.0415	27.7448	28.3383	28.635	26.4837	26.8402	45.5235	51.8797	51.9703	51.7164	54.2285	100	67.1365	65.8012	71.0683	57.9377	61.4985	62.8338	60.8309	55.5638	62.3792	56.9507	16.9002	17.0194	17.7055	16.1319	15.9292	16.5927	15.6863	15.9679	15.581	16.3993	17.1053	16.132	18.5325	18.0437
		Sca_PMID: 30397647	11.2	10.1312	26.1268	26.9091	28.0727	28.8023	28.5714	29.8682	28.5818	26.9818	25.6727	27.7818	27.6706	28.4364	28.9455	27.3196	26.3197	46.0546	53.9098	51.8216	53.0597	55.3455	67.1365	100	79.9416	83.4795	58.9781	57.0909	58.4	62.5091	58.5455	63.4944	58.5202	16.5499	16.4903	17.9765	17.0232	18.1416	16.9477	16.8449	16.8599	16.4613	16.6667	18.1391	17.9652	18.8147	18.8034
	IV	Sdy	10.6492	10.3574	25.7448	26.55	27.3523	29.3902	28.7912	29.8682	27.4252	26.8417	25.0182	28.2276	27.5223	28.3734	28.5193	26.1414	26.0223	45.22	52.3308	51.1524	52.0896	56.8198	65.8012	79.9416	100	87.2076	63.8686	57.9869	59.1539	61.6338	57.841	62.8253	58.296	16.9002	16.4021	18.4282	17.1123	17.9646	17.5688	17.5579	17.752	16.6373	17.0232	18.0451	17.6902	19.0028	19.5632
	IV	Spy_PMID: 23287718	10.4532	10.2339	26.1268	27.0468	27.7778	29.0963	28.1319	30.0146	28.4357	26.7544	25.2193	28.3626	27.4481	28.4357	28.8012	26.8778	26.0967	45.827	53.1579	52.0446	52.6866	55.7018	71.0683	83.4795	87.2076	100	60.4532	61.9152	63.4503	63.231	58.3333	64.684	59.3423	16.3748	16.4903	17.6152	16.6667	17.4336	17.0364	16.934	17.1276	16.4613	16.934	17.7632	17.8735	18.7206	18.7085
	IV	Sra	11.7518	10.5839	25.3629	27.3723	28.3212	29.0228	27.9121	28.9165	26.9343	28.2482	25.4745	28.3942	27.6706	28.3212	28.3942	26.5832	26.4684	46.7375	52.4812	51.3011	53.4328	57.8102	57.9377	58.9781	63.8686	60.4532	100	60	63.5036	63.5766	58.6131	67.1375	63.9013	17.6883	17.1958	18.5185	16.3102	17.5221	17.7462	16.8449	17.1276	16.7253	17.1123	18.1391	17.1402	18.3443	18.9934
	IV	Sag2	11.5468	11.0058	25.5921	27.0879	28.1772	28.6554	28.2784	29.3558	28.3951	26.9426	24.8366	27.5962	27.819	28.8308	28.9034	27.6878	27.2862	46.434	52.1053	53.2342	52.6119	58.0973	61.4985	57.0909	57.9869	61.9152	60	100	86.7829	62.2903	56.5818	64.684	56.8012	17.0753	17.3721	17.7055	16.221	16.7257	17.3026	16.8449	16.9492	17.0775	17.0232	16.4474	17.3236	18.1562	18.8984
	IV	Sag1	12.211	11.4431	25.8976	26.8064	28.1884	28.9493	28.5714	29.2094	27.6012	27.2399	24.8555	27.4566	27.4481	28.5405	28.7572	27.6141	27.3606	47.1927	52.8571	54.4238	53.5075	57.659	62.8338	58.4	59.1539	63.4503	63.5036	86.7829	100	63.6761	57.8909	68.4015	60.6129	17.2504	17.9012	17.9765	16.1319	16.6372	18.1012	17.5579	17.6628	17.6937	17.3797	17.0113	17.8735	18.1562	19.2783
	IV	Sga	11.8891	10.3574	25.2865	28.2276	28.884	29.3902	28.4982	29.2094	28.3734	26.3311	26.55	28.7381	27.9674	29.1758	29.3946	25.9205	26.9145	48.5584	54.1353	52.7881	54.6269	57.4763	60.8309	62.5091	61.6338	63.231	63.5766	62.2903	63.6761	100	75.93	73.1599	69.2078	16.6375	17.1958	17.8862	15.9537	16.9027	17.2138	16.934	16.9492	16.9894	16.8449	17.9511	16.0403	19.0028	18.2336
	IV	Seq1	11.8545	10.4956	24.5225	28.5818	27.9273	28.2145	27.8388	29.3558	29.0182	26.6909	26.3273	27.9273	27.8932	28.3636	28.5091	26.215	27.1375	44.8407	49.6992	48.8476	49.1045	55.7818	55.5638	58.5455	57.841	58.3333	58.6131	56.5818	57.8909	75.93	100	65.7249	67.6383	16.725	18.4303	18.9702	16.221	16.9027	17.835	17.2014	17.4844	17.2535	17.3797	18.609	16.5903	19.0969	19.0883
	IV	Smu	11.6729	11.1524	24.5989	28.1784	28.7732	28.4758	28.6245	29.8885	28.2528	26.6914	25.7993	28.0297	27.2119	28.6245	28.7732	27.8067	27.5093	48.8619	54.7368	55.8364	57.3881	58.1413	62.3792	63.4944	62.8253	64.684	67.1375	64.684	68.4015	73.1599	65.7249	100	71.4499	16.4624	16.2257	18.4282	15.5971	16.2832	17.3913	17.0232	17.1276	16.2852	15.9537	18.2331	16.6819	18.9088	18.1387
		Sma1_PMID: 32424114	11.8087	10.7623	24.1406	28.6996	28.4006	29.2975	28.7743	30.4185	28.9985	27.7279	25.5605	28.6248	27.3543	29.148	28.849	27.9522	27.5037	45.6753	50.6015	50.1495	51.9432	57.1749	56.9507	58.5202	58.296	59.3423	63.9013	56.8012	60.6129	69.2078	67.6383	71.4499	100	16.1996	17.1958	18.0668	16.934	16.8142	17.7462	17.2014	17.4844	16.5493	16.7558	17.7632	16.7736	19.5673	19.4682
	V	Fho	11.9965	11.3835	16.9002	17.4256	16.6375	16.9002	17.6883	17.5131	16.725	16.9877	16.1996	17.0753	18.4764	17.4256	17.6007	15.1489	15.6743	16.2872	16.8126	16.1121	16.3748	16.725	16.9002	16.5499	16.9002	16.3748	17.6883	17.0753	17.2504	16.6375	16.725	16.4624	16.1996	100	34.6561	31.9783	33.8681	35.5752	34.5164	35.0267	35.2364	33.6268	34.4029	24.1541	29.8808	29.539	28.3951
	V	Ece	12.6984	11.6402	16.4021	17.9012	15.6967	16.1376	16.843	16.6667	17.1958	18.3421	16.0494	17.1958	17.1076	17.3721	17.3721	15.873	17.1958	15.9612	16.9312	17.5485	17.284	17.9012	17.0194	16.4903	16.4021	16.4903	17.1958	17.3721	17.9012	17.1958	18.4303	16.2257	17.1958	34.6561	100	36.1337	37.0767	40.2655	39.7516	39.6613	39.6075	38.2716	39.8396	27.0677	28.506	30.2916	29.5347
	V	Tsp	11.0208	10.8401	17.7958	18.7895	18.7895	17.7958	17.8862	18.9702	18.5185	19.0605	19.5122	19.0605	19.0605	18.4282	18.5185	17.3442	18.3379	17.6152	17.6152	18.2475	18.8799	18.7895	17.7055	17.9765	18.4282	17.6152	18.5185	17.7055	17.9765	17.8862	18.9702	18.4282	18.0668	31.9783	36.1337	100	42.9088	43.6314	43.5411	42.4571	42.8184	39.2954	41.0117	29.9812	32.6306	34.1486	32.7635
	V	Ssu	12.2995	13.4581	17.4688	17.7362	16.934	17.8253	17.2905	16.934	17.2014	18.984	18.0036	18.1818	17.4688	17.5579	17.8253	17.0232	16.7558	15.5971	15.7754	16.3993	16.3993	16.6667	16.1319	17.0232	17.1123	16.6667	16.3102	16.221	16.1319	15.9537	16.221	15.5971	16.934	33.8681	37.0767	42.9088	100	63.4581	57.3084	57.2192	57.7163	56.7736	60.1604	28.8534	29.4225	33.6783	32.0038
	V	Sma2	12.4779	12.6549	18.2301	17.2566	16.8142	16.9912	17.4336	16.3717	17.6991	18.2301	16.9912	16.6372	18.7611	17.1681	17.3451	15.7522	16.6372	16.2832	16.4602	16.1947	15.7522	17.7876	15.9292	18.1416	17.9646	17.4336	17.5221	16.7257	16.6372	16.9027	16.9027	16.2832	16.8142	35.5752	40.2655	43.6314	63.4581	100	62.9104	61.6756	61.9982	60.0885	63.9037	30.7331	30.1558	34.5249	33.3333
	V	Ssa	12.3336	12.1562	18.811	17.5688	16.7702	17.7462	17.3026	17.2138	17.5688	17.48	17.48	18.5448	17.2138	17.1251	17.6575	15.2618	16.9477	16.5927	17.1251	16.5927	16.9477	17.9237	16.5927	16.9477	17.5688	17.0364	17.7462	17.3026	18.1012	17.2138	17.835	17.3913	17.7462	34.5164	39.7516	43.5411	57.3084	62.9104	100	89.3939	91.1686	66.5484	70.4991	31.7669	30.7974	34.3368	32.4786
	V	Sth1A	12.4777	11.8538	18.8057	17.6471	16.3102	17.0232	17.2905	17.2014	16.6667	17.4688	17.2905	17.6471	17.2014	16.934	17.4688	14.8841	16.221	16.1319	17.0232	16.3102	16.6667	17.5579	15.6863	16.8449	17.5579	16.934	16.8449	16.8449	17.5579	16.934	17.2014	17.0232	17.2014	35.0267	39.6613	42.4571	57.2192	61.6756	89.3939	100	95.8965	66.5775	71.6578	31.485	31.439	34.4309	32.9535
	V	Sth1_PMID: 26658966	12.3996	12.0428	18.5549	18.0196	16.5031	17.306	17.4844	17.4844	17.1276	17.306	17.306	18.0196	17.3952	16.5031	17.1276	14.8974	16.2355	16.3247	17.0384	16.4139	16.9492	17.5736	15.9679	16.8599	17.752	17.1276	17.1276	16.9492	17.6628	16.9492	17.4844	17.1276	17.4844	35.2364	39.6075	42.8184	57.7163	61.9982	91.1686	95.8965	100	66.9046	72.4353	31.5789	31.6224	34.9953	32.7635
	V	Sgo	12.0599	12.5	18.5739	17.4296	16.8134	17.3415	16.8134	16.9894	17.3415	17.1655	16.9014	17.2535	18.4859	17.3415	17.6056	15.2289	16.3732	16.0211	16.9894	16.6373	16.9014	17.9577	15.581	16.4613	16.6373	16.4613	16.7253	17.0775	17.6937	16.9894	17.2535	16.2852	16.5493	33.6268	38.2716	39.2954	56.7736	60.0885	66.5484	66.5775	66.9046	100	75.3119	31.6729	29.2392	33.3961	31.434
	V	Ssi	12.3886	11.6756	18.984	17.7362	17.6471	17.5579	17.7362	17.2905	17.5579	17.4688	18.0927	17.8253	18.3601	17.3797	17.9144	15.7754	17.2014	16.8449	17.7362	17.7362	16.934	17.6471	16.3993	16.6667	17.0232	16.934	17.1123	17.0232	17.3797	16.8449	17.3797	15.9537	16.7558	34.4029	39.8396	41.0117	60.1604	63.9037	70.4991	71.6578	72.4353	75.3119	100	32.0489	31.439	34.9953	33.8082
	V	Bni	12.218	11.4662	16.6353	17.6692	16.9173	16.8233	17.1992	18.703	18.1391	18.797	17.7632	18.0451	17.7632	19.1729	19.6429	15.9774	17.9511	16.7293	17.8571	16.4474	17.5752	18.797	17.1053	18.1391	18.0451	17.7632	18.1391	16.4474	17.0113	17.9511	18.609	18.2331	17.7632	24.1541	27.0677	29.9812	28.8534	30.7331	31.7669	31.485	31.5789	31.6729	32.0489	100	33.4586	35.842	34.4729
	V	Edo	11.4574	9.71585	17.6902	17.5069	16.7736	16.7736	17.0486	18.0568	16.4986	17.4152	16.407	16.407	16.2236	18.2401	17.4152	17.1402	18.0568	16.5903	17.4152	16.8653	17.8735	17.6902	16.132	17.9652	17.6902	17.8735	17.1402	17.3236	17.8735	16.0403	16.5903	16.6819	16.7736	29.8808	28.506	32.6306	29.4225	30.1558	30.7974	31.439	31.6224	29.2392	31.439	33.4586	100	34.4309	34.8528
	V	Mse	13.6406	12.9821	19.0028	17.8739	17.0273	18.2502	18.5325	19.0969	18.4384	18.1562	19.8495	19.3791	19.5673	18.1562	17.6858	18.3443	18.8147	17.5917	19.285	18.7206	18.5325	20.0376	18.5325	18.8147	19.0028	18.7206	18.3443	18.1562	18.1562	19.0028	19.0969	18.9088	19.5673	29.539	30.2916	34.1486	33.6783	34.5249	34.3368	34.4309	34.9953	33.3961	34.9953	35.842	34.4309	100	49.3827
	V	Sau1_PMID: 25830891	13.5802	11.8708	18.6135	19.8481	18.0437	17.094	17.7588	20.038	18.1387	18.8984	18.5185	18.9934	19.1833	19.8481	19.3732	17.8537	18.2336	17.4739	18.0437	18.2336	19.7531	19.4682	18.0437	18.8034	19.5632	18.7085	18.9934	18.8984	19.2783	18.2336	19.0883	18.1387	19.4682	28.3951	29.5347	32.7635	32.0038	33.3333	32.4786	32.9535	32.7635	31.434	33.8082	34.4729	34.8528	49.3827	100
		Sau2_PMID: 32226015	13.8549	12.1583	19.4156	19.9812	17.0594	17.3421	17.7191	18.5674	17.7191	18.0961	18.4731	18.0019	20.6409	19.2271	19.1329	16.1169	19.0386	17.6249	18.0019	18.2846	19.3214	19.3214	18.9444	18.4731	19.4156	18.5674	19.1329	18.8501	19.6984	18.8501	18.7559	18.2846	18.3789	28.2752	30.2545	30.9142	31.574	32.328	32.705	32.5165	33.1762	31.0085	34.4015	33.836	33.5533	49.9529	58.7844
	V	Mga	11.8203	11.3475	14.736	14.1056	13.7116	14.0268	13.16	13.7904	14.736	15.3664	13.3964	13.8692	14.8148	15.9969	16.6273	12.766	14.4996	13.8692	13.2388	15.2088	13.948	14.2632	15.6816	15.6028	15.524	16.0756	15.6816	15.3664	15.6816	15.2876	15.4452	15.3664	15.2876	17.4256	19.9295	20.7769	21.3012	20.885	20.8518	20.41	20.5174	20.4225	21.4795	21.5226	19.615	21.5428	21.6524
	VI	Tmo	10.6768	9.72354	14.204	15.6339	15.2526	14.8713	15.348	15.348	14.3947	13.2507	14.0133	14.6806	12.9647	13.346	13.632	13.8227	14.8713	15.2526	15.2526	14.49	14.5853	14.6806	14.49	14.49	14.8713	14.6806	15.9199	14.8713	15.348	14.5853	14.0133	15.2526	14.6806	18.9704	20.2097	18.7798	20.1144	19.6378	20.591	20.7817	20.877	20.2097	20.4004	19.3518	18.2078	18.3031	18.2078
	VI	Ghy3	13.6831	12.5514	17.3868	18.8272	18.2099	16.8724	15.7407	17.1811	17.0782	18.8272	18.5185	17.3868	17.5926	16.6667	16.2551	16.4609	16.6667	16.9753	16.9753	17.1811	17.9012	18.4156	17.6955	17.284	16.5638	16.7695	18.2099	19.1358	19.2387	18.5185	18.4156	17.7984	17.5926	22.9424	23.3539	24.6914	22.7366	23.7654	24.3827	25.1029	25.2058	23.9712	23.4568	22.3251	23.6625	23.3539	25.4115
	VI	Cje_PMID: 28220790	14.2276	10.4675	17.1748	17.4797	15.8537	16.2602	16.565	16.2602	17.2764	18.5976	19.0041	17.9878	17.4797	16.6667	16.8699	16.4634	18.0894	16.3618	16.4634	14.7358	16.8699	16.9715	16.1585	15.9553	15.9553	16.0569	17.7846	16.565	17.3781	16.3618	16.565	15.4472	16.0569	20.935	22.3577	23.8821	22.6626	24.0854	22.4594	22.4594	22.6626	23.1707	23.5772	22.1545	24.0854	22.6626	23.374
	VI	Cco	13.3866	11.3886	17.0829	17.4825	15.6843	16.4835	16.6833	17.3826	17.3826	18.981	18.1818	17.4825	17.1828	17.2827	17.5824	17.7822	17.6823	16.6833	15.6843	15.5844	16.1838	16.7832	16.0839	17.3826	16.7832	16.3836	16.6833	16.6833	17.3826	16.3836	17.3826	16.0839	17.0829	21.2787	21.8781	22.8771	23.2767	23.8761	22.6773	22.977	22.977	22.4775	23.1768	22.0779	23.8761	22.2777	23.976
	VI	Ghc2	13.9059	11.4519	16.7689	16.2577	15.7464	15.0307	15.1329	16.3599	16.1554	15.5419	16.1554	15.7464	16.2577	14.9284	15.4397	13.7014	16.5644	15.6442	15.9509	15.3374	17.2802	16.2577	15.8487	16.8712	16.8712	16.5644	15.8487	15.2352	14.9284	15.7464	15.7464	15.5419	15.3374	20.5521	22.3926	22.3926	24.0286	24.3354	24.0286	24.8466	24.6421	24.5399	24.7444	21.7791	23.1084	23.0061	23.5174
	VI	Dde	10.852	11.1211	15.6054	16.2332	15.426	17.3991	16.1435	15.7848	17.3991	16.2332	16.3229	15.426	15.5157	15.0673	15.426	15.6054	14.5291	16.1435	15.1569	15.9641	16.3229	14.9776	15.0673	15.426	15.3363	15.5157	15.5157	15.3363	15.0673	16.0538	15.6054	15.426	15.2466	20.4484	18.4753	20.5962	20.4484	20.3587	20.2691	19.9103	19.8206	20	20.2691	21.7105	21.0816	22.1072	21.0826
	VI	Kki	11.2264	10.8491	17.6415	17.2642	17.0755	18.1132	17.6415	17.1698	18.2076	17.4528	15.7547	16.5094	15.1887	17.3585	17.3585	14.5283	15.4717	16.0377	15.9434	15.8491	17.8302	16.1321	15	16.3208	17.2642	16.3208	16.6981	15.7547	15.7547	16.3208	15.566	16.1321	16.2264	21.3208	19.8113	20.9434	22.0755	21.8868	22.1698	21.7925	22.0755	21.6038	22.0755	21.6981	22.1698	22.5472	24.1216
	VI	Nsp	11.1319	11.2254	17.3059	17.3994	16.7446	17.6801	17.8672	17.3059	16.8382	17.9607	16.464	15.9963	17.7736	17.7736	17.7736	15.6221	16.0898	16.9317	14.9673	16.2769	17.5865	16.9317	15.8092	16.8382	16.9317	16.5575	17.3059	17.0253	16.8382	16.464	16.464	15.5285	15.9027	21.4219	21.7025	22.1703	23.0122	23.5734	23.0122	22.8251	22.9186	23.3863	23.3863	22.4624	21.7961	24.1769	26.4957
		Nme2_PMID: 30581144	11.4603	11.7375	17.098	17.0055	16.1737	17.098	17.0055	16.1737	17.098	17.3752	16.5434	15.9889	15.4344	16.8207	16.7283	15.1571	16.3586	16.9131	14.9723	15.8041	16.9131	17.4677	16.6359	17.7449	17.2828	17.098	17.4677	16.6359	16.451	17.6525	17.3752	16.7283	17.0055	21.2569	19.4085	21.5342	21.2569	22.2736	21.9963	21.8115	21.6266	21.6266	22.6433	22.3684	22.2736	21.825	24.5014
	VI	Nme_PMID: 24076762	11.6451	11.9224	17.098	17.5601	17.098	17.8373	17.2828	16.7283	17.8373	17.2828	16.3586	16.9131	15.2495	17.0055	17.0055	15.1571	16.1737	17.4677	15.0647	16.7283	17.6525	16.8207	16.6359	17.4677	17.9298	17.1904	16.8207	16.8207	16.6359	17.6525	17.098	17.1904	17.2828	21.3494	20.4251	21.9963	20.9797	22.2736	22.1811	22.0887	22.0887	21.9963	22.4584	23.5902	22.2736	22.0132	24.9763
	VI	Cpe	13.615	11.1737	17.5587	16.9953	15.9624	14.554	14.6479	17.0892	16.7136	18.7793	14.554	15.493	16.7136	17.5587	17.4648	16.0563	16.338	16.6197	16.4319	16.4319	15.9624	17.3709	16.338	18.216	17.7465	18.5915	17.8404	16.8075	16.5258	18.1221	18.1221	16.6197	17.6526	22.6291	22.1596	23.1925	23.3803	24.6009	23.0986	23.3803	23.3803	24.4131	23.5681	23.2143	22.6291	23.3302	25.3561
	VI	Ghy4	12.6195	11.4723	18.0688	18.3556	17.3996	16.4436	16.4436	16.348	16.9216	17.9732	17.1128	16.9216	16.1568	16.6348	16.7304	16.6348	17.304	17.304	17.304	17.6864	17.4952	17.4952	17.304	19.4073	18.6424	19.0249	18.8336	17.304	16.6348	17.4952	17.4952	17.8776	17.782	20.7457	21.0325	21.7017	21.9885	22.7533	22.849	23.4226	23.1358	22.7533	22.9446	22.7533	21.7973	22.5621	24.4742
	VI	Bok	12.2905	11.4525	16.4804	16.946	14.8976	15.5494	15.5494	16.2011	15.8287	16.2942	17.5047	16.108	17.6909	16.3873	16.7598	15.5494	16.4804	16.3873	16.108	16.3873	16.4804	17.5047	16.2011	17.784	18.2495	18.3426	16.946	17.0391	17.5047	17.4115	17.2253	16.4804	15.7356	19.0875	18.2495	19.9255	19.3669	20.1117	20.9497	20.7635	20.8566	20.2048	19.5531	20.3947	20.298	21.6369	20.9877
		Blat_PMID: 26585795	12.3626	12.4542	17.1245	17.3077	16.2088	15.7509	14.9267	17.033	17.9487	16.0256	18.2234	15.6593	18.6813	16.4835	16.1172	17.3077	15.4762	16.5751	16.8498	17.033	17.3077	16.7582	16.3004	16.4835	16.9414	16.9414	17.7656	18.0403	18.4066	17.4908	16.9414	17.3993	17.8571	20.7875	20.7875	22.0696	22.7106	22.619	23.1685	23.2601	23.4432	23.2601	22.8938	21.2406	20.5316	23.5183	24.0266
	VI	Gsp	12.9715	11.2235	18.3073	17.7553	17.3873	16.5593	15.8234	16.2833	16.8353	18.1233	17.3873	17.0193	17.5713	18.7673	18.0313	16.3753	17.5713	16.8353	16.1914	16.7433	18.3073	18.9512	16.9273	18.3073	18.8592	18.3993	18.1233	18.2153	17.9393	18.3073	17.3873	17.5713	17.1113	21.8951	21.1592	23.1831	22.5391	23.6431	23.2751	23.2751	23.3671	23.0911	23.0911	24.718	24.195	25.0235	25.9259
		Geo_PMID: 29127284	12.9715	11.2235	18.0313	17.9393	17.1113	16.5593	15.7314	16.0074	16.7433	17.8473	17.2953	16.8353	17.3873	18.7673	18.0313	16.0994	17.3873	16.5593	15.9154	16.4673	18.0313	18.5833	16.7433	17.8473	18.4913	18.1233	17.9393	17.8473	17.4793	17.8473	17.1113	17.2033	16.8353	21.5271	20.8832	23.2751	22.2631	23.5511	23.1831	23.1831	23.2751	22.9991	23.0911	24.812	24.471	24.9294	25.831
	VII	Nsa	10.1143	8.79508	13.2806	13.8083	13.8083	13.1926	13.0167	13.9842	13.1926	12.577	13.1047	13.6324	12.6649	12.6649	11.9613	13.0167	13.0167	12.577	14.4239	13.0167	13.0167	13.0167	13.0167	13.1926	14.0721	13.8083	13.7203	12.8408	12.7529	12.9288	12.2252	12.9288	12.7529	15.4793	14.903	15.6278	16.7558	17.0796	17.3026	17.2905	17.0384	16.9894	17.4688	17.4812	17.8735	17.7799	19.3732
	VIII	Jpa	8.70459	8.89213	12.1467	11.1272	10.4348	11.903	11.2821	11.9326	11.4613	11.7857	11.7563	11.8741	12.3145	12.1864	11.6129	11.3402	11.9703	12.9742	13.609	13.3829	13.1343	12.2478	11.7211	11.4909	12.1809	12.2807	12.9927	13.6529	13.5838	12.5456	12.8	12.7138	12.4813	16.3748	16.4903	16.2602	15.8645	15.8407	16.3265	16.221	16.2355	15.1408	16.221	16.6353	16.0403	16.7451	17.189
	VIII	Rsp	9.23331	8.90354	12.0363	14.0973	13.85	12.8607	12.4485	14.2622	13.85	12.2836	12.2012	13.7675	11.9538	12.0363	12.5309	12.2836	13.6851	12.8607	14.0973	13.5202	13.4378	15.0866	13.5202	14.5095	14.7568	14.5919	13.7675	13.5202	13.108	13.7675	14.0148	13.6851	13.2729	13.8354	14.9912	16.4408	15.7754	15.1327	17.0364	16.3993	16.5031	15.9331	16.7558	17.8571	16.132	16.7451	16.2393
	IX	Bbo	9.4431	8.47458	10.1695	11.703	11.3801	11.2187	10.8152	11.3801	12.1872	10.0888	10.4923	11.0573	10.573	9.76594	9.52381	11.2187	11.3801	10.8959	10.573	12.5101	11.4609	10.8959	11.138	11.8644	11.2187	11.2994	11.2994	12.5101	12.8329	11.8644	10.8959	12.268	11.2187	13.0473	13.0511	12.9178	13.7255	14.5133	13.1322	13.2799	13.2917	13.9085	13.9929	13.0639	14.3905	16.651	14.6249
	IX	Ana_4oge	9.35513	9.17348	11.3533	13.7148	12.3524	13.7148	12.6249	12.0799	12.9882	11.4441	12.1708	13.079	11.7166	11.9891	12.3524	13.8056	13.2607	13.1698	11.8983	12.6249	13.7148	12.9882	12.7157	12.8974	13.1698	12.8065	12.7157	12.4432	12.6249	12.7157	12.7157	13.5332	12.8065	13.8056	12.1708	13.3515	12.5341	12.8065	13.4423	13.1698	13.2607	13.079	12.8065	12.9699	12.8323	14.4873	13.2953
	IX	Cdi_6joo	10.1476	10.4244	13.1919	12.3616	13.3764	13.0996	11.7159	11.9926	13.0996	11.9926	12.1771	13.0996	11.7159	12.5461	12.2694	12.5461	12.8229	12.8229	12.9151	13.4686	13.3764	13.2841	13.6531	14.3911	14.6679	14.1144	13.9299	13.8376	14.1144	13.9299	13.8376	13.0074	12.9151	14.3911	14.6679	13.0074	13.8376	15.0369	14.9446	14.4834	14.5756	15.1291	14.4834	14.3797	14.3911	15.0517	13.6752
	IX	Cca2	10.5936	10.137	12.2374	12.968	13.9726	13.516	12.0548	12.968	12.6027	12.6941	12.6027	13.6073	11.3242	13.3333	13.242	13.6986	12.968	13.1507	11.7808	12.7854	12.2374	13.6073	13.0594	13.0594	12.968	12.8767	13.6073	13.6073	13.8813	13.0594	12.6941	12.4201	12.3288	14.7945	14.6119	13.0594	13.6986	13.9726	14.8858	14.7032	14.7032	13.3333	13.6986	13.5338	13.8405	15.5221	13.8651
	IX	Csa	8.80721	6.63265	10.6188	11.2717	12.029	10.7274	10.8425	10.8346	11.3181	10	9.96416	11.0873	11.6469	10.0358	10.7527	9.79381	10.7063	11.4568	10.4511	11.2268	11.791	10.7349	10.089	10.9091	10.5762	10.5994	11.6058	10.3123	10.3324	11.0868	10.8364	11.6729	11.0613	15.6743	14.1975	14.9051	13.6364	14.4248	14.2857	14.2602	14.3622	13.8204	14.082	14.5677	13.7489	15.8984	15.5746
	IX	Spa	8.02469	7.65306	13.2162	11.7775	11.2319	11.4622	12.0147	12.8843	12.3926	12.3571	12.3298	11.8026	11.6469	11.9713	11.7563	11.4138	12.4907	12.6707	11.7293	12.4907	12.5373	12.0317	12.3887	12.9455	12.8373	12.2076	12.5547	12.1278	12.0665	11.2327	12.1455	11.7472	12.4066	17.1629	17.0194	19.5122	17.2905	17.6991	18.3673	18.0927	18.198	18.3099	18.5383	18.609	17.5069	19.5673	19.0883
	IX	Cme3	11.21	11.5658	14.1459	14.3238	14.3238	14.4128	14.8576	16.1922	16.4591	15.7473	14.4128	16.2811	14.9466	14.6797	15.2135	15.6584	15.0356	14.2349	14.9466	14.7687	15.7473	15.8363	14.8576	16.4591	16.2811	15.3915	14.9466	14.4128	15.3025	14.5907	15.1246	15.3915	14.7687	17.7046	16.9039	18.5185	18.3601	18.3274	17.6157	18.0927	18.3765	17.4377	17.5579	19.0789	17.7819	19.0028	17.4739
	IX	Ghe	8	9.11078	12.9106	12.4277	12.1014	12.3439	12.6007	12.8111	13.5387	12.9286	12.9032	12.804	12.4629	11.2545	11.6846	11.7084	12.1933	12.8983	12.7068	13.829	13.9552	12.6801	12.8338	12.5818	12.3268	12.5731	12.1898	13.435	13.0058	12.6185	12.4364	13.0855	13.0045	16.1996	16.9312	18.3379	17.7362	17.6106	17.3026	17.5579	17.6628	17.9577	18.0927	17.4812	16.407	19.0969	18.4236
	IX	Ghy1	11.9346	10.2984	14.6295	15.4957	13.4745	14.6295	14.9182	15.5919	15.3994	12.897	14.3407	14.7257	13.667	13.7632	13.5707	13.667	14.8219	14.1482	12.8008	13.667	13.7632	14.2445	13.667	14.437	14.437	14.3407	13.8595	13.3783	13.7632	13.0895	14.2445	13.3783	14.2445	18.2868	18.4793	18.9605	18.3831	18.8643	18.2868	18.3831	18.5756	18.3831	19.0568	18.4793	17.3244	18.768	18.4793
	IX	Cme2	12.4008	11.6071	16.2698	16.5675	14.7817	17.4603	17.0635	17.8571	18.4524	15.0794	16.1706	17.4603	15.9722	16.1706	16.369	16.7659	15.0794	17.0635	15.4762	16.6667	17.7579	17.1627	16.2698	17.1627	17.3611	16.9643	17.1627	16.8651	17.1627	16.1706	15.9722	16.7659	16.1706	18.4524	19.5436	20.9325	19.5436	20.5357	21.2302	20.7341	21.0317	19.5436	20.4365	19.7421	20.2381	21.4286	20.8333
	IX	Cme4	10.9922	11.5759	15.5642	15.5642	14.5914	16.3424	16.1479	16.6342	16.1479	15.2724	15.856	17.0233	14.8833	14.786	14.3969	15.4669	15.9533	16.2451	16.1479	15.6615	15.0778	16.0506	15.6615	15.6615	15.9533	15.856	15.7588	15.4669	15.4669	15.3696	14.2996	15.3696	14.3969	17.8988	18.5798	18.4825	17.8016	17.5097	18.5798	18.2879	18.7743	18.677	19.1634	17.4124	18.677	18.3852	18.9689
	IX	Ghh2	10.6075	12.1504	14.947	14.7541	14.1755	15.7184	14.8505	15.1398	15.5256	14.4648	15.1398	16.3934	15.5256	14.4648	14.6577	14.2719	15.4291	16.1042	14.4648	14.2719	14.5612	15.4291	14.5612	14.8505	14.947	14.8505	15.1398	13.8862	14.3684	15.7184	14.947	14.7541	14.1755	19.3828	19.9614	19.4793	18.7078	19.5757	20.8293	20.6365	20.6365	20.2507	20.2507	18.7078	19.865	20.6365	20.6365
	IX	Msc	11.59	12.6437	15.3257	15.5172	14.6552	15.613	15.4215	17.7203	17.1456	17.3372	17.2414	16.4751	16.4751	15.8046	16.2835	14.6552	17.8161	15.1341	15.3257	15.9962	15.8046	15.9962	15.9004	15.5172	14.9425	16.092	15.1341	16.7625	16.4751	15.613	15.1341	15.1341	14.5594	18.1034	20.6897	18.295	19.4444	20.5939	21.1686	20.5939	21.0728	20.8812	21.5517	19.5402	19.1571	20.2107	19.0613
	IX	Ghc1	10.8968	11.9576	15.7184	15.622	14.6577	16.972	17.1649	16.7792	15.5256	14.7541	14.2719	16.3934	15.4291	15.2363	15.622	14.7541	15.0434	15.0434	15.3327	15.8149	15.4291	16.7792	16.5863	16.7792	17.3578	16.7792	16.0077	15.4291	16.1042	16.2006	16.0077	15.8149	15.1398	17.8399	17.4542	19.19	18.4185	18.5149	18.9971	18.9007	18.9971	18.5149	19.4793	17.7435	18.9007	18.1292	18.5149
	IX	Ghh1	11.7916	9.87203	13.7112	15.6307	14.8995	14.5338	14.8995	16.362	15.8135	14.6252	14.1682	14.2596	13.8026	13.4369	13.4369	14.7166	14.4424	14.7166	14.5338	15.4479	15.2651	14.8995	14.4424	14.8995	14.5338	14.7166	14.5338	13.4369	13.894	14.1682	15.1737	14.7166	14.2596	15.9963	14.808	17.6417	16.5448	17.9159	17.0932	16.6362	16.819	15.9049	16.2706	17.7632	16.0403	18.2502	17.284
	IX	Sdo	10.7477	9.71963	13.8318	13.9252	13.271	13.1776	13.9252	15.6075	13.6449	13.8318	13.7383	14.3925	12.8972	13.271	12.5234	12.8972	14.5794	13.9252	13.3645	14.1122	13.3645	14.2991	13.3645	13.8318	14.2056	14.3925	14.486	14.1122	13.5514	12.9907	14.2056	12.8972	13.6449	17.4766	17.9439	16.1682	16.9159	17.757	17.757	17.8505	18.0374	17.6636	18.6916	15.5075	16.4486	16.651	16.0494
	X	Ghy2	10.192	8.93648	14.7441	13.2939	13.2201	12.9247	12.8508	14.1064	14.7711	14.4756	13.4417	15.5835	14.5401	13.4417	13.6632	14.4756	14.1264	16.4643	15.3383	14.9442	15.2239	15.7312	14.911	14.9926	14.6972	14.9926	14.4018	15.1403	15.2142	14.9188	15.1403	15.0929	15.994	16.1996	17.1958	19.0605	17.2905	18.9381	19.0772	18.4492	18.5549	18.2218	18.8057	18.4211	17.6902	19.7554	18.8984
	X	Orh	9.12052	9.69388	13.2926	13.1503	12.7536	11.9765	12.2344	13.6896	12.7507	13.2857	12.9032	12.0887	13.2789	13.9068	14.1935	12.0766	13.829	13.2018	13.0827	13.2342	13.0597	13.4726	13.4273	13.0182	13.5667	13.0848	13.5766	13.1445	12.9335	13.5667	13.3818	13.5316	13.0792	16.1996	17.6367	18.3379	18.7166	18.5841	18.3673	18.6275	18.8225	18.838	19.3405	17.1992	17.9652	18.4384	17.9487
	X	Wvi	8.88889	9.47522	13.1398	11.7052	11.5942	11.5356	11.8681	13.0307	12.9656	12.9286	11.3979	13.0186	12.9822	13.0466	12.9032	12.9602	12.0446	13.1259	13.9098	12.7881	13.5075	13.6167	14.3917	13.8909	14.515	14.0351	14.0876	14.3065	14.1618	14.0773	12.8	13.9777	13.154	16.0245	18.0776	17.6152	17.4688	17.9646	17.6575	18.1818	18.1088	17.9577	18.4492	17.4812	16.2236	18.4384	16.7142
	X	Phi	10	9.69388	13.5218	13.0435	12.4638	11.903	12.1612	13.6896	13.4058	12.6812	13.9855	13.4058	13.5757	13.0435	13.1884	12.0766	14.1264	12.8983	13.7594	12.8625	13.5075	14.3478	12.908	13.3091	13.5667	13.0117	13.7956	12.3457	12.3188	13.202	13.4545	12.7881	14.3498	15.7618	17.1076	17.7055	16.6667	18.2301	18.6335	18.2709	18.5549	17.5176	18.6275	17.1992	17.4152	19.4732	19.7531
	X	Ffr	9.81413	8.92193	14.5913	13.9777	13.3829	13.2342	13.4573	13.6803	14.2007	13.0855	13.9777	14.9442	14.3494	13.9777	13.6803	12.4164	14.2751	13.8088	13.4586	13.3829	14.7015	15.0929	13.6803	14.4981	14.2751	14.4238	15.0186	13.9777	14.3494	14.4238	14.6468	14.1264	13.9013	17.1629	18.4303	18.3379	18.6275	18.1416	19.1659	18.4492	18.8225	18.4859	18.6275	18.891	17.8735	20.3198	19.943
	X	Psp	9.26966	11.0787	14.1329	12.9335	12.6812	12.8582	12.8205	13.47	13.1089	12.8571	12.8315	13.3047	13.6499	12.6165	12.1147	12.0766	13.7546	13.1259	13.0827	13.5316	13.2836	14.049	12.7596	13.2364	13.1291	12.9386	13.7226	12.7814	12.4277	13.0562	13.3091	13.4573	13.7519	18.5639	17.284	18.3379	17.6471	19.3805	18.9885	18.3601	18.7333	18.4859	18.3601	17.7632	19.0651	19.285	18.4236
	X	Cme1	9.93567	10.2041	14.0565	11.9942	11.5217	12.9317	13.0403	13.5432	13.3954	13.2952	13.9785	14.5207	14.3917	13.6201	13.405	12.5184	14.2751	13.3536	13.5338	13.3829	13.7313	14.049	13.2047	12.8727	13.4209	13.1579	13.6496	13.7255	13.5838	14.1503	13.3818	13.5316	14.3498	17.1629	17.4603	17.7958	19.3405	18.6726	19.3434	19.0731	19.1793	19.1901	19.3405	18.3271	18.2401	19.3791	19.2783
	X	Cga	9.55096	10.8601	15.2024	12.5723	12.8261	13.9603	13.8462	14.3485	14.7564	13.7857	14.3369	13.877	13.7982	13.6918	13.7634	13.0339	13.7546	13.9605	14.7368	14.2007	15.2985	14.9856	14.7626	14.4727	14.1503	14.1082	14.5985	14.1612	14.3786	14.2232	14.4	14.5725	14.4245	17.7758	17.4603	18.7895	18.984	18.7611	19.3434	18.7166	19.0009	19.8944	19.0731	18.703	17.9652	20.6961	19.5632
	X	Cca1	10.2797	10.6414	13.6746	12.8613	12.8261	13.299	13.4066	13.9092	14.3266	13.2143	13.6201	13.8054	14.2433	13.7634	13.4767	12.5184	13.6803	14.1123	13.6842	13.9777	14.1045	14.9135	14.6884	14.5455	13.7126	14.4006	14.2336	13.9434	13.8006	14.8796	14.1818	14.8699	14.4245	17.0753	17.8131	19.0605	18.1818	18.8496	19.9645	19.1622	19.7145	18.75	19.9643	18.4211	18.3318	18.9088	19.943
[truncated: 46 more columns]
