# Supplementary material for: A catalogue of biochemically diverse CRISPR-Cas9 orthologs
Source: Nat Commun. 2020 Nov 2;11:5512. doi: 10.1038/s41467-020-19344-1 (PMC7606464; doi:10.1038/s41467-020-19344-1)
Supplement: Supplementary file 5 — Supplementary Data 2 [file 41467_2020_19344_MOESM5_ESM.xlsx]

## Sheet: Cas9_database
No	Abrevation (3 let)	Clade	Organism	Length	PAM (consensus)	Direct Repeat Consensus	tracrRNA	sgRNA	Cas9 nucleotide sequence, E. coli codon opt	Cas9 AA sequence	Source	Gold Analysis Project ID	Contig number	Link to Analysis Project Information
1	Lpn	I	Legionella pneumophila	1372	NRGNN	GUUUCAGUGGUUGGAUUUUUAGAUGAGGGAUUAUUGG	UAAAUUAGAAAUCAUCUAAAUUUCGAUACCCUGAAAUCAACAAAAUUAAAGAUUGAAUCGUUUUUCUAUGCUCGUCUUAAUAGCGAGCAUAUAACGAUUUCAAAAUCUAUCGUUACAGUGAUUUAGAAACUCACACU	GGGCGCUAAAGAGGAAGAGGACAGUUUCAGUGGUUGGAGAAAUUCGAUACCCUGAAAUCAACAAAAUUAAAGAUUGAAUCGUUUUUCUAUGCUCGUCUUAAUAGCGAGCAUAUAACGAUUUCAAAAUCUAUCGUUACAGUGAUUUAGAAACUCACACU	atggagagtagtcagatcttatcaccgattggtattgaccttggggggaaattcactggagtttgcctgagccacttggaggcctttgcggagttgcctaaccacgcaaatactaaatactcggtgattcttatcgatcataataactttcagctgtcccaagcgcagcgtcgtgctacacgccaccgtgtacgcaataagaagcgcaaccagttcgttaaacgcgtggcgctgcagttatttcaacatattcttagtcgtgaccttaacgctaaagaggaaactgccttatgccattatttaaacaatcgtggctacacttacgttgacaccgacttagatgagtatatcaaggatgagacaaccatcaatttactgaaggagttgcttccctccgag…	MESSQILSPIGIDLGGKFTGVCLSHLEAFAELPNHANTKYSVILIDHNNFQLSQAQRRATRHRVRNKKRNQFVKRVALQLFQHILSRDLNAKEETALCHYLNNRGYTYVDTDLDEYIKDETTINLLKELLPSESEHNFIDWFLQKMQSSEFRKILVSKVEEKKDDKELKNAVKNIKNFITGFEKNSVEGHRHRKVYFENIKSDITKDNQLDSIKKKIPSVCLSNLLGHLSNLQWKNLHRYLAKNPKQFDEQTFGNEFLRMLKNFRHLKGSQESLAVRNLIQQLEQSQDYISILEKTPPEITIPPYEARTNTGMEKDQSLLLNPEKLNNLYPNWRNLIPGIIDAHPFLEKDLEHTKLRDRKRIISPSKQDEKRDSYILQRYLDLNKKIDKFKIKKQLSFL…
2	Khu	II	Kurthia huakuii	1309	N(C>D)GGN(T>A>G>C)NN	GUUUUAGACCAAUGUAAUUUUAGAUAGUAGUAAAAC	UUGUUACUACUAUGUAACAUUACAUUGGUAAGUUAAAAUAAGCUUAAAGCGUAAAAGUUGGUCAUAUUAGACCUCCAACCUGUAGACUAUAUGUCUACAGGUUUUUUAUUUUUU	GGGCGCUAAAGAGGAAGAGGACAGUUUUAGACCAAUGUAGAAAUACAUUGGUAAGUUAAAAUAAGCUUAAAGCGUAAAAGUUGGUCAUAUUAGACCUCCAACCUGUAGACUAUAUGUCUACAGGUUUUUU	atgaattacagcatcggattggatattggcaccacctccgtgggatgggcgtgcatcaacgagcaacatgaaattcttcgttatcagaataagtgggccattggcgttcgtgaatttgaagctgcccaaactgcggaaactacacgccagaaacgccaaacccgccgccgctacaatcgccgcaaaaaacgcattcaacttgtacagcagttattcagcgcctatgtgccgacagacttctttggggcgacagactccctgcatttttggaagaatgataatcagtttgaacagcgcactttgtctcaagtacttaaagagctgcgtatcaacccaaagaaaatccctacgatttatcatttgcgtaagttattaatggagggccccaagcaagacatt…	MNYSIGLDIGTTSVGWACINEQHEILRYQNKWAIGVREFEAAQTAETTRQKRQTRRRYNRRKKRIQLVQQLFSAYVPTDFFGATDSLHFWKNDNQFEQRTLSQVLKELRINPKKIPTIYHLRKLLMEGPKQDIRLIYLAIHNLIKYRGHFLNTGRWTKQNQGFNFLVECSDIVTAYSEINGLALPSLDFQAIQSIIEDTDMVRKDKQKQLEKVSSKSFVPLWQLLLGLSVNAEKLFVESQNTILYKEAKLKLVLGSEELDEVRENLTEVENHFIDEAFALYQQIMLQDLLQGHECVAASKVASYEKYQEDLCEFKRLINETKDEALYRRLFITPKKAMAEYKEQPNKDNKEKLCLLDRYNRSSKDKEAVLNTMAKLLATSNVNHHADLIENIKEGTFLA…
3	Ain	III	Acidaminococcus_intestini_RyC-MR95	1358	NRTAW	GUUUGAGAGAUAUGUAAAUUCAAAGGAUAAUCAAAC	UAUCCUUUAAUUUACAUAUCGAGUUCAAAUAACGUUUUUACGAAGUCGCCGGUUCGUCCGGCAGCACAGUGUGUGCUAUGACCUGCUUAGGCAGGUCUUUUCUUUUUU	GGGCGCUAAAGAGGAAGAGGACAGUUUGAGAGAUAUGUAAGAAAUUACAUAUCGAGUUCAAAUAACGUUUUUACGAAGUCGCCGGUUCGUCCGGCAGCACAGUGUGUGCUAUGACCUGCUUAGGCAGGUCUUUUCUUUUUU	atgggaaagatgtactacttaggccttgatatcgggactaactcagtcggttacgccgtaacggatccatcataccaccttttaaaatttaagggtgagcctatgtggggtgcacacgtattcgcggctggaaatcagtcggccgaacgtcgctccttccgcactagccgccgccgtctggaccgccgtcaacagcgcgttaaattagtgcaggaaattttcgcgcctgttatcagtccaattgaccctcgctttttcattcgcttgcacgaatcggctttgtggcgtgatgatgttgcagagacagataagcacatcttctttaacgatcccacgtacacagacaaagagtattactcggactatccaacgattcaccatttaatcgttgatctgatg…	MGKMYYLGLDIGTNSVGYAVTDPSYHLLKFKGEPMWGAHVFAAGNQSAERRSFRTSRRRLDRRQQRVKLVQEIFAPVISPIDPRFFIRLHESALWRDDVAETDKHIFFNDPTYTDKEYYSDYPTIHHLIVDLMESSEKHDPRLVYLAVAWLVAHRGHFLNEVDKDNIGDVLSFDAFYPEFLAFLSDNGVSPWVCESKALQATLLSRNSVNDKYKALKSLIFGSQKPEDNFDANISEDGLIQLLAGKKVKVNKLFPQESNDASFTLNDKEDAIEEILGTLTPDECEWIAHIRRLFDWAIMKHALKDGRTISESKVKLYEQHHHDLTQLKYFVKTYLAKEYDDIFRNVDSETTKNYVAYSYHVKEVKGTLPKNKATQEEFCKYVLGKVKNIECSEADKVDF…
4	Cgl	III	Coriobacterium_glomerans_PW2	1384	N(C>K>A)AARC	GUUUUGGAGCAGUGUCGUUCUGACUGGUAAUCCAAC	GAUUACCAGUCAGGACAGCACUGCGAGUCAAAAUACGGCUUUGCCAAACUUGCCUCCCUUCGGAGGCGUCUCGUAGGAGACAAUUUGAAGCCCCUUUAGGGGCUUCAUUUUU	GGGCGCUAAAGAGGAAGAGGACAGUUUUGGAGCAGUGUCGUGAAAACAGCACUGCGAGUCAAAAUACGGCUUUGCCAAACUUGCCUCCCUUCGGAGGCGUCUCGUAGGAGACAAUUUGAAGCCCCUUUAGGGGCUUCAUUUUU	atgaagttacgcgggatcgaagacgactattcgattggattggatatgggaacttcttcggtcggatgggcagtgacggatgaacgcggcaccctggcgcactttaagcgcaaacctacgtggggatctcgtttatttcgtgaagcgcaaaccgctgctgtcgcgcgcatgccacgtggacagcgccgccgttatgtgcgccgccgctggcgtttagatttgcttcaaaaactgtttgaacaacagatggaacaagcggatcctgatttcttcattcgcttgcgtcagtcacgcttgttacgtgacgaccgtgctgaagagcatgctgattatcgttggcccctttttaacgactgtaagttcacagagcgtgattattatcaacgtttcccaaccatt…	MKLRGIEDDYSIGLDMGTSSVGWAVTDERGTLAHFKRKPTWGSRLFREAQTAAVARMPRGQRRRYVRRRWRLDLLQKLFEQQMEQADPDFFIRLRQSRLLRDDRAEEHADYRWPLFNDCKFTERDYYQRFPTIYHVRSWLMETDEQADIRLIYLALHNIVKHRGNFLREGQSLSAKSARPDEALNHLRETLRVWSSERGFECSIADNGSILAMLTHPDLSPSDRRKKIAPLFDVKSDDAAADKKLGIALAGAVIGLKTEFKNIFGDFPCEDSSIYLSNDEAVDAVRSACPDDCAELFDRLCEVYSAYVLQGLLSYAPGQTISANMVEKYRRYGEDLALLKKLVKIYAPDQYRMFFSGATYPGTGIYDAAQARGYTKYNLGPKKSEYKPSESMQYDDFRK…
5	Esp1	III	Eggerthella_sp._YY7918	1380	NAAAG	GUUUUGGAGCAGUGGAAUUCUGACUGGUAGUCAAAC	AUUUCACUGCGAGUCAAAAUACGGCGCUUGCCAAAAAUGCUUCGGCGCCACGUAGGUGGCAAUUUCGACUCCAGGCAAGGAACCCUUCUGGGGUUUCUUGUUUUU	GGGCGCUAAAGAGGAAGAGGACAGUUUUGGAGCAGUGGAAGAAAUUUCACUGCGAGUCAAAAUACGGCGCUUGCCAAAAAUGCUUCGGCGCCACGUAGGUGGCAAUUUCGACUCCAGGCAAGGAACCCUUCUGGGGUUUCUUGUUUUU	atgaatttgcgccacgttgggaactacaacattgggctggacatgggcacagcttctgtgggttgggctgcaatcgatgaacagggagaattgctgcatttcaaaggcaagcccacatggggtagtcgtctgtttgactccgctaacaccgctgcaacagctcgtatgccccgtgggcaacgccgtcgttatatccgccgtcgctggcgtctggatcttttgcaaaagttcttcagtgaggaaatggctgagaaggatccggaatttttcattcgtctgcgccaaagttctctgtggcccgaagaccgtgaaggggggcacacggcgtaccactggcctctgttcaatgactcggactttaacgaaaaagagtattatgaaaagttcccgaccatcttt…	MNLRHVGNYNIGLDMGTASVGWAAIDEQGELLHFKGKPTWGSRLFDSANTAATARMPRGQRRRYIRRRWRLDLLQKFFSEEMAEKDPEFFIRLRQSSLWPEDREGGHTAYHWPLFNDSDFNEKEYYEKFPTIFHLRQWLMETDEKADIRLIYLAFHNIVKHRGNFLQENNDSLSAQNANMRESLESFCIALEEWCDEKELTCSCDPQKLEHLFKEVKYRSDIRDGFAALLGLACSGENEVDVKAMAKEMGKAIVGYKADFSKIFTECDKEGSSFRLSDDEGPEAFLDICPDDGIALFEAIQMVYSSFILTGMLTEKGLSLSKISAYNQYGQDLESLKALVKEYVPNEYSSFFRGPTYSGSTEYDPSKAQGYTRYNLGPSKKGSGAKPMAYEDFKKSVEQ…
6	Esp2	III	Eubacterium sp.	1345	NV(A>G>C)R(A>G)ACCN	GUUUGAGAGUAGUGUAAUUUCAUAAGGUACUGAAAC	AUUACACUACGAGUUCAAAUAAAAAUUUAUUCUAACCGUUGCUUUGGCAACAUCACAGUGUGUGAGUUGAGACCUGCUUUUGCAGGUCUUUUU	GGGCGCUAAAGAGGAAGAGGACAGUUUGAGAGUAGUGUAAGAAAUUACACUACGAGUUCAAAUAAAAAUUUAUUCUAACCGUUGCUUUGGCAACAUCACAGUGUGUGAGUUGAGACCUGCUUUUGCAGGUCUUUUUAUUUUU	atggggaataagttacgtaacgtggacgactactatttagggttagatattgggacagaatctgtcggttgggcggtaactgataaatactacgtaattcccaaatttaaagggaatgccatgtggggcgtccaccttttcgatgagggggagacctcagtaaagcgccgcggtttccgtagcgcacgtcgccgcacccaacgtaagcgcgaacgcctggcactgttggaagcattgtttgacgaagagatttgtaaaaaagattgtaccttcttccgccgcttacatgaatcggatctttggcctgaggataagtcaggcgacgacaaatacgctgtattcgcagacgagaactatacagacaaagacttccacaaggaataccctacaatttatcat…	MGNKLRNVDDYYLGLDIGTESVGWAVTDKYYVIPKFKGNAMWGVHLFDEGETSVKRRGFRSARRRTQRKRERLALLEALFDEEICKKDCTFFRRLHESDLWPEDKSGDDKYAVFADENYTDKDFHKEYPTIYHLRYELIKNKEPHDVKLVFLALHHIIKNRGHFLFDSLSSAEDFNSAYETMCSYLSDNEIQLNCSDIEQFKAILKDRRQGKIEKTKNLASLFGITKKSDPVSYAVMAVLSGSTVKMCDLFGDDELKTVEKNNISFASGYEENEEIYASVLGDRFELVKILKAVYDWAVLADILDGKKYISEAKVAVYEKHKNDLKTLKKYVKTYLPEKYNEIFKISDGKKDNYVAYSGHIKESGKTGELKKTCNSENFCAYLKKTLGKNADLSYKEMF…
7	Fma	III	Finegoldia_magna_ATCC_29328	1348	NNGAC	GUUUGAGAAUGAUGUAAUUUCAUAUAGGUAUUAAAC	GUUUAAUACCUAUAUGAGAUUACAUCAUGAGUUCAAAUAAAAGUUUACUCAAAUCGCCCGAAAGAGCCCACAUUGGUGGACUAAACAAAUCUUCGGAUUUGUUUUUUU	GGGCGCUAAAGAGGAAGAGGACAGUUUGAGAAUGAUGUAAUGAAAAUUACAUCAUGAGUUCAAAUAAAAGUUUACUCAAAUCGCCCGAAAGAGCCCACAUUGGUGGACUAAACAAAUCUUCGGAUUUGUUUUUUU	atgaaaagcgaaaagaagtattacatcggtctggacgtagggaccaactctgtcggctgggcggtgacggacgaattctataatatcttacgtgccaagggtaaggacctgtggggtgtacgtctgttcgaaaaagctgacactgcagcaaacacccgtatctttcgttctggtcgtcgtcgcaacgatcgtaagggaatgcgtctgcagatccttcgcgaaatctttgaagacgaaatcaaaaaggttgataaggacttctatgaccgccttgacgaatctaagttttgggcggaggacaaaaaggtctcgggaaagtacagtctttttaacgacaaaaacttttctgacaagcaatatttcgagaagttcccaaccatcttccacttgcgtaaatat…	MKSEKKYYIGLDVGTNSVGWAVTDEFYNILRAKGKDLWGVRLFEKADTAANTRIFRSGRRRNDRKGMRLQILREIFEDEIKKVDKDFYDRLDESKFWAEDKKVSGKYSLFNDKNFSDKQYFEKFPTIFHLRKYLMEEHGKVDIRYYFLAINQMMKRRGHFLIDGQISHVTDDKPLKEQLILLINDLLKIELEEELMDSIFEILADVNEKRTDKKNNLKELIKGQDFNKQEGNILNSIFESIVTGKAKIKNIISDEDILEKIKEDNKEDFVLTGDSYEENLQYFEEVLQENITLFNTLKSTYDFLILQSILKGKSTLSDAQVERYDEHKKDLEILKKVIKKYDEDGKLFKQVFKEDNGNGYVSYIGYYLNKNKKITAKKKISNIEFTKYVKGILEKQCDC…
8	Lce	III	Lactobacillus ceti DSM 22408	1395	NATGNT	GUUUGAGAAGUGUGUUGUUCUCGAUAGGUCUUAAAC	UUUUAAGACCUAUCGAGAACAACACACUUAAGUUCAAAUAAAAAUUUAUUCUAUUGACCAGAAAUGGCAGCCCGCUGUGGGCAUUUUAACUUCAUUUUUUUAAAUGAAGUUUUUUU	GGGCGCUAAAGAGGAAGAGGACAGUUUGAGAAGUGUGUUGUUCGAAAGAACAACACACUUAAGUUCAAAUAAAAAUUUAUUCUAUUGACCAGAAAUGGCAGCCCGCUGUGGGCAUUUUAACUUCAUUUUUUUAAAUGAAGUUUUUUU	atgtccaagaagtaccaaaatacaaaatattatgtgggacttgatattggtacctctagcgtcgggtgggctgtcactgatgccaactacgaactgttgaaggttaatggtcataaaacatgggggtcccgcttgttcactgaggccgaaacggctttggaacgccgtacccaccgcgcgacgcgccgtcgtcttcagcgtcgtaaacaacgcctggatcttttagacgagttgtttgcagaggagctggctaaagttgacccgcaattcttgttgcgtctgaaagaatcgcagtatcacatggaggataagtcaaccgacgacaaatatgtattattcaatgatcaaaaccgtactgatggtgaatttttcacagaataccccactatctatcacttg…	MSKKYQNTKYYVGLDIGTSSVGWAVTDANYELLKVNGHKTWGSRLFTEAETALERRTHRATRRRLQRRKQRLDLLDELFAEELAKVDPQFLLRLKESQYHMEDKSTDDKYVLFNDQNRTDGEFFTEYPTIYHLRSELMQGKKEDIRAVYLALHHIVKYRGHFLLPGDNYDMQGNLSELIKRLFKFIEETLFIEDLGLTDEIQSKIEEILLTKTKTRLDRQKEIVKLFNTKHQKLDDKQKKLLEAIFKLCLGLKGNMVNIFGDKGEYGIDFTDVEDKKKKVEFSADYDNNINDYVDFFGEYFELLEITKKINDTVIFSEILVDGKGFSESKVISYEKHQQDLRKLKTLLKSLDKTLGYKYGEGLYQKILLDDVKSNYVNYSGNSQKLKKCTKDEFYGFIK…
9	Lrh	III	Lactobacillus_rhamnosus_LOCK900	1361	N(T>V)NTAAW(A>T)	GUUCUUGAACUGAUUGAUCUGACAUCUACCUGAGAC	CAACUUGAAUUGAUUGAUCUGACAUCUACAAGUUGAGAUCAAACAAAGCUUCGGCUGAGUUUCAAUUUCUGAGCCCAUGUUGGGCCAUACAUAUGCCACCCGAGUGCAAGUCGGGUGGCUUUUUU	GGG CGCUAAAGAGGAAGAGGACA GUCUCAGGUAGAUGUC GAAA GACAUCUACAAGUUGAGAUCAAACAAAGCUUCGGCUGAGUUUCAAUUUCUGAGCCCAUGUUGGGCCAUACAUAUGCCACCCGAGUGCAAGUCGGGUGGCUUUUUU	atgactaagcttaaccaaccttacggaatcgggctggacattggcagtaactctattgggttcgcggtggttgatgcaaactcacatcttttacgcttgaaaggtgagaccgcgattggggctcgcttgtttcgcgaaggtcaatcagctgccgaacgtcgtgaatcacgcacgactcgtcgtcgcttaagtcgtacgcgttggcgtctgtcatttttacgtgattttttcgcaccgcatattactaagattgaccccgacttcttcctgcgtcaaaagtacagcgagatctcccccaaggataaggaccgctttaaatatgagaagcgcttgttcaacgaccgcaccgatgctgagttctacgaggactacccaagtatgtaccatttacgcttgcac…	MTKLNQPYGIGLDIGSNSIGFAVVDANSHLLRLKGETAIGARLFREGQSAAERRESRTTRRRLSRTRWRLSFLRDFFAPHITKIDPDFFLRQKYSEISPKDKDRFKYEKRLFNDRTDAEFYEDYPSMYHLRLHLMTHTHKADPREIFLAIHHILKSRGHFLTPGAAKDFNTDKVDLEDIFPALTEAYAQVYPDLELTFDLAKADDFKAKLLDEQATPSDTQKALVNLLLSSDGEKEIVKKRKQVLTEFAKAITGLKTKFNLALGTEVDEADASNWQFSMGQLDDKWSNIETSMTDQGTEIFEQIQELYRARLLNGIVPAGMSLSQAKVADYGQHKEDLELFKTYLKKLNDHELAKTIRGLYDRYINGDDAKPFLREDFVKALTKEVTAHPNEVSEQLLN…
10	Lsp1	III	Lactobacillus sp.	1365	NNGW(A>T)AY(T>C)	GUUCUUGAACUGAUUGAUCUGACAUCUACCUGAGAC	CAACUUGAAUUGAUUGAUCUGACAUCUACGAGUUGAGAUCAAACAAAGCUUCGGCUGAGUUUCAAUUUCUGAGCCCAUGUUGGGCCAUACAUAUGCCACCCGAGUGCAAAUCGGGUGGUUUUUUU	GGGCGCUAAAGAGGAAGAGGACAGUCUCAGGUAGAUGUCGAAAGACAUCUACGAGUUGAGAUCAAACAAAGCUUCGGCUGAGUUUCAAUUUCUGAGCCCAUGUUGGGCCAUACAUAUGCCACCCGAGUGCAAAUCGGGUGGUUUUUUU	atgaccaagttgaaccagccctacggtatcggtttagacatcggctcgaacagtatcggtttcgcagttgttgatgcgaacagtcatcttctgcgccttaagggggagacagcgatcggagcacgcttatttcgcgaaggacagtctgccgcggaccgccgcggaagtcgtactacccgccgccgcttatcacgcacccgttggcgcttatcgtttctgcgcgacttctttgccccgcatatcaccaagattgaccctgatttttttttacgccagaagtattcagaaatctctccaaaagacaaggaccgctttaaatacgaaaagcgcctgtttaacgatcgtacagatgccgagttctatgaagactacccgtccatgtaccacttacgtttgcac…	MTKLNQPYGIGLDIGSNSIGFAVVDANSHLLRLKGETAIGARLFREGQSAADRRGSRTTRRRLSRTRWRLSFLRDFFAPHITKIDPDFFLRQKYSEISPKDKDRFKYEKRLFNDRTDAEFYEDYPSMYHLRLHLMTHTHKADPREIFLAIHHILKSRGHFLTPGAAKDFNTDKVDLEDIFPALTEAYAQVYPDLELTFDLAKADDFKAKLLDEQATPSDTQKALVKLLLSSDGEKEIVKKRKQVLTEFAKAITGLKTKFNLALGTEVDEADASNWQFSMGQLDDKWSNIETSMTDQGTEIFEQIQELYRARLLNGIVPAGMSLSQAKVADYGQHKEDLELFKTYLKKLNDHELAKTIRGLYDRYINGDDAKPFLREDFVKALTKEVTAHPNEVSEQLLN…
11	Lsp2	III	Lactobacillus sp	1396	NCAA(H(Y>A)B(Y>G)	GUUCUAAUCAUCAUUGAUCUAACAACCACCUAAAAC	GAUCUAAUCAUUAUUGAUCUAACAACCAGAUUUUAAAAUCAAACAAUGUAUCUUUUAGAUACUAAGUUUCAAUGCGGUUUAUUACCGUCCUGCCUCAGCUCUAUAGCGGAGGUUUUUUU	GGGCGCUAAAGAGGAAGAGGACAGUUUUAGGUGGUUGUUGAAAAACAACCAGAUUUUAAAAUCAAACAAUGUAUCUUUUAGAUACUAAGUUUCAAUGCGGUUUAUUACCGUCCUGCCUCAGCUCUAUAGCGGAGGUUUUUUU	atgacaaaacgcatcgatgactacattttagggttggacattggaacaaactcctgtggatgggcagtgaccgataagaaaaataacctgctgaaattacgcggcaaaaccgcgattggctcccacctttttgacgaggggcacacggccgcagaacgccgctcttttcgtaccacccgtcgtcgcctgaagcgccgtaaatggcgtttgggactgttagaagagatcttcgcagaaccgatggcaaaggtggaccccgggtttttcgtacgccttcaccaatcatgggtaagcccgttagacaaggaccgtaagaaataccaagcaattgtctttccgaccgcaaaagaagatcaggccttctataaacattatgctacgatctaccaccttcgtgat…	MTKRIDDYILGLDIGTNSCGWAVTDKKNNLLKLRGKTAIGSHLFDEGHTAAERRSFRTTRRRLKRRKWRLGLLEEIFAEPMAKVDPGFFVRLHQSWVSPLDKDRKKYQAIVFPTAKEDQAFYKHYATIYHLRDELMTQDRQFDLREIFLAIHHIVKYRGNFLQDTPVKDFEASKIEVGPILSHINNAFAEKIVEEQDPIELNVANATDIEAVIRGKDAEKTVYKMDKVKKIAKLLTDSTAKEEKNLAKQIANAIMGYKTQFETILGKEIDKSDKAQWEFKLTDGDADDKLDALLPDLDETDQTIIAEIKKLFSAITLSTIVDENKSLSQSMVAKYDKHHQDYKLLKAYIDTLQDRSIAKKLLLAYDLYVNNRHGRLLEAKKTFEDKKKKKALTKDEFYK…
12	Pac	III	Pediococcus acidilactici	1366	NH(T>C>A)AAAA	GUUUCAGAAGGAUGUUAAAUCAAUAAGGUUAAGAUC	CUUUUAACCUUAUUGAUUUAACAUCCUGAUUUGAAAUCAAACAAUGCACUUUGUGCGGAGUUUAUCCACUUGUCCCAGCUAUCUGGGCAAUACAUAGUGAAAGAGGAACCGACCCUUAAUGGGACGGCUCCUCUUUUUU	GGGCGCUAAAGAGGAAGAGGACAGUUUCAGAAGGAUGUUGAAAAACAUCCUGAUUUGAAAUCAAACAAUGCACUUUGUGCGGAGUUUAUCCACUUGUCCCAGCUAUCUGGGCAAUACAUAGUGAAAGAGGAACCGACCCUUAAUGGGACGGCUCCUCUUUUUU	atgggtgatcgcaagtacaatcttggtcttgacattggaacgagttccattgggttcgccgcggtggacgagaacaaccaacctatccgcgtgaaggggaaaacggcaattggggtacgtttatttgaagagggcaaaacagcagcggaccgtcgcgggttccgtaccactcgccgtcgtctgtcgcgccgtcgttggcgcattaaccttttgaacgagattttcgatgcgcatttggcagaagtggatcccacttttctggcgcgcctgaaagagtccaaccgctcgaacctggatcctaagaagagttttcagggttcgttgcttttcccggaacgtaaagattaccaattttatgaggaatatccaacaatctaccacttgcgtaaggcgcttatg…	MGDRKYNLGLDIGTSSIGFAAVDENNQPIRVKGKTAIGVRLFEEGKTAADRRGFRTTRRRLSRRRWRINLLNEIFDAHLAEVDPTFLARLKESNRSNLDPKKSFQGSLLFPERKDYQFYEEYPTIYHLRKALMEEDRKFDIREIYLAVHHIIKYRGNFLNGTPMRSFKVENIELDTLFDQLNQLYAEIVPDNELAFDLAQVADVKDVLSSTTIYKMDKKKQLVKMMLLPASNKALQSENKKIVTQFVNAILNYKFKLDVLLQVETDADWSLKLNDEGADDKLEEFTGDLDENRLEIIDLLQRLHNWFSLNEITKDGNSLSAAMVEKYENHHHHLGLLKKVIENHPDAKKAKALKETYTAYVGKTDDKTQNQDDFYKAVEKNLDDSPDAKEIKRLIQLDQ…
13	Tba	III	Tissierellia bacterium KA00581	1400	NNNATTT	GUUUGAGAGUAAUGUAAUCUACAUAGGUACUAAGA	UAGAUUACAUUAUGAGUUCAAAUAAAAAUUUAUUCAAACCGCCAGUAAUGGCUAACCUAAGUUGUUUAGGCAAAACUCACUAAGGUGAGUUUUUUU	GGGCGCUAAAGAGGAAGAGGACAGUUUGAGAGUAAUGUAAUCUAGAAAUAGAUUACAUUAUGAGUUCAAAUAAAAAUUUAUUCAAACCGCCAGUAAUGGCUAACCUAAGUUGUUUAGGCAAAACUCACUAAGGUGAGUUUUUUU	atgggaaagcaaaaatttaatgactactacttggggttcgatatcggcactaatagtgccggatgggcagtaactgacttgcaatataaattacttcgcttcaataagaaagatatgtggggatcacgtctgttcgatgaggcacaaacaagcaaggaacgccgcgtctatcgtaacagtcgtcgccgtttggatcgtcgtaaaaaacgccttaaacttctggaggaattattccttgatgaaatttccaagattgacaatacatttttcaagcgccttaaagagtcaaatctttacaacgaggataaaagtatcaagttcaactacccgttatttaatgacaaggactatacagatattgacttctataacgagtacaaaactatttatcatttacgt…	MGKQKFNDYYLGFDIGTNSAGWAVTDLQYKLLRFNKKDMWGSRLFDEAQTSKERRVYRNSRRRLDRRKKRLKLLEELFLDEISKIDNTFFKRLKESNLYNEDKSIKFNYPLFNDKDYTDIDFYNEYKTIYHLRKDLIFEDKKFDIRLVFIALHHILKYRGHFIFEGQSFEEIKSFDSIFTQLSSYFLENFDFNIDVSIKEKLEEIILSDNTKSIKKTEFKKIFSDNKVLSVLNMAIGSKVSLKDVFNNEELKEQKISFSEIDYENEKRDEFYQLLGEDIFLIDLAKKIYDFMVLKKILKNTDSFSASKVALYCEHKKDLDDLKYIFKKYLTKEDYFKFFRSNVEKINYPSYIGLNKIKSKKIIKENKCSISDINKELKNKYLKDIKLEAKDKELFNRIF…
14	Tde	III	Treponema_denticola_ATCC_35405	1395	NAAAAY	GUUUGAGAGUUGUGUAAUUUAAGAUGGAUCUCAAAC	AUUUAAGAUCCAUCUUAAAUUACACAACGAGUUCAAAUAAGAAUUCAUCAAAAUCGUCCCUUUUGGGACCGCUCAUUGUGGAGCAUCAAGGCUUAACAUGGUUAAGCCUUUUUUUU	GGGCGCUAAAGAGGAAGAGGACAGUUUGAGAGUUGUGUAAGAAAUUACACAACGAGUUCAAAUAAGAAUUCAUCAAAAUCGUCCCUUUUGGGACCGCUCAUUGUGGAGCAUCAAGGCUUAACAUGGUUAAGCCUUUUUUUU	atgaagaaggaaatcaaggattattttctgggcctggatgtggggacggggagtgtaggctgggcggtgactgacactgactataaactgttaaaagctaaccgtaaagatctgtggggtatgcgttgctttgaaacggccgaaacggctgaagtgcgccgccttcaccgcggggcacgccgtcgcatcgaacgtcgtaaaaagcgcatcaagttgcttcaagaacttttttcccaagaaattgcaaagacggatgaaggtttcttccagcgtatgaaagaatcaccgttttacgcagaagacaaaacaatcctgcaggaaaatacccttttcaacgataaagattttgccgataaaacttatcacaaagcgtacccaacgattaaccatcttattaaa…	MKKEIKDYFLGLDVGTGSVGWAVTDTDYKLLKANRKDLWGMRCFETAETAEVRRLHRGARRRIERRKKRIKLLQELFSQEIAKTDEGFFQRMKESPFYAEDKTILQENTLFNDKDFADKTYHKAYPTINHLIKAWIENKVKPDPRLLYLACHNIIKKRGHFLFEGDFDSENQFDTSIQALFEYLREDMEVDIDADSQKVKEILKDSSLKNSEKQSRLNKILGLKPSDKQKKAITNLISGNKINFADLYDNPDLKDAEKNSISFSKDDFDALSDDLASILGDSFELLLKAKAVYNCSVLSKVIGDEQYLSFAKVKIYEKHKTDLTKLKNVIKKHFPKDYKKVFGYNKNEKNNNNYSGYVGVCKTKSKKLIINNSVNQEDFYKFLKTILSAKSEIKEVNDI…
15	Tpu	III	Treponema putidum	1395	NATAWN(A>T>S)	GUUUGAGAGUAGUGUAAUUUAAGAUGGAUCUCAA	UCUUAAGUUACACUACGAGUUCAAAUAAGAAUUUAUCAAAAUCGUCCCUUUUUGGGACUGCUCAUUGUGGAGCAUCAAGGCUUAACAUUGUUAAGCCUUUUUUU	GGGCGCUAAAGAGGAAGAGGACAGUUUGAGAGUAGUGUAAGAAAUUACACUACGAGUUCAAAUAAGAAUUUAUCAAAAUCGUCCCUUUUUGGGACUGCUCAUUGUGGAGCAUCAAGGCUUAACAUUGUUAAGCCUUUUUUU	atgaagaaggagattaaggattactttcttggtcttgatgttggaaccggaagcgttggatgggcggttaccgatacggactacaaattgttgaaagccaaccacaaggatctttggggtatgcgctgtttcgaaacagcggaaacagcggaaaagcgccgtctgtttcgtggcgctcgtcgccgcatcgaacgccgccgtaagcgcatcaagcttttacaagagcttttttcccaggaaattgcaaaaatcgacgaggactttttccaacgcatggaggaatcacctttctatgccgaggataaaactatcttacaggagaacaccttatttaatgatcgtgacttcaccgacaagacgtatcataaggcttaccccacaattaaccatcttatcaag…	MKKEIKDYFLGLDVGTGSVGWAVTDTDYKLLKANHKDLWGMRCFETAETAEKRRLFRGARRRIERRRKRIKLLQELFSQEIAKIDEDFFQRMEESPFYAEDKTILQENTLFNDRDFTDKTYHKAYPTINHLIKAWIENKVKPDPRLLYLACHNIIKKRGHFLFEGDFDSENQFDTSVQALFEYLREDMELDIDADSKKIKEILKDSALKNSDKQNRLNKLLGLKSSDKQKKALTNLISGNKANFADLYDNPDLKDAEKNSISFSKDDFDALSDELASVLGDSFELLLRAKAVYNCSVLSKVIGDEQYLSFAKVKIYEKHKNDLTKLKEVVKKYFPIEYRNIFGYKQSENNNCNYSRYVGVCKSGSKKKVINKTASQEDFYKFLKDILLKRSDVPEANGI…
16	Vpa	III	Veillonella parvula ATCC 17745	1398	NATARCH	GUUUGAGAGUAGUGUAAUUCUGUAAACCUCUAAAAC	GAAUUACAUUACGAGUUCAAAUACAAAUUAAUUUACAAUGCCUUCGGGCUGCCCGACGUAGGGCACCUACUCUCAAUUCUUCGGAAUUGAGUUUUUU	GGGCGCUAAAGAGGAAGAGGACAGUUUGAGAGUAGUGUAAUUCUGAAAAGAAUUACAUUACGAGUUCAAAUACAAAUUAAUUUACAAUGCCUUCGGGCUGCCCGACGUAGGGCACCUACUCUCAAUUCUUCGGAAUUGAGUUUUUU	atggaaacacaggcatccaatcaactgatttcgagccatctgaagggctatcctatcaaggattattttgtaggcttggatatcggaactagcagtgtaggatgggccgtgactaataaggcatacgaattgttgaagtttcgtagccataagatgtggggatcacgcttattcgacgaaggagagagcgcagtggcacgccgtggatttcgttcaatgcgtcgccgtctggagcgccgcaaattacgtttaaagttgttagaagaactgtttgccgacgcaatggctcaagtcgatcccacgttctttatgcgtctgcgcgagtcaaagtatcactatgaggacaaaacgactggacactcgagcaagcacattttattcatcgataaaaactataac…	METQASNQLISSHLKGYPIKDYFVGLDIGTSSVGWAVTNKAYELLKFRSHKMWGSRLFDEGESAVARRGFRSMRRRLERRKLRLKLLEELFADAMAQVDPTFFMRLRESKYHYEDKTTGHSSKHILFIDKNYNDQDYFKEYPTVYHLRSELMKSGTDDIRKLFLAVHHILKYRGNFLYEGATFDSNASTLDDVIKQALENITFNCFDCNSAISSIGQILMEAGKTKSDKAKAIEHLVDTYIATDTVDTSSKTQKDQVKEDKKRLKAFANLVLGLNASLIDLFGSVEELEEDLKKLQITGDTYDDKRDELAKAWSDEIYIIDDCKSVYDAIILLSIKEPGLTISESKVKAFNKHKDDLAILKSLLKSDRSIYNTMFKVDEKGLHNYVHYIKQGRTEETSC…
17	Efa	IV	Enterococcus faecium	1340	B(T>G>C)GGD(A>T>G)TNN	GUUUUGGAAGCAUUCAAAUCAGCAUAGCUCUAAAAC	AUAUUGGUAGCAUUCAAAUCAAUAUAGCAAGUUAAAAUAAGGCUUUGUCCGUCAUCAGCUUUUUUAAAGCAGCGCUGUUCUCGGCGCUUUUUUU	GGGCGCUAAAGAGGAAGAGGACAGUUUUAGAGCUAUGCUGAGAAAUCAAUAUAGCAAGUUAAAAUAAGGCUUUGUCCGUCAUCAGCUUUUUUAAAGCAGCGCUGUUCUCGGCGCUUUUUUU	-	MKKEYTIGLDIGTNSVGWSVLTDDYRLVSKKMKVAGNTEKSSTKKNFWGVRLFDEGQTAEARRSKRTARRRLARRRQRILELQKIFAPEILKIDEHFFARLNESFLVLDEKKQSRHPVFATIKQEKSYHQTYPTIYHLRQALADSSEKADIRLVYLAMAHLLKYRGHFLIEGELNTENSSVTETFRQFLSTYNQQFSEADDKQTEKLDEAVDCSFVFTEKMSKTKKAETLLKYFPHEKSNGYLSQFIKLMVGNQGNFKNVFGLEEEAKLQFSKETYEEDLEELLEKIGDDYIDLFVQAKNVYDAVLLSEILSDSTKNTRAKLSAGMIRRYDAHKEDLVLLKRFVKENLPKKYRAFFGDNSVNGYAGYIEGHATQEDFYKFVKKELTGIRGSEVFLTKIE…
18	Eit	IV	Enterococcus italicus	1330	N(G>T>M)GGAH(T>A>C)N(A>C>K)N	GUUUUGGAAGCAUUCGAUUCAACAUAGCUCUAAAAC	UUGUUGGUAGCAUUCGACUCAACAUAGCAAGUUAAAAUAAGGUUUAACCGUAAUCAACUUUUUAGUGGCGCUGUCUCGGCGCUAUUUUUUU	GGGCGCUAAAGAGGAAGAGGACAGUUUUAGAGCUAUGUUGGAAACAACAUAGCAAGUUAAAAUAAGGUUUAACCGUAAUCAACUUUUUAGUGGCGCUGUCUCGGCGCUAUUUUUUU	atgaagaatgactataccattggtcttgatatcgggaccaattccgttgggtactccgtggtaacggacgactacaaggtaatttctaaaaagatgaatgtattcggcaacacagaaaagaaatcgatcaagaaaaacttttggggagtgcgtctttttgaatcaggccagacagctcaggaagctcgtatgaaacgcacatcgcgtcgtcgcattgcgcgccgtaagaaccgtatctgttacttgcaagagatcttccaacccgagatgaatcatcttgataacaacttcttttaccgcctgaatgaatctttcttggtagctgatgacgctaagtacgataaacaccctatctttgggacgctggacgaagagatccattttcacgaacagtttccc…	MKNDYTIGLDIGTNSVGYSVVTDDYKVISKKMNVFGNTEKKSIKKNFWGVRLFESGQTAQEARMKRTSRRRIARRKNRICYLQEIFQPEMNHLDNNFFYRLNESFLVADDAKYDKHPIFGTLDEEIHFHEQFPTIYHLRKYLADGDEKADLRLVYLAIAHIIKFRGNFLIEGELNTENNSVIELSKVFVQLYNQTLSELEGFQFIDESIDFSEVLTQQLSKSERADNVLKLFPDEKGTGIFAQFIKLIVGNQGNFKKVFQLEEDQKLQLSTDDYEENIENLLAIIGDEYGDIFVAAQNLYQAILLAGILTSTEKTRAKLSASMIQRYEEHAKDLKLLKRFVKEHIPDKYAEIFNDATKNGYAGYIDGKTKEEEFYKYLKTTLVQKSGYQYFIEKIEQEN…
19	Lan	IV	Lactobacillus animalis KCTC 3501	1318	NRG	GUUUUAGAGCUAUGUUGUUUUGUAUGACUCCAAAAC	CUAGUGGAGUUAUACAAAACAACAUUAGCGAAGUUAAAAUAAGGUUUAAUCCGUAAUCAACAAGUUUUAUCUUGCGCGCGCCGUUUCGGCGCUUUUUUU	GGGCGCUAAAGAGGAAGAGGACAGUUUUAGAGCUAUGUUGUUUUGUAUGACGAAAGUUAUACAAAACAACAUUAGCGAAGUUAAAAUAAGGUUUAAUCCGUAAUCAACAAGUUUUAUCUUGCGCGCGCCGUUUCGGCGCUUUUUUUGUUUUU	atgggctccaacatgcttaagaaggattattcaatcggcctggatattggcactaacagcgtcggccatgctgttgtcacagacgactacaaagtcccaaccaagaagatgaaggttttcggggacacgtcgaaaaagaccattaaaaagaacatgttaggcgtattgctgttcaacgagggccaaaccgccgccgacacccgcttaaaacgcggaacccgtcgccgctacacacgtcgtaagaaccgcctgcgttatttacaagaaattttcgccccagaattggctaaagtggaccccaatttcctttatcgcttggaggagtcttcacttgtggccgaggataagaagtacgacgtgtaccctatctttggaaagcgtgaggaggaattattgtat…	MGSNMLKKDYSIGLDIGTNSVGHAVVTDDYKVPTKKMKVFGDTSKKTIKKNMLGVLLFNEGQTAADTRLKRGTRRRYTRRKNRLRYLQEIFAPELAKVDPNFLYRLEESSLVAEDKKYDVYPIFGKREEELLYHDTYKTIYHLRSALANNDQPADLRLVYLALAHIIKYRGNFLLEGEIDLRTTDINKVFAEFSETLNENSDENLGKLDVADIFKNNTFSKTKKSEELLKLSGAKKNQLAHQLFKMMVGNMGSFKKVLGTDEEHKLSFGKDTYEDDLNDLLAEAGDQYLDIFVAAKKVYDAAILASILDVKDTQTKTVFSQAMIERYEEHQKDLIELKRVFKKYLPEKCHDFFSEPKISGYAGYIDGKVSEEDFYKYTKKTLKGIPETEEILQKIDANN…
20	Lmo	IV	Listeria monocytogenes	1345	N(B>A)GG	GUUUUAGAGCUAUGUUAUUUUGAAUGCUAACAAAAC	GUAUUGUUAGUAUUCAAAAUAACAUAGCAAGUUAAAAUAAGGCUUUGUCCGUUAUCAACUUUUAAUUAAGUAGCGCUGUUUCGGCGCUUUUUUUGUGCACUUUUUU	GGGCGCUAAAGAGGAAGAGGACAGUUUUAGAGCUAUGGAAACAUAGCAAGUUAAAAUAAGGCUUUGUCCGUUAUCAACUUUUAAUUAAGUAGCGCUGUUUCGGCGCUUUUUUU	-	MQLKIIEGMKKMKKPYTIGLDIGTNSVGWAVLTDQYDLVKRKMKIAGDSEKKQIKKNFWGVRLFDEGQTAADRRMTRTARRRIERRRNRISYLQGIFAEEMSKVDANFFCRLSDSFYVDNEKRNSRHPFFATIEEEVEYHKNYPTIYHLREELVNSSEKADLRLVYLALAHIIKYRGNFLIEGALDTQNTSVDGIYKQFIQTYNQVFASGIEDGSLKKLEDNKDVAKILVEKVTRKEKLERILKLYPGEKSAGMFAQFISLIVGSKGNFQKPFDLIEKSDIECAKDSYEEDLESLLALIGDEYAELFVAAKNAYSAVVLSSIITVAEAETNAKLSASMIERFDTHEEDLGELKAFIKLHLPKHYEEIFSNTEKHGYAGYIDGKTKQADFYKYMKTTLEN…
21	Sag1	IV	Streptococcus agalactiae	1384	NGG	GUUUUAGAGCUGUGCUGUUUCGAAUGGUUCCAAAAC	UUGUUGGAAUUAUUCGAAACAGCACAGCACGUUAAAAUAAGGCAGUGAUUUUUAAUCCAGUCCGUAUUCAGCUUGAAAAAGUGAGCACCGAUUCGGUGCUUUUUU	GGGCGCUAAAGAGGAAGAGGACAGUUUUAGAGCUGUGCUGGAAACAGCACAGCACGUUAAAAUAAGGCAGUGAUUUUUAAUCCAGUCCGUAUUCAGCUUGAAAAAGUGAGCACCGAUUCGGUGCUUUUUU	atgaataagccatactcgatcggtctggatattgggaccaactccgttggatggagcatcatcacagacgattataaagtgccagcgaaaaagatgcgtgttcttggtaatactgacaaggagtacatcaaaaagaacttaattggcgcattgctttttgatgggggaaacacggcggcagatcgccgccttaaacgcaccgctcgccgtcgttacactcgccgccgtaatcgcatcctgtacttgcaggaaatcttcgcggaagaaatgtccaaagtcgacgacagtttctttcatcgcttagaagactcttttcttgtggaagaagataagcgcgggagcaagtaccccatcttcgccaccttgcaggaagagaaagattaccatgagaaattcagc…	MNKPYSIGLDIGTNSVGWSIITDDYKVPAKKMRVLGNTDKEYIKKNLIGALLFDGGNTAADRRLKRTARRRYTRRRNRILYLQEIFAEEMSKVDDSFFHRLEDSFLVEEDKRGSKYPIFATLQEEKDYHEKFSTIYHLRKELADKKEKADLRLIYIALAHIIKFRGHFLIEDDSFDVRNTDISKQYQDFLEIFNTTFENNDLLSQNVDVEAILTDKISKSAKKDRILAQYPNQKSTGIFAEFLKLIVGNQADFKKYFNLEDKTPLQFAKDSYDEDLENLLGQIGDEFADLFSAAKKLYDSVLLSGILTVIDLSTKAPLSASMIQRYDEHREDLKQLKQFVKASLPEKYQEIFADSSKDGYAGYIEGKTNQEAFYKYLSKLLTKQEDSENFLEKIKNEDF…
22	Sag2	IV	Streptococcus_agalactiae_NEM316	1377	NGGD(A>K)W(T>A)	GUUUUAGAGCUGUGCUGUUUCGAAUGGUUCCAAAAC	GAACUAUUCGAAACAGCACAGCACGUUAAAAUAAGGCAGUGAUUUUUAAUCCAGUCCGUAUUCAGCUUGAAAAAGUGAGCACCGAUUCGGUGCUUUUUUU	GGGCGCUAAAGAGGAAGAGGACAGUUUUAGAGCUGUGCUGGAAACAGCACAGCACGUUAAAAUAAGGCAGUGAUUUUUAAUCCAGUCCGUAUUCAGCUUGAAAAAGUGAGCACCGAUUCGGUGCUUUUUUU	atgaataagccgtattcaatcggtttagatatcggaaccaacagcgttgggtggtctatcatcacagatgactacaaagttcctgccaagaaaatgcgtgttctgggcaacactgataaagaatacattaaaaagaacttgatcggcgccttacttttcgacggcggaaacacggcagcggatcgccgccttaagcgtacagctcgccgtcgctatactcgtcgtcgcaatcgcatcttatatttgcaggaaattttcgccgaggaaatgagtaaggtggatgacagcttctttcatcgtttggaggatagctttctggtggaggaagacaaacgcggatcgaaatatcccattttcgccactatgcaagaggaaaaatattaccacgagaagtttccc…	MNKPYSIGLDIGTNSVGWSIITDDYKVPAKKMRVLGNTDKEYIKKNLIGALLFDGGNTAADRRLKRTARRRYTRRRNRILYLQEIFAEEMSKVDDSFFHRLEDSFLVEEDKRGSKYPIFATMQEEKYYHEKFPTIYHLRKELADKKEKADLRLVYLALAHIIKFRGHFLIEDDRFDVRNTDIQKQYQAFLEIFDTTFENNHLLSQNVDVEAILTDKISKSAKKDRILAQYPNQKSTGIFAEFLKLIVGNQADFKKHFNLEDKTPLQFAKDSYDEDLENLLGQIGDEFADLFSVAKKLYDSVLLSGILTVTDLSTKAPLSASMIQRYDEHHEDLKHLKQFVKASLPENYREVFADSSKDGYAGYIEGKTNQEAFYKYLLKLLTKQEGSEYFLEKIKNEDF…
23	Sdy	IV	Streptococcus_dysgalactiae_subsp._equisimilis_AC-2713	1371	NGGNG	GUUUUGGGACCAUUCAAAACAACAUAGCUCUAAAAC	UUGUUGGAACCAUUCAAAACAACGUAGCAAGUUAAAAUAAGGCUAGUCCGUUAUCAACUUGAAAAAGUGGCACCGAGUCGGUGCUUUUU	GGGCGCUAAAGAGGAAGAGGACAGUUUUAGAGCUAUGUUGGAAACAACGUAGCAAGUUAAAAUAAGGCUAGUCCGUUAUCAACUUGAAAAAGUGGCACCGAGUCGGUGCUUUUU	atggacaagaagtactctatcgggttagacattgggacaaattcggttggatgggccgttattacagatgattataaagtgccttcgaagaagttcaaggtattgggtaacacggatcgtcattccattaagaagaatcttatcggtgcacttttatttgactccggcgagactgcagaggcaacgcgtcttaaacgtaccgcgcgccgtcgctatactcgtcgcaaaaatcgtattcgctatctgcaagagatcttttcatccgagatgtctaaggtagatgatagtttttttcaccgccttgaggagagttttttggtagaagaggacaaaaagcatgaacgccacccaatttttgggaacattgttgacgaagtcgcctatcacgagaaatatccc…	MDKKYSIGLDIGTNSVGWAVITDDYKVPSKKFKVLGNTDRHSIKKNLIGALLFDSGETAEATRLKRTARRRYTRRKNRIRYLQEIFSSEMSKVDDSFFHRLEESFLVEEDKKHERHPIFGNIVDEVAYHEKYPTIYHLRKKLADSTDKADLRLIYLALAHMIKFRGHFLIEGDLNPDNSDMDKLFIQLVQTYNQLFEENPINASRVDAKAILSARLSKSRRLENLIAQLPGEKRNGLFGNLIALSLGLTPNFKSNFDLAEDAKLQLSKDTYDDDLDNLLAQIGDQYADLFLAAKNLSDAILLSDILRVNSEITKAPLSASMIKRYDEHHQDLTLLKALVRQQLPEKYKEIFFDQSKNGYAGYIDGGASQEEFYKFIKPILEKMDGTEELLAKLNREDLL…
24	Seq1	IV	Streptococcus equinus	1375	N(T>C>R)AGAN(A>K>C)NN	GUUUUAGAGCUGUGUUGUUUCGAAUGGUUCCAAAAC	GUGUUGGAACUAUUCGAAACAACACAGCGAGUUAAAAUAAGGCUUUGUCCGUACACAACUUGUAAAAGUGGCACCCGAUUCGGGUGCAUUUUUU	GGGCGCUAAAGAGGAAGAGGACAGUUUUAGAGCUGUGUUGGAAACAACACAGCGAGUUAAAAUAAGGCUUUGUCCGUACACAACUUGUAAAAGUGGCACCCGAUUCGGGUGCAUUUUUU	atggagaaatcgtactccatcggattagatatcgggacaaattccgtgggctggtcagttattacggatgattacaaggtcccggccaagaaaatgaaggttctgggcaatactgacaagaagtatattaagaagaacttgttgggtgcacttttgtttgactcgggggagaccgcagaggcgactcgcttaaaacgcaccgcacgtcgtcgctacactcgtcgtaaaaaccgcttgcgttatctgcaagagattttcggtaaggaaatggccaaagtggatgaatcattcttccaacgtctggaagaatcatttttaacagatgatgataagaccttcgactcacatcccatctttggtaataaagccgaagaagatgcctatcatcaggaatttcca…	MEKSYSIGLDIGTNSVGWSVITDDYKVPAKKMKVLGNTDKKYIKKNLLGALLFDSGETAEATRLKRTARRRYTRRKNRLRYLQEIFGKEMAKVDESFFQRLEESFLTDDDKTFDSHPIFGNKAEEDAYHQEFPTIYHLRKHLADSPEQADLRLVYLALAHMIKFRGHFLIEGQLDAENTDVQKLFNDFVEVYDRTLDDSHLSEITVDASSILTEKFSKSRRLENLIKHYPTEKKNTLFGNLVALALGLQPNFKTSFKLSEDAKLQFSKDTYEEDLEELLGKIGDEYADLFTSAKNLYDAILLSGILTVADNTTKAPLSASMIKRYNEHQVDLKKLKEFIKNNASDKYDEIFNDKDKNGYAGYIENGVKQDEFYKYLKTTLSKIDGSDYFLDKIEREDFL…
25	Seq2	IV	Streptococcus equi	1348	NGG	GUUUUAGAGUUAUGCUGUAUUGAAUGGUUCCAAAAC	CCUAUGGAACUAUUCAAUACAGCAUAGCAAAGUUAAAAUAAGGCUUUGUCCGUAAUCAACCUGAAAAGGGGAGCACCGAAUCGGUGCUUUUUU	GGGCGCUAAAGAGGAAGAGGACAGUUUUAGAGUUAUGGAAACAUAGCAAAGUUAAAAUAAGGCUUUGUCCGUAAUCAACCUGAAAAGGGGAGCACCGAAUCGGUGCUUUUUU	-	MKKPYTIALDIGTNSVGWVVVTDDYRVPTKKMKVLGNTERKTIKKNLIGALLFDSGDTAEGTRLKRTARRRYTRRKNRLRYLKEIFTEEMAKVDDGFFQRLEDSFYVLEDKEGNKHPIFANLADEVAYHKKYPTIYHLRKELVDNPQKADLRLIYLAVAHIIKFRGHFLIEGTLSSKNNNLQKSFDHLVDTYNLLFEEQRLLTEGINAKELLSAALSKSKRLENLISLIPGQKKTGIFGNIIALSLGLTPNFKANFGLSKDVKLQLAKDTYADDLDSLLAQIGDQYADLFLAAKNLSDAILLSDILTESDEITRAPLSASMVKRYREHHKDLVTLKTLIKDQLPEKYQEIFLDKTKNGYAGYIEGQVSQEEFYKYLKPILARLDGSEPLLLKIDREDFL…
26	Sga	IV	Streptococcus_gallolyticus_subsp._gallolyticus_ATCC_43143	1371	NGGD(A>T>G)H(T>M)	GUUUUAGAGCUGUGCUGUUUCGAAUGGUUCCAAAAC	UUGGAGCUAUUCGAAACAACACAGCGAGUUAAAAUAAGGCUUUGUCCGUACACAACUUGUAAAAGUGGCACCCGAUUCGGGUGCGUUUUUUU	GGGCGCUAAAGAGGAAGAGGACAGUUUUAGAGCUGUGCUGUGAAAACAACACAGCGAGUUAAAAUAAGGCUUUGUCCGUACACAACUUGUAAAAGUGGCACCCGAUUCGGGUGCGUUUUUUU	atgaccgaaaagaactactctattggcctggatatcgggacaaatagtgtagggtgggctgttatcacggacgattataaggttcccgccaaaaaaatgaaggtgttgggcaacactgataagaaatatatcaagaagaatctgcttggggcacttttgttcgataacggagagactgcagaagccacgcgtctgaagcgtaccgctcgtcgccgttatacgcgccgcaaaaatcgcttacgttacttgcaggagattttcgccgaggagatggcaaaggtagatgagtcctttttctaccgcttggatgagtcattcttgacgacagacgacaaagattttgagcgccaccctatcttcggtaacaaagcggacgagattaaatatcatcaggaattc…	MTEKNYSIGLDIGTNSVGWAVITDDYKVPAKKMKVLGNTDKKYIKKNLLGALLFDNGETAEATRLKRTARRRYTRRKNRLRYLQEIFAEEMAKVDESFFYRLDESFLTTDDKDFERHPIFGNKADEIKYHQEFPTIYHLRKHLADSHEKADLRLIYLALAHMIKFRGHFLIEGELNAENTDVQKLFEAFVEVYDRTFDDSNLSEITVDASSILTEKFSKSRRLENLIKHYPTEKKNTLFGNLVALALGLQPNFKTSFKLSEDAKLQFSKDTYEEDLEELIGKIGDEYADLFTSAKNLYDAILLSGILTVADNTTKAPLSASMIKRYNEHQVDLKKLKEFIKNNASDKYDEIFNDKDKNGYAGYIENGVKQDEFYKYLKTTLSKIDGSDYFLDKIEREDF…
27	Smu	IV	Streptococcus_mutans_GS-5	1345	NGGDT	GUUUUGGAACCAUUCGAAACAACACAGCUCUAAAAC	GUGUUGGAAUCAUUCGAAACAACACAGCAAGUUAAAAUAAGGUUUAUCCGUAUUCAACUUGAAAAAGUGCGCACCGAUUCGGUGCUUUUUU	GGGCGCUAAAGAGGAAGAGGACAGUUUUAGAGCUGUGUUGGAAACAACACAGCAAGUUAAAAUAAGGUUUAUCCGUAUUCAACUUGAAAAAGUGCGCACCGAUUCGGUGCUUUUUU	atgaaaaaaccctactccatcggcttagacattgggaccaattctgtgggttgggccgtcgttaccgatgattataaggttcctgcgaagaagatgaaggtgcttggaaacacagacaaatcccatatcaaaaagaacctgttaggagcactgctgttcgactcgggtaatactgcagaagaccgccgtttaaaacgcaccgctcgccgccgttatacgcgccgtcgtaaccgcatcctgtaccttcaagagatcttctcggaggagatgggaaaggttgatgacagtttcttccatcgtctggatgaatcattccttacagacgatgataaaaactttgactctcacccaattttcggtaacaaagctgaggaagatgcgtaccatcaaaaattccca…	MKKPYSIGLDIGTNSVGWAVVTDDYKVPAKKMKVLGNTDKSHIKKNLLGALLFDSGNTAEDRRLKRTARRRYTRRRNRILYLQEIFSEEMGKVDDSFFHRLDESFLTDDDKNFDSHPIFGNKAEEDAYHQKFPTIYHLRKHLADSTEKADLRLVYLALAHMIKFRGHFLIEGELNAENTDVQKLFADFVGVYDRTFDDSHLSEITVDASSILTEKISKSRRLEKLINNYPKEKKNTLFGNLIALSLGLQPNFKTNFKLSEDAKLQFSKDTYEEELEVLLAQIGDNYAELFLSAKKLYDSILLSGILTVTDVSTKAPLSASMIQRYNEHQMDLAQLKQFIRQKLSDKYNEVFSDVSKDGYAGYIDGKTNQEAFYKYLKGLLNKIEGSGYFLDKIEREDFL…
28	Sra	IV	Streptococcus ratti	1370	NGGD(A>T>G)GNN	GUUUUGGAACCAUUCGAAACAACACAGCUCUAAAAC	AUGUUGGAAUUAUUCGAAACAACACAGCAAGUUAAAAUAAGGUUUAUCCGUAUUCAACUUGAAAAAGUGCGCACCGAUUCGGUGCUUUUUU	GGGCGCUAAAGAGGAAGAGGACAGUUUUAGAGCUGUGUUGGAAACAACACAGCAAGUUAAAAUAAGGUUUAUCCGUAUUCAACUUGAAAAAGUGCGCACCGAUUCGGUGCUUUUUU	atgaagaaaccatattcgattggattagatattggcacaaactctgtgggttgggcggttattacagatgactacaaggtcccggctaagaaaatgaaagttttagggaatacggataaaaactatattaagaagaatctgttaggcgcacttctttttgatagtggcaatactgcagaagaccgccgtttaaagcgcacagcacgccgtcgctatactcgccgtcgcaatcgcctgttatacttacaagatattttctccgatgagatgaacaaagtcgacgaatcatttttccaccgtttggaagattcgtttcttgtgtcagaagataagcgcggtgatcaccacccgatctttggcaacgtagtggatgaagtaaagtatcacgaacaattccct…	MKKPYSIGLDIGTNSVGWAVITDDYKVPAKKMKVLGNTDKNYIKKNLLGALLFDSGNTAEDRRLKRTARRRYTRRRNRLLYLQDIFSDEMNKVDESFFHRLEDSFLVSEDKRGDHHPIFGNVVDEVKYHEQFPTIYHLRKYLADTPEKADLRLVYLALAHMIKFRGHFLIDDPKLDVKNTDSQELFSQFLTAYDVTQEDSHLADVKINISDIITEKMNKSRKVEALLFHFPSQKKNSFFGNLVSLVFGLLPNFKTNFNLAEDAKLQLSKDSYDEDLENLLGQIGDEYTDVFVAARKLYDSILLSGILTVNDLSTKAILSASMVRRYEEHNKDLAKLKAFVKANFTHDVFKEVFSDASKNGYAGYIEGKTSQEDFYKYVKNLIGKVDGSADFIEKIDRED…
29	Bni	V	Bacillus niameyensis	1064	NNGTAM(A>C)Y	GUUUUCCUAUACCAAAAACUGAAAGAGUGCCAAAAC	AUUGCCCUAUACCAAAAGCUGGGAGAACCUGUCAAAACAAGGGUUUAUCCCGAACUCAGAACCCCAUUUUACUGGGGUUCUUUUCUUUUUCU	GGGCGCUAAAGAGGAAGAGGACAGUUUUGGCACUCUUUCGAAAGGAGAACCUGUCAAAACAAGGGUUUAUCCCGAACUCAGAACCCCAUUUUACUGGGGUUCUUUUCUUUUUCU	-	MEKLRRVLGLDIGVSSVGWGIIDQDSGDVIDAGVRLFEEAARNANEDRRSFRSSRRLKRRRTHRLERAKSLFEYNGLPSESIGKMDPYQARYNAIFGEVSKEELVAGLYHLVKRRGTTLDSPEDEKSSGNELSTKEQLSRNRKFLENRYICEVQLERLSNGHEKIRNHENRFRTEDYVKEARAILIRQQQRYSEITDEFIEDFINILKSKREYFDGPGSEKSPTPYGQYYLDKDGKLAYTSMINKMRGICTYFPDHLRIAKMSYTADLYNLLSGDLNKLLINGEYLTYEDKLYLIDHFIKKGKNITLTQILKYKGISDDSDVSGYRIDLKTDKPIFTEFTGFKELKKIVDKNDLPSSILEDIDLIDDIIEILTAEKSYYRREEQLKPLFSEYDQETIDR…
30	Ece	V	Enterococcus cecorum	1134	NNGH(W>C)AAA	GUUUUUGUACUCUUAAUGAUGUGGUAUCAGUAAAAC	CUUACACUGAUACCAAAUCAUUAAGAAUCUACAAAAAUAAGACUUUAUGUCGAGUUUCCCGUCAUCAUUGUAUGGCGGGUUUUUUU	GGGCGCUAAAGAGGAAGAGGACAGUUUUUGUACUCUUAAUGGAAACAUUAAGAAUCUACAAAAAUAAGACUUUAUGUCGAGUUUCCCGUCAUCAUUGUAUGGCGGGUUUUUUU	-	MKYIESVSIGFDIGVGSVGYAVINSKTKQILESGVSIFPAAVAQKNVERRESRQSRRLRRRRVNRLNDLKKLLKKNGFIPSPNKNPYEIRVRGLEHQLSRDEIAIAVLHIAKRRGISYSLDDVVDENVTDFKGKIAKNQEALKNKTPGEIQYERLLKYGKVRGTVTNYVEYDEQPEYFLNVFPNSAYVDEAKRILTCQKQYYPEITDDLIENIVKIISRKRAYYIGPGNEKSRTDYGIYRTNGETLENIFEILIGKDSVNPDELRAPANSLTAQVYNLLNDLTNIRYNGSERLTPEQKQDILSELLTTEKTVQMLNVIAKKVNVKKEEISGFRTKKDDKPDFHTLEVYRKVRKHMLNKGIDINEWPTECFDELAFIFNLNTEIGEIRNRISEKVVPKYD…
31	Edo	V	Eubacterium dolichum	1091	NTGAR(G>A)N(A>Y>G)N(Y>R)	GUUUUGUUACCAUAUGGAUUUUUGCUAGAUUAAGAC	AUCAUAAUCUAGCAAAAGUUUAUAUGAUCUAACAAAACAAGGGUUUAUCCCGGAAUCAAGUUCCAAGUAUAUGCUUGGAGCUUUUU	GGGCGCUAAAGAGGAAGAGGACAGUUUUGUUACCAUAUGGAGAAAUUUAUAUGAUCUAACAAAACAAGGGUUUAUCCCGGAAUCAAGUUCCAAGUAUAUGCUUGGAGCUUUUU	-	MGRLVLGLDIGITSVGFGIIDLDESEIVDYGVRLFKEGTAAENETRRTKRGGRRLKRRRVTRREDMLHLLKQAGIISTSFHPLNNPYDVRVKGLNERLNGEELATALLHLCKHRGSSVETIEDDEAKAKEAGETKKVLSMNDQLLKSGKYVCEIQKERLRTNGHIRGHENNFKTRAYVDEAFQILSHQDLSNELKSAIITIISRKRMYYDGPGGPLSPTPYGRYTYFGQKEPIDLIEKMRGKCSLFPNEPRAPKLAYSAELFNLLNDLNNLSIEGEKLTSEQKAMILKIVHEKGKITPKQLAKEVGVSLEQIRGFRIDTKGSPLLSELTGYKMIREVLEKSNDEHLEDHVFYDEIAEILTKTKDIEGRKKQISELSSDLNEESVHQLAGLTKFTAYHSL…
32	Fho	V	Facklamia hominis	1142	NNGAAAN	GUUUUUGUACUCUCGAUAAUUUUCUAUCAGUAAAAC	AUUUUGCUGAUAGAAAAUUAUCUGAGAAUCUACAAAGAUAAGGCUUUAUGCCGAAUUUACCACCUGACUUUUGAUCAGGUGGUUUUUU	GGGCGCUAAAGAGGAAGAGGACAGUUUUUGUACUCUCGAGAAAUCUGAGAAUCUACAAAGAUAAGGCUUUAUGCCGAAUUUACCACCUGACUUUUGAUCAGGUGGUUUUUU	atgtactccgtggggttggatattgggatcgcgtcgtgtggctattcaattatcaatgatgttaatgggaacatcgtagagttaggaaccttattatttaagtctcgcaattcggacaataacgaggaacgccgcacgaatcgcggaagccgccgtctgattaatcgccgtcgtacgcgccttgacgacggaaaaaagcttctggccgaaaaaggctttaaacaagactctaaattgaaacatgtctgtccttacgaactgcgcgtgaagggtctgcacgaaaagttaactcaaggtgagatctataaggtcgtcttacatatcttaaagaaacgcggcatctcttatctggacgagtctgacgagaactcctccggtattgatggagcctcgtataaa…	MYSVGLDIGIASCGYSIINDVNGNIVELGTLLFKSRNSDNNEERRTNRGSRRLINRRRTRLDDGKKLLAEKGFKQDSKLKHVCPYELRVKGLHEKLTQGEIYKVVLHILKKRGISYLDESDENSSGIDGASYKDQVNLNLNLQKELTPGQIQLKRLKENGRIKSGVTFENGYQLNVFSVSAYANELNKILTKQSEYYSEIDQIWIDRFTKNGYRKEAGLVYRKRPYYDGPGNEKNNSIYGRWANFKEDGHPKENIFDQLIGLDSVDSTQVRASASTLTAQKYNLLNDLNNLTIIEDDRKFTTDEKVSIINYLMTQDITRFGPKELAKFYQLEVDQIRGWRIDNKGNPEIHSLKVYRDWKKIFNTSSIDLTSIQTWVVDELANVITLNTEIPSTLATLKI…
33	Mga	V	Mycoplasma_gallisepticum_CA06	1269	NNGAD	GUUUUAGCACUGUACAAUACUUGUGUAAGCAAUAAC	UUAUUGCUUACACAAUUAUUGUCGUGCUAAAAUAAGGCGCUGCUAAUGCAGCUGCCGCAUCCGCCAGAGCAUUUAUGCUCUGGCUUUUU	GGGCGCUAAAGAGGAAGAGGACAGUUUUAGCACUGUACAAUGAAAAUUAUUGUCGUGCUAAAAUAAGGCGCUGCUAAUGCAGCUGCCGCAUCCGCCAGAGCAUUUAUGCUCUGGCUUUUU	atgaacaactccattaagtcaaagcccgaagtgactatcggcttggatttaggggtaggttcggttggctgggccatcgtggataatgaaactaacattatccaccatctggggtctcgtcttttcagtcaagctaaaacagccgaggatcgtcgttcgtttcgtggcgcgcgtcgtttgattcgccgccgtaagtacaaactgaaacgttttattaacctgatttggaagtataactcctacttcggatttaagaataaagaagacatcctgaacaactatcaggagcaacaaaaattacataataccgtgctgaacttgaaacttgaagcgttgaacgcaaagattgaccccaaagcattatcctggattttgcacgactatcttaagaatcgcggt…	MNNSIKSKPEVTIGLDLGVGSVGWAIVDNETNIIHHLGSRLFSQAKTAEDRRSFRGARRLIRRRKYKLKRFINLIWKYNSYFGFKNKEDILNNYQEQQKLHNTVLNLKLEALNAKIDPKALSWILHDYLKNRGHFYEDNRDFNVYPTEELANYFGEYGYYKGIIDSKEDNDDKLEEGLTKYKFSNQHWLEEIKKVLSNQTGLPEKFKEEYESLFSYVRNYSEGPGSINSVSPYGIYHLDEKEGKVVQKYNNIWDKTIGKCSIFPDEYRAPKNSPIAMIFNEINELSTIRSYSIYLTGWFINQEFKKAYLNKLLDLLIKTNSEKPIDARQFKKLREETIAESIGKETLKDVEREEKLEKEDHKWKLKGLKLNTNGKIQYNDLSSLAKFVHKLKQHLKLDF…
34	Mse	V	Massilibacterium senegalense	1063	NHARMC	GUCUCAUUCAUACCUAAAAUAACAGAGUACUAAAAC	GUUGCUUUUAUACCUAAGCUAAUAGAAUCUACUAAAAUAAGGCCAUAGUGCCGUAUUUGAUCUAUUAGGAUCUGACCCCGCAUAUGCGGGGUUUUUU	GGGCGCUAAAGAGGAAGAGGACAGUUUUAGUACUCUGUUAGAAAUAAUAGAAUCUACUAAAAUAAGGCCAUAGUGCCGUAUUUGAUCUAUUAGGAUCUGACCCCGCAUAUGCGGGGUUUUUU	atgttggagaattacatcttgggcctggacattggtattggctctgtaggttacgggcttattgacgagaaccaaaacatcatcgacgcaggcgtgcgtcttttcccggaggctgatgttaacaacaataatgggcgccgcgagaaacgcggagcacgtcgccttaagcgtcgtaaacagcatcgtgtggcacgtgtgaagcatctgttggtaaagaatcgtatcatggctgaagatgcccagccgatcagtaataagccgtatgaaatccgcgtgaagggactgagtaaagaacttactgacgaggaattggccattgctttaatccacatcgcaaaacgtcgcggcatccacaatgtggagacgaccctggatgagcaaaaagacgacaatgagttg…	MLENYILGLDIGIGSVGYGLIDENQNIIDAGVRLFPEADVNNNNGRREKRGARRLKRRKQHRVARVKHLLVKNRIMAEDAQPISNKPYEIRVKGLSKELTDEELAIALIHIAKRRGIHNVETTLDEQKDDNELSTKEQISKNEKLLRNKFVCELQLQRLTRNKENEIPYKVRGYQNRFKTSDYIKEVQQILNTQRQYNKKITDEFIERYIELIKKRREYFEGPGEGSEYGWGGDPRKWYEQLMGKCSYFPEELRAVKASYSAQLFNALNDLNNIVIMREENTKLSAEEKRRLIEKVFKIRKKPTLKQIAKEVGVNFEDIKGYRVNAKGEPIFTSFDFYHSIKTITQRHEIIENDKILDQMARILTVMQTPSEKRERLKQEIPELTTSEISEISELRFTS…
35	Sgo	V	Streptococcus_gordonii_str._Challis_substr._CH1	1136	NNAAAG	GUUUUUGUACUCUCAAGAUUUAAGUAACUGUACAAC	CUUACACAGUUACUUAAAUCUUGCAGAAGCUACAAAGAUAAGGCUUCAUGCCGAAUUCAACACCCUGUCAUUUAUGGCGGGGUGUUUU	GGGCGCUAAAGAGGAAGAGGACAGUUUUUGUACUCUCAAGGAAACUUGCAGAAGCUACAAAGAUAAGGCUUCAUGCCGAAUUCAACACCCUGUCAUUUAUGGCGGGGUGUUUU	atgaatgggctggtcctgggactggatattggcatcgcgtcggtgggcgtgggcatccttgaaaaagacaccggcaaaattatccatgcttcgtctcgcttatttcctgccgcaacggctgataataatgtagaacgtcgttccaatcgtcagggccgtcgtctgaaccgtcgtaagaaacaccgttctgttcgtttacaagaccttttcgagggatatggcttattgacggatttttcgaaagtttcaatgaatctgaatccttatcagttacgtgtccagggcatggaaaatcagttgaccaacgaggagctgttcgttgcattaaaaaatatcgtcaagcgtcgcggcatttcttacttagatgatgcttcggaggacggggggacggtttctagc…	MNGLVLGLDIGIASVGVGILEKDTGKIIHASSRLFPAATADNNVERRSNRQGRRLNRRKKHRSVRLQDLFEGYGLLTDFSKVSMNLNPYQLRVQGMENQLTNEELFVALKNIVKRRGISYLDDASEDGGTVSSDYGKAVEENRKLLAEKTPGQIQLERFEKYGQLRGDFTVEENGEKHRLINVFSTSAYRKEAERILRKQQEFNSKITDEFIEDYLIILTGKRKYYHGPGNEKSRTDYGRFRTDGTTLDNIFGILIGKCTFYTEEYRASKASYTAQEFNLLNDLNNLTVPTETKKLSEEQKKLIIEYAKSAKTLGASTLLKYIAKMIDASVDQIRGYRVDVNNKPEMHTFEVYRKMQSLETIKVEELPRKVLDELAHILTLNTEREGIEEAINSKLKDI…
36	Sma2	V	Streptococcus macedonicus	1130	NHGYNAN(A>B)	GUUUUACGGUUACUUAAAUCUUGAGAGUACAAAAAC	CUUGCACGGUUACUUAAAUCUUGCUGAGCCUACAAAGAUAAGGCUUUAUGCCGAAUUCAAGCACCCCAUGUUUUGACAUGGGGUGCUUUU	GGGCGCUAAAGAGGAAGAGGACAGUUUUUGUACUCUCAGAAAUGAGCCUACAAAGAUAAGGCUUUAUGCCGAAUUCAAGCACCCCAUGUUUUGACAUGGGGUGCUUUU	-	MTNGKILGLDIGIASVGVGIIEAKTGKVVHANSRLFSAANAENNAERRGFRGSRRLNRRKKHRVKRVRDLFEKYGIVTDFRNLNLNPYELRVKGLTEQLTNEELFAALRTISKRRGISYLDDAEDDSTGSTDYAKSIDENRRLLKTKTPGQIQLERLEKYGQLRGNFTVYDENGEAHRLINVFSTSDYEKEARKILETQADYNKKITAEFIDDYVEILTQKRKYYHGPGNEKSRTDYGRFRTDGTTLENIFGILIGKCSFYPDEYRASKASYTAQEYNFLNDLNNLKVPTETGKLSTEQKEALVEFAKSTATLGPAKLLKEIAKILDCKVDEIKGYREDDKGKPDLHTFEPYRKLKFNLDSVNIDYLSREVLDKLAGILTLNTEREGIEDAIKRNLPNQ…
37	Ssa	V	Streptococcus_salivarius_JIM8777	1127	NNAGAAA	GUUUUUGUACUCUCAAGAUUUAAGUAACUGUACAAC	ACAGUUACUUAAAUCUUGCAGAAGCUACAAAGAUAAGGCUUCAUGCCGAAAUCAACACCCUGUCAUUUUAUGGCAGGGUGUUUU	GGGCGCUAAAGAGGAAGAGGACAGUUUUUGUACUCUCAAGAAAUUGCAGAAGCUACAAAGAUAAGGCUUCAUGCCGAAAUCAACACCCUGUCAUUUUAUGGCAGGGUGUUUU	atgagcgacctggttcttgggctggacatcggaatcggtagcgtgggcgttggaatccttaacaaagtaacaggtgaaatcatccataaaaactctcgcattttccctgcagcccaggctgaaaataatgtcgagcgtcgtatcaaccgtcaagggcgtcgcttgacacgccgcaagaaacatcgccgtgtccgtcttaatcatctgttcgaagagtcgggcttgatcactgatttcactaacgtatcgatcaacctgaacccctaccaactgcgtgtcaaaggactgacagatgagctgtccaatgaggaattatttatcgcacttaagaacatggttaagcatcgcgggatttcgtacttggacgatgcgtctgacgatggcaatagttctgttggt…	MSDLVLGLDIGIGSVGVGILNKVTGEIIHKNSRIFPAAQAENNVERRINRQGRRLTRRKKHRRVRLNHLFEESGLITDFTNVSINLNPYQLRVKGLTDELSNEELFIALKNMVKHRGISYLDDASDDGNSSVGDYAQIVKENSKQLETKTPGQIQLERYQKYGQLRGDFTVEEDGKKHRLINVFPTSAYRAEALRILQTQQEFNPQITDEFINSYLQILTGKRKYYHGPGNEKSRTDYGRYTTKKDSEDEYITLDNIFGILIGKCTFYPEEYRAAKASYTAQEFNLLNDLNNLTVPTETKKLSEEQKNQIITNVKNEKAMGPAKLFKYIAKLLSCDVADIKGYRIDKSDKAEIHTFEAYRKMKTLATIDIEQMERENLDKLAYVLTLNTEKEGIQEALE…
38	Ssi	V	Streptococcus sinensis	1122	NHAAAAA	GUUUUUGUACUCUCAAGAUUUAAGUAACUGUACAAC	UUGUAGCUUCUGCAAGAUUUAAGUAACUGUGUAAGGCGUCCCUUACAAUUGCUAUUAUAAUAUAUUGCAGAGCUAUUUGCAACUCUUUUU	GGGCGCUAAAGAGGAAGAGGACAGUUUUUGUACUCUCAAGAAAUUGCAGAAGCUACAAAGAUAAGGCUUCAUGCCGAAAUCAACACCCUGUCUCUUGGCGGGGUGUUUU	atgaatggtaagattttggggctggacattggagttgctagtgttggagttggcattttggacaagaaaacaggcgaaattattcatgccagttcacgcattttccctgcagctaccgctgactccaacgtcgagcgccgcggctttcgccaaggtcgtcgcctgggccgtcgcaagaaacatcgtaaagttcgtttagcggatcttttcagcgatacaggccttatcactgacttttctaaggtgagcatcaatctgaacccgtatgagcttcgcattaagggtctgaatgagaaattaacgaatgaagaattatttattgctttaaaaaacattgtgaaacgccgcggtatttcctatcttgacgatgcgaacgaggatggcgagtcttcctcttca…	MNGKILGLDIGVASVGVGILDKKTGEIIHASSRIFPAATADSNVERRGFRQGRRLGRRKKHRKVRLADLFSDTGLITDFSKVSINLNPYELRIKGLNEKLTNEELFIALKNIVKRRGISYLDDANEDGESSSSEYGKAVEENRKLLADKTPGQIQLERFEKYGQVRGDFTIEENGEKHRLLNVFSTSAYKKEAERILTKQQDYNQDITDEFIQAYLTILTGKRKYYHGPGNEKSRTDYGRFRTDGTTLDNIFGILIGKCTFYPEEYRAAKASYTAQEFNLLNDLNNLTVPTETKKLSEEQKRQIIEYAKGAKTLGAATLLKYIAKLVDGSVEDIKGYRIDKSEKPEMHTFDIYRKMQTLETVDVEKLSREVLDELAHILTLNTEREGIEEAIKVSFIKR…
39	Ssu	V	Streptococcus_suis_D9	1122	NH(T>M)AAAAA	GUUUUUGUACUCUCAAGAUUUAAGUAACAGUAAAAC	ACUGUUACUUAAAUCUUGCAGAGCCUACAAAGAUAAGGCUUUAUGCCGAAAUCAAGCACCCCGUUUCGUACGGGGUGCUUUU	GGGCGCUAAAGAGGAAGAGGACAGUUUUUGUACUCUCAAGAGAAAUCUUGCAGAGCCUACAAAGAUAAGGCUUUAUGCCGAAAUCAAGCACCCCGUUUCGUACGGGGUGCUUUU	atgtcaaacggcaagattttgggtttagatattggaattgcctccgtgggcgttggggtgatcgacgcacaaacgggcgaaattatccatgcgtcatcacgtatcttcccaagtgctaatgcggccaacaatgctgagcgccgcacatttcgcggtagccgtcgtcttatccgtcgtaagaagcaccgtattaaacgtctggacgacctgtttaacgactttcacatcaatttggacggagagatgagcacggacaatccttacgtgcttcgtgtaaagggcctttcacaaaagcttacagttgaggaattgtacatctctatcaagaatattatgaaacgccgtggcatttcgtatttagacgatgcagagtcagacaatgaagccggtcgttctgac…	MSNGKILGLDIGIASVGVGVIDAQTGEIIHASSRIFPSANAANNAERRTFRGSRRLIRRKKHRIKRLDDLFNDFHINLDGEMSTDNPYVLRVKGLSQKLTVEELYISIKNIMKRRGISYLDDAESDNEAGRSDYAKAIERNRQLLTSKTPGEIQLERLEKYGQLRGNFTIIDEEGQSQQIINVFSTSDYVKEVEKILDCQKMYHKFISDEFCDKLIELLREKRKYYVGPGNEKSRTDYGIYRTDGTTLENLFGILIGKCTFYPDQYRSSRASYTAQEFNFLNDLNNLTVPTETKKLSQEQKEFLVNYAKETSVLGAGKILQQIAKLADCKVEDIRGYRLDNKDKPELHTFETYRAMKGLVPLVDIGVLSREQLDILADILTLNTDFEGIREALKKQLPN…
40	Sth1A	V	Streptococcus_thermophilus_LMG_18311	1122	NHGYRAA	GUUUUUGUACUCUCAAGAUUUAAGUAACUGUACAAC	ACAGUUACUUAAAUCUUGCAGAAGCUACAAAGAUAAGGCUUCAUGCCGAAAUCAACACCCUGUCAUUUUAUGGCAGGGUGUUUU	GGGCGCUAAAGAGGAAGAGGACAGUUUUUGUACUCUCAGAAAUGCAGAAGCUACAAAGAUAAGGCUUCAUGCCGAAAUCAACACCCUGUCAUUUUAUGGCAGGGUGUUUU	atgagcgacctggtacttggcttggacattgggattggctccgtaggggtcggcattttaaacaaggttactggtgaaatcattcacaaaaattcccgtatttttcctgccgcgcaagctgaaaacaatctggtccgtcgtactaaccgtcaaggacgccgtctgactcgtcgcaagaagcatcgtatcgtgcgccttaatcgtttgtttgaagaaagcggactgatcaccgatttcactaagatttccatcaacctgaatccgtatcaattgcgcgtgaaaggtttaactgatgagttgagcaatgaggagttattcattgcattgaaaaacatggttaaacatcgcgggatttcttatctggacgacgcgtccgatgatgggaactcttcggtcggt…	MSDLVLGLDIGIGSVGVGILNKVTGEIIHKNSRIFPAAQAENNLVRRTNRQGRRLTRRKKHRIVRLNRLFEESGLITDFTKISINLNPYQLRVKGLTDELSNEELFIALKNMVKHRGISYLDDASDDGNSSVGDYAQIVKENSKQLETKTPGQIQLERYQTYGQLRGDFTVEKDGKKHRLINVFPTSAYRSEALRILQTQQEFNSQITDEFINRYLEILTGKRKYYHGPGNEKSRTDYGRYRTNGETLDNIFGILIGKCTFYPDEFRAAKASYTAQEFNLLNDLNNLTVPTETKKLSKEQKNQIINYVKNEKVMGPAKLFKYIAKLLSCDVADIKGHRIDKSGKAEIHTFEAYRKMKTLETLDIEQMDRETLDKLAYVLTLNTEREGIQEALEHEFADG…
41	Tsp	V	Turicibacter sp.	1107	NNAAACN	GUUUUAGUACCCUUAAGAUUUUAGCUACUGUAAAAC	CUUGCACAGUAGCUAAAAUCUUAAGGAUCUACUAAAAUAAGGCUUUAUGCCGAAAUCAGCCCCUCACUGGGGCUUUUUUU	GGGCGCUAAAGAGGAAGAGGACAGUUUUAGUACCCUUAAGGAAACUUAAGGAUCUACUAAAAUAAGGCUUUAUGCCGAAAUCAGCCCCUCACUGGGGCUUUUUUU	atgggatacacgctgggactggacattggtatcgcgtcggtgggcttcggtttaattgataacgtggacgggaagatcttggagtctggagtccgcctgttctcgtcggctgaccccgacaacaatcaaacacgccgctcctcacgccaggcccgtcgtcttaaccgtcgcaaggtccatcgcttagaacgtgtagcccacttacttgaggaggccggtttcgaaaaaggagaggtattagcaccgacgccatatcaccttcgcgttaagggccttacggagaagctttctaaaccggaggtttacgcagccctgtacaatctgatgaaacaccgcggcatttcttaccttgaggatgtggagcttgacgaagcagatagctctagcgtgagtcaaaat…	MGYTLGLDIGIASVGFGLIDNVDGKILESGVRLFSSADPDNNQTRRSSRQARRLNRRKVHRLERVAHLLEEAGFEKGEVLAPTPYHLRVKGLTEKLSKPEVYAALYNLMKHRGISYLEDVELDEADSSSVSQNVELLKEYYPCEIQLERYEEYGQIRGIIETYNKDGEKESLVNIFPTGAYKKEAEAIILKQGQFYPELDKVFLEKFTEILTVKRPYYVGPGNKKSRTDYGIYRENGETLENLFDILIGKCTIYPQEARAAKFSYTAQLFDFLNDMNNISIAGEKLTEVQKREIYHQIMSSKTVNMMKIITKVTGCLKEEVTGYRVDSKYKAEFHSFASYRQFRNKMLDYGFDVQTLNVEMFDKLAAKLTLNTEYHQIITQLESLNLGLSKELIEKIAD…
42	Bok	VI	Bacillus okhensis	1074	NN(H>G)D(A>K)GGDN(A>B)	GUCAUAUCUCCAUCUAAUCCGUUGCUGUGAUAUGAU	AUCGUAUCACAGCAACGGACAUGAUGUUGAUAUGAUAAGACUGCUUUUUAAGCAGUUGUGGCGUUGGGGAUCGCCUGUUCAUCUAUAAAGAUGAACUUCUCCCCACUUUAUAUAUUACUAUACACCUCAGUUACUACGAAGAUCGUACGUAUAACUGAGGUUUUUU	GGGCGCUAAAGAGGAAGAGGACAGUCAUAUCUCCAUCUAAUCCGGAAACGGACAUGAUGUUGAUAUGAUAAGACUGCUUUUUAAGCAGUUGUGGCGUUGGGGAUCGCCUGUUCAUCUAUAAAGAUGAACUUCUCCCCACUUUAUAUAUUACUAUACACCUCAGUUACUACGAAGAUCGUACGUAUAACUGAGGUUUUUU	-	MTDTRDYRIGLDIGTNSIGWAIIELEYNGEQYDKKGLIDAGVRMFDKAEIPKTGASLAEPRRLARSTRRRLNRRADRKKSIRRLIVEQDILNEAELQVLYQEKELLDIWTIRVEALDRRLSRTEWARLLIQLAQRRGYRSARKSEENDKETGVVLQNIRENKKLIDGYRTVGEMWVKDPRFQGRRHNSRSEYVFNVTREMLEEEIRTLFHTQRELGLSFASKEMEESYLSIWGKQLPFASGKDILKRVGFCTLEEQERRFPKATFTFQYFMVLDKLNRLRIKPSMRPLTEEERKSTLHYLFDRDDLSKKKTPPKVMYKEIRKQLNLAATETFNELTYDPNESMTKNENVLFVNLDAYYRIKQQCDLHNERYGPRDYDALGYALTVYKTDKDIRQYLRNK…
43	Cco	VI	Campylobacter coli	1001	NNNNCTA	GUUUUAGUCUCUUUUUAAAUUUCUUUAUGGUAAAAU	GAAAUUUAAAAAGAGACUAAAAUAAGUGGUUUUCGGUUAGCCACGCAGGGUUACAAUCCCUUUAAAACCGUUAAAAUUCAAACAAACUAGCUUGUCUAAUUUUAUU	GGGCGCUAAAGAGGAAGAGGACAGUUUUAGUCUCUUUUUGAAAAAAAAGAGACUAAAAUAAGUGGUUUUCGGUUAGCCACGCAGGGUUACAAUCCCUUUAAAACCGUUAAAAUUCAAACAAACUAGCUUGUCUAAUUUUAUU	atgaagattcttggatttgatatcggcatcaacagcattggttgggcctttgtggaagataatcaattacaggactgtggggttcgtttattcacaaaggcggaagatccgaagacacgtgagtcattggccttgccacgccgtaacgcacgctccaaccgccgccgcctgggacgtcgtcgttcccgtttgattgccttaaaacatattatttctaaagagttaaaattaaactaccaggattacattgcgaacaatggagagcttcccaaggcctacgaagggcgtttgatctcgccttatgagttgcgctataaagctttaaatgagaagattgagccaaaagaccttgcacgtgttatccttcacattgccaagcatcgcgggtatatgaacaag…	MKILGFDIGINSIGWAFVEDNQLQDCGVRLFTKAEDPKTRESLALPRRNARSNRRRLGRRRSRLIALKHIISKELKLNYQDYIANNGELPKAYEGRLISPYELRYKALNEKIEPKDLARVILHIAKHRGYMNKNEKKSSDNEKGKILSALKTNALKLEKYQSVGEYFYKEFFQKYRENTKDFINIRNKEGSYENCVLASDLEKELKLILEKQKEWGYSYNDNFIKEILKVAFFQRPLKDFSYLVGACTFFEDEKRACKNSYSAWEFVALTKIINELKSLEKESGELVSSQIINEILNHVLDKGSITYKKFREYIKLHESMKFKSLKYDKDNVESTKLIEFRKLVEFKKALGEHSLSREELDQIATYITLIKDNEKLKITLEKYSLNNEQIKNLLEIDFN…
44	Cpe	VI	Clostridium perfringens	1065	NNNNCVGAa	GUUAUAGUUCCUAGUAAAUUCUCGAUAUGCUAUAAU	UAUAGCAUAUCGAGAGUUUAACUAGUUACUAUAACAAGGCAUUAAGCCGUAAAGUAUCCCCUAUGUUCAUUUGAACCUAGGGGUAUCUUUU	GGGCGCUAAAGAGGAAGAGGACAGUUAUAGUUCCUAGUGAAAACUAGUUACUAUAACAAGGCAUUAAGCCGUAAAGUAUCCCCUAUGUUCAUUUGAACCUAGGGGUAUCUUUUCAUUU	atgaataaggacattaactacgctttggggctggacatcggtatcacaagcgtcggttgggcagtaatcaatttggatcttaatcgcatcgaggatcttggtgtccgtatttttaacgctgccgaaaatttgaaagatggctccagcttggcactgccacgtcgtctggcgcgcgggcgccgccgccttcttcgccgtaaggcgtaccgtgtcgagcgcgttcgcaagttaatcttgaaaaataacatcttaacaaaggaagaattggaaggactgtttaaaaataaagaagtcattgatgtctgggaagcccgcgtcaagggtttagattacaaattgagtcgtgaagagtgggctaagattttaatcaacttctgcaagcgccgtggatttaagagt…	MNKDINYALGLDIGITSVGWAVINLDLNRIEDLGVRIFNAAENLKDGSSLALPRRLARGRRRLLRRKAYRVERVRKLILKNNILTKEELEGLFKNKEVIDVWEARVKGLDYKLSREEWAKILINFCKRRGFKSNRKNEAKDKEAGQILSSISYNIEKMKETNSRTIGEYIYNEVKNSEDSYAPLRNKFGEYKMCVSRDVIREEIHTLFEKQRELGNNFASDEIEDKYFEIFNSQRPFSNFEDLEKLVGFCTFERKKHKRAPKHCISSEEFTLYEGINKLSIIKDGEKRKLSEEERTLVVNEAFNKKEIKYTTLRKLLGLSEEELFSTLTYSIDKDISKTENTKFVSLKGYHEIKRAIEKGVSKKAWQDIENNRNLLNDIAYVLTLGKTDDEIEKQLRLR…
45	Dde	VI	Dechloromonas denitrificans	1115	NNNNGYAA	GUUGUAGCUCCCUCUCUCACCCCGGAAAGCUACAAUC	CCAUGUAGCUUUCCGGGGUGAGAGCCGUUGCUACAAUAAGGUGCCCCUUCGGGGGCGACCGAAUCCGGCCCGGCAGGGAAACCUGCCGGGCCUUCCUUAUUCCGACCUCGGUAUUCGUCACUAAUCACGCAGUUGCA	GGGCGCUAAAGAGGAAGAGGACAGUUGUAGCUCCCUCUCGAAAGAGAGCCGUUGCUACAAUAAGGUGCCCCUUCGGGGGCGACCGAAUCCGGCCCGGCAGGGAAACCUGCCGGGCCUUCCUUAUUCCGACCUCGGUAUUCGUCACUAAUCACGCAGUUGCA	-	MSATYTIGLDIGIASVGWCAFGETHILDLGVRAFDKAETAKEGESLNLARRNARLMRRRLFRRTWRLKKLARQLKSEGLIADTKLFKPELPFSKSLWQLRVDGLDRRLNDEEWARVIYHLCKHRGFHWISRAEAKQAEGDSKSEGGKVKQGLAGTAKLMDEKGYRSAAEMVLAEFPQAQRNKQGEYQKALSRELLAKELALLFAQQREYGNLHTPGALETAILGNGDKKSGLFWQQKPALAGTDLLKMLGTCTFEKGEYRAPKASFTAERHVWLTRLNNLRIVTDGVTRQLTEQERQLCLPLPYRQAGDLTYKQLGSALAKAGLLEAGGFKFTGLAYPTEAQKAEGKAKDPESATLVKIPAWHELRQTLTKGGLNDEWEKLAGDALCGQPEIFDKIAWV…
46	Ghc2	VI	Geyser-Hotspring_Crystal_Geyser_Ga0065180_10000394_-_CRISPR-associated_protein,_Csn1_family_CDS_translation_Community_metagenome	978	NNNNATN(W>S)ANN	GUUAUAGCCCCCUUUCUCACUCGGAUACGCUAUACU	UCAAUAGUUUAUCCGAGUGAGAAACGAAUGGGCUAUAAUAAACAGGUUAUGGUUCCUGUGCAAGGCUCUGAACACUGUUCAUCCUUAAAAAAACCAAUUUUCUUUUUU	GGGCGCUAAAGAGGAAGAGGACAGUUAUAGCCCCCUUUCUGAAAAGAAACGAAUGGGCUAUAAUAAACAGGUUAUGGUUCCUGUGCAAGGCUCUGAACACUGUUCAUCCUUAAAAAAACCAAUUUUCUUUUUU	atgtccaaaatgatcctggggttggacctgggaatcacatctattggttgggcccttgtgaatgtggatgatgaagacgctcaaaacaataaaatcattgactcgggtgtacgcattttcacgatcgcagaacatccgaaggacggcaagtcgctggctcttccccgccgtgaggcacgcggtgctcgccgtaccacaaaacgcaaagcgcagaaaattaaagctgtaaaacgcctgcttatcaaagagaaagtcgtaacagcgaatgaacttaacaatctttttattggaaataagaaacaaaaggatgtgtgggatcttcgtcgcgaagcactgtaccgtgaactgaacaacaaggaatttgcgcgtattatggtgcatttagcgaaacatcgcggt…	MSKMILGLDLGITSIGWALVNVDDEDAQNNKIIDSGVRIFTIAEHPKDGKSLALPRREARGARRTTKRKAQKIKAVKRLLIKEKVVTANELNNLFIGNKKQKDVWDLRREALYRELNNKEFARIMVHLAKHRGYASNRKSEEPTDSEGKAVLSGITHNKTILQEKSYLTIGEYISTKTKKRNGKDTEGKLNYENSVSREMLINEITTIFERQKEFSNPHAKEELLEEYKNIAFTQRALKSVEGMVANCPFETNKKRAPKASSTFETFRALQKLKNLRMISNEGESALTKEQILQAIQKAKTAKSFTYKTLKTLFALPKEVQFKGLTYFDHKTGEAKEPESAKLLDFSAYQKIKDAIQSSDNLYWNKIEESVNLLDEIAKILSTHKDDKKSLEELNKIID…	Groundwater microbial communities from aquifer in Utah, USA - Crystal Geyser 4/9/14 0.2 um filter	Ga0065180	10000394	https://gold.jgi.doe.gov/analysis_projects?id=Ga0065180
47	Ghy3	VI	Geyser-Hotspring_Yellowstone_Ga0078972_1020432_-_CRISPR-associated_protein,_Csn1_family_CDS_translation_Community_metagenome	972	NNWHR(G>A)TA(not G)AA	GUUUUCGGCAUCUCUCGUUUAAAGAUGUGAUAUAAU	AUUAUAACACAUCUUUAAACGAGAGAUGUCGAAAAUAAAGGUUUGGGGCUGAACCUGCAAAGCACUAUCCUGAAAAGGUUAUCUUCU	GGGCGCUAAAGAGGAAGAGGACAGUUUUCGGCAUCUCUCGAAAGAGAGAUGUCGAAAAUAAAGGUUUGGGGCUGAACCUGCAAAGCACUAUCCUGAAAAGGUUAUCUUCU	atgaagaccctgggtctggatctgggtatcaagagtgtaggctgggcattaattgagtccgacgagaaccgcgaaaattatcgtatcttggacctgggcatccgtttgttcagtagcgggcaagcgatcgagaacgggaaagtagtaggtcctcctgctcttccccgccgtgaagcgcgttcctcacgtcgtacaatccgccgcaaacgcgcgcgtctgatccgcatcaagaagttcctgcacaactacggcctgattaaaaacattaaggatttattttacaacaacaaaattacagatgtctgggagcttcgcgcactggctttgaatgagcccctgtcccccgaggactttagtcgcatcctgatccacatcgctaaacaccgtggttatatgatg…	MKTLGLDLGIKSVGWALIESDENRENYRILDLGIRLFSSGQAIENGKVVGPPALPRREARSSRRTIRRKRARLIRIKKFLHNYGLIKNIKDLFYNNKITDVWELRALALNEPLSPEDFSRILIHIAKHRGYMMSVDSDDDEIDGDKDGKKDDKKKIKKAIAETERAIKELNYRTYGEYVYKSALDSKKPMRNRGGEYRYFPSNNLLKKEIDIIFKKQFELGNKFATEELKNKYWEIASSIKDSKSFEDMVGACTFFKDEKRAPKNCYSAEKFVLLTSILNTVVIDEDLKEIKIINIKHIDEIINFAENEDGGISYKKLRKFLSIPDTAMFKGISYEKKKKAKGKKETDPEDKVFVNMYGLNALKKICGEKIAKDKGLSLKIMRVLTYFKGVEQRRSKLL…	Hot spring thermophilic microbial communities from Obsidian Pool, Yellowstone National Park, USA - OP-RAMG-01	Ga0078972	1020432	https://gold.jgi.doe.gov/analysis_projects?id=Ga0078972
48	Ghy4	VI	Geyser-Hotspring_Yellowstone_Ga0078972_1010018_-_CRISPR-associated_protein,_Csn1_family_CDS_translation_Community_metagenome	1046	YHHNGTH	GUUAUAGUUUCCCUCAAUUCUCCGGUAUGCUAUAAU	UUUAUAGCAUACCGGAGAAUUGAAGGUUACUAUAAUAAGGCUAACAACCGUAAGGUAUCCCCCGUCAGUGCCCGUCAUUGACGGGGGUAUCCUUUUUUU	GGGCGCUAAAGAGGAAGAGGACAGUUAUAGUUUCCCUCAGAAAUGAAGGUUACUAUAAUAAGGCUAACAACCGUAAGGUAUCCCCCGUCAGUGCCCGUCAUUGACGGGGGUAUCCUUUUUUU	atgaaatactccttgggcctggacatcggaatcacttctgtgggatgggcggttcttaacttggacaaaaagcgcgtcgaggcgttaggagtgcgcggcttcaacgcagctgaggatcctaagacttgggcctcacttgctttaccgcgtcgtttggcgcgtagtgctcgtcgtcgtctgcgccgtcgcgcgggacgtttgcgccgcgcgcgtgatctgtttatcaaatacgagttaattcaagcccaggagatcaaaagcgccttcgaaactgttctgggccaaccctcgccatgggagttacgtgccgaagggttagaccgtctgttaacagggcaggagtttgcgcgtgcactgtttcacattattaagcgtcgcggcttcaaatctaatcgcaaa…	MKYSLGLDIGITSVGWAVLNLDKKRVEALGVRGFNAAEDPKTWASLALPRRLARSARRRLRRRAGRLRRARDLFIKYELIQAQEIKSAFETVLGQPSPWELRAEGLDRLLTGQEFARALFHIIKRRGFKSNRKAAKSSEDGKMIAGIEANRERMREKGFRTAGEMYWSDPFFDLRKRNTTDSYINTVDRGLLEEEIKTLFKRQRELGSVFTKHEFENAILEVFSWQKPYVSGDDIIRMVGTCTFEPNELRAPRYSYHAERFLLLQKINSTTYSTNGDKERFTPEQRKVIEGLAYKNVRVTYAQIRKALDLPEEARFAGLTYLRRPEKKAELVESLECENTVFFELKGYHSIQNACSVDGMWDRVKQNPELMDNLATALTFYKTDEDIEEWLTERGVEKE…	Hot spring thermophilic microbial communities from Obsidian Pool, Yellowstone National Park, USA - OP-RAMG-01	Ga0078972	1010018	https://gold.jgi.doe.gov/analysis_projects?id=Ga0078972
49	Gsp	VI	Geobacillus sp.	1087	NNNNCDAANN	GUCAUAGUUCCCCUGAGAUUAUCGCUGUGGUAUAAU	AUCAUACCACAGCAAUGAUCUCAGGGUUACUAUGAUAAGGGCUUUCUGCCUAAGGCAGACUGACCCGCGGCGUUGGGGAUCGCCUGUCGCCCGCUUUU	GGGCGCUAAAGAGGAAGAGGACAGUCAUAGUUCCCCUGAGAGAAAUCUCAGGGUUACUAUGAUAAGGGCUUUCUGCCUAAGGCAGACUGACCCGCGGCGUUGGGGAUCGCCUGUCGCCCGCUUUU	-	MRYKIGLDIGITSVGWAVINLDIPRIEDLGVRIFDRAENPQTGESLALPRRLARSARRRLRRRKHRLERIRRLLIREGVLTKEELDKLFEEKHEIDVWQLRVEALDRKLNNDELVRVLLHLAKRRGFKSNRQSERSNKENSTMLKHIEENRAILSGYRTVGEMIVKDPKFALHKRNKGENYTNTIARDDLEREIRLIFSKQREFGNMSCTEEFENEYIAIWASQRPVASKDDIEKKVGFCTFEPKEKRAPKATYTFQSFIAWEHINKLRLISPSGTRGLTDEERRLLYEQAFQKNKITYHDIRTLLHLPDDTYFKGIVYDWGESLKQNENIRFLELDAYHQIRKAIDKVYGKGKSSSFLPIDFDTFGYALTLFKDDADIRSYLRNEYEQNGKRIANLAN…
50	Kki	VI	Kingella kingae	1060	NNNNCTAA	GUUGUAGUUCCCUUUCUCAUUUCGCAAUGCUACAAU	AUUGUUGCAUUGCGAAAUGAGAAACGUUGCUACAAUAAGAAGUUCUGAAAAGAAAUUCGUAACGCUCUGCCUCCUAAAAAUUUCGGUUUUUAGCGGGCAUCGUUUUGUGAUGAAUAGUGCAGGCUGCUUUUU	GGGCGCUAAAGAGGAAGAGGACAGUUGUAGUUCCCUUUCUCAUGAAAAUGAGAAACGUUGCUACAAUAAGAAGUUCUGAAAAGAAAUUCGUAACGCUCUGCCUCCUAAAAAUUUCGGUUUUUAGCGGGCAUCGUUUUGUGAUGAAUAGUGCAGGCUGCUUUUU	-	MAAKSLNYILGLDLGIASCGWAVVEMDEQENPLRLIDVGVRTFEEAENPKDGSSLAETRRLARAQRRLISRRANRMNKLCRLLKQENVLQANDYDEKGLIIGLPNQAWELRAQGLDRKLEPKEWAAVLIHLVKHRGYLSQRKNESQTADKELGALLSGMNHNHQLLQSQSNQYRTPAELAIKQFATQDGHIRNQRGAYTHTFNRLDLQNELNQLFDAQTRLGNPHVSGSLKTAINDLLMNQKAALSGDAILEMLGRCTFEPSEYKAAKNTYSAERFVWLGKLTNLRIQDNGLESALSREQRELLLNEPYNKTKLTYQQVRKLLRLPETAFFKGLRYGKDNAESATFMEMKSYHAIRKSLENKSLKSEWEKLKTQPKLLDLIGTAFSIYKTDDEIAGCLK…
51	Nme2	VI	Neisseria meningitidis	1082	NHDTCCA	GUUGUAGCUCCCAUUCUCAUUUCGCAGUGCUACAAU	AUUGUCGCACUGCGAAAUGAGAACCGUUGCUACAAUAAGGCCGUCUGAAAAGAUGUGCCGCAACGCUCUGCCCCUUAAAGCUUCUGCUUUAAGGGGCAUCGUUUAUUU	GGGCGCUAAAGAGGAAGAGGACAGUUGUAGCUCCCAUUCUCAUUUCGAAAGAAAUGAGAACCGUUGCUACAAUAAGGCCGUCUGAAAAGAUGUGCCGCAACGCUCUGCCCCUUAAAGCUUCUGCUUUAAGGGGCAUCGUUUAUUU	atggcggcctttaaacccaatccgatcaattacatcctgggccttgatatcggtattgctagtgttggatgggctatggtggagattgacgaggaagagaaccctattcgtttaatcgaccttggagtacgtgtgttcgagcgcgcagaggtgcctaaaactggagattcacttgcaatggctcgtcgcctggctcgcagtgtgcgtcgtttgacgcgtcgccgtgctcaccgtttgcttcgcgcacgccgcttgttaaaacgcgagggcgtattgcaagctgcggattttgacgagaatggtttaatcaaatcccttccaaatactccatggcaactgcgtgcagcggcacttgaccgtaaattaacgccattggagtggtctgccgtattgcttcac…	MAAFKPNPINYILGLDIGIASVGWAMVEIDEEENPIRLIDLGVRVFERAEVPKTGDSLAMARRLARSVRRLTRRRAHRLLRARRLLKREGVLQAADFDENGLIKSLPNTPWQLRAAALDRKLTPLEWSAVLLHLIKHRGYLSQRKNEGETADKELGALLKGVANNAHALQTGDFRTPAELALNKFEKESGHIRNQRGDYSHTFSRKDLQAELILLFEKQKEFGNPHVSGGLKEGIETLLMTQRPALSGDAVQKMLGHCTFEPAEPKAAKNTYTAERFIWLTKLNNLRILEQGSERPLTDTERATLMDEPYRKSKLTYAQARKLLGLEDTAFFKGLRYGKDNAEASTLMEMKAYHAISRALEKEGLKDKKSPLNLSSELQDEIGTAFSLFKTDEDITGRL…
52	Nsp	VI	Neisseria sp.	1069	N(C>D)NNTCCN	GUUGUAGCUUCCUCUCUCAUCUCGUAGUGCUACAAU	AUUGUUGCACUACGAGAUGAGAGCCGUUGCUACAAUAAGGCCGUCUGAAAAGACGUGCCGCGACGUAAAGAUUCAGAAAUGAGUUGAGCCCCUGUUUAAGUCCGCUUAAACAGGGGCAUCGUCUUUAUU	GGGCGCUAAAGAGGAAGAGGACAGUUGUAGCUUCCUCUCUCAUCGAAAGAUGAGAGCCGUUGCUACAAUAAGGCCGUCUGAAAAGACGUGCCGCGACGUAAAGAUUCAGAAAUGAGUUGAGCCCCUGUUUAAGUCCGCUUAAACAGGGGCAUCGUCUUUAUU	atgaagaaacagccccagcgctacatcttaggcttagacctggggattgcgtcagtaggatgggcacttatcttagtagacggtgcagagaatcccgtaggcctgttggactgtggtgtacgtacttttgaacgcgcagaagtccctaaaacgggtgactccttagccttagcacgtcgccaagcgcgcagcgtccgccgtttaattcgccgccgcgcgcatcgcttattacgtttgcgtcgtctgcttaaacgcgaagggatcctttccgcggcggactttaactcagatgggttgcccaaccttcctattgacgcttggcaacttcgtgtagcaggccttgagcgtaaattaactaaccaggagtgggcggcggttttgcttcacttggttaagcat…	MKKQPQRYILGLDLGIASVGWALILVDGAENPVGLLDCGVRTFERAEVPKTGDSLALARRQARSVRRLIRRRAHRLLRLRRLLKREGILSAADFNSDGLPNLPIDAWQLRVAGLERKLTNQEWAAVLLHLVKHRGYLSQRKSETQTENKELGRLLAGVAENSKLLSESSEQYRTPAELAVKLFAEQSGRLRNKGGDYTHTFNRLDLQKELHLLFERQCALGNPFASAELQSKVDELLMTQRSALQGEAVLKMLGKCTFEPSEYKAAKNTYSAERFIWLTKLNNLRILYNGEDRALDEGERKQLLDEPYKKAKLTYKQVRSILNLPESAVFKGLRYGKDSDGLKAENGALMEMKAYHKIRTVLEKAGLKGEWENRIRNPEILDQIGTAFSVYKTDEDIKA…
53	Tmo	VI	Tistrella mobilis	1049	NNNNCCAA	GCCGUGGUUUCCCUACCGAUUUGCCAGUGGUAGGUU	CAACUGUGCUUGGCAAAUCGGUAGGGAAGCCACGGUAACAGACUUACCGUAAGGUUUCUCUGUGAAGGAUCAUCCCCCAUUGGGCAACCAAUGGGGGAAAUUCCUCAUCAAUACAUUGAUGAGAUGCUGAAUCCUU	GGGCGCUAAAGAGGAAGAGGACAGCCGUGGUUUCCCUACGAAAGUAGGGAAGCCACGGUAACAGACUUACCGUAAGGUUUCUCUGUGAAGGAUCAUCCCCCAUUGGGCAACCAAUGGGGGAAAUUCCUCAUCAAUACAUUGAUGAGAUGCUGAAUCCUU	atgattaacgagcgcttgacgttcgggattgatttaggtatcgggtcgtgtggatgggcagttcttcgtcacgcggatgccgcgggcgaacccggagtgatcgaaggccttgggagttggtgtttcgatgttccggaaacttcaaaagaacgtattccaacgaaccaggtccgtcgttcgaaccgcttacttcgccgtgttatccgtcgtcgccgcaaccgtatggccgagattcgtcgtttattccacgcgcagggccttttgccttccgcagatgaagatgctttaaagcgcccgcgccttgacccctgggagcttcgtgcgcgcgggttggatcagtgtctttcagccgaagagtttgctgtagccttgggccatatcgctcgtcaccgtggattt…	MINERLTFGIDLGIGSCGWAVLRHADAAGEPGVIEGLGSWCFDVPETSKERIPTNQVRRSNRLLRRVIRRRRNRMAEIRRLFHAQGLLPSADEDALKRPRLDPWELRARGLDQCLSAEEFAVALGHIARHRGFRSSAKRKAANTSGEDSKMLSALLVTRERTARYRTVGEMFARDPEYSARRRNRDGIFDRTVARDDLIHEVGKLFEAQRARGSAFASPDLEADFNAIAFRQAEMQDSERLVGNCPFERDEKRAARWAPSFERFRLLTRLINLRIATAEGERRFTPEDLARVSAELGATAKLPVSRVRALIGLLPDERFTTIRVEDEDRDIVARTGEAAPGTWRLRKTLGEALWAEMQARPDQLDAIAHVLSFFEATAKIRSELDRLGLPAAVIEALDR…
54	Nsa	VII	Nitratifractor salsuginis	1137	NAGRGN(T>V)N(T>C)	GUUUUAAGACCCCUCAAAACCCCACCCUGUUACAAU	GUUGUAACAGGGUAGGGUUUUUUGAGGGGUCUUAAAAUCAAGAACUGUUACAACAGUUCCAUUCUAGGGCCCAUCUUCGGACGGGCCUCAGCCUCUAUUUACUACUUCUAUUUACAGAUCAGAA	GGGCGCUAAAGAGGAAGAGGACAGUUUUAAGACCCCUCAGAAAUGAGGGGUCUUAAAAUCAAGAACUGUUACAACAGUUCCAUUCUAGGGCCCAUCUUCGGACGGGCCUCAGCCUCUAUUUACUACUUCUAUUUACAGAUCAGAAUUUUUCUU	atggaggaccgtattgtaaagaaaatcttgggcgttgacttggggattacgtcctttggctatgccatcctgcaggaaaccggaaaggacctttatcgttgtttagataatagtgttgtgatgcgcaataatccatacgacgaaaagtcgggtgagagttcccaatcaatccgctcaacacaaaagtctatgcgtcgtttgatcgaaaaacgcaagaaacgcattcgctgtgtggcccaaacaatggaacgctatgggatcctggactactccgagaccatgaaaattaatgatccgaagaacaatcccattaagaatcgctggcaattgcgtgcagtagacgcgtggaagcgtccgctttcgcctcaagaattgttcgccatcttcgcgcatatggct…	MEDRIVKKILGVDLGITSFGYAILQETGKDLYRCLDNSVVMRNNPYDEKSGESSQSIRSTQKSMRRLIEKRKKRIRCVAQTMERYGILDYSETMKINDPKNNPIKNRWQLRAVDAWKRPLSPQELFAIFAHMAKHRGYKSIATEDLIYELELELGLNDPEKESEKKADERRQVYNALRHLEELRKKYGGETIAQTIHRAVEAGDLRSYRNHDDYEKMIRREDIEEEIEKVLLRQAELGALGLPEEQVSELIDELKACITDQEMPTIDESLFGKCTFYKDELAAPAYSYLYDLYRLYKKLADLNIDGYEVTQEDREKVIEWVEKKIAQGKNLKKITHKDLRKILGLAPEQKIFGVEDERIVKGKKEPRTFVPFFFLADIAKFKELFASIQKHPDALQIFR…
55	Jpa	VIII	Jejuia pallidilutea	1459	NNAH(T>M)ACN	GUUGUGAAUUGCUUUCAGUUCUUUAAAUUUAUGGAGAAUUCACAGG	AUUCUUUAUUUUUUAUAUAUUUACAGACUGAAAGACAAUUCACAACAAGGCUAUAAGCCGUAGAGAAAAUUCUAGCCCAUUGCUUUUGUAAUGGGCAUUUUAUUUUU	GGGCGCUAAAGAGGAAGAGGACAGUUGUGAAUUGCUUUCGAAAGAAAGACAAUUCACAACAAGGCUAUAAGCCGUAGAGAAAAUUCUAGCCCAUUGCUUUUGUAAUGGGCAUUUUAUUUUU	atgtctaagcttggccttgatcttgggagctcgtcagtcggatgggccaaaaatgtgggagggaaaattgtaaagagtggtgtcattacattcaacacagggatgtcaaagggtcaatcgggcggttacgtatctcccacgcgcgagcgccgcgaagcccgcgcgaagcgcaatctgattaaaagtcgtaagtatcgcaagtgggagttattgaaggtacttgccgaaatgaaatttgtaccgctggacgagcaggagcttcaaatctggtccaagtataaaaagggatctacacgtcgttttccagaaaacgagaagtttttaaagtggttagcgtgtgattttacgtacgaagagggagaaaattataagaacccatacgtactgcgtgttaaagca…	MSKLGLDLGSSSVGWAKNVGGKIVKSGVITFNTGMSKGQSGGYVSPTRERREARAKRNLIKSRKYRKWELLKVLAEMKFVPLDEQELQIWSKYKKGSTRRFPENEKFLKWLACDFTYEEGENYKNPYVLRVKALNHIVTKHEFGRALYHIVQRRGYKDIGETDKETENQIKRRNDDGFKKALDIHGTVAKALNEEFLKKGKRARNQYPLREEYKHELEELCKAQGYNIQKEGKEGYKNKFVKSLWKAIIWQQPLKTQRGNIGKCSLEPTKPRSPISHPIFEIFRSWQFINTIRYYDDDGEKQVLSQKIKQALFYEKFLKKDSNFKFEEIRKFLDKRFQKAKRYNYPIDRKTGKYDTSVSGMPVCKGLINVFGEKAQSALDDMELYQINNAPKIIDKYSI…
56	Rsp	VIII	Rikenellaceae sp.	1213	NVNDCCY	GUUGUGGUUUGAUGUAGAAUUGGAAUGAGAAACAAC	AUUUGCAAUGUAAGAACUUCUACAUCUUACCACAAUAAGGCCAUGGGCCGCAGGUUUUAAUACCUAUGUCUCCGCGUACUCCGUGGAGACUUUUUUU	GGGCGCUAAAGAGGAAGAGGACAGUUGUGGUUUGAUGUAGAAGAAAUUCUACAUCUUACCACAAUAAGGCCAUGGGCCGCAGGUUUUAAUACCUAUGUCUCCGCGUACUCCGUGGAGACUUUUUUU	atggagaaacgcctgggtattgatgttgggacgaatagcttgggatgggctatcgtggaggtggatgacgaagggtgtacgttgcttgaccgcggtgttgacatcttccaggaaggcgtggcgcgtgagaaaaaccaggagaaaccagcagtccaggatcgtacagatgcgcgcgccttacgccgtcattacttccgccgccgccttcgtaagatcgcacttcttcgtgtgttggtccgtcacgatctttgcccggctctttccgaagagcaattgaatgcatggcagggcaaaggaatttacccattggacgatgcgttcattcgttggcaacgcactgacgacaacgctgatcgcaatccttatcgtgatcgtttccgttgccttactgaggagctg…	MEKRLGIDVGTNSLGWAIVEVDDEGCTLLDRGVDIFQEGVAREKNQEKPAVQDRTDARALRRHYFRRRLRKIALLRVLVRHDLCPALSEEQLNAWQGKGIYPLDDAFIRWQRTDDNADRNPYRDRFRCLTEELDLACREERYVLGRALYHLCQRRGFLSNRKDAGNEAEEGKVKQEIKTLSADMAAAGCEYLGEYFYRLYQRKEKIRKHYTARNEHYLAEFRAICRKQRLDEELRQALEKAIFYQRPLKSQKGLVGKCTFEKDKSRCPVSHPRFEEFRMLQFINNVRVTGPGDAEPRPLSPEEVEIVRPLFLRKSKPHFDFEDIAKKIAGKGNYACRGELLQAPYRFNCAGKSTVTGSPVSALFASVFGDDWQREICSLYTLGAGKNEEQILNDVWHVL…
57	Bbo	IX	Bifidobacterium bombi	1239	CN(C>W>G)AV(A>S)GAC	GUUUCAAAUUCAAUCUAAAGCCCCUCUGAUAUACUGG	UAAAAAUAUGUGCUAUACUUAUUAUUGAAUUUGAAAUAAGGCUGUUCCUUCGUUAGUUCAGUCGAUUGCUCCUCCGGUAUUGCUUUUGCAUGCCGGAGUUUUUU	GGGCGCUAAAGAGGAAGAGGACAGUUUCAAAUUCAAUGAAAAUUGAAUUUGAAAUAAGGCUGUUCCUUCGUUAGUUCAGUCGAUUGCUCCUCCGGUAUUGCUUUUGCAUGCCGGAGUUUUUU	atgagccagcatcgtcgttaccgcattgggatcgatgtgggactgaactcggtaggtcttgccgctgttgaaattgacgcaaatcatgataaccccttagatgagatcccgattagcatcttgaatgcacagagcgtgattcacgatgggggggtcgacccagatgaggctaagagcgctacaagccgccgtgcaagcgctggggtagcacgccgtactcgtcgcttacataaatcgaaacgtcaacgcctggcaaagttagacgaggtacttaacgaattaggctatccagtcgaggatgaatcgcaattcccagctgggtctaacccctatatcgcatggcaagtacgtgctaaacttgcagaaacctttatcccagacgttgagacacgtaagcgt…	MSQHRRYRIGIDVGLNSVGLAAVEIDANHDNPLDEIPISILNAQSVIHDGGVDPDEAKSATSRRASAGVARRTRRLHKSKRQRLAKLDEVLNELGYPVEDESQFPAGSNPYIAWQVRAKLAETFIPDVETRKRMISIAIRHIARHRGWRNPYSSVADAERMSHTPSPFMVEYAKKLDFEINDRRTNGFYHSPWQSVDEEGKRLSKSELEKQPKIEDWNDNPINGKTIAQLVVSSLEPQTKIRRDLTHGLQTESTLNIQTEKLHQSDYIHELETIFERQHVDQTTQEQLLEATFHTKNPKAVGAAAKLVGKDALDSRYYRASRATPAFEEYRVMAAIDTLRIREHGTERQLTTDERRKLFDFIKGLPSKKTKNEPSISSLTWGDVADFLGIQRIDLRGLG…
58	Cca2	IX	Corynebacterium camporealensis	1095	NAR(G>A)H(W>C)H(A>T>C)GN(C>T>R)	GCUGGGGUUCAGUUCCUAAAGACCCUGAUAGACUUC	ACGGCACUUUAUAAUUAAGAGGAACUGAACCUCAGUAAUCACCGGCUCGUUUCCGGUGAAGAAUGCUCCAGUCGGCGCCCACUGGGCGUCGACUUUUCU	GGGCGCUAAAGAGGAAGAGGACAGCUGGGGUUCAGUUCCGAAAGGAACUGAACCUCAGUAAUCACCGGCUCGUUUCCGGUGAAGAAUGCUCCAGUCGGCGCCCACUGGGCGUCGACUUUUCU	-	MQKNYRVGIDVGTHSIGFAAIEVDDHDRPIHILSAMSLIHDSGLDPDSNKRALTRLAESGVARRTRRLYRRRRKRMVRLEKFLQHQGWETKPFEDYSDPYIPWNARVALVNGYIEDDQQRGEYLSIALRHIANHRGWRNPYWKTRSLYSPEGPSDAFETIRKDLEKRAGRPVPKDITVGQLITFARIGTDRIRGEAQNKKTGHNNPAILSARLHQLDHAREINEIAKVQKLDDDLRKHIIDLVFAAESPKGAQLGRVGKDPLQPGKDRALKATDAFQRYRIAALTGNLRIRGTQGNDRLTREQRQLIFDHLVNLPHTEEPSWLNIAEILGIDRGDLLGTATMTDDGERAGSKPPVHDTNRAILSSKVKPLVHWWKAANFDEQKAMLKSLSNAEVDDFDS…
59	Cme2	IX	Compost_meta_-_Ga0079224_100072790_-_CRISPR-associated_protein,_Csn1_family_CDS_translation_Compost_meta	1008	NAGNGC	GUUGUGGAUUCCGGGCAGGCAUCGAUCAACUACACU	UGUGUAGUUGAUCGAUGCCUGCCUUGGUUUCCAUAACAAGAAGGUGAAACCUUCGCAGGAUAUCCCGAAAGGGUAAACCGCACGCCUCCAGAUCGACAGAUCUGGGGGCGUAUUGUU	GGGCGCUAAAGAGGAAGAGGACAGUUGUGGAUUCCGGGCAGGAAACUGCCUUGGUUUCCAUAACAAGAAGGUGAAACCUUCGCAGGAUAUCCCGAAAGGGUAAACCGCACGCCUCCAGAUCGACAGAUCUGGGGGCGUAUUGUU	atgttggggctggacatcgggactaattctattggctgggcattgatcgataccgacccgactacggggcgtgccgtgggaatccgcgattgtggcgtgcgtatttttcaagaagcagtggatgcaaaaactcgtactccgaagaatgccgcgcgccgcagcgcacgtttgcttcgtcgcctgcttgcccgtcgtgcgcgccgcaaacgcaagttgatgaaccttcttatcaaatatgggcttcttccgccagagattgctgcggacgatgcaaagccagaaattattctgaatgcattgggagacccttatgagttacgtacaaaagcacttgatgagcccttacagccctacgagttgggccgtgttctgttgcacctgtgcgcccgtcgtggtttc…	MLGLDIGTNSIGWALIDTDPTTGRAVGIRDCGVRIFQEAVDAKTRTPKNAARRSARLLRRLLARRARRKRKLMNLLIKYGLLPPEIAADDAKPEIILNALGDPYELRTKALDEPLQPYELGRVLLHLCARRGFLSNRKAHLVAYLAEEFSDYLAQIDDTDDAANSSASTEDLGKVKDGIKKLSEEIHVSGCRTLGEYLYRLDRHTRKRARFTSRQMYLDEFEMIWESQARYNPILTDDLKIQVHQVIFFQRPLKSQKSLVGKCLLEPGRKRTAKARLEAQQFRIWQDINHIEIQNPETRAWRRLTQEERQKLFHALHEKKSLSWSGVRKLLGIHRGERINLEEAKDKLIGNLTWIELSEALGDRWSRMSDTERQSLVEDLLTISDLTARARRLREHWKL…	Agricultural soil microbial communities from Utah to study Nitrogen management - Steer compost 2015	Ga0079224	100072790	https://gold.jgi.doe.gov/analysis_projects?id=Ga0079224
60	Cme3	IX	Compost_meta_-_Ga0079224_100005449_-_CRISPR-associated_protein,_Csn1_family_CDS_translation_Compost_meta	1124	NATCCTN	GUUGUGGAUUGAUUAGAAAAAGGAAUAAGUUAGCUU	AUGAAUUCUUCAAGAUUUUUCUAAUCUUUCCACAAUAAGGCUAUAGGCCGUAGGAGAUGAUUUCCUUUGCCCUUGCUUCGGUAGGGGCUUUUU	GGGCGCUAAAGAGGAAGAGGACAGUUGUGGAUUGAUUAGAAGAAAUUCUAAUCUUUCCACAAUAAGGCUAUAGGCCGUAGGAGAUGAUUUCCUUUGCCCUUGCUUCGGUAGGGGCUUUUU	atggattccaagaagattttgggtttggatttggggacgaacagcatcggatggtcattggttgagattaaccgcgaggagaatcaaggtcgtattctggggatgggcgtacgcatttttcctgaaggggttgaaaaccttaaccaaggcgagaaggaaatctcaaagaatgctgcacgcaacgtaaatcgctcggcgcgtcgccagattcaacgccgtaaacgccgtaaaactgacttattgaagatcttgattcaatatgatatggccccgcaaggggatttcaaagaccaagcgtattggttgagccccgaattcttaaagtgggtcgcactgaatccgtatgagttacgtcaccgcgcaattacagagaagatcgccttaaaagagcttggacgt…	MDSKKILGLDLGTNSIGWSLVEINREENQGRILGMGVRIFPEGVENLNQGEKEISKNAARNVNRSARRQIQRRKRRKTDLLKILIQYDMAPQGDFKDQAYWLSPEFLKWVALNPYELRHRAITEKIALKELGRVFYHLAQHRGFQSNARNVSDNDDSTIYKGGNGMTGIDTTASLIENETLGSALYQKLFPAPGQPFKYFPERIRRRYTTRKMYIDEFEKIWEEQSRFHPELTQQLNEEIGGRRREGYKRDGVLFFQRPLRSQKSKIGKCTFHPNKSRRAISAPDFEEFRIWQFINSIRCNGESLVDADRQLVYNLLVSQDRVKFDKLRKHLGKASAAYSFNFDDETSCPNAPTLRFLSSRGIFSQSWFGFKKSKQEEIWHDLYFYDDKELLRKRAQEK…	Agricultural soil microbial communities from Utah to study Nitrogen management - Steer compost 2015	Ga0079224	100005449	https://gold.jgi.doe.gov/analysis_projects?id=Ga0079224
61	Cme4	IX	Compost_meta_-_JBEI_enrichment_Ga0065720_1018820_extraction_-_CRISPR-associated_protein,_Csn1_family_CDS_translation_Compost_meta	1029	NNNCAT	GCUGCGGUUUGCGGCCAAUUCCUCGUUUGCUAGACU	UGUCUAGCAAACAAGGAAUUGGCUCGCUUACCGCAGGCAAAGCUUAAGCGUUCCAAGAGCGAGGGCUGGGCGCCCCUCCGACGCGAUAUACGCCCAACUUUCAAGCCCUUGCCGGUUACGCCGGCAGGGGCUUUCC	GGGCGCUAAAGAGGAAGAGGACAGCUGCGGUUUGCGGCCAAGAAAUUGGCUCGCUUACCGCAGGCAAAGCUUAAGCGUUCCAAGAGCGAGGGCUGGGCGCCCCUCCGACGCGAUAUACGCCCAACUUUCAAGCCCUUGCCGGUUACGCCGGCAGGGGCUUUCC	atgcgtatctggggctttgacgtcggaacaacgtccattgggtttgcggtaattgattacgatagcgaccgcaaagcgggacgtatcgagcgccttggagtccgcatctttccagaaggagttactgaagataaaggcgagccccgtaatgcgcagcgtcgtgccaagcgtatgatgcgccgtcaacttcgtcgtaagcgctggcgccgtcgtgcgctgcatgaaattctggcagaggccggtcttcttcccactgacgatcccaaacaatggccagctgagctggcccaagcggacccctacgatttacgcgatcgtggcctgagtcaaaagctgagcccgcacgaggtggggcgcgcgctgtttcatatccttaaacgccgcggtttccaatccgcg…	MRIWGFDVGTTSIGFAVIDYDSDRKAGRIERLGVRIFPEGVTEDKGEPRNAQRRAKRMMRRQLRRKRWRRRALHEILAEAGLLPTDDPKQWPAELAQADPYDLRDRGLSQKLSPHEVGRALFHILKRRGFQSARIAAVEPSDPAKEKEDEGIKAEISQIAAELQGRTLGQWLKSQSKRRGHHTARTMTQEEFERFWTAQVKYHPDLLTDNLRAALAETAFRQRPIFWRLKTLGTCLLEKDAPLCPKGAWIGQRFEMLQTLNNLRLAGGNARPLDEDERRLLLAALETSPSLSFPAARKLLKPVWQRNGTSLKTKFNFEVEGGKKALPGNALEAALIDAFGEAWNTHPKKDAIRAELQDRLWAIQYRKLGEKRVEIRDGNSAEAERQRFIAFAQAEWNAS…	Thermophilic microbial communities from the Joint Bioenergy Institute, California, USA of rice/straw/compost enrichment - eDNA_2	Ga0065720	1018820	https://gold.jgi.doe.gov/analysis_projects?id=Ga0065720
62	Csa	IX	Caenispirillum salinarum	1442	NGTGANN	GAAGCUAGCACGGUGGAACGGACCGGGCUACAGGAC	GAUGGUAGCACGGUGGAACGGACCGGCACCUACAGGACAAGUGAUCAUACACGUGACAGCCGCCUCCCCCGCCCCAGUGGCCAAGGGGAGGCGGCUUUUCUUU	GGGCGCUAAAGAGGAAGAGGACAGUCCUGUAGCCCGGUCCGAAAGGACCGGCACCUACAGGACAAGUGAUCAUACACGUGACAGCCGCCUCCCCCGCCCCAGUGGCCAAGGGGAGGCGGCUUUUCUUU	-	MPVLSPLSPNAAQGRRRWSLALDIGEGSIGWAVAEVDAEGRVLQLTGTGVTLFPSAWSNENGTYVAHGAADRAVRGQQQRHDSRRRRLAGLARLCAPVLERSPEDLKDLTRTPPKADPRAIFFLRADAARRPLDGPELFRVLHHMAAHRGIRLAELQEVDPPPESDADDAAPAATEDEDGTRRAAADERAFRRLMAEHMHRHGTQPTCGEIMAGRLRETPAGAQPVTRARDGLRVGGGVAVPTRALIEQEFDAIRAIQAPRHPDLPWDSLRRLVLDQAPIAVPPATPCLFLEELRRRGETFQGRTITREAIDRGLTVDPLIQALRIRETVGNLRLHERITEPDGRQRYVPRAMPELGLSHGELTAPERDTLVRALMHDPDGLAAKDGRIPYTRLRKLIG…
63	Ghc1	IX	Geyser-Hotspring_Crystal_Geyser_Ga0051980_10014446_-_CRISPR-associated_protein,_Csn1_family_CDS_translation_Community_metagenome	1038	HGCNGCR	GUUCCGGUCAGAGCACAAAUCCCAAUCUGCUAGACU	CAACAAGUAGAUUGGGAUUUGUGCUUUGAACGCUAACAAGCAUCAGAUGCACCAAAUGCGGGGCCGCUAUAUGCGGCCCCUUUU	GGGCGCUAAAGAGGAAGAGGACAGUUCCGGUCAGAGCACAAAGAAAUUUGUGCUUUGAACGCUAACAAGCAUCAGAUGCACCAAAUGCGGGGCCGCUAUAUGCGGCCCCUUUU	atgttcggaaaaatgcgttatcgtctggcgctggatctgggttcaacctccttaggctgggctatggtacgcttggacaaggaaaaccaaccctgcgcagtcatcaaagcgggtgctcgcatttttagtgatggtcgtaatccgaaagatggatccagcttagcagtgactcgccgcgccgctcgcgcaatgcgccgtcgtcgcgaccgccttttaaaacgtaaacaacgcatgatggacgcattgattaaacacggcttttttccggcaacagcagcggagcgtaaagctcttgagacgcttaacccttatgcgttacgcgccaagggccttgacaaggccttgacccccgcagagtttgctcgcgccttatttcatattaatcagcgccgtggtttc…	MFGKMRYRLALDLGSTSLGWAMVRLDKENQPCAVIKAGARIFSDGRNPKDGSSLAVTRRAARAMRRRRDRLLKRKQRMMDALIKHGFFPATAAERKALETLNPYALRAKGLDKALTPAEFARALFHINQRRGFKSNRKTDKKENDSGALKTAIQKLRESLQGENCRTVGEWLNKRDNSGQTVRARYRQEKHIKEDGKSKIDKYYDLYIDRAMIEHEFDELWSKQAELDPARFNETARAELKDILLHQRPLKPVKPGRCTFLPEEERAPLALPSTQRFRMYQEVNNLRILRDGLKEEPLTLEQRDTLIFALEENNKCSFTRIKKLLGLSGAVQFNFEDPKRQELKGNTTSAILGKKDLFGPDWFKFDETKQDAIVMKLLTEESEETLVRWLQNETGVDEK…	Groundwater microbial communities from aquifer in Utah, USA - Crystal Geyser 4/9/14 0.2 um filter	Ga0065180	10014446	https://gold.jgi.doe.gov/analysis_projects?id=Ga0065180
64	Ghe	IX	Geyser-Hotspring_Elkhorn_Slough_mat_MD2A_Metagenome_JGI11876J14442_10007391_-_CRISPR-associated_protein,_Csn1_family_CDS_translation_Community_metagenome	1525	NAR(A>G)W(T>A)AC	GUUGUGGUUUGAUGUAAAUUCAAAAGGAUAAGAAAC	UUUUGAUUAACUUUGAGUAUUACAUCUUAUCACAAUAAGGCUAUAUGCCGAAGGAUGUAAAUCCUAUACUCCCGCUUCGGUGGGAGUUUGGUUUUU	GGGCGCUAAAGAGGAAGAGGACAGUUGUGGUUUGAUGUAAGAAAUUACAUCUUAUCACAAUAAGGCUAUAUGCCGAAGGAUGUAAAUCCUAUACUCCCGCUUCGGUGGGAGUUUGGUUUUU	atgactaagatcttgggtctggatcttggtacgaattccattggctgggcagttgtggacaaagaaaacaacaaaattgacaactgtggggttcgtatctttcccgaaggtgtggtcaatatgaacgagggggaagagcgtgagaaaagcaaaaacgccttacgccgcgagaaccgtcagactcgtcgccaggtggcccgccgtcgtatgcgtaagatcaaattgcttgaattgctgattgagcagggcatgtgtccgttaacgaatgagcagcttatgatctggaagcattgggacaagaataaaaaaagcgaaggacgtcatttccctcataccaaagaattcatcgagtggttacgtcttaatccctacgagctgcgctacaaagggatcaacgga…	MTKILGLDLGTNSIGWAVVDKENNKIDNCGVRIFPEGVVNMNEGEEREKSKNALRRENRQTRRQVARRRMRKIKLLELLIEQGMCPLTNEQLMIWKHWDKNKKSEGRHFPHTKEFIEWLRLNPYELRYKGINGELTKMEFGRFLYHIIQRRGFLSTRKEKETGKIYAGKENMVGIDDTKTELNGNTLGEYLYTIYPEENESYKNIQNEEGEDVRIRGRYTLRDMYVEEFEKIWQNQASRLGLDKVSVIKQKVVFLNGSKDRNRNAKKIKYLKNNRDKIEVQEIIVEREKANKTLTRVTSYENIPLHDHLGGNIEISDDKIKFDNKDSVLFYQRPLRSQKSLLGKCRYEKNKTPVSVSHPDYELFRAWQYVNTIKFGNNIPLPIEQKSAIVEFLRTKKTS…	Hot spring microbial communities from Elkhorn Slough, Monterey Bay, USA - MD2A	Ga0011764		https://gold.jgi.doe.gov/analysis_projects?id=Ga0011764
65	Ghh1	IX	Geyser-Hotspring_Hotlake_UCC-LE_Ga0008833_1001252_-_CRISPR-associated_protein,_Csn1_family_CDS_translation_Community_metagenome	1094	N(C>D)M(A>C)RN(A>B)AY(C>T)	GUUGCGGUUGGCCCCUGAUCUCCAAGCGGCUAUGGU	AGCUUAGCCGCUUGGAGAUCAGGGGCCACCCGUUAACAAGCACCUUGAGUGCAAAAAAUUUCUCCUCUGGAGAAGCGUGGCGGGCUGCGGCCCGCCAUUUGCGUUU	GGGCGCUAAAGAGGAAGAGGACAGUUGCGGUUGGCCCCUGGAAACAGGGGCCACCCGUUAACAAGCACCUUGAGUGCAAAAAAUUUCUCCUCUGGAGAAGCGUGGCGGGCUGCGGCCCGCCAUUUGCGUUU	atgaccgtgcgctatcgcttgggcttggatttaggtactaattcaattggctgggcggctgttgcgttggatgctgaggggcgccctggccgcttgctggatggaggcgtacgtattatcaccccaaatgatgaagctggccgcgaccctaagagtaaggcttcccttgccgcaggacgccgtgccgctcgtgcgatgcgccgccgccgcgaccgcttcttacgtcgtcagaaacgccttatggagatccttaccgcaaacggcttaatgccagcggacaccgcggctcgtaaagaattggagaagctggatccctactggctgcgcgcgcgtgcgttagctgagcccttaacattacatgagattgggcgcgcattatttcatttaaaccaacgtcgc…	MTVRYRLGLDLGTNSIGWAAVALDAEGRPGRLLDGGVRIITPNDEAGRDPKSKASLAAGRRAARAMRRRRDRFLRRQKRLMEILTANGLMPADTAARKELEKLDPYWLRARALAEPLTLHEIGRALFHLNQRRGFSSNRITDADDAEGGAMKQGMAQLQEALEQAGARTLGEFLAKRHRRDREGYRVDPSGQRISKANGNDREASKGVRFRPHAEGSKLLYDFYPTRDMVAHELRQVWVEQAKTHTELTEPLREQLEHVIIAQRPLKKPRVGRCTFRPDEERAPRALPLFQRFRILSELAALEIERPGRPARKLTIPERDLLANLLGSQTSPVSFTKMAKALKLPDDADFNLARGGRKGLDPDKTAAILAKTGKGESFGKGWRSIPFDRQSEIVQRLLN…	Hypersaline microbial mat communities from Hot Lake, Washington, USA - Hot Lake Consortium UCC-LE	Ga0008833	1001252	https://gold.jgi.doe.gov/analysis_projects?id=Ga0008833
66	Ghh2	IX	Geyser-Hotspring_Hot_Lake_UCC-SLE_Ga0008837_100633_-_CRISPR-associated_protein,_Csn1_family_CDS_translation_Community_metagenome	1037	NNNCAC	GCUGCGGACUGAGGCCGUUUCUCGAUUUGCUACCAU	GGUGUAGCAAAUCGAGAAGCGGCCUCUAUUCGCAAGCAAUAGGACCCUUUGUGUGGGCUCGGCAUCCCAAGGUCACUGCCGGUAUUGUUCGAUUCGAAGCCCCGCCACGGCGGGGCUUUUU	GGGCGCUAAAGAGGAAGAGGACAGCUGCGGACUGAGGCCGUUGAAAAGCGGCCUCUAUUCGCAAGCAAUAGGACCCUUUGUGUGGGCUCGGCAUCCCAAGGUCACUGCCGGUAUUGUUCGAUUCGAAGCCCCGCCACGGCGGGGCUUUUU	atggcacttattttcgcgttcgatattggaaccacttccattgggtccgcggtcatcaatcacgatccggggcgtaagatcggaaaaattctgcgcctgggcgtgcgtatttttccggagacccgtgagcctaaaacaaatgcgcctcttaaccagcagcgccgtgccaaacgcatgatgcgccgccaacttcgccgtcgccgtgcccgccgtcgtactcttaatgaagcgctttcctccgccggtctgttgcctgctttcgggacgtctcagtgggaccgcttaatgcgtctggatccgtacgaccttcgtagccgcgggttaactgaggcgttggaaccagaggaatttggtcgtgccatttatcatttggcgcaacgccgccatttccgcggccgt…	MALIFAFDIGTTSIGSAVINHDPGRKIGKILRLGVRIFPETREPKTNAPLNQQRRAKRMMRRQLRRRRARRRTLNEALSSAGLLPAFGTSQWDRLMRLDPYDLRSRGLTEALEPEEFGRAIYHLAQRRHFRGRDIESESEDDNADSEELAARAEAKDMLATLRQSGMTLGQWLNQIESGKRKRGIHAARSTVEDEFERLWAAQEAHNDKLKDPEFQSSIRKIIFYQRPVFWRQNTLGSCPLIPGAELCPKGSWLSMQRRMLEKLNNLELVGAGARKLDPEERMAILESLQSQASMSWAGVRKALSSIYRNRNLTGEEKRLKFNLEIGGEKGLIGNPLEQRIAAIVGKSWSAHPHKQKIREALHERLWKADYRKIGTQRVVIQPQKKRRLDRLNAAESIV…	Hypersaline microbial mat communities from Hot Lake, Washington, USA - Hot Lake Consortium UCC-SLE	Ga0008837	100633	https://gold.jgi.doe.gov/analysis_projects?id=Ga0008837
67	Ghy1	IX	Geyser-Hotspring_Yellowstone_Ga0078972_1025093_-_CRISPR-associated_protein,_Csn1_family_CDS_translation_Community_metagenome	1039	BGGGTCD	GCUCUGGUUGGCCGGGAGCGGCCUCUUUGAUAUACUC	AGUAUAUCAAAGAGGCCGCUUCCUUGCCGUAUCAGAGCAAGGUUGCGUCCUGCCGCGAGGUACCUGGAAACAGUAGCCUCUGAGGACGCCCCCUGUUGGGGGCGUUUUU	GGGCGCUAAAGAGGAAGAGGACAGCUCUGGUUGGCCGGGAGAAAUCCUUGCCGUAUCAGAGCAAGGUUGCGUCCUGCCGCGAGGUACCUGGAAACAGUAGCCUCUGAGGACGCCCCCUGUUGGGGGCGUUUUUAUUUUUU	atgatttacagcgcaaattcgatggcccaagtcgaaggcgatgttaaaaatcgcatgcgcaaatacatcttaggcattgatttaggcgttaacagccttggggcagccttaatcgactcagagaaccaggcgattgtttggaccggtgttcgcatcttctccggtcccttcgaaggggattattccagcgggattgaggagtcgcgtgctcgtcagcgtcgcacgaaacgtcagctgcgtcgccagatcgaccgccgtcgccgtcgtttgcaacgcgtatttacccttcttcagcgttttgggcttttgcctagtggcgaacgtcgtaccgtgttacctgctctggatgctgaattgcgtaaacgttaccccgaaacagaaaccctgccatatttcttg…	MIYSANSMAQVEGDVKNRMRKYILGIDLGVNSLGAALIDSENQAIVWTGVRIFSGPFEGDYSSGIEESRARQRRTKRQLRRQIDRRRRRLQRVFTLLQRFGLLPSGERRTVLPALDAELRKRYPETETLPYFLRGRALDVKLEPFEIGRCLYHLAQRRGFQGRTAFADPEEKSGGKFGDEMKGLWNEICSSGARTLGEFLARQPAREVRLRGRHTHRLMYEQEFNLIWDAQKQHHPEILTPEHKALLFQALFFQRPLKSVTHLIGDCSLERGEKRAPCWTLQVQRFRVLSAVNNLRVVEPSGKIRPLEPQERELLAAESLRREQLKFSTIRRILKLDKDCRFTVEEGGEDCIPGNATSARIYKVMGDEWLKWPQDRQEALVAILGDTSRYPTDDDLVKE…	Hot spring thermophilic microbial communities from Obsidian Pool, Yellowstone National Park, USA - OP-RAMG-01	Ga0078972	1025093	https://gold.jgi.doe.gov/analysis_projects?id=Ga0078972
68	Msc	IX	Mucispirillum schaedleri	1044	NNRRCC	GUUCUGUAUUGACCACAAUAUUUAAUAUGUUAUAAU	CAUAUAACAUAUUAAAUAUUGUGGUGAAUACAGUAAUAAGUGAGUAUUCACUCACACCAAAUUUAGCCUUUCUAUAUGGAAGGCUUUUUUAUUUCUUU	GGGCGCUAAAGAGGAAGAGGACAGUUCUGUAUUGACCACAGAAAUGUGGUGAAUACAGUAAUAAGUGAGUAUUCACUCACACCAAAUUUAGCCUUUCUAUAUGGAAGGCUUUUUU	atggccgaaaagaagttcaaataccgtttaggtttagatttagggactaactctatcggatggtgtatgcttcgtttgaacaaggacaacgaaccggcggcagtcattaagagcggcgttcgtatctttcacgatgggcgtaacgaaaaaacgaaagagcccctggctgtcgttcgccgcaatgcacgctctattcgccgcaatcttgaccgtaaaatcagtcgtcgtaatcacttgcttaataccttagtgaagtactttctgttaccctcaaatgagatcgagcgcaaggccttggcggtcctgaatccatacgaattgcgctcccgtgctgtgaatgaacgtttagaacttttcgagctgggccgccttctgatgcatctgtccaagcgtcgcggc…	MAEKKFKYRLGLDLGTNSIGWCMLRLNKDNEPAAVIKSGVRIFHDGRNEKTKEPLAVVRRNARSIRRNLDRKISRRNHLLNTLVKYFLLPSNEIERKALAVLNPYELRSRAVNERLELFELGRLLMHLSKRRGFKSNRKVDKEDSSGKIKPAIERLKNKMQETNKKTAGEYLYSLMQNGKPVRARLGRIDGSNGYEIYLDRALIEEEYNLIMNEQKKHHKELTDDIINEIFNIIFYQRPLKKQIIGKCSLTGEDTKLKKAHVLAQDFILLQKVQDLRVFDDNQLEFRPLSNDEKDIIKRELRKKKEVSYENIRKLLKKYYENVKYGMFSHETLYKKLQGNKTNALMSDKEIIGDSWYSLSPEVQYDIIEELYSDKDNDELSKLYSEKFNLNESQINGLL…
69	Sdo	IX	Sulfitobacter donghicola	1070	NRRNTT	GUUGCGGCUGGACCUCGGAUUUUGAACAGCUAUUCU	UUUGAUAGUGUUCAAAAUCCGCGGUCGAGCCGUUAACAAGCAUUCGAUUGCACCACAUUAAAACGCGGGCCACGGCCCGCGUUUUCUUUUU	GGGCGCUAAAGAGGAAGAGGACAGUUGCGGCUGGACCUCGGGAAACCGCGGUCGAGCCGUUAACAAGCAUUCGAUUGCACCACAUUAAAACGCGGGCCACGGCCCGCGUUUUCUUUUU	atgcgtttagggctggacatcggatctacgtctatcgggtggtggatttacgagactacggacggccagattacatcggttattgacgggggggtgcgtatcttttccgacggccgcgatccgaagagtaaagggtctcttgcggtagaccgccgtgtagcacgtgctcaacgtcgccgtcgtgatcgttacttacgtcgtaaagccgccttaatgaaacgcatggccgaggtaggactgatgcctagtgatccaaaacaggcgaagcagcttgaggcgttagacccctacgagcttcgcgcgcgtggattagatgagaccttagaattaacggaattagggcgtgccttgttccatctgaatcaacgtcgcggtttcaagtcgaatcgcaagacagac…	MRLGLDIGSTSIGWWIYETTDGQITSVIDGGVRIFSDGRDPKSKGSLAVDRRVARAQRRRRDRYLRRKAALMKRMAEVGLMPSDPKQAKQLEALDPYELRARGLDETLELTELGRALFHLNQRRGFKSNRKTDAGDNESGKIIDATARLDWAMRDHRARTYGEFLHMRRQKADTPRTTPAVRTRLTIAARDGAEKEESGYDFYPDRQHLRDEFDALWEAQAEYHGVLTEDLRDEIGTIIFHQRPLKTPKVGKCLFTNEERVASAHPLNQRRILVETVNALRVAQLGEVARALTLEERDTILHALDNKAHTKSLSGMSIKLKALGKVIKLRSGQYFTLETANRDAIACDPVRASLSKPDRIGSYWSTLDHNAQWEVVNRIRAVQSDADHRELVAWLVSQH…
70	Spa	IX	Salinispira pacifica	1458	KARDAT	GUUGUGGCUUGAAUCAGAUCUUUGAAAUGGUAGAAU	UGUAUUAUAAUUCAAAUAUCUGAUUCUUUCCACAAUAAGGCUAUACGCCGAAGUGCGGAAAGCACUAUUGCCCUGCCUAGGCAGGGCGUUUUUUU	GGGCGCUAAAGAGGAAGAGGACAGUUGUGGCUUGAAUCAGAUGAAAAUCUGAUUCUUUCCACAAUAAGGCUAUACGCCGAAGUGCGGAAAGCACUAUUGCCCUGCCUAGGCAGGGCGUUUUUUU	atgccctacactttgggactggacctggggtccagctcacttgggtgggctttagttgatgaagaacagcagaatattattaaaactggtgtacgtgttttccctggtgcagcgaccgacattggtactggaaaggagtcgtataaaaatcaagaccgccgtctttcccgtcaggctcgccgtcagacacttcgccgcaagcaacgtcgcattgtactgcttcgcactttggtcgatttcaaaatgtgtccgttgtcgaaagatgagttggagtcgtatgcgaagtatcgcaagggaaagaaacaagagttcccttcctcatcagagtttaacagctggctgaaacttaacccctatgagttgcgcgatcgtgcacttcacgaagacattagccgtttt…	MPYTLGLDLGSSSLGWALVDEEQQNIIKTGVRVFPGAATDIGTGKESYKNQDRRLSRQARRQTLRRKQRRIVLLRTLVDFKMCPLSKDELESYAKYRKGKKQEFPSSSEFNSWLKLNPYELRDRALHEDISRFEFGRILYHIIHHRGFKTGRKSNEDGALYKGNEDTVGVDETKNLLQQYATLGEYLNSLRIKSDGNERLRGRYTLRNWYVDEFNKIWERQAGKLGLENETVHSRNKRYYGPAGSSEHRRKLQAYKKAGISFEIEGDFICREQTVSLKDYLGNPDKGILFYQKPLKSQKHLLSKCRYEKRKSVCQISHPEFEYYRAMQFANQIEYGAGEKLNETDRKDVIILLLSKDKAVKMSDLKKKIQKTGVQFNYADDHKVPGSPTTAFISKVTDT…
71	Cca1	X	Capnocytophaga canis	1430	BRTTTTT	GUUGUAACUAAUCACAAAGUUACGAAAAAUUGAAAGCAAUUUACAAC	GAAAGCAAUUUACAAUAAGGAUUAUUCCGUUGUGAAAACAUCUAGUGCCUCGCCUAUCUGCGGGGCUUUUUU	GGGCGCUAAAGAGGAAGAGGACAGUUGUAAAUUGCUUUCGAAAGAAAGCAAUUUACAAUAAGGAUUAUUCCGUUGUGAAAACAUCUAGUGCCUCGCCUAUCUGCGGGGCUUUUUU	atgaaacatattttgggtctggatctggggaccaatagtatcgggtgggcttatgttaaggaggcagaaaacgacaccgagacgtctgagattgttgatttaggtgtgcgcgtaaacccccttacaactgacgaaaaaactaattttgagaaggggaaaccaatttcgacgaacgcggatcgtactttaaaacgtagtgcccgccgtaatctgcaacgttacaagcttcgccgcaaggagttaatcgaacttctgaaagaacaccagctgatcagcgagaacaccattttaacggaaaatggcaagggcactacttttcaaactttggaactgcgtgccaagtccgcaaaagagaaaatttcattaggggaattggcgcgcgtatttcttacgatcaac…	MKHILGLDLGTNSIGWAYVKEAENDTETSEIVDLGVRVNPLTTDEKTNFEKGKPISTNADRTLKRSARRNLQRYKLRRKELIELLKEHQLISENTILTENGKGTTFQTLELRAKSAKEKISLGELARVFLTINKKRGYKSSRKAKNEDEGQLIDGMEIAKRLYEENLTTGQLSLQLLKEGKKSLPDYYRSDLQFELDKVWNFQKQFHSDILTDEFYAQLKGKGQRATSALFLAKYQIYTAENKGSREDKKLQAYQWRVDALSKELTREELAFVITEINNNLNNSSGYLGAISDRSKELYFNNETVGEYLWKQIAANPHTSLKNQVFYRQDYLDEFERIWNTQAQFYPQILTESLKKELRDVVIFYQRKLKSQKSLVSFCEFENKEIEIKKEDGTSTKKV…
72	Cga	X	Chryseobacterium gallinarum	1403	BRRTTTW	GCUGUGACUAAUCACGAAGAUAAUAAAUUUUGAAAGCACUUCACAAC	UUGAUUUUAUAUCUUUGAUUGAUAAAUUUUGAAAGCACUUCACAAUAAGGAUUAUUCCGUUGUGAAAACAUUCAAGGCGGGGCAACUCGCCUUUUUCUUUUU	GGGCGCUAAAGAGGAAGAGGACAGUUGUGAAGUGCUUUCAAAAGAAAUUUUGAAAGCACUUCACAAUAAGGAUUAUUCCGUUGUGAAAACAUUCAAGGCGGGGCAACUCGCCUUUUUCUUUUU	atggttgaacgtattctggggctggaccttggggtatcatccattggctgggcattagtggaggaggatgtgaaaaacccggaaaataataagatcatcaaactgggcgtccgtgtcaatcctctgacgattgatgagaagacaaatttcgaaaaaggtaagtcgattaccacgaatgcggggcgtacctccgctcgctccgcgcgtcgcaaccttcaacgtttcaagttgcgccgtaaaaaattattagaaattttaattcattacaagattattaaaaatgacgccgtgttagcggagactggaaagaacaccacgtttcaaacacaatatcttcgcgccaaggcagcccgtgaaaagattgagttagatgaactggctcgcgtattgttgttaatt…	MVERILGLDLGVSSIGWALVEEDVKNPENNKIIKLGVRVNPLTIDEKTNFEKGKSITTNAGRTSARSARRNLQRFKLRRKKLLEILIHYKIIKNDAVLAETGKNTTFQTQYLRAKAAREKIELDELARVLLLINKKRGYKSSRKVQNDDDGKAIDGLSVAKELYEKNYTPGQYAYDLLKRGKKQIPDFYRSDLQNELDRIWEFQKQYHPDILTDEFKKELEGKGQRATAAIFLNRYKIYTADNKGTREEKKIQAYQWRVEALSQPLDVKEVAYVIAEINNNLNNSSGYLGAISDRSKKLYFNGQTIGEYLFEELSANPHTRLKNQVFYRQDYQDEFEKIWKIQTKFHPELTKELKEQVRDIVIFYQRKLKSQKGLISFCEFESREIEIEENGKRKRKKV…
73	Cme1	X	Compost_meta_-_Ga0079224_100045232_-_CRISPR-associated_protein,_Csn1_family_CDS_translation_Compost_meta	1399	NARNCCN	GUUGUGAAUUGCUUUCAUUUCUUUGAUAUCUUUGAUUCAGUACAAC	GUUGUAAAAGAGUUUUUUAUAAAUUUGUUUUUGAAAGCAAUUCACAAUAAGGAUUAUUCCGUUGUGAAAACAUUUAGUCGCCUCGUCUAUCUACGGGGCAUUUUUUUU	GGGCGCUAAAGAGGAAGAGGACAGUUGUGAAUUGCUUUCGAAAGAAAGCAAUUCACAAUAAGGAUUAUUCCGUUGUGAAAACAUUUAGUCGCCUCGUCUAUCUACGGGGCAUUUUUUUU	atgaaaaagatcttgggcctggatttgggcacgaacagcattgggtgggcttacgtgaatgaagcggaaaacaccaacgaacaatcatccatcattaaattaggcgtccgcgtaatccctttaacaaccgatgagcaaaccaatttcgagaagggaaaaccaatcacaaccaatgcatcacgtacgttggcacgtagcgcgcgtcgcaacttgcaacgctacaaactgcgccgtgaaaaccttattcagatcttaaaagataataactggatcactgatcatactgtactgactgagaacgggaacaagtcaaccttcgaaacgtttaagcttcgctcggaagcagccgaacgcgccttggaactgaacgaattggctcgtgtgctgttacacattaac…	MKKILGLDLGTNSIGWAYVNEAENTNEQSSIIKLGVRVIPLTTDEQTNFEKGKPITTNASRTLARSARRNLQRYKLRRENLIQILKDNNWITDHTVLTENGNKSTFETFKLRSEAAERALELNELARVLLHINKKRGYKSSRKVNNTEEGQLIDGMDIAKKLYHENITPGEFVLELLKSGKKKIPDFYRSDLNNEFEKIWNNQAKYHPDIFTNSLKDELKGKGKQATWAILKDPLKLVGVKRDKKRDEIKLENYQWRVDALTQQLNFEQIAVVLQEINGQINNSSGYLGAISDRSKELYFNNQTVGQYLYSQLKANPHTRLKNQVFYRQDYMDEFEKIWEVQSKGREHIFTDTLKCEIRDVIIFYQRKLKSQKGLISFCEFEQKEISVGDKKKIVGLRV…	Agricultural soil microbial communities from Utah to study Nitrogen management - Steer compost 2015	Ga0079224	100045232	https://gold.jgi.doe.gov/analysis_projects?id=Ga0079224
74	Ffr	X	Flavobacterium frigidarium	1345	NAR(A>G)TC	UUGGGAAUUAUAAGUAAAAAUACAAUUUUGAAAGCAAUUCACAAC	ACAAUUUUGAAGCAAUUCACAAUAAGGAUUAUUCCGUUGUGAAAACAUUCAAAGCGGCCUCACAAGGGUCGCUUUUUUU	GGGCGCUAAAGAGGAAGAGGACAGUUGUGAAUUGCUUUGAAAGAAGCAAUUCACAAUAAGGAUUAUUCCGUUGUGAAAACAUUCAAAGCGGCCUCACAAGGGUCGCUUUUUUU	-	MKKILGLDLGTTSIGWSFINESENENETSSIVNTGVRIVPLTSDEEADFKKGNTISINADRTLKRGARRGLQRFKLRRDALLDIFSKINFIPTHYVYAENGSNSTFLSYQLRAKAAIEKVSKEELVQVLLMLNKKRGYKSSRKAKSADEGDAIDGMKIAKEIFENNLTPGQWVYNSLLKEGKFIPDFYRSDLQKELERIVRFQNQFHSEQMNEKLLEDIQGKTRTQTSQYFTNAIKIPLTENKGSRDEVKLQHYKWRSEALTSELDLKILAYVITEINNQINQSSGYLGAISDRSKELYFNQETVGQYQYKQLQENAHNKLKNQVFYRQDYLDEFEKIWKTQARFHPELTDKLKTEVCDITIFYQRKLKSQKHLVSFCEFEKGHKAIPKSSPLFQDFRI…
75	Ghy2	X	Geyser-Hotspring_Yellowstone_Ga0078972_1022257_-_CRISPR-associated_protein,_Csn1_family_CDS_translation_Community_metagenome	1354	NAAN(A>T>S)RCN	GUUGUGAUUUGCUUUCAGGUUGUAUCUUUGACAUAGGAUCCACAGG	CACUAACCUGAAGCAAUUCACAAUAAGGAUUAUUCCGUUGUGAAUAACAUUUUAAGCGGCCCCCAAAAGGGGUCGUUUCUUUUUUU	GGGCGCUAAAGAGGAAGAGGACAGUUGUGAUUUGCUUUGAAAGAAGCAAUUCACAAUAAGGAUUAUUCCGUUGUGAAUAACAUUUUAAGCGGCCCCCAAAAGGGGUCGUUUCUUUUUUU	atgagcactaaaaagattgttggatttgacctgggcactaactctgttggctgggcggtagttgagaattccgacgagaacgctgccaagatcgccggcgctgggtcccgcatcctgccattagacccaaagattcttgatgcatttgaaaacggacagaagttaacgaaaaatgcagagcgtcgccagaagcgttcccaacgtaaaacactggatcgttaccaattacgtcgcaagtatctgattgagagcttaattattatgggttgtttgccagaagatttcacaccacaaaatgcggggcgtaagtttaaagagttgatcgaaaagccagatgagttaaagaatttgccggacgactggtacgtttacatgttacgctctaaggctcttaaagag…	MSTKKIVGFDLGTNSVGWAVVENSDENAAKIAGAGSRILPLDPKILDAFENGQKLTKNAERRQKRSQRKTLDRYQLRRKYLIESLIIMGCLPEDFTPQNAGRKFKELIEKPDELKNLPDDWYVYMLRSKALKEPVTQIEFGRILYHLNQRRGYKDIGELMEEIEEKDDTKQGKKYDKWIEQVTIYSVEKKSDLKNKKQEYWVILDDGREGTSIIANIESLTGKEIELEIRRRVKKNSEETFEFALPNRNDWQNKLDALDKQISQSGMHVGEFFWNKIKEDRYFRIRQNFVHREKYIEEFDAIWEKQQEFIPALIDETVKQDVIQRIVRNEKERQKWAKKPLKEFIKNYIIYYQRPLKSQKSKKANCRFEPMIKVINQSTGESLSIENKCMPLSSPLYEE…	Hot spring thermophilic microbial communities from Obsidian Pool, Yellowstone National Park, USA - OP-RAMG-01	Ga0078972	1022257	https://gold.jgi.doe.gov/analysis_projects?id=Ga0078972
76	Orh	X	Ornithobacterium rhinotracheale	1535	NNAAAR(G>A)	GUUGUGAUUUGCUUUCAAGUUCUUAUUUUUGUGUGAGUAAUCACAAG	AAAAAAGUUUUUACCUUUGCACCAAGAACUUAAAAGCAAAUCACAAUAAGGAUUAUUCCGUUGUGAAAACAUUUAGUGCCUCGACUAUCUUCGGGGCAAUUUUUUUU	GGGCGCUAAAGAGGAAGAGGACAGUUGUGAUUUGCUUUCAAGUUCGAAAGAACUUAAAAGCAAAUCACAAUAAGGAUUAUUCCGUUGUGAAAACAUUUAGUGCCUCGACUAUCUUCGGGGCAAUUUUUUUU	atgaataccattctgggcttggacctggggaccaactcaatcggctgggcgttaattaaggtgctgaatgataaaacccgtttacccttagagattatcgaccttggtgtcgtggttatccccaccgaccagcgcacattagataagttttctaagggcgagtctatttccaaaaccgctgaacgcacaaagcagaagggagtccgcaagttatatgaacgtaagaaattacgtcgcgaacgtcttcaccgtgttctgaacattcttggatttttgcccgaacattactcgaagaagattgatttcaaaaagcacttgggacagttcttcgggaacagccaaccgaagatcagctatgtagaaaacgaccatggaaagcatgagtttattttcatggac…	MNTILGLDLGTNSIGWALIKVLNDKTRLPLEIIDLGVVVIPTDQRTLDKFSKGESISKTAERTKQKGVRKLYERKKLRRERLHRVLNILGFLPEHYSKKIDFKKHLGQFFGNSQPKISYVENDHGKHEFIFMDSYREMLKEFSKHNIKNVPYDWTIYYLRKKALSQKISKEELAWVILNFNKKRGYYQFRDDNADENKENKIEKYYALKVTNVKKEDAQNYTITLENGWIYKNKSKISLLDWVGSTKEFISTEKFDNKGNIIKKKNGEDDRTLKLVDSEKDWIAIKKSTEDRIENYGKTVGTYLYEHLLKDPNQKLNGELINIIDRKFYKNELKQILEKQKEFHPELLNEDLFQKSIIELYPKNSTRQKELKNKDLCYLLIDDVIYYQRDLKKKNSTIN…
77	Phi	X	Prevotella histicola	1380	NAR(G>A)HW>C)H(A>T>C)GN(C>T>R)	GUUGUGUCUGAUAAUGCAAAGAUACUAAUUUUAAAGCAAAUCACAAC	GCAAAAGACUAAUUUAAAGCAAUUCACAAUAAGGAUUAUUCCGAUGUGAAAACAUUAGGUUGCCUCGUCCUACCAUACGGGGCUUUUUUU	GGGCGCUAAAGAGGAAGAGGACAGUUGUGAUUUGCUUUAAGAAAUUAAAGCAAUUCACAAUAAGGAUUAUUCCGAUGUGAAAACAUUAGGUUGCCUCGUCCUACCAUACGGGGCUUUUUUU	-	MKKILGLDLGTTSIGWALVYESENADEKSSIVRLGVRVNPLSVDEKGNFEKGKSITTNADRQQTHGARINLQRYKLRRENLKDCLQKQGWIGTEALYEEGKTSTFETYMLRAKAAEEEISLHELCRVLFMLNKKRGYKSNRKANNKEDGKLFDGMTVAKKLYEEHLTPAEYSLKLLSSGKKFKQEYYRSDLKEEFDRIWNEQQKYYPEILTDDFKQQLQGKSKGNTSKIFLGKYGIYSADLKGLDRKLQPLKWRVEALKQKVDKEVLAFVISDLNGQIASTSGLLGAISDRSKELYFNKQTVGQYLWTSLKESPHVSIKNKPFYRQDYLDEFEKIWETQATYHKELTPELKQEIRDIIIFYQRPLKSKKGLISVCELEQRKVKVTIDGKEKEISIGPKV…
78	Psp	X	Parabacteroides sp.	1424	NR(A>G)TTTT	GCUGUUUCCAAUGGCUCAAAGUUACUAAAAUGAAAGCAAAUCACAAC	AUUCCAUUUCAUAUAUUUGUCAUACUAAAAUGAAGCAAAUCACAAUAAGGAUUAUUCCGUUGUGAAAACAUUAGGUUCCCUCGCCCUUCUGCGGGGGAUUUUUUU	GGGCGCUAAAGAGGAAGAGGACAGUUGUGAUUUGCUUUCAUUUUGAAAAAAAUGAAGCAAAUCACAAUAAGGAUUAUUCCGUUGUGAAAACAUUAGGUUCCCUCGCCCUUCUGCGGGGGAUUUUUUU	atgaagcgcatcctgggattagatcttggtacaaacagcatcgggtgggcactggtgaatgaggcagagaccgacgaggaagtctctagtattatccgtctgggagtgcgtgtcaatccacttacagtggatgaaactcaaaactttgagaaagggaaatcaatcaccaccaatgcggaacgcactttaaaacgctcaatgcgccgcaatttacagcgttataagcttcgtcgtgacgcgctggtagaatttctgaaagaattgggatttattacagacgaaacgattttaagtgaacaaggcaatcgcactacgtttgaaacctgtcgtttgcgtgcgaaggccgcagaagaagaaatttcgcttgaagagttgtcacgtgttctgttgatgatcaat…	MKRILGLDLGTNSIGWALVNEAETDEEVSSIIRLGVRVNPLTVDETQNFEKGKSITTNAERTLKRSMRRNLQRYKLRRDALVEFLKELGFITDETILSEQGNRTTFETCRLRAKAAEEEISLEELSRVLLMINKKRGYKSSRKVKKEEDGVLIDGMEIAKKLYEEDLTPGQLCSQLLESGKKVLPDFYRSDLQEELDRIWSVQKQFHPDVFCDAAKEEIKGKNRSQTWAILANYFVWKEEVVGWNDREAKNETIEKECKLVGLKRTTKGYELKKENYRWRAQALTEQLGLEEIAVVLQEINGQINASSGYLGAISDRSKVLYFNHQTVGQYQMAELDKNPHASLRNMVFYRQDYLDEFDRIWEKQAEFHKELTAELKKEIRDMIIFYQRRLKSQKGLIS…
79	Wvi	X	Weeksella virosa	1440	HHAAATD	GUUGUGAAUUCCUUUCAAAUUUUUGUAGAUUUACUCAGUAGAAUUACAAC	UUCGUUAUUUGUAAAUGUUUAAUAUAUUUACCUCGAAAGGAAUUCACAAUAAGGAUUAUUCCGUUGUGAAAACAUUUGGGUUGCCUCUUGUCCAGAAUCAGGAGGCAUUUUUUU	GGGCGCUAAAGAGGAAGAGGACAGUUGUGAAUUCCUUUCGAAAGAAAGGAAUUCACAAUAAGGAUUAUUCCGUUGUGAAAACAUUUGGGUUGCCUCUUGUCCAGAAUCAGGAGGCAUUUUUUU	atgaaaaccattttaggactggatttagggactaactctatcggctgggccttagtggaacaggactttgagaataagcaaggcttgatcctgggaatgggctctcgcattattcctatggatgccggtattatcgggaagtttgccgagggcagtagcatttcgcagaccgcggaacgtaccggctaccgctcaatccgtcgtcttcgcgaacgccaccttcttcgtcgcgagcgcctgcaccgcgtccttaatatcttgaagttcttgcccgaacactacgcggcggaaatcgacttcgagaaacgttttggacaattcttagccgaaactgaaccaaaacttgcttggaagaagaacgccgaaggaaaatttgaattcctgttccaacgcagtttt…	MKTILGLDLGTNSIGWALVEQDFENKQGLILGMGSRIIPMDAGIIGKFAEGSSISQTAERTGYRSIRRLRERHLLRRERLHRVLNILKFLPEHYAAEIDFEKRFGQFLAETEPKLAWKKNAEGKFEFLFQRSFDEMVADFKANGQDIKIPYDWTIYYLRKKALTQKISPQELAWIILNFNQKRGYYQLRGEEEEENPNKKVEFYSLKIVDVVADEQPNKKGDTWYSLHLENGWVYRRSSKIPLYDWKDKVRDFIVTTDINEDGSEKLDKDGEVKRSFRAPKEDDWTLIKKKTEQEIEQFNQTVGSYIYEALLDNPTQKIRGKLVRTIERKFYKSELKKILEKQIELQPELFTEDLYNACARELYRRNVAHQQQLSSRDFVYLFLNDIIFYQRPLRSQKS…
