# Supplementary material for: A catalogue of biochemically diverse CRISPR-Cas9 orthologs
Source: Nat Commun. 2020 Nov 2;11:5512. doi: 10.1038/s41467-020-19344-1 (PMC7606464; doi:10.1038/s41467-020-19344-1)
Supplement: Supplementary file 7 — Supplementary Data 4 [file 41467_2020_19344_MOESM7_ESM.xlsx]

## Sheet: Cas9groups
Cluster	Group	Number of representative sequences	Clade	Known PAMs	Representative structures (PDB id)
C1	11	377	III	Lsp1, Lrh, Pac, Lsp2
C1	12	435	III, II	Cgl, Esp1, Khu
C1	13	592	IV	Sag1, Sag2, Sdy, Sra, Seq2, Seq1, Smu, Sga, Eit, Lmo, Efa, Lan	4zt0
C1	14	8
C1	15	211	III	Lce, Vpa
C1	16	218
C1	17	109	III	Tba, Tde, Tpu, Fma
C1	18	648	III	Ain, Esp2
C2	21	10
C2	22	593	VIII	Jpa, Rsp
C2	23	789	X	Orh, Wvi, Ghy2
C2	24	265	IX	Ghe, Spa, Cme3
C2	25	820	X	Psp, Cca1, Cga, Phi, Ffr, Cme1
C2	26	28
C2	27	23
C2	28	297	IX	Cme4, Ghy1, Ghh2
C2	29	157	IX	Cme2
C2	210	785	IX	Sdo, Msc, Ghh1, Ghc1
C3	31	240	VI	Dde
C3	32	6	VI	Ghy4
C3	33	120	VI	Tmo
C3	34	189	VI	Nsp, Nme2, Kki	6kc8
C3	35	4
C3	36	17
C3	37	3
C3	38	201	VI	Cco, Ghc2, Ghy3	5x2h
C3	39	78
C3	310	41	VI	Cpe
C3	311	103	VI	Gsp, Bok
C3	312	290
C4	41	5	V	Tsp
C4	42	74	V	Fho, Ece
C4	43	318	V	Sgo, Sma2, Ssa, Sth1A, Ssi, Ssu	6rja, 6rjd
C4	44	5
C4	45	82
C4	46	14
C4	47	110	V	Edo
C4	48	233	V	Mga, Mse, Bni	5axw
C5	51	171
C5	52	113	IX	Cca2	6joo, 4oge
C5	53	132	IX	Bbo
C6	61	107			5b2q
C6	62	31	I	Lpn
C6	63	31
C7	C7	37	VIII	Nsa
C8	C8	14
C9	C9	12
C10	C10	4	IX	Csa

## Sheet: Sequences
Cluster	Group	Sequences with identical Cas9 C-terminal domain (names of sequences having identical C-terminal domain were concatenated)	Cas9 C-terminal domain	Full sequence name	Full sequence	Taxonomy
C1	11	MGYP000963719698	KKMLVTRKHNDNVDRALYKDTRCKSGNSKKYIPLDSLKRRTDLYGGFSEPSTSYTMLVERDNKAKLVTVTAMEASLLENSDHTQHDALIRRILVKNKLEGAKILLKQIPSGQLIEYHSNKECIPQLMVIQSATEFNNAEQLWLDRKDYDNLAILLSFNNKGKRNNEASVERLLIKKYGKNADLSDKTIELFKKILLTIDNRYPYLGLKLSKNKVEKAKRKFSSVKFDDIWGKGKDGNKDEIVQIGQQSILIRMLVGLHAGPERSNLVSIGLPNEWGRVRKQAGFTLSDSDTFIYQSPSGIFEQRVTVKEL	MGYP000963719698	MGYKAPRNDKGEVDYGVGLDLGNGSVGWVAMDKDYHLIRARGHELIGARLFHPANTAKERRTHRTTRRRYSRRRWRLRMLDSLFDPELGKIDPNFLARRKYSWVHPKDEQNHENWYGSIIFGSKEQDKQFYKDYPTIYHLRKKLMEDTERHDIREIYVAIHHIVKYRGHFLREGEINSENLFDPEGFIELIKDIVGSVLSIPVSDSSKIKAISDALLDEHSNRRAKIENTLKEFNPYIVSDKDKKVIRAVITAVAGNNVDFSTIFDLDLSSLDSKDKKKFKFKFSDSNFDEEYEDMITLGYLDDDQLSLVNRLHLIYDSVTLRQILGDSHTLSEAKVKSYNEHHENWELIKKYLCNINNKKEIYKNYGLLLGWGIDSSGIKHKLKNKNDSSANKYFKKL…
C1	11	WP_062913273.1	KKILVSHEVREKRGALYNQTIYKAKDDKGSGQESKKLIRIKDDKETKIYGGYSGKSLAYMTIVQITKKNKVSYRVIGIPTLALARLNKLENDSTENNGELYKIIKPQFTHYKVDKKNGEIIETTDDFKIVVSKVRFQQLIDDAGQFFMLASDTYKNNAQQLVISNNALKAINNTNITDCPRDDLERLDNLRLDSAFDEIVKKMDKYFSAYDANNFREKIRNSNLIFYQLPVEDQWENNKITELGKRTVLTRILQGLHANATTTDMSIFKIKTPFGQLRQRSGISLSENAQLIYQSPTGLFERRVQLNKI	WP_062913273.1	MTNEKYSIGLDIGTSSIGFAVVNDNNRVIRVKGKNAIGVRLFDEGKAAADRRSFRTTRRSFRTTRRRLSRRRWRLKLLREIFDAYITPVDEAFFIRLKESNLSPKDSKKQYSGDILFNDRSDKDFYEKYPTIYHLRNALMTEHRKFDVREIYLAIHHIMKFRGHFLNATPANNFKVGRLNLEEKFEELNDIYQRVFPDESIEFRTDNLEQIKEVLLDNKRSRADRQRTLVSDIYQSSEDKDIEKRNKAVATEILKASLGNKAKLNVITNVEVDKEAAKEWSITFDSESIDDDLAKIEGQMTDDGHEIIEVLRSLYSGITLSAIVPENHTLSQSMVAKYDLHKDHLKLFKKLINGMTDTKKAKNLRAAYDGYIDGVKGKVLPQEDFYKQVQVNLDDSAEA…	Bacteria; Terrabacteria group; Firmicutes; Bacilli; Lactobacillales; Lactobacillaceae; Pediococcus; Pediococcus damnosus
C1	11	WP_062904505.1__WP_046871855.1__WP_062903918.1__WP_056986234.1__WP_100078019.1	KKILVSHEVREKRGALYNQTIYKAKDDKGSGQGSKKLIRIKDDKETKIYGGYSGKSLAYMTIVQITKKNKVSYRVIGIPTLALARLNKLENDSTENNGELYKIIKPQFTHYKVDKKNGEIIETTDDFKIVVSKVRFQQLIDDAGQFFMLASDTYKNNAQQLVISNNALKAINNTNITDCPRDDLERLDNLRLDSAFDEIVKKMDKYFSAYDANNFREKIRNSNLIFYQLPVEDQWENNKITELGKRTVLTRILQGLHANATTTDMSIFKIKTPFGQLRQRSGISLSENAQLIYQSPTGLFERRVQLNKI	WP_100078019.1	MTNEKYSIGLDIGTSSIGFAVVNDNNRVIRVKGKNPIGVRLFDEGKAAADRRSFRTTRRRLSRRRWRLKLLREIFDAYITPVDEAFFIRLKESNLSPKDSKKQYSGDILFNDRSDKDFYEKYPTIYHLRNALMTEHRKFDVREIYLAIHHIMKFRGHFLNATPANNFKVGRLNLEEKFEELNDIYQRVFPDESIEFRTDNLEQIKEVLLDNKRSRADRQRTLVSDIYQSSEDKDIEKRNKAVATEILKASLGNKAKLNVITNVEVDKEAAKEWSITFDSESIDDDLAKIEGQMTDDGHEIIEVLRSLYSGITLSAIVPENHTLSQSMVAKYDLHKDHLKLFKKLINGMTDTKKAKNLRAAYDGYIDGVKGKVLPQEDFYKQVQVNLDDSAEANEIQTYI…	Bacteria; Terrabacteria group; Firmicutes; Bacilli; Lactobacillales; Lactobacillaceae; Pediococcus; Pediococcus damnosus
C1	11	WP_063698575.1__WP_057773983.1	KKILISHEVSERRGALYNQTVYKASDDKASGQGSKKLIPIKSDKPTEIYGGYTGRTLAYMTIVKVTKGKKISYKVVGVPTAVLAKMAGVRQGSQEEQDKLYGVLKPQFTHQKENKKTGEITETVDKFDIIVPKVKYQQLVNDNGQLFMIGSDTLPYNAEQLVLSKESVQTINNPGIKDEGSDEESENKKLDNVYDEIVLCMNKYFPLYDNRGFRNSITNGKNKFLKLPIKNIYKNGKLINVGKREVINRILQGLHANASVTDLSNLGIKSPFGFLQKGAGLSLSGEAQLIHQSATGLFEHRVQLNKI	WP_057773983.1	MKNKDYSIGLDIGTSSIGFAVVDENNHVMRVKGKNAIGVRLFDEGKPAADRRAFRTTRRRLSRRRWRLKLLREIFDSYITPVDEAFFIRLKESNLSPKDSKKQYSGDILFNDRSDKDFYTKYPTIYHLRNALMTEHQRFDIREIYLAIHHIVKFRGHFLNATPANNFQVGKLDLDQKFEDLNDIYQRVFPDDSIEFRIDNLEQIKAVLLDSKRSRSDRQRSLVDDVYQTSEDKEVEKQNKAVATEVLKAILGNKAKLNIIANVEVDKEAAKEWTITFDSESIDDDLAKIDGQMTDDGRAIVEILRSLYSGITLSAIVPENHTLSQAMVAKYDLHKKHLTLLKKLINSMTDTKKAKNLRAAYDGYVDGVKGKVLTQDEFYKQIQSNLDESVEASEIQTYI…	Bacteria; Terrabacteria group; Firmicutes; Bacilli; Lactobacillales; Lactobacillaceae; Pediococcus; Pediococcus inopinatus
C1	11	WP_105316042.1	KRLLVTREVSENYGAMFDQTLLKASDNGKRLIRKKQSFDTAIYGGYTGKTLAYMAIVKVSTKKDVQYQVVGVPTTMVTQIEQLEQQGMTNKQAVTKVIEPLIDANNKKMLTYEVLLPKVRFEQVVRDRIKGQTHRFALGTDTYYHNIQELYLPLTLQRAFLGKQNESEVQLNQNLLTVFDATLAQVNRYFPLYEMNKFKKILNSARDQIELLEAKNQFVKNKLVLGKQGILTNMFIGLHANASYGDLKVLGVKTDFGKLQVPGGIKLTGDAEIIYQSPTGLFERKIALKVDCKINPNAVRTKKISFL	WP_105316042.1	MKEPYGVGLDIGTNSVGWTVVDASGHVRKIKGQTGIGVRLFKEGAAAADRRGFRTTRRRLKRVKWRLRLLREFFDQPISKVDINFFARRKYSDISPRDPNYNGLEKTLFNDRSDQDFYHDYPTIYHLREALMTQHRKFDVREIYLAIHHIVKYRGNFLRNDAATAYRSGTLDLQQHFETLNHLFSQADLELNLNLTTDVALLDSIKQTLVRTDISRSDRQKLIMPLLAVLTGATTAEKKRQKAVVTEFAKALVGNKTKIDVLTLTDIDATEAKDWAFSLEENQDKLPGIEDRFSEVGQQIIDEVIRLYASVNLAQLIPEGKRFSQSMVEKYKRHGEDLKLLKAYIRSQSDAKRGRAIRATYDQYIDGVKSKQVTQEAFQKALGKFVDADVDLNSWAAQI…	Bacteria; Terrabacteria group; Firmicutes; Bacilli; Lactobacillales; Lactobacillaceae; Lactobacillus; Lactobacillus plantarum
C1	11	MGYP000883245979	KKMLVTRKHNDNVDRALYKDTRCKSGDSKKYIPLDSLKTKTNLYGGFSEPSTSYTMLVERDNKAKLVTVTAMEASLLENSDHAQHDALIRHILVKNKLDGAKILLKQIPSGQLIEYHSNKECIPQLMMIQSATEFNNAEQLWLDRKDYDDLAILLSFNNKGGRNNEASVERLLIKKYGKNADLSDKAVELFKKILLTIDNRYPYFGLKLSKNKVEIAKGKFSSVKFDDIWDKDKKKIVQIGQQLILIYMLAGLHAGPERSNLVSIGLPSEWGRVRKEAGFTLSDSDTFIYQSPSGIFEQRVTVKEL	MGYP000883245979	MGYKAPRNDKGEVDYGVGLDLGNGSVGWVAMDKDYHLIRARGNELIGARLFHPANTAKERRTHRTTRRRYSRRRWRLRMLDSLFASELAKVDLNFLARRKYSWVHPKDEQNHENWYGSIIFGSKEQDKQFYKDYPTIYHLRKKLMEDTERHDIREIYVAIHHIVKFRGNFLREGDINTEHLFNVNEFIELIKDIVGSASSIPVSDSSRIKAISDALLDEHSNRRAKIENTLKEFNPYIVSDKDKKVIRTVITAVVGNNVDFSTIFDLDLSSLDSKDKKKFKFKFSDSNFDEEYEDMITLGYLDDDQLSLVNRLHLIYDSVTLRQILGDSHTLSEAKIKSYNEHHENWELIKKYLCNINNKKEKYSKAEIYKNYGLLLGWEIDSNGIKHKLKNKNGSGAN…
C1	11	WP_068805288.1__WP_057783625.1	KKILISHEVSERRGALYNQTVYKASDDKASGQGSKKLIPIKANKPTEIYGGYTGKTLAYMAIVKVIKGKKIAYKVVGVPTSALVQLAGIEHGSQEELNRLYDVLKPQFTQLKKNNKTGEISETVSKFEIVIPRVKYQQLVEDDDKLFMIGSDTYPYNAQQLVLSEGALKVINNVYRKGENSDKQESYKLDDVYDEIIIAMKKYFPLYDNRGFREKVAEGKSTFENLPISNEFKNGKLTKIGKKEVINRMLQGLHANATMTDLKILGIKSPFGFMQQPTGIALSENAQLIYQSPTDLFERRVQLNKI	WP_057783625.1	MENKKYSIGLDIGTSSIGFAVVDENNRVMRVKGKNAIGVRLFSEGQPAADRRSFRTTRRRLSRRRWRLRLLREIFEPYINPVDEAFFMRLKESNLSPKDANKHYSGDILFNDQSDQKFYEKYPTIYHLRHALMTEHRKFDVREIYLAIHHIVKFRGHFLNAASASNFTVGKLNLEGKFDALNEIYQRVLTDDPFALRTDNLDHIKEILIDNKRSKADRQRTLTGDVYQSSEEKEIEKRNKAIATEILKAAVGNKAKLNVITNVEVDKEAAKDWSLTFDSETIDDELAKVDGQMTDDGREIIEILRSLYSGITLAAIVPENHTLSQSMVEKYNSHKAHLKLLKDLINNMTDTRKAKNLRAAYDGYIDGVKGKVLTRDDFYKQIQGNLDDSAEAQKIQDVM…	Bacteria; Terrabacteria group; Firmicutes; Bacilli; Lactobacillales; Lactobacillaceae; Pediococcus; Pediococcus parvulus
C1	11	WP_056937585.1	KYMLVSREVFEKTGDLFNVTVYSRKAKKTLIPIKQDKPINIYGGYSGNNDAYMAIVKLPGKKGKPDTYKIVGIPLRFAGELERAKQLGESAYREKLSAVITPQFTKEKKDRKTGEITKVVDDFEVVLDRVPYRQLFKDSDKWFMLGSAAYQYNAKQLVLNNDDVKLLNEQGRKKLELPNEKLSSALNDVFDHIIQIMNSKFGLYDKNGFRTKLTEAASIFYDLPLRAEYNGNKKVTDGKLEVLDNILIGLHADPSFGNLKQLNMSTPFGQMQTKGGVVLNGNSTLIYQSPTGLFERRVKLKDL	WP_056937585.1	MGKRYHIGLDIGTSSIGWAVMDDDFKIMRVKGKKGIGVRLFEEGKTAAERRGHRTTRRRYSRRKWRLNLLEEIFDPEIAKVDPTFFARLKESNLSPKDDRKQYSGNLIFPEKAKEEIREWTEKYPTIYHLRNALMTENRQFDIREVFLALHHIVKYRGNFLFNGNFQTGEVNLSDRFDDINSAFISACGEEEAPQIPSELYNDIQELLFDKNTRKLDNQKQLATKLSQDNDKDWSTQFSKALFGYKTKFKVVLQSNEDLDDFQLDSDDADDKIASISEQIDDDRGSILDNIKILYSRITLNEIVPDGKTLSQSMIEKYNLHRDHLKEIKDQLKHTDNWVKFDDLYSQYVNGKLESDRHKKLSSDDFYKKVLTLFDGELKTRVKEWQEKGEFLPKQRTGS…	Bacteria; Terrabacteria group; Firmicutes; Bacilli; Lactobacillales; Lactobacillaceae; Lactobacillus; Lactobacillus gastricus
C1	11	MGYP000961753046	KKILITQKVGDVKSRALYDETRYGHKESSAKSIKFDDFHRDTSLYGGFSGASTTYMMLVEYKKKNRLVSITAQEASSLAVADQKNDAVSVMDGILASRGLSGAKVLLPKIVTGQLLDYSDALVTLQSASELNTARQMWLPRNDYNDIDIILKSKDIEDAAHKLGYDSDTVHVLRRIQKLFEAVFRVAESQFPLHQFSKDQQEEILRDPQNYGFGSAVKLLGGLLKALHANAENINLAGLVKVLHGDKEYSDDGKAKEFKKFGFSPRWRRISNPTGFTLSDSDTFIYQSPSGIFEQRVTVKEL	MGYP000961753046	MGYKAPRNDKGEVDYAVGLDLGNGSVGWVAMDKDYHLIRARGHELIGARLFHPANTAKERRTHRTTRRRYSRRRWRLRMLDSLFDPELAKIDPNFLARRKYSWVHPKDDQNHENWYGSIIFGSKEQDKQFYKDYPTIYHLRKKLMEDTERHDIREIYVAIHHIVKYRGHFLREGEINSENLFDPEGFIELIKDIIKLNNSYDESTPIFEASAADVSEALLNEKTSRSGSIEDTLEKLDFSVSKIDNRELKGMEDAARAVITAIVGNIADFSKIFDLNELDKDSKDSLKLKFADSNFDEKYEGVVGSGLLDEPQIELVNRIHAVYDAVALKGILGDAHTISEAKVESYEKHRKNWKLIKEKLRTKENKDEVDLWYRNLSGRQYKNPPDPEKGPDEDPKKD…
C1	11	MGYP001500265297	KYMLISKAVYTQHGQLYGATILPAAQVDKISAPIGIKDDKPVDIYGAYTNEVAAYMAIVRVNGKKPKYKVVSVPVRMLQRLKIAEQKGHAQYMQTLHDVLSRNFTSFKKNRKTGLKEAVVKDFDVLIPCVRYNQLVIDGDAKFTLGSAAYQHNAKQLVLSDDSLETLANNFEYVRKHPDKADERMTMLYDDILDRVNRYFTLYDKNKFREKLNAGRDKYLKLPTFSQFENNKKTAIGKTEAVINILRGLHANAVTSDLKCLDISTPFGKMQSQSGIELSENAKLVYQSPTGLFSREVLLKDL	MGYP001500265297	MNSSKQGLRRYHLGLDIGTNSIGWTAIDDHFSLLRVKGKNAIGVRTFKEGETAADRRGFRTARRRLSRRRWRLQFLDEFFAPYLAEVDPNFLARLKQSDISAKDPAKNQEYMGKLLFPDQEAASDGNGYPTLIQMHKEMPAEKAADFPVFNIYQLRYAMMNEKRKFDLREIYLAVHHIVKYRGNFLNNTSVGKFKADQIDFNKSFETINDLFRQVQPIAPFQIDLTKVDELGKLLLDTKQKKLDRQKAAAKLLPLIEDGADKEIVKAHQQTAREISKLILGYKAKVGLILQNNLDQTLDMSTENSDDQLMQIAEELDDYQMELINQLSLLYSQIMLNEIVPNGETVSASMLKRYYKHRRQLKELKTYGAACDKKIREQLDHLYAEYIGQVPKDSKFDFT…
C1	11	WP_128512895.1	KYMLISKAIYTQRGQLYGATILPAAQVDKISAPIGIKNDKPVDIYGAYTNEVAAYMAIVRVNGKKPKYKVVSVPVRMLQRLKMAEQEGHEQYMQTLHDILSRNFTSLKKNRKTGLKEAVVKDFDVLVPCVRYNQLVIDGDVKFTLGSAAYQHNAKQLVLSDHSLETLANNFEYVRKHPDEADERMTMLYDDILDQVNHYFTLYDKNKFREKLNAGRDKYLKLPTFSQFENNKKTAIGKSEAIINILRGLHANATITNLKCLGMSTPFGQLQSQSGIELSENAKLVYQSPTGLFSREVLLKDL	WP_128512895.1	MDIGTNSIGWTAIDDHFSLLRVKGKNAIGVRTFKEGETAADRRGFRTARRRLSRRRWRLQFLDEFFAPYLAEVDPNFLARLKQSDISAKDPAKNQEFMGKLLFPDQEAASDGNGYPTLIQMRKEMPAEKAADFPVFNIYQLRYALMNEKRKFDLREIYLAVHHIVKYRGNFLNNTSVDKFKADQIDFNKSFETLNDLFRQVQQIAPFQIDLTKVDELGKLLLDTKQKKLDRQKAAAKLLPLIEDGTDKEIVKAHQQTAREISKLILGYKAKAGLILQNNLDQTLDMSTENSDDQLMQIAEELDDYQMELINQLSLLYSQIMLNEIVPNGETVSASMLNRYYKHRRQLKELKTYGAARDKKIREQLDHLYAEYIGQVPKDSKFDFTKDLKKLMDKSDLGQ…	Bacteria; Terrabacteria group; Firmicutes; Bacilli; Lactobacillales; Lactobacillaceae; Lactobacillus; Lactobacillus mucosae
C1	11	WP_039945658.1	KYMLISKAVYTQHGQLYGATILPVAQVDKISAPIGIKDDKPVDIYGAYTNEVAAYMAIVRVNGKKPKYKVVSVPVRMLQRLKMAEQKGHDQYMQTLHDVLLRNFTSLKKNRKTGLKEAVVKDFDVLVPCVRYNQLVIDGDTKFTLGSATYQHNAKQLVLCNHSLETLANNFEYVRKHPDEADERMIMLYDDILDQVNHYFTLYDKNKFREKLNAGRDKYLKLPTFSQFENNKKTAIGKSEAIINILRGLHANAAITNLKCLGVSTPFGQLQSPSGIELSENAKLVYQSPTGLFSREVLLKDL	WP_039945658.1	MDSSKQGLRRYHLGLDIGTNSIGWTAIDDHFSLLRVKGKNAIGVRTFKEGETAADRRGFRTARRRLSRRRWRLQFLDEFFAPYLAEVDPNFLARLKQSDISAKDPAKNQEYMGKLLFPDQEAASDGNGYPTLIQMRKAMPAEKAADFPVFNIYQLRYALMNEKRKFDLREIYLAVHHIVKYRGNFLNNTSVDKFKADQIDFNKSFETLNDLFRQVQPIAPFQIDLTKVDELGKLLLDTKQKKLDRQKAVAKLLPLIEDGTDKEIVKAHQQTAREISKLILGYKAKVGLILQNNLDQTLDMSTENSDDQLMQIAEELDDYQMELINQLSLLYSQIMLNEIVPNGETVSASMLNRYYKHRCQLKELKDYGAAQDKKTREQLDHLYAEYIGQIPKDSKFDFT…	Bacteria; Terrabacteria group; Firmicutes; Bacilli; Lactobacillales; Lactobacillaceae; Lactobacillus; Lactobacillus mucosae
C1	11	MGYP001351343021	KYMLISKAVYTKHGQMYGATIAPVSEAVTMSNPIKIKNSKPVDIYGAYTKEVAAYMAIVRVNGKKPKYKVVSVPVRMLQRLKMAEQKSHDQYMQTLHDVLSRNFTSFKKNRKTGLKEAVVKDFDVLVPCVRYNQLVIDGKAKFTLGSHEYQHNAKQLVLSVRSLETLANNFEYVRKHPDKVDERMTMLYDDILDRVNRYFTLYDKNKFREKLNAGRDKYLKLPTFSQFENNKKTASKSEAIINMLRGLHANAATSDLKCLGISTPFGKMQSQSGIELSENAKLVYQSPTGLFSREVLLKDL	MGYP001351343021	MSSSKQGLRRYHLGLDIGTNSIGWTAIDDHFSLLRVKGKNAIGVRTFKEGETAADRRGFRTARRRLSRRRWRLQFLDEFFAPYLAEVDPNFLARLKQSDISAKDPAKNQEFMGKLLFPDQEAASDGNGYPTLIQMRKEMPAEKAADFPVFNIYQLRHALMNEKRKFDLREIYLAVHHIVKYRGNFLNNTSVDKFKADQIDFNKSFETLNDLFRQVQPTTSFQIDLTKVDELGKLLLDTKQKKADRQKAAAKLLPLIEDGTDKEIVKAHQQTAREISKLILGYKAKVGLILQNNLDQTLDMSTENSDDQLMQIAEELDDYQMELINQLSLLYSQIMLNEIVPNGETVSASMLNRYYKHRRQLKELKTYGAACDKKIREQLDHLYAEYIGQVPKDSKFDFT…
C1	11	WP_152697643.1	KYMLVSQEVYTQSGALFDQTIYPANSGKKLIPLKQNKTTAIYGGYSGSKAAYMSIIRLQNKKSETYRIVGIPVRAVNKLNQAKKKSNEKYLAELKTVIEPQIAKTKKDRKTGQRVLVPQEFDVIIPKVMYRQLIVDGDQKFTLGSSTYQYNARQLVLDSESLVTLSKNFIESNSVTSEIKNNRLIKVYDDILDKVNKYFSLYDKNKFRQRLNEGREKFIRLPIDSKFKNNKKIAVGKREILQNILIGLHDNAGTSELKVLGLATPFGKMQTPKGIILSPNAYLIYQSSTGLFERKVYLNTI	WP_152697643.1	MIKKDYNIGLDIGATSVGFAGIDEQYNPIKLKGKTVVGVNLFEEGKTAAERRGFRNTRRRLNRRKWRLSLLEEFFDPYITPVDPTFFARLKESNLSPKDNNKNFSGSLLFPDITDQKFYEEYPTIYHLRYALMTENKKFDLRAIFLAIHHMIKYRGNFLNSTPVAHFDTSKINFASDFNELNSLYLNEDSNNIFEINLQNVKEISDILLDHSIKKLDKQKQVAKLLLTSQNDKELDKINKQVATQISKAILGYNFSLNEILKIETEDKSKWKMDFSSADIDDRLTNLISELDESQESILNIILSLYSRLTLNGIVPSGMSLSEAMLDKYDTHKEHLDLLKKYVKTLPIKNRKEIAEVYAEYVGNSSKKTGHISQEEFYKAVKKNLDKSETAQKILGLIS…	Bacteria; Terrabacteria group; Firmicutes; Bacilli; Lactobacillales; Lactobacillaceae; Lactobacillus; Lactobacillus reuteri
C1	11	WP_085680856.1	KYMLVSQEVYTQSGALFDQTIYPANSGKKLIPLKQNKTTAIYGGYSGSKAAYMSIIRLQNKKSETYRIVGIPVRAVNKLNQAKKKSNEKYLAELKTVIEPQIAKTKKDRKTGQRVLVPQEFDVIIPKVMYRQLIVDGDQKFTLGSSTYQYNARQLVLDSESLVTLSKNFIESNSVTSEIKNNRLIKVYDDILDKVNKYFSLYDKNKFRQRLNEGREKFIRLPIDSKFKNNKKIAVGKREILQNILIGLHDNAGTSELKVLGLATPFGKMQTPKGIILSPNAYLIYQSPTGLFERKVYLNTI	WP_085680856.1	MIKKDYNIGLDIGATSVGFAGIDEQYNPIKLKGKTVVGVNLFEEGKTAAERRGFRNTRRRLNRRKWRLSLLEEFFDPYITPVDPTFFARLKESNLSPKDNNKNFSGSLLFPDITDQKFYEEYPTIYHLRYALMTENKKFDLRAIFLAIHHMIKYRGNFLNSTPVAHFDTSKINFASDFNELNSLYLNEDSNNIFEINLQNVKEISNILLDHSIKKLDKQKQVAKLLLTSQNDKELDKINKQVATQISKAILGYNFSLNEILKIETEDKSKWKMDFSSADIDDRLTNLISELDESQESILNIILSLYSRLTLNGIVPSGMSLSEAMLDKYDTHKEHLDLLKKYVKTLPIKNRKEIAEVYAEYVGNSSKKTGHISQEEFYKAVKKNLDKSETAQKILGLIS…	Bacteria; Terrabacteria group; Firmicutes; Bacilli; Lactobacillales; Lactobacillaceae; Lactobacillus; Lactobacillus reuteri
C1	11	WP_152718270.1	KYMLVSQEVYTQSGALFDQTIYPANSGKKLIPLKQNKTTAIYGGYSGSKAAYMSIIRLQNKKSETYRIVGIPVRAVNKLNQAKKKSNEKYLAELKTVIEPQIAKTKKDRKTGQRVLVPQEFDVIIPKVMYRQLIVDGDQKFTLGSSTYQYNARQLVLDSESLVTLSKNFIESNSVTSEIKNNRLIKVYDDILDKVNKYFSLYDKNKFRQRLNEGREKFIRLPIDSKFKNNKKIAVGKREILQNILIGLHDNAGTSELKVLGLATPFGKMQTPKGIILSPNACLIYQSPTGLFERKVYLNTI	WP_152718270.1	MIKKDYNIGLDIGATSVGFAGIDEQYNPIKLKGKTVVGVNLFEEGKTAAERRGFRNTRRRLNRRKWRLSLLEEFFDPYITPVDPTFFARLKESNLSPKDNNKNFSGSLLFPDITDQKFYEEYPTIYHLRYALMTENKKFDLRAIFLAIHHMIKYRGNFLNSTPVAHFDTSKINFASDFNELNSLYLNEDSNNIFEINLQNVKEISDILLDHSIKKLDKQKQVAKLLLISQNDKELDKINKQIATQISKAILGYNFSLNEILKIETEDKSKWKMDFSSADIDDRLTNLISELDESQESILNIILSLYSRLTLNGIVPSGMSLSEAMLDKYDTHKEHLDLLKKYVKTLPIKNRKEIAEVYAEYVGNSSKKTGHISQEEFYKAVKKNLDKSETAQKILGLIS…	Bacteria; Terrabacteria group; Firmicutes; Bacilli; Lactobacillales; Lactobacillaceae; Lactobacillus; Lactobacillus reuteri
C1	11	WP_065533057.1	KYMLVSQEVYTRSGALFDQTIYPANSGKKLIPLKQNKTTAIYGGYSGSKAAYMSIIRLRNKKGETYRIVGIPVRAVNKLNQVKKKSNEKYLAELKAVIEPQIAKTKKDRKTGQRVLVPQEFDVIIPEVMYRQLIVDGDQKFTLGSSTYQYNARQLVLDSESLVTLSKNFIESNSVTSEIKNNRLIKVYDDILDKVNKYFSLYDKNKFRQRLNEGREKFIRLPIDSKFKNNKKITVGKREILQNILIGLHDNAGMGNLKVLGINTPFGMIQTSNGITLSPNAYLIYQSPTGLFERKVYLNTI	WP_065533057.1	MIKKDYNIGLDIGATSVGFAGIDGQYDPIKLKGKTVVGVNLFEEGQTAAERRGFRTTRRRLNRRKWRLSLLEEFFDPYITPVDPAFFARLKESNLSPKDNNKNFSGSLLFPDITDQEFYEKYPTIYHLRYALMTENKKFDLRAIFLAIHHMIKYRGNFLNSTPVAHFDTSKIDFANDFSKLNRLYLNEDPNNIFEINLQNVKEISDILLDHSIKKSDKQKQVAKLLLLSQNDKELDKINKQIATQISKAILGYNFSLNEILKIEAEDKSKWKLNFSSADIDDKLPNLISELDESQESILNIILSLYSRLTLNGIVPSGMSLSEAMIDKYVTHKEHLDLLKKYVKTLPIKNRKEIAEAYAEYIGNSLKKNGHISQEEFYKAVKKNLDKSETAQAILGLIS…	Bacteria; Terrabacteria group; Firmicutes; Bacilli; Lactobacillales; Lactobacillaceae; Lactobacillus; Lactobacillus reuteri
C1	11	WP_153706074.1	KYMLVSQEVYTRSGALFDQTIYPANSGKKLIPLKQNKTTAIYGGYSGSKAAYMSIIRLRNKKGETYRIVGIPVRAVNKLNQAKKKSNEKYLAELKAVIEPQIAKTKKDRKTGQRVLVPQEFDVIIPEVMYRQLIVDGDQKFTLGSSTYQYNARQLVLDSESLVTLSKNFIESNSVTSEIKNNRLIKVYDDILDKVNKYFSLYDKNKFRQRLNEGREKFIRLPIDSKFKNNKKITVGKREILQNILIGLHDNAGMGNLKVLGINTPFGMIQTSNGITLSPNAYLIYQSPTGLFERKVYLNTI	WP_153706074.1	MIKKDYNIGLDIGATSVGFAGIDEQYNPIKLKGKTVVGGNLFEEGQTAADRRGFRTTRRRLNRRKWRLSLLEEFFDLYITPVDPTFFARLKESNLSPKDNNKNFSGSLLFPDITDQKFYEEYPTIYHLRYALMTENKKFDLRAIFLAIHHMIKYRGNFLNSTPVAHFDTSKIDFAGDFNELNSLYLNEDPNNIFEINLQNVKEISDILLDHSIKKFDKQKQVAKLLLTSQNNKELDKINKQIATQISKAIFGYNFSLNEILKIEAEDKSKWKLNFSSADIDDKLPNLISELDESQESILNIILSLYSRLTLNGIVPSGMSLSEAMIDKYDTHKEHLDLLKKYVKTLPIKNRKEIAEVYAEYVGNSSKKTGHISQEEFYKAVKKNLDKSETAQKILGLIS…	Bacteria; Terrabacteria group; Firmicutes; Bacilli; Lactobacillales; Lactobacillaceae; Lactobacillus; Lactobacillus reuteri
C1	11	WP_086131419.1	KYMLISQEVYTRSGALFDQTIYPANSGKKLIPLKQNKTTAIYGGYSGSKAAYMSIIRLRNKKGEAYRIVGIPVRAVNKLNQAKKKSNEKYLAELKAVIEPQIAKTKKDRKTGQRVLVPQEFDVIIPEVMYRQLIVDGDQKFTLGSSTYQYNARQLVLDSESLVTLSKNFIESNSVTSEIKNNRLIKVYDDILDKVNKYFSLYDKNKFRKRLNEGREKFIRLPIDSKFKNNKKIAVGKREILQNILIGLHDNAGMGNLKVLGINTPFGMIQTSNGITLSPNACLIYQSPTGLFERKVYLNTI	WP_086131419.1	MIKKDYNLGLDIGATSVGFAGIDEQYDPIKLKGKTVVGVNLFEEGKTAADRRGFRTTRRRLSRRKWRLSLLEEFFDPYITPVDPTFFARLKESNLSPKDNNKNFSGSLLFSDITDQKFYEEYPTIYHLRYALMTENKKFDLRAIFLAIHHMIKYRGNFLNSTPVAHFDTSKINFASDLNELNSLYLNEDPNNIFEINLQNVKEISDILLDHSIKKFDKQKQVAKLLLTSQNDKELDKINKQIATQISKAILGYNFSLNEILKIEVEDKSKWKLNFSSADIDDKLPDLISELDESQESILNIILSLYSRLTLNGIVPSGMSLSEAMIDKYGTHKEHLDLLKKYLKTLPIKNRKEIAEAYAEYVGNSLKKSGHISQEEFYKAVKKNLDKSETAQAILGLIS…	Bacteria; Terrabacteria group; Firmicutes; Bacilli; Lactobacillales; Lactobacillaceae; Lactobacillus; Lactobacillus reuteri
C1	11	WP_086132474.1__OJI11469.1	KYMLISQEVYTRSGALFDQTIYPANSGKKLIPLKQNKTTAIYGGYSGSKAAYMSIIRLRDKKGGTYRIVGIPVRAVNKLNQAKKKSNEKYLAELKAVIEPQIAKTKKDRKTGQRVLVPQEFDVIIPEVMYRQLIVDGDQKFTLGSSTYQYNARQLVLDSESLVTLSKNFIESNSVTSEIKNNRLIKVYDDILDKVNKYFSLYDKNKFRQRLNEGREKFIRLPIDSKFKNNKKIAVGKREILQNILIGLHDNAGMGNLKVLGINTPFGMIQTSNGITLSPNACLIYQSPTGLFERKVYLNTI	OJI11469.1	MKIEVEDKSKWKLNFSSADIDDKLPDLISELDESQESILNIILSLYSRLTLNGIVPSGMSLSEAMIDKYGTHKEHLDLLKKYLKTLPIKNRKEIAEAYAEYVGNSLKKSGHISQEEFYKAVKKNLDKSETAQAILGLISEEKFMPKQRTNQNGVIPYQLHQKELDQIIVNQSQYYPWLAELNPVTEHKDAKYKLDELIAFRVPYYVGPLIDPKTTPQTEQGNKNASFAWMVRKENGQITPWNFDKKVDRISSANNFIKRMTTKDTYLIGEDVLPAHSLIYERFKVLNELNMIRVNGKKLSVSVKQNLYNDLFKQQKTINRKKLANYLQANLGIPERPQITGLSDPEKFNSQLSSYIDLQKILGSEIVDDPNKQDDLEKIIEWSTVFEDSRIYKVKLQEI…	Bacteria; Terrabacteria group; Firmicutes; Bacilli; Lactobacillales; Lactobacillaceae; Lactobacillus; Lactobacillus reuteri
C1	11	WP_099979648.1	KYMLVSQEVYTRSGALFDQTIYPANSGKKLIPLKQNKTTAIYGGYSGSKAAYMSIIRLRDKKGETYRIVGIPVRVVNKLNQAKKKSNEKYLAELKAVIEPQIAKTKKDRKTGQRVLVPQEFDVIIPEVMYRQLIVDGDQKFTLGSSTYQYNARQLVLDSKSLVTLSKNFIESNSVTSEIKNNRLIKVYDDILNKVNKYFSLYNKNKFRQRLNEGREKFIKLPIDNEFKNNKKITVGKREVLQNILIGLHDNAGMGNLKVLGINTPFGMIQTSNGIILSPNACLIYQSPTGLFERKVYLNTI	WP_099979648.1	MIKKDYNIGLDIGATSVGFAGIDEQYNPIKLKGKTVVGVNLFEEGQTAADRRGFRTTRRRLNRRKWRLSLLEEFFDLYITPVDPTFFARLKESNLSPKDNNKNFSGSLLFPDITDQKFYEEYPTIYHLRYALMTENKKFDLRAIFLAIHHMIKYRGNFLNSTPVAHFDTSKIDFAGDFNELNSLYLNEDPNNIFEINLQNVKEISDILLDHSIKKFDKQKQVAKLLLTSQNNKELDKINKQIATQISKAILGYNFSLNEILKIEAEDKSKWKLNFSSADIDDKLPNLISELDESQESILNIILSLYSRLTLNGIVPSGMSLSEAMIDKYDTHKEHLDLLKKYVKTLPIKNRKEIAEVYAEYVGNSSKKTGHISQEEFYKAVKKNLDKSETAQKILGLIS…	Bacteria; Terrabacteria group; Firmicutes; Bacilli; Lactobacillales; Lactobacillaceae; Lactobacillus; Lactobacillus reuteri
C1	11	WP_107690220.1__PTM27058.1	KYMLVSQEVYTRSGALFDQTIYPANSGKKLIPLKQNKTTAIYGGYSGSKAAYMSIIRLRDKKGETYRIVGIPVRVVNKLNQAKKKSNEKYLAELKAVIEPQIAKTKKDRKTGQRVLVPQEFDVIIPEVMYRQLIVDGDQKFTLGSSTYQYNARQLVLDSKSLVTLSKNFIESNSITSEIKNNRLIKVYDDILNKVNKYFSLYNKNKFRQRLNEGREKFIKLPIDNEFKNNKKITVGKREVLQNILIGLHDNAGMGNLKVLGINTPFGMIQTSNGIILSPNACLIYQSPTGLFERKVYLNTI	PTM27058.1	QKHGLISKRKLYILQTNPESIDKFKAVGFVNRQLVETRQVIKLAANILASCYPDSKIIEVKASLTHQMRESFNLIKNRDVNDYHHAVDAYLSAFVGQYLYNRYPKLQPYFVYGQFKKFDKQSTRIGMKTNHFNFLYDLEPEGKNVKIKKPTKIINKETGEIIGDRDELVTKLNRVYNFKYMLVSQEVYTRSGALFDQTIYPANSGKKLIPLKQNKTTAIYGGYSGSKAAYMSIIRLRDKKGETYRIVGIPVRVVNKLNQAKKKSNEKYLAELKAVIEPQIAKTKKDRKTGQRVLVPQEFDVIIPEVMYRQLIVDGDQKFTLGSSTYQYNARQLVLDSKSLVTLSKNFIESNSITSEIKNNRLIKVYDDILNKVNKYFSLYNKNKFRQRLNEGREKFIKL…	Bacteria; Terrabacteria group; Firmicutes; Bacilli; Lactobacillales; Lactobacillaceae; Lactobacillus; Lactobacillus reuteri
C1	11	WP_153705262.1	KYMLVSQEVYTRSGALFDQTIYPANSGKKLIPLKQNKTTAIYGGYSGSKAAYMSIIRLRDKKGETYRIVGIPVRAVNKLNQAKKKSNEKYLAELKTVIEPQIAKTKKDRKTGQRVLVPQEFDVIIPEVMYRQLIVDGDQKFTLGSSTYQYNARQLVLNSESLVTLSKNFIESTNVTSEVKNNRLTKVYDDILNKVNRYFSLYDKNKFRQRLNEGREKFIELPIDSKFKNNKKIAVGKREVLQNILIGLHNNAGMGNLKSLGITTPFGQLQMPNGITLSPNAYLIYQSPTGLFERKVYLNTI	WP_153705262.1	MIKKDYNIGLDIGATSVGFAGIDEQYDPIKLKGKTVVGVNLFEEGQTAADRRSFRTTRRRLNRRKWRLSLLEEFFDPYITPVDPTFFARLKESNLSPKDNNKNFSGSLLFPDITDQKFYEEYPTIYHLRYALMTENKKFDLRAIFLAIHHMIKYRGNFLNSTPVAHFDTSKIDFANDFSKLNRLYLNEDPNNIFEINLQNVKEISDILLDHSIKKFDKQKQVAKLLLTSQNDKELDKRNKQIATQISKAILGYNFSLNEILKIEAVNKSKWKLNFSSADIDDTLPDLISELDESQESILNIILSLYSRLTLNGIVPSGMSLSEAMIDKYGTHKEHLDLLKKYLKTLPIKNRKEIAEAYAEYVGNSLKKSGHISQEEFYKAVKKNLDKSETAQKILSLIS…	Bacteria; Terrabacteria group; Firmicutes; Bacilli; Lactobacillales; Lactobacillaceae; Lactobacillus; Lactobacillus reuteri
C1	11	WP_089119823.1	KQMLVTQEVFTRKSALFDQTVYPSPERDSKKRSGLIPRKKGMDTEIYGGYSGNKDAYFVLAEAVKEKGHTLQIVGVPIRALNTLKNSANYSEKLLEIIKPQVMFNKKNGKPIKGIKDVKILMDKIPCRQPVLEGESYYMLASSKYRYSLKQISLSQMSMKYILDYIDDPNFNKHEMINIDQQDEKECLLSVYDEILEKMDKYLPLFDIRSFRKKLHDGRDAFIALPVASEEKKPGEVDVIRKILKGLHANADITNLAELGFGTAALGALVSTGGIKISDDAVFIYQSPTGLFERRVKVSDL	WP_089119823.1	MAKPKDYTIGLDIGTNSVGWVVTDDQNNILRIKGKKAIGARLFTEGKVAAERRSFRTTRRRLSRRRWRIKMLEELFDEEIAKVDPSFFARLHESWISPKDKRKRYSAIVFPSPEEDKKFHESYPTIYHLRDKLMKDDQKHDIREIYIAVHQMIKARGNFLHDESVETYRSGMSSLGGRSERTILSVQTLEELNDLFAENEGTEEVELNVASAEQINDILTGGHLNADSQKEISNLLLPSSFPSFDDKAKEKQVKKLINDVATNISKAWLGYKADFSTILNLAKIDKDQKKIFAFALQGGDEEDKVQELESLLEQSQTDIVDRLIEIRHAIVLSEIVPVGMTLSEAMIDKYDQHKEDLITLKAVIRNTKDKKKAAKLQAIYDLYVKNRHADLAKAMKLTG…	Bacteria; Terrabacteria group; Firmicutes; Bacilli; Lactobacillales; Lactobacillaceae; Lactobacillus; Lactobacillus delbrueckii
C1	11	ADY84931.1	KQMLVTQEVFTKKSALFDQTVYPSPERDSKKRSGLIPRKKGMDTEIYGGYSGNKDAYFVLAEAVKEKGHTLQIVGVPIRALNTLKNSANYSEKLLEIIKPQVMFNKDTGKPIKGIKDVKILMDKIPCRQPVLEGESYYMLASSKYRYSLKQISLSQMSMKYILDYIDDPNFNKHEMINIDQQDEKECLLSVYDEILEKMDKYLPLFDIRSFRKKLHDGRDAFIALPVASEEKKPGEVDVIRKILKGLHANADITNLAELGFGTAALGALVSTGGIKISDDAVFIYQSPTGLFERRVKVSDL	ADY84931.1	MTGCADYDVDHIMPQSFVKDDSLDNRVLVARAVNNQKSDKVPALLFGNKVVADLGITVREMWDKWQKLGMISKRKLSNLLTDPDALTEYRAQGFIRRQLVETSQVIKLTATILQSEFPDSKIIEVPAKYNSIVRKQFDLYKSREVNDFHHAIDAYLSTIVGNYLYQVYPNLRRMFVYGEFKKFSSNAEESAHDVARRVKSMNFLDDLLRGTHGDNIYCRSTGEIVFNRNDIISKLKQAYSFKQMLVTQEVFTKKSALFDQTVYPSPERDSKKRSGLIPRKKGMDTEIYGGYSGNKDAYFVLAEAVKEKGHTLQIVGVPIRALNTLKNSANYSEKLLEIIKPQVMFNKDTGKPIKGIKDVKILMDKIPCRQPVLEGESYYMLASSKYRYSLKQISLSQMS…	Bacteria; Terrabacteria group; Firmicutes; Bacilli; Lactobacillales; Lactobacillaceae; Lactobacillus; Lactobacillus delbrueckii; Lactobacillus delbrueckii subsp. bulgaricus; Lactobacillus delbrueckii subsp. bulgaricus 2038
C1	11	WP_016396272.1	KQMLVTQEVFTKKSALFDQTVYPSPERDSKKRSGLIPRKKGMDTEIYGGYSGNKDAYFVLAEAVKEKGHTLQIVGVPIRALNTLKNSANYSEKLLEIIKPQVMFNKDTGKPIKGIKDVKILMDKIPCRQPVLEGESYYMLASSKYRYSLKQISLSQMSMKYILDYIDDPNFNKHEMINIDQQDEKECLLSVYDEILEKMDKYLPLFDIRSFRKKLHDGRDAFIALPVASEEKKPGKVDVIRKVLKGLHANADITNLAELGFGTAALGALVSTGGIKISDDAVFIYQSPTGLFERRVKVSDL	WP_016396272.1	MAKPKDYTIGLDIGTNSVGWVVTDDQNNILRIKGKKAIGARLFAEGKVAAERRSFRTTRRRLSRRRWRIKLLEELFDKEIAKVDPSFFARLHESWISPKDKRKRYSAIVFPSPEEDKKFHESYPTIYHLRDKLMKDDQKHDIREIYIAVHQMIKARGNFLHDESVETYRSGMSSLGGRSERTILSVQTLEELNDLFAENEGTEEAKLNVASAEQINDILTGGHLNADSQKEIGNLLLPSSFPSFDDKAKEKQVKKLIKNVATNISKAWLGYKADFSTILNLANVDKDQKKIFAFALQGGDEEDKVQELESLLEQSQTDIVDRLIEIRHAIVLSEIVPVGMTLSEAMIDKYDQHKEDLITLKAVIRNTKDKKKAAKLQAIYDLYVNNRHADLAKAMKLTG…	Bacteria; Terrabacteria group; Firmicutes; Bacilli; Lactobacillales; Lactobacillaceae; Lactobacillus; Lactobacillus delbrueckii
C1	11	MGYP001390666552	KYMLISQEVYTNSGAMFDQTIYPATSNKKLISIKKNKPTSIYGGYSGNKDAFMSIIRIIDKKGEKYRVVGIPVRNLSSLNKLEYHNKSLYLKELYQIIREQTAKDRISRKTGEKTKKYLDFDIVVPKVMYRQLIIDNDVKYTLGSATYQYNARQLVLSEKSMKILNTDFDKSTASEEEKNKDLMFVYDEILDKVNRFMPLYDKNKFRAGLYNGRTKFEQLPVLSKYKGAKKISDGKLDIINEILTGLHNNASTGNLKSIGIKTPFGMMQSKPAVMLSFNALIIYQSPTGLFERRVKLADS	MGYP001390666552	MSNSKKQYNIGLDIGATSVGFSAIDNNYQPIKLKGKTVIGARLFKEGDTAADRRGFRTTRRRLRRRKWRLSLLEEFFDPYMAQVDPTFFARLKSSNLSKKDNNSKFTGSLLFPEQTDREFYEKYPTIYHLRNHLMNDDRKFDLREIFLAIHHIVKYRGNFLNNTPVSRFSTDKINFNDDFSIVNNAYAELDPVNLFEINEEKISEISELFMNKELSNLDKQKQVAKLLVVTTGDKSADKLNSDIAKQFSKAILGYKFDLAQVLKVNTDDKNKWKIQLSDENIDQVLDELNGQLNEQQLSILNVLSRLYSQLTLNDIVPSGMTLSESMIQKYDNHKEHLEMLKKFAKKLDRKDYQSIMESYAEYVGNSDKKTGVIPQADFYKVVKKNLDNSELGKQIGEL…
C1	11	AYM01657.1	KHLLVTHEVLEDHGALFNQTIYKAVMDKQNPGEAKHKRDLIPAKKNRETTIYGGYSGQKTTYLAIVRVNGKNPSFKVVGVRTNMLERLRQLQYKSGLTLNQATKQVLMPQFTDAKGKVKDFDVLLPEVYLHQRVQDIVDGKRYQFGLNTNTYYRNFQQLVLPLGLQIELQFSKEDLKKDTLMKIFDEICAQMEKYFALYSKVNNFTDILVNSREAFSKLPIQDVCDAHGKVTQPGMKSTLIDIMMGLHSNMARKPLKQLGFKTPFGFLQVPSGISLTAQAQIVYESPTGLFKRCIKLADL	AYM01657.1	MKQKHEPYAIGLDIGTSSIGWTTADMNGYVTRTKGQTGLGVRLFQEGQTAAERRGFRTTRRRLSRRRWRLRLLREIFDEPISSIDENFFARQKVSNVSPKDSRFTNKYQLFDNQIDHEFYSKYPTIYHLRWQLMTEHRKFDLREIYLAIHHIVKYRGNFLRSGSPAGFKPGELDFKKRFASVNDTWRVIFDEAAPQLPEANLEKITALILDNNRSRLDRQRELVKLLMAVTGENKNWKTNFTEFSKAILGLKAKLFLLTGTQVDKADEKTWTFSLADIEDHRADLESAFDDAALELIEKLGDLQAAIQLTEIMPSGQYFSQSMCERYEDHAKHLKWLREYIDQQTDAKKAQAIQVAYDHYIDGKDGKAVTQTDFYKDLNKVLKNDDSELAVKISNEIEL…	Bacteria; Terrabacteria group; Firmicutes; Bacilli; Lactobacillales; Lactobacillaceae; Lactobacillus; Lactobacillus brevis
C1	11	UniRef100_UPI000F772862	KTMIVSYATSEYTGALNDQTRWKKSDAKVNGGGKARLVPATKNRPVELYGGFSGSKPAYIAIAKFIKRDEPAFRAIPIYVRNIDELKRARHVSRAAEVKLVEELATPRFEKVNKKGEITRTPFEIVLPHVQLGTKFVNANNGVFRLASHTEYRNTVQLWMSKAEMKLLTKPQNAEQWDHYEEPTADKLLRLFDNIIEREYKSNPLMELKINGLKKTRTKFSELPIYNVMDGKKLKTPGMITVLRQIVAALHANANVENLKAIGGTSDFGRVYNPAGIDLDADTTIVTTSASGLFGSTRKI	UniRef100_UPI000F772862	LPQHGMTYTANKNRLKSVALDLTIEERKSAGNITPWNFDDKVDRTQSATNFIERMKTTDTYLMGESVLPVASLLYQKFTVLNELNNVRVNGEHLTSEQKQYMIRHYFMQKSVVKTTDLVNMLKAESFIPSGSEPDIQGLADPKRFNSKMSTYRDLKRIIPNSVDDTTRQADIEKIIEWSTLFEDSKIFTVKLHDITWLTDDQRKKLSVIRYRGWGQLSAALLTKVKNRQGESILDVLTGTSKNFMQIVHDQDFAEKIEKHNSADYTSADIIADAYTSPSNRKALRQVLAVVEDIERAVGNAPKFIYIEAADGPQKHPQRTTQRQDRLLEAYEQNASILSESVANELKLNAKTKTIFTDKMVLYFSQNGRDAYTGKPIDLNQLNNYDIDHVIPRVFVKDN…	Bacteria; Terrabacteria group; Firmicutes; Bacilli; Lactobacillales; Lactobacillaceae; Lactobacillus; Lactobacillus songhuajiangensis
C1	11	WP_135294512.1	KFMLISQEVYTLRGAMFNQTIYPADEAGRKKLIPTKADKAVDVYGGYSGSTDAYMAIVRIHDKKGDKYKVVGVPMRALDRLNAAKNVSDAKYDQVLKDVLTPQFTKSKKSRKTGEISQTVENFEVVLGKVMYRQLVIDGDKKFMLGSSTYQYNAKQLVLSDESVKTLASKGKLDEAQESAAYDNVYDEILDKVDRYFALYDQRNYRTNLHEGEQKFIGLPLHDTFDGSKKVANGKRETISDILNGLHANATMTNLKVLGISSPFGMFQSHGPINLNPETIILCQSPTGLFERRIILRDL	WP_135294512.1	MKVNNYHIGLDIGTSSIGWVAMGEDGKPLRVKGKTAIGARLFREGNPAADRRMFRTTRRRLNRRKWRLKLLDEIFDPYITPVDSTFFARLKQSNLSPKDSRKAFKDSTLFPDLTDKQYHLDYPTIYHLRHALMTQDKQFDIRMVYLALHHIVKYRGNFLNSTPVDSFKASKVNFDDQFKKLNELYTAINPEESFQINLANSKKIGQQFLDPSIRKFDKKKQISKIVPVTMDDKAVDKLNGKIASEIVNAILGYKSKLDVAVQCDPEDSKPWAVKFDDEDIDAKLQKILPEMDENQQSIIGTIQDLYSQVTLNQIVPNGMSLSESMIKKYNDHYDHLKLYKKLIGQISDSKKKTALKKAYDQYVGNDGKVIEQDDFYSSVKKNLDDSELSKQIMDLIDAD…	Bacteria; Terrabacteria group; Firmicutes; Bacilli; Lactobacillales; Lactobacillaceae; Lactobacillus; Lactobacillus plantarum
C1	11	WP_057962134.1	KFMLISQEVYTLRGAMFNQTIYPADEAGRKKLIPTKADKAVDVYGGYSGSNDAYMAIVRIHDKKGDKYKVVGVPMRALDRLNAAKNVSDAKYDQVLKDVLTPQFTKSKKSRKTGEISQTVEDFEVVLGKVMYRQLVIDGDKKFMLGSSTYQYNAKQLVLSDESVKTLASKGKLDEAQESAAYDNVYDEILDKVDRYFALYDQRNYRTNLHEGEQKFIGLPLHDTFDGSKKVANGKRETISDILNGLHANATMTNLKVLGISSPFGMFQSHGPINLNPETIILCQSPTGLFERRIILRDL	WP_057962134.1	MKVNNYHIGLDIGTSSIGWVAMGEDGKPLRVKGKTAIGARLFREGNPAADRRMFRTTRRRLNRRKWRLKLLDEIFDPYITPVDSTFFARLKQSNWSPKDSRKAFKDSTLFPDLTDKQYHLDYPTIYHLRHALMTQDKQFDIRMVYLALHHIVKYRGNFLNSTPVDSFKASKVNFDDQFKKLNELYTAINPEESFQINFANSEKIGQQFLDPSIRKFDKKKQISKIVPVTMDDKAVDKLNGKIASEIVNAILGYKSKLDVAVQCDPEDSKPWAVKFDDEDIDAKLQKILPEMDENQQSIIGIIQDLYSQVTLNQIVPNGMSLSESMIKKYNDHHDHLKLYKKLIGQISDSKKKTALKKAYDQYVGNDGKVIEQDDFYSSVKKNLDDSELSKQIMDLIDAD…	Bacteria; Terrabacteria group; Firmicutes; Bacilli; Lactobacillales; Lactobacillaceae; Lactobacillus; Lactobacillus parakefiri
C1	11	WP_146419386.1	KFMLISQEVYTLRGAMFNQTIYPADEAGRKKLIPTKADKAVDVYGGYSGSTAAYMAIVRIHDKKGDKYKVVGVPMRALDRLNAAKNVSDAKYDQVLKDVLAPQFTKSKKSRKTGEISQTVEDFEVVLGKVMYRQLVIDGDKKFMLGSSTYQYNAKQLVLSDESVKTLASKGKLDEAQESAAYDNVYDEILDKVDRYFALYDQRNYRTNLHEGEQKFIGLPLHDTFDGSKKVANGKRETISDILNGLHANATMTNLKVLGISSPFGMFQSHGPINLNPETIILCQSPTGLFERRIILRDL	WP_146419386.1	MKVNNYHIGLDIGTSSIGWVAMGEDGKPLRVKGKNAIGARLFREGNSAADRRMFRTTRRRLNRRKWRLKLLDELFDPYITPVDSTFFARLKQSNLSPKDSRKVFKDSTLFPDLTDKQYHLDYPTIYHLRHALMTQDKQFDIRMVYLALHHIVKYRGNFLNSTPVDSFKASKVNFDDQFKKLNELYTAINPEESFQINLANSEKIGQQFLDPSIRKFDKKKQISKIVPVTMDDKAVDKLNGKIASEIVNAILGYKSKLDVAVQCDPEDSKPWAVKFDDEDIDAKLQKILPEMDENQQSIIGIIQDLYSQVTLNQIVPNGMSLSESMIKKYNDHHDHLKLYKKLIGQISDSKKKTALKKAYDQYVGNDGKVIEQDDFYSSVKKNLDDSELSKQIMDLIDAD…	Bacteria; Terrabacteria group; Firmicutes; Bacilli; Lactobacillales; Lactobacillaceae; Pediococcus; Pediococcus pentosaceus
C1	11	MGYP000006770877__WP_039933353.1	KFMLISQEVYTLRGAMFNQTIYPASQAGRKKLIPMKADKPVDVYGGYSGSTDAYMAIVRIHDKKGDKYKVVGVPMRALNRLNTAKNVSDAKYDQELKEVLTPQFTKSKKNRKTGEITQTVEDFEVVLGKVMYRQLVIDGDKKFMLGSSTYQYNAKQLVLSDESIKTLASEGKLNEAQESAAYDKVYDEILDKVNKYFALYDTNKFRQKLSLGKDKFVGLPNHNVFDGSKKISSGKREILNEILNGLHANATLGTLSDIGFSTPFGKMQQPRGIGLSSNTSIEYESFTGLFKRTIFLKDL	WP_039933353.1	MKVNNYHIGLDIGTSSIGWVAMGEDGKPLRVKGKTAIGARLFQEGNPAADRRMFRTTRRRLNRRKWRLKLLDEIFDPYITPVDSTFFARLKQSNLSPKDSRKEFKGSMLFPDLTDKQYHLDYPTIYHLRHALMTQDKQFDIRMVYLAIHHIVKYRGNFLNSTPVDSFKASKVNFDDQFKKLNELYTAINPEESFQINLANSEKIGQQFLDPSIRKFDKKKQIPKIVPVTMDDKAVDKLNGKIASEIINAILGYKSKLDVAVQCDPEDSNPWAVKFDDEDIDAKLQKILPEMDENQQSIIGIIQDLYSQVTLNQIVPNGMSLSESMIKKYNDHHDHLKLYKKLIGQISDSKKKTALKKAYDQYVGNDGKVIEQDDFYSSVKKNLDDSELSKQIMDLIDAD…	Bacteria; Terrabacteria group; Firmicutes; Bacilli; Lactobacillales; Lactobacillaceae; Lactobacillus; Lactobacillus otakiensis
C1	11	GED94942.1__WP_014940461.1__WP_136838567.1	KFMLISHEVYTLRGAMFNQTVYPASDAGKRKLIPVKADRPVNVYGGYSGSADAYMAIVRIHNKKGDKYRVVGVPMRALDRLDAAKNVSDADFDRALKDVLAPQLTKTKKSRKTGEITQVIEDFEIVLGKVMYRQLMIDGDKKFMLGSSTYQYNAKQLVLSDQSVKTLASKGRLDPLQESMDYNNVYTEILDKVNQYFSLYDMNKFRHKLNLGFSKFISFPNHNVLDGNTKVSSGKREILQEILNGLHANPTFGNLKDVGITTPFGQLQQPNGILLSDETKIRYQSPTGLFERTVSLKDL	WP_136838567.1	MLREKLNEITWLSDQQKDVLESSRYQGWGRLSKKLLTGIVNDQGERIIDKLWNTNKNFMQIQSDDDFAKRIHEANADQMQAVDVEDVLADAYTSPQNKKAIRQVVKVVDDIQKAMGGVAPKYISIEFTRSEDRNPRRTISRQRQLENTLKDTAKSLAKSINPELLSELDNAAKSKKGLTDRLYLYFTQLGKDIYTGEPINIDELNKYDIDHILPQAFIKDNSLDNRVLVLTAVNNGKSDNVPLRMFGAKMGHFWKQLAEAGLISKRKLKNLQTDPDTISKYAMHGFIRRQLVETSQVIKLVANILGDKYRNDDTKIIEITARMNHQMRDEFGFIKNREINDYHHAFDAYLTAFLGRYLYHRYIKLRPYFVYGDFKKFREDKVTMRNFNFLHDLTDDTQE…	Bacteria; Terrabacteria group; Firmicutes; Bacilli; Lactobacillales; Lactobacillaceae; Lactobacillus; Lactobacillus buchneri
C1	11	MGYP000932883004	KFMLISHEVYTLRGAMFNQTVYPASDAGKRKLIPIKADRPINVYGGYSGSADAYMAIVRIHNKKGDKYRVVGVPMRARDRLDAAKKVSDADYDRALKDVLTPQLTKTKKSRKTGEITQVVEDFEIVLGKVMYRQLMIDGDKKFMLGSSTYQYNAKQLVLSDQSVKTLASKGRLDPLQESMDYNNVYTEILDKVNQYSFFYDMNKFRHKLNLGFSKFISFPNHNVFDGNTKASSGKREILEEVLNGLHANPTFGNLKDIGITTPFGQLQQPNGILLSDEAKIRYQSPTGLFERTVSLKDL	MGYP000932883004	FPTRRSSDLRVLVSKAINNGKSDNVPVQLFGAKMGHFWKQLAEAGLISKRKLKNLQTDPDTISKYAMHGFIRRQLVETSQVIKLVANILGDKYRNDDTKIIEITARMNHQMRDEFGFIKNREINDYHHAFDAYLTAFLGRYLYHRYIKLRPYFVYGDFKKFKEDKVTMRNFNFLHDLTDDTQEKIADAETGEVIWDRENSIQQLKDVYHYKFMLISHEVYTLRGAMFNQTVYPASDAGKRKLIPIKADRPINVYGGYSGSADAYMAIVRIHNKKGDKYRVVGVPMRARDRLDAAKKVSDADYDRALKDVLTPQLTKTKKSRKTGEITQVVEDFEIVLGKVMYRQLMIDGDKKFMLGSSTYQYNAKQLVLSDQSVKTLASKGRLDPLQESMDYNNVYTEI…
C1	11	WP_153152393.1__WP_153152915.1__WP_153110416.1__WP_153108554.1__WP_056939199.1	KFMLISHEVYTLRGAMFNQTVYPASDAGKRKLIPIKADRPINVYGGYSGSADAYMAIVRIHNKKGDKYRVVGVPMRARDRLDAAKKVSDADYDRALKDVLTPQLTKTKKSRKTGEITQVVEDFEIVLGKVMYRQLMIDGDKKFMLGSSTYQYNAKQLVLSDQSVKTLASKGRLDPLQESMDYNNVYTEILDKVNQYFSLYDMNKFRHKLNLGFSKFISFPNHNVFDGNTKASSGKREILEEVLNGLHANPTFGNLKDIGITTPFGQLQQPNGILLSDEAKIRYQSPTGLFERTVSLKDL	WP_056939199.1	MKVNNYHIGLDIGTSSIGWVAIGEDGKPLRIKGKTAIGARLFQEGNPAADRRMFRTTRRRLSRRKWRLKLLEEIFDPYITPVDSTFFARLKQSNLSPKDSRKEFKGSMLFPDLTDMQYHKDYPTIYHLRHALMTQDEKFDIRMVYLAIHHIVKYRGNFLNSTPVDSFKASKVNFVDQFKKLNELYTAINPEESFQINLANSEDIGHQFLDPSIRKFDKKKQIPKIVPVSVDDKATDKINGKIASEIINAILGYKSKLDVVVQCTPVDSKSWALKFDEEDIDAKLQKILPEMDENQQSIIAILQNLYSQVTLNQIVPNGMSLSESMIEKYNDHHDHLKLYKKIIDQLADPKKKAALKKAYSQYVGDDGKVIEQADFWSSVKKNLDDSDLSKQIMDLIDAE…	Bacteria; Terrabacteria group; Firmicutes; Bacilli; Lactobacillales; Lactobacillaceae; Lactobacillus; Lactobacillus buchneri
C1	11	WP_153107172.1	KFMLISHEVYTLRGAMFNQTVYPASDAGKRKLIPIKADRPINVYGGYSGSADAYMAIVRIHNKKGDKYRVVGVPMRARDRLDAAKKVSDADYDRALKDVLTPQLTKTKKSRKTGEITQVVEDFEIVLGKVMYRQLMIDGDKKFMLGSSTYQYNAKQLVLSDQSVKTLASKGRLDPLQESMDYNNVYTEILDKVNQYFSLYDMNKFRHKLNLGFSKFISFPNHNVFDGNTKVSSGKREILEEVLNGLHANPTFGNLKDIGITTPFGQLQQPNGILLSDEAKIRYQSPTGLFERTVSLKDL	WP_153107172.1	MKVNNYHIGLDIGTSSIGWVAIGEDGKPLRIKGKTAIGARLFQEGNPAADRRMFRTTRRRLSRRKWRLKLLEEIFDPYITPVDSTFFARLKQSNLSPKDSRKEFKGSMLFPDLTDMQYHKDYPTIYHLRHALMTQDEKFDIRMVYLAIHHIVKYRGNFLNSTPVDSFKASKVNFVDQFKKLNELYTAINPEESFQINLANSEDIGHQFLDPSIRKFDKKKQIPKIVPVSVDDKATDKINGKIASEIINAILGYKSKLDVVVQCTPVDSKSWALKFDEEDIDAKLQKILPEMDENQQSIIAILQNLYSQVTLNQIVPNGMSLSESMIEKYNDHHDHLKLYKKIIDQLADPKKKAALKKAYSQYVGDDGKVIEQADFWSSVKKNLDDSDLSKQIMDLIDAE…	Bacteria; Terrabacteria group; Firmicutes; Bacilli; Lactobacillales; Lactobacillaceae; Lactobacillus; Lactobacillus buchneri
C1	11	WP_013728652.1	KFMLISHEVYTLRGAMFNQTVYPASDAGKRKLIPIKADRPINVYGGYSGSADAYMAIVRIHNKKGDKYRVVGVPMRARDRLDAAKKVSDADCDRALKDVLTPQLTKTKKSRKTGEITQVVEDFEIVLGKVMYRQLMIDGDKKFMLGSSTYQYNAKQLVLSDQSVKTLASKGRLDPLQESMDYNNVYTEILDKVNQYFSLYDMNKFRHKLNLGFSKFISFPNHNVFDGNTKASSGKREILEEVLNGLHANPTFGNLKDIGITTPFGQLQQPNGILLSDEAKIRYQSPTGLFERTVSLKDL	WP_013728652.1	MKVNNYHIGLDIGTSSIGWVAIGEDGKPLRIKGKTAIGARLFQEGNPAADRRMFRTTRRRLSRRKWRLKLLEEIFDPYITPVDSTFFARLKQSNLSPKDSRKEFKGSMLFPDLTDMQYHKDYPTIYHLRHALMTQDEKFDIRMVYLAIHHIVKYRGNFLNSTPVDSFKASKVNFVDQFKKLNELYTAINPEESFQINLANSEDIGHQFLDPSIRKFDKKKQIPKIVPVSVDDKATDKINGKIASEIINAILGYKSKLDVVVQCTPVDSKSWALKFDEEDIDAKLQKILPEMDENQQSIIAILQNLYSQVTLNQIVPNGMSLSESMIEKYNDHHDHLKLYKKIIDQLADPKKKAALKKAYSQYVGDDGKVIEQADFWSSVKKNLDDSDLSKQIMDLIDAE…	Bacteria; Terrabacteria group; Firmicutes; Bacilli; Lactobacillales; Lactobacillaceae; Lactobacillus; Lactobacillus buchneri
C1	11	EEI19480.1	KFMLVSQEVYTRQDALFNQTIYPASDADKRKLIPIKNNKPVDVYGGYSGNVDAYMAIVRIHGKKEDKYKVVGVPMRAVADLKKAESKGRDNYLNAVHEVLKPQFTKKKKDRKTGEITEMMDDFDVLLGKVYYRQLIVDGNKKFMLGSSTYQYNAKQLVLSDKAMQVLSKDDKLKNQDENQNLIDVYDEILEKVDQYFELYDINKFRQKLHDGRKKFIELPVDNDFNGKKLISYGKRATIISILNGLHANATMSNLKYLGISSPFGMLQVPNGIILSPASRICYQSPTGLFERKVKLSDL	EEI19480.1	MTEKRKFDIREVYLAIHHIVKYRGNFLNSATVDSFKTSNIDFTSQFDRLNELYRQVILEEPFQINMNQVDKMTNKLLDNDALKLDTQKQVAKLLPVIYNDKPVDKQYTRLATEFSKAILGYKTKLDVILNLDTQNAKDWAIRLDDEDIDDKLPALVENLDESRQEIVTIIRDLYAQITLNAIVPKGKSLSESMVDKYNDHKDHLDLLMGLIHELGDDSAKGIKLREAYTQYVGKSGDKTLNQDDFYAAIKKNLDEDSKRSPKIQRLIEQASFMPKQRTSANGVIPHQLHQLELDRIIENQGRYYPFLKEPNSNTHKPNGGKYKLDELVAFRIPYYVGPLITKQDQEKTSGADFAWMIRKPGQGGEITPWNFDQEVDRMASANTFIRRMTTKDSYLVAED…	Bacteria; Terrabacteria group; Firmicutes; Bacilli; Lactobacillales; Lactobacillaceae; Lactobacillus; Lactobacillus buchneri; Lactobacillus buchneri ATCC 11577
C1	11	WP_004466556.1	KFMLVSQEVYTRQDALFNQTIYPASDADKRKLIPIKNSKPVDVYGGYSGNIDAYMAIVRVHGKKEDNYKVVGIPMRAVTKLKKAEKEGHDSYLNAVHEVLKPQFTKKKKNRKTGEITETVDEFDVLLGKVYYRQLIVDGNKKFMLGSSSYQYNAKQLVLSDKAMQVLSKNGKVKSQDENQNLIDVYDEILEKVDQYFELYDQRHYRESLHKGRGIFVNLPLSNQYDGSKLTSYGKYETIDAILNGLHANATMSNLRYLGISSPFGKMQASNGLTIDPDSIICYQSPTGLFERQIKLSDL	WP_004466556.1	MESNHDGEQVKYTLGLDIGTSSIGYAAIDKHQKPIRAKGKHVIGVRLFQEGQTAADRRAFRTTRRRLKRRKWRLNLLNRLFDPYLSEVDPNFLPRLRQSNLSPKDDNKHFNGSTLFPDKTDAAFYRQYPTMYHLRYALMTEKRKFDIREVYLAIHHIVKYRGNFLNSATVDSFKTSNIDFTSQFDRLNELYRQVILDEPFQINMDQVDEMTNKLLDNDALKLDTQKQVAKLLPVIYNDKPIDKQYTRIATEFSKAILGYKTKLDVILNLDTQNAKDWVIRLDDEDIDDKLPALVENLDESRQEIVTIIRDLYAQITLNAIVPKGKSLSESMVDKYNDHKDHLDLLMGLIHELGDDSAKGIKLREAYTQYVGKSDDKTLNQDDFYAAIKKNLDEDSKRSP…	Bacteria; Terrabacteria group; Firmicutes; Bacilli; Lactobacillales; Lactobacillaceae; Lactobacillus
C1	11	RRG03799.1__WP_057865751.1	KFMLISQAVYSRQGAMFNQTIYPASQAAGRQLIPVKKNRATKLYGGYSGNVDAYLAIVRLGGPKSDQYRVVGIPTRMVGRLQSAMKQGADTYANTLHKILQPQFTKRKKNRQTGYYEETTEPFAVILDKVYYRQLIIDGQQKFMLGSSTYQFNAKQLVLSSRARQILSGEERLTDENGSQDLIDVYDEILTKIDRYFELYDQRHFRQSLHDGRKQFISLPIHNVYRANRLIEHGKYETLSQILNGLHANTMMTNLRYLGISSPFGKFQSPNGIKLSKDAVLVYQSPSGLFERRVRLRDL	WP_057865751.1	MTTKNREKNNKFHKASPLYTLGLDIGTTSVGFTAIDEAQRPMRAKGKTVIGVRLFQEGQSAVGRKNFRTTRRRLKRRRRRLNLLKQFFSAPLRKIDPTFFKRLKASSLSPADKRRYLAPGLFPNGGDIKFYQKYPTIYHLRLALMTEKRPFDLREVYLAIHHIVKYRGNFLNPLPVSAFRGRNQRFEDQFSELNQLYKSLEGESPFQFDEKIFSELDKQLLVNDGRKIDRQKQLAKRVFIKTNEKRIDSHHQKIASAFSKAVFGYKFRPDVLLNSDPNESIDEFIKFGDEDFDDKLVILRESLNATQKEILAVTQRIYSQIILNEIVPSRETLSEAMVSRYQKHHSDLQLLTEACKKMTKAKAARIQAAYTDYIGKGDGHKLVHDQFVALIKKNLDPSE…	Bacteria; Terrabacteria group; Firmicutes; Bacilli; Lactobacillales; Lactobacillaceae; Lactobacillus; Lactobacillus diolivorans
C1	11	WP_138473525.1	KFMLVSREVYTRHGAMFNQTIYPASKNDSKKLIPIKKGKDTAIYGGYSGNTDAYMAIVAVEDKKGEKFKVVGVPTRAVSRLEQLAADNHDQYLAALHDVLKPNFTKIKTNRKTKAKEEVTTPFRILVGKVGYRQLIQDGQVKMMLGSSAYKYNAKQLVLSEKSLKVIKNNKKYNPDDENQDLIDVYDEILGVVNRAFDLYDTNGFRKKLNDNRVKFVELPINNIFDGTKLVQMGKRAVLTQILNGLHANAIFGNLKALDISTPFGQMQSASGISLSADTFLIYQSPTGLFERKLNLSDL	WP_138473525.1	MNNRIYNIGLDIGTSSVGFAVTDAQDKLVRVKGKTAIGVRLFEEGHTAAERRGFRTTRRRLSRRKWRINLLNQIFEPYISEIDPTFFARLKNSSLAEKDKKFEGSLLFPDRTDYQFYKDNPTMYHLRKHLMEKDRQFDLREIYLAMHHIIKYRGNFLNTTPMNHFKNEEIDFSALFSRLNELYQEIDDENIFELNIENVDEIKKILLNHDLFKMEKQKQVAKLLDVDTDDKQLKKENTALASNFSKAILGYKFNLALVTKIPDQDKKEWTISLGDEDFDDRFDNVPVSLTESQLEVVEVLHSIFNGISLNEIVENGETLSSAMVRKYNDHKHDLKLLKNVMTTLEDRKKAKKIQGIYNVFVGKDTDLISDKDKNKYKDKDEFYKEIQKNLDNSSDAEEI…	Bacteria; Terrabacteria group; Firmicutes; Bacilli; Lactobacillales; Lactobacillaceae; Pediococcus; Pediococcus stilesii
C1	11	WP_083484705.1__KRN93227.1	KFMLVSREVYTRHGAMFNQTIYPASKNDSKKLIPIKKGKDTAIYGGYSGNTDAYMAIVAVEDKKGEKFKVVGVPTRAVSRLEQLAADDHDQYLTALHDVLKPNFTKIKTNRKTKAKEEVTTPFRILVGKVGYRQLIQDGQVKMMLGSSAYKYNAKQLVLSEKSLKVIKNNKKYNPDDENQDLIDVYDEILGVVNRAFNLYDTNGFRKKLNDNRVKFVELPINNIFDGTKLVQMGKRAVLTQILNGLHANAALGDLKALGISTPFGKMQSKSGIPLSMDASLVYQSPTGLFERKLNLSDL	KRN93227.1	MRIDNGLEELKVNNRIYNIGLDIGTSSVGFAVTDAQDKLVRVKGKTAIGVRLFEEGHTAAERRGFRTTRRRLSRRKWRINLLNQIFEPYISEIDPTFFARLKNSSLAGKDKKFEGSLLFPDRTDYQFYKDNPTMYHLRKHLMEKDRQFDLREIYLAMHHIIKYRGNFLNTTPMNHFKNEEIDFSALFSRLNELYQEIDDENIFELNIENVDEIKKILLNHDLFKMEKQKQVAKLLNVDTDDKQLKKENTALASNFSKAILGYKFNLALVTKIPDQDKKEWTISLGDEDFDDRLDNVPVALTESQLEVVEVLHSIFNSISLNEIVENGETLSSAMVRKYNDHKHDLKLLKNVMTTLEDRKKAKKIQGIYNVFVGKDTDLISDKDKNKYKDKDEFYKEIQK…	Bacteria; Terrabacteria group; Firmicutes; Bacilli; Lactobacillales; Lactobacillaceae; Pediococcus; Pediococcus stilesii
C1	11	MGYP001206485131	KYMLISKAVYVKHGKLYDATIAPASKVATKSNPIKIKNSKPVDIYGAYTHEVAAYMAIVRVNGKKPKYKVVSVPVRMLQRLKMAEQKGHDQYMQTLHDVLSRNFTSFKKNRKTGLKEAVVKDFDVLVPCVRYNQLVIDGDVKFTLGSHEYQHNAKQLVLSDHSLETLVNNFEYVRKHPNEADERMTMLYDDILAQVNHYFTLYDKNKFREKLNAGRDKYLKLPTFSLNKKDASKAETIINMLRGLHANATAPEMKYILNTSTGFGAFQTKSGIQLSENAKLVYQSPTGLFSREVLLKDL	MGYP001206485131	MSSSKQGLRRYHLGLDIGTNSIGWTAIDDHFSLLRVKGKNAIGVRTFKEGETAADRRGFRTARRRLSRRRWRLQFLDEFFAPYLAEVDPNFLARLKQSDISAKDPAKNQEFMGKLLFSDQEATVNGNGYPTLIQMRKEMPAEKAADFPVFNIYQLRYALMSEKRKFDLREIYLAVHHIVKYRGNFLNNTSVDKFKADQIDFNKSFETLNDLFRQVQPIAPFQIDLTKVDELGKLLLDTKQKKADRQKAAAKLLPLIEDGTDKEIVKAHQQTAREISKLILGYKAKAGLILQNNLDQTLDMSTENSDDQLMQIAEELDDYQMELINQLSLLYSQIMLNEIVPNGETVSASMLNRYYKHRRQLKELKTYGAAQDKKTREQLDHLYAEYIGQVPKDSKFDFT…
C1	11	WP_143113260.1__VTZ91849.1	KYMLISKAVYVKHGKLYDATIAPASKVATKSNPIKIKNSKPVDIYGAYTHEVAAYMAIVRVNGKKPKYKVVSVPVRMLQRLKMAEQKGHDQYMQTLHDVLSRNFTSFKKNRKTGLKEAVVKDFDVLVPCVRYNQLVIDGDVKFTLGSHEYQHNAKQLVLSDHSLETLANNFEYVRKHPNEADERMTMLYDDILAQVNHYFTLYDKNKFREKLNAGRDKYLKLPTFSLNKKDASKAETIINMLRGLHANATAPEMKYILNTSTGFGAFQTKSGIQLSENAKLVYQSPTGLFSREVLLKDL	VTZ91849.1	MSSSKQGLRRYHLGLDIGTNSIGWTAIDDHFSLLRVKGKNAIGVRTFKEGETAADRRGFRTARRRLSRRRWRLQFLDDFFAPYLAEVDPNFLARLKQSDISAKDPAKNQEFMGKLLFPDQEATVNGNGYPTLIQMRKEMSAEKAADFPVFNIYQLRYALMNEKRKFDLREIYLAVHHIVKYRGNFLNNTSVDKFKANQIDFNKSFETLNDLFRQVQPTTSFQIDLTKVDELGKLLLDTKQKKADRQKAAAKLLPLIEDGTDKEIVKAHQQTAREISKLILGYKAKVGLILQNNLDQTLDMSTENSDDQLMQIAEELDDYQKELINQLSLLYSQIMLNEIVPNGETVSASMLNRYYKHRRQLKELKTYGAAQDKKTREQLDHLYAEYIGQVPKDSKFDFT…	Bacteria; Terrabacteria group; Firmicutes; Bacilli; Lactobacillales; Lactobacillaceae; Lactobacillus; Lactobacillus mucosae
C1	11	MGYP000924407779	KTMRVSYETSEYHGQLNDQTHWKKSDAAVNGGSKSRLVPAAANKPVELYGGFSGSKIAYLAIASFMKKNVVNFRVLPVFVRDVGALERARCVSPTAELSLLTKLVTPWFEKNVKGKMTVLPFEIVQTHVRLGTVFQNKEKGKFRLMSHTEYRNSVQLWLSKAEIKLIEQPHTKAQWERYQEPKPDQLLKLLDAIISREERANPLLKLKVEALKKLRNRFAALPVQDVVNGNKINLGMVSTLNQILAAFHANANIENLKSIGGPSDFPRVYSPTGIIVDSDTIMVSNSATSLFESTKSLK	MGYP000924407779	MKNDYSIGLDIGTSSIGFSAVDDNGKLIRVKGDRAIGVRIYDEAQKAEERRSFRTARRRLSRRRWRLNFLREFFDAPVAAVDPDFFRKLKYYNESPLDEQRHGSSKTLFDTKTNSEFGHEYPTIYHLRHALMTEHRKFDVREIYLAVHHIVKYRGNFLNASPVSQFQSHQVDYQAVVNRLTNDYRAILSDPDFELNVVGKQLEQALLERNVRPSDRSKNIQSLLTINSSVSDDATAVERKNINTRNKNIISELGKALSGLTVRVDSLVRVDVAKEEQAEWKTTLETMSDFLALHEGDLDAEAYDIIEAVTALYSATFLTIEMPQGVSARMISVYEKHARDLKLLKQFANKQAHKERKELLDLYGDYINGKASKPVSQDDFSDGVKKLIKSSKDALATQI…
C1	11	KRN80693.1__WP_057908979.1	KFMLISQEVYTLRGAMFNQTIYPADEAGRKKLIPTKADKAVDVYGGYSGSNDAYMVIVRIHDKKGDKYKVVGVPMRALDRLNAAKNVSDAKYDQVLKDVLTPQFTKSKKSRKTGQISRQVTDFEIIVGKLMYRQLVIDGQEKSLIASSVYQYNAKQLVLSDDSIKTISNAENWDEEILSTRYDQVYDEILQKCKQFLPIFQHRHFQERLEAGQPQFSQLSVRDLYKGAKMVRSGKKSIINSILRGIHANADRPDLDLFGIKNLGQFSSTSGINLSPNTIICYQSPTGLFERRIILRDL	WP_057908979.1	MKVNNYHIGLDIGTSSIGWVAMGEDGKPLRVKGKTAIGARLFREGKPAAERRMFRATRRRLNRRKWRLKLLDEIFDPYITSVDSTFLARLKQSNLSPKDLRKEFNGPMLFPDLTDKQYHLDYPTIYHLRHALMTQDKQFDIRMVYLALHHIVKYRGNFLNSTPVDSFKASKVNFDDQFKKLNELYTAINPEESFQINLANSEKIGQQFLDPSIRKFDKKKQIPKIVPVTMDDKAVDKLNGKIASEIINAILGYKSKLDVAVQCDPEDSNPWAVKFDDEDIDAKLQKILPEMDENQQSIIGIIQDLYSQVTLNQIVPNGMSLSESMIKKYNDHHDHLKLYKKLIGQISDSKKKTALKKAYDQYVGNDGKVIEQDDFYSSVKKNLDDSELSKQIMDLIDAD…	Bacteria; Terrabacteria group; Firmicutes; Bacilli; Lactobacillales; Lactobacillaceae; Lactobacillus; Lactobacillus parabuchneri
C1	11	WP_153152725.1	KFMLISQEVYTLRGAMFNQTIYPADEAGRKKLIPTKADRAVDVYGGYSGSNDAYMVIVRIHDKKGDKYKVVGVPMRALDRLNAAKNVSDAKYDQVLKDVLTPQFTKSKKSRKTGQISRQVTDFEIIVGKLMYRQLVIDGQEKSLIASSVYQYNAKQLVLSDDSIKTISNAENWDEEILSTRYDQVYDEILQKCKQFLPIFQHRHFQERLEAGQPQFSQLSVRDLYKGAKMVRSGKKSIINSILRGIHANADRPDLDLFGIKNLGQFSSTSGINLSPNTIICYQSPTGLFERRIILRDL	WP_153152725.1	MKVNNYHIGLDIGTSSIGWVAMGEDGKPLRVKGKTAIGARLFREGKPAAERRIFRATRRRLNRRKWRLKLLDEIFDPYITSVDSTFLARLKQSNLSPKDLRKEFNGPMLFPDLTDKQYHLDYPTIYHLRHVLMTQDKQFDIRMVYLALHHIVKYRGNFLNSTPVDSFKASKVNFDDQFKKLNELYTAINPEESFQINLANSEKIGQQFLDPSIRKFDKKKQIPKIVPVTMDDKAVDKLNGKIASEIINAILGYKSKLDVAVQCDPEDSNPWAVKFDDEDIDAKLQKILPEMDENQQSIIGIIQDLYSQVTLNQIVPNGMSLSESMIKKYNDHHDHLKLYKKLIGQISDSKKKAALKKAYDQYVGNDGKVIEQDDFYSSVKKNLDDSELSKQIMDLIDAD…	Bacteria; Terrabacteria group; Firmicutes; Bacilli; Lactobacillales; Lactobacillaceae; Lactobacillus; Lactobacillus buchneri
C1	11	WP_086989589.1	KFMLISQEVFSLNGMMFKQKLFPAKLAENSTLIPIKQGKPVNIYGGYSNNVDAYLSIVKIKGKKENKYKVVGVPMRSLHNLRLAEGISHEAYVNELKMVLTPQFTKDKKNRKTGQIYRQVSDFEIIVGKLMYRQLVIDGQEKSLIASSVYQYNAKQLVLSDDSIKTISNAENWDEKTLSTRYDQVYDEILQKIKQFLPIFQHRHFQERLEAGQPQFSQLSVRDLYKGAKMVRSGKKSIIKSILRGIHANADVPDLDLFGIRKLGQFSSTSGINLSPNTIICYQSPTGLFERRVALKDL	WP_086989589.1	MKVNNYHIGLDIGTSSIGWVAMGEDGKPLRVKGKTAIGARLFREGNPAADRRMFRTTRRRLNRRKWRLKLLDEIFDPYITPVDSTFFARLKQSNLSPKDSRKAFKDSTLFPDLTDKQYHLDYPTIYHLRHALMTQDKQFDIRMVYLALHHIVKYRGNFLNSTPVDSFKASKVNFDDQFKKLNELYTAINPEESFQINLANSEKIGQQFLDPSIRKFDKKKQISKIVPVTMDDKAVDKLNGKIASEIVNAILGYKSKLYVVVQCDPEDSKPWAVKFDDEDIDAKLQKILPEMDENQQSIIGIIQDLYSQVTLNQIVPNGMSLSESMIKKYNDHHDHLKLYKKLIGQISDSKKKTALKKAYDQYVGNDGKVIEQDDFYSSVKKNLDDSELSKQIMDLIDAD…	Bacteria; Terrabacteria group; Firmicutes; Bacilli; Lactobacillales; Lactobacillaceae; Lactobacillus; Lactobacillus brevis
C1	11	WP_100078454.1__WP_137629676.1__WP_071799022.1__WP_149591268.1	KFMLISQEVFSLNGMMFKQKLFPAKVAENSTLIPIKQGKPVNIYGGYSNNVDAYLSIVKIRGKRENKYKVVGVPMRSLHNLKLAEGIGHEAYINELKMVLTPQFTKDKKNRKTGQISRQVTDFEIIVGKLMYRQLVIDGQEKSLIASSVYQYNAKQLVLSDDSIKTISNAENWDEEILSTRYDQVYDEILQKCKQFLPIFQHRHFQERLEAGQPQFSQLSVRDLYKGAKMVRSGKKSIINSILRGIHANADRPDLDLFGIKNLGQFSSTSGINLSPNTIICYQSPTGLFERRVTLKDL	WP_149591268.1	MKVNNYHIGLDIGTSSIGWVAMGEDGKPLRVKGKTAIGARLFREGNPAADRRMFRTTRRRLNRRKWRLKLLDEIFDPYITPVDSTFFARLKQSNLSPKDSRKAFKDSTLFPDLTDKQYHLDYPTIYHLRHALMTQDKQFDIRMVYLALHHIVKYRGNFLNSTPVDSFKASKVNFDDQFKKLNELYTAINPEESFQINLANSEKIGQQFLDPSIRKFDKKKQISKIVPVTMDDKAVDKLNGKIASEIVNAILGYKSKLDVAVQCDPEDSKPWAVKFDDEDIDAKLQKILPEMDENQQSIIGIIQDLYSQVTLNQIVPNGMSLSESMIKKYNDHHDHLKLYKKLIGQISDSKKKTALKKAYDQYVGNDGKVIEQDDFYSSVKKNLDDSELSKQIMDLIDAD…	Bacteria; Terrabacteria group; Firmicutes; Bacilli; Lactobacillales; Lactobacillaceae; Lactobacillus; Lactobacillus casei group; Lactobacillus paracasei
C1	11	WP_056982089.1__WP_095347840.1__PAK59613.1	KFMLISQEVFSLNKEMFKQKLFPATLAKKSKLIQIKKDKPVDIYGGYSNNTDAYLTVVKLKGSKEDKYKIVGVPMRALDNLKHAEKESPQSYTAELRKALEPQFTKIKKNRKTGEVSKVVTNFDIVLGRLFYRQMVIDGSEKSLIASSVYQYNAKQLVLSDQAIRTISDQEGIDEFELSSQYDKVYDEIVQKVEKLLPIFQHRHFQERLNNGKSLFVNLPVHDVYEGNKLEQVGKKHIINSILGGIHANADRPDIDLFGIKNLGQFSSTSGINLSSDAIICYQSPTGLFERRVVLKDL	PAK59613.1	MLRAKLDEVAWLSDTQKNEFKEIRYQGWGRLSKKLLTGIVDGNGQRIIDELWNTNKNFMQIQSDDSFAKRIHEANANQMKATDVEDVLADAYTSPQNKKAIRQVVKVVDDIQKAMGGVAPKFISIEFTRSEDRNPRRTISRQRQLENTLKDTAQALVKSINPDILSELDNASKSKKGLTDRLYLYFTQLGKDMYTGKPINIDEISNYDIDHIFPQAFIKDDSLNNRVLVSKAGNNGKSANVPLKLFGAKMGGYWKQLADAGLIGQRKLKNLQTNPDTISKFAMHGFIRRQLVETSQVIKLVANILGDKYRNDDTKIIEITARMNHQMRDEFGFIKNREINDYHHAFDAYLTAFLGHYLYHRYIKLRPYFVYGDFKKFREDKVTMRNFNFLHDLTDDKQE…	Bacteria; Terrabacteria group; Firmicutes; Bacilli; Lactobacillales; Lactobacillaceae; Lactobacillus; Lactobacillus kefiri
C1	11	MGYP000878511137	KYMLVSHEVSTRQGAMFKQTIFPAAADAKSKLIPIKNDKPTAIYGGYSNNNDAYLAIIKLAKTGQFKVVGVPQRAIVKLKQAYDKGLGDYSNVLYKVLEPKFTKKKVNRKTGEITYQVEKFEIVVPKVSYRQLVIDGDQKFMLGSSTYKYNAKQLVLSENAIKILDKKSFDQSGYKSSDLDAVYDEILSQVDRYFSLYDTNKFRQKLHDGRKQFVNLPNENLFDGKKLKQNGKREILNEIMNGLHANATMGYLKAIGFATTPLGQLQSPSGIELSQDAVVCYQSPTGIFERRVALKDL	MGYP000878511137	MKNENYNIGLDIGTSSIGFAVTDEFNKLARVKGKNYIGVRLFEEGETAAERRQFRTTRRRLGRRKWRLGLLEEIFAPYIAKADPYFLARLKSSNISPKDTNKKFIGSILFPNETDTAFYAKYPTIYHLRKALMTEDKKFDIREIYLAIHHIVKYRGNFLVSTSISNFKQESVDFTADVSELNESFMQIHTESKFEIDTAKVQEISQLLLDNKITRMDRQKQVANVLAKNSGDKEADKINKKIATEFCKAVLGNKAKFNVILGEDAVDSDWSFKMDDENSDEEIEILMGQTNGQQQNVLRIIHQWYSQITLNGIVPDGQMISESMIDKYELHRKHLLLLKQQIKVTKDKKKAQQLHEAYEQYVHGTGAKKKLTQDDFYSKVTKNLETSDFSDEIKKQINA…
C1	11	MGYP000859675684__WP_148484834.1	KKILVTRGVHENSGALFNQTLYAAKDDKASGQGGKQLIPAKQDRPTALYGGYSGKTVAYMCIVRIKNKKGDLYKVCGVETSWLAQLKQLTDEDSQKAFLEQKISPQFTKVKKQKGNIIEAVEEFEVIAPHILINQRFFDNGQELTLGSATYKHNEQELILDKTAVKLLNGALPLTQSEELAEQVYDEILDQVMHYFPLYDTNQFRAKLSTGKAAFMKLPWKSQWDGNKMVQVGQQVILDRILIGLHANAAMSDLKVLKMTTPFGMIQQSTGITLSADTQIIYQSPTGLFERRVALRDL	WP_148484834.1	MSRPYNIGLDIGTSSIGWSVVDDQSKLVSVRGKYGYGVRLYDEGQTAAERRSFRTTRRRLKRRKWRLGLLREIFEPYITPVDDTFFLRQKQSNLSPKDQRKLYPQTSLFNDRTDRAFYDDYPTIYHLRYKLMTEKRQFDIREIYLAMHHIVKYRGHFLNEAPVSSFKSSEINLVAHFDRLNTIFADLFSESGFQLETDKLAEVKALLLDNQQSASNRQRQALSLIYTPSTNKAVEKQNKAIATELLKAILGLKAKFNVLTGIEAEDVKAWTLTFNAENFDEEMVKLESSLDDNAHQIIESLQELYSGVLLAGIVPENQSLSQAMITKYDDHQKHLKMLKAVREALAPEDRQRLKQAYDQYVDGQENTKAYSKEDFYGDITKALKNNPDHPIVSEIKKLI…	Bacteria; Terrabacteria group; Firmicutes; Bacilli; Lactobacillales; Lactobacillaceae; Lactobacillus; Lactobacillus curvatus
C1	11	WP_004270945.1	KKILVTRGVHENSGALFNQTLYAAKDDKASGQGGKQLIPAKQDRSTALYGGYSGKTVAYMCIVRIKNKKGDLYKVCGVETSWLAQLKQLTDEDSQKAFLEQKISPQFTKVKKQKGNIIEAVEEFEVIAPHILINQRFFDNGQELTLGSATYKHNEQELILDKTAVKLLNGALPLTQSEELAEQVYDEILDQVMHYFPLYDTNQFRAKLSTGKAAFMKLPWKSQWDGNKMVQVGQQVILDRILIGLHANAAMSDLKVLKMTTPFGMIQQSTGITLSADTQIIYQSPTGLFERRVALRDL	WP_004270945.1	MSRPYNIGLDIGTSSIGWSVVDDQSKLVSVRGKYGYGVRLYDEGQTAAERRSFRTTRRRLKRRKWRLGLLREIFEPYITPIDDTFFLRQKQSNLSPKDQRKLYTQTSLFNDRTDRAFYDDYPTIYHLRYRLMTEKRQFDIREIYLAMHHIVKYRGHFLNEAPVSSFKSSEINLVAHFDRLNTIFADLFSESGFQLETDKLAEVKALLLDNQQSASNRQRQALSLIYTPSTNKAVEKQNKAIATELLKAILGLKAKFNVLTGIEAEDVKAWTLTFNAENFDEEMVKLESSLDDNAHQIIESLQELYSGVLLAGIVPENQSLSQAMITKYDDHQKHLKMLKAVREALAPGDRQRLKQAYDQYVDGQENTKAYSKEDFYGDITKALKNNPDHPIVSEIKKLI…	Bacteria; Terrabacteria group; Firmicutes; Bacilli; Lactobacillales; Lactobacillaceae; Lactobacillus; Lactobacillus curvatus
C1	11	WP_076787941.1__WP_076790206.1__WP_116843570.1	KKILVTREVHENSGALFNQTLYAAKDDKASGQGGKQLIPAKQDRPTALYGGYSGKTVAYMCIVRIKNKKGDLYKVCGVETSWLAQLKQLTDEDSQKAFLKQKISPQFTKVKKQKGTIVKVVEDFEVIAPHILINQRFFDNGQELTLGSATYKHNEQELILDKTAVKLLNGALPLTQSEELAEQVYDEILDQVMHYFPLYDTNQFRAKLSAGKAAFMKLPWKSQWDGNKMVQVGQQIILDRVLIGLHANAAMSDLKVLKMTTPFGMIQQPTGITLSSDTQIIYQSPTGLFERRVALRDL	WP_116843570.1	MSRPYNIGLDIGTSSIGWSVVDDQSKLVSVRGKYGYGVRLYDEGQTAAERRSFRTTRRRLKRRKWRLGLLREIFEPYITPVDDTFFLRQKQSNLSPKDQRKLYPQTSLFNDRTDRAFYDDYPTIYHLRYKLMTEKRQFDIREIYLAMHHIVKYRGHFLNEAPVSSFKSSEINLVAHFDRLNTIFADLFSESGFQLETDKLAEVKALLLDNQQSASNRQRQALSLIYTPSTNKAVEKQNKAIATELLKAILGLKAKFNVLTGIKAEDVKAWTLTFNAENFDEEMVKLESSLDDNAHQIIESLQELYSGVLLAGIVPENQSLSQAMITKYDDHQKHLKMLKAVREALAPGDRQRLKQAYDQYVDGQENTKAYSKEDFYGDITKALKNNPDHPIVSEIKKLI…	Bacteria; Terrabacteria group; Firmicutes; Bacilli; Lactobacillales; Lactobacillaceae; Lactobacillus; Lactobacillus curvatus
C1	11	WP_085844987.1	KKILVTREVHENSGALFNQTLYAAKDDKASGQGGKQLIPAKQDRPTALYGGYSGKTVAYMCIVRIKNKKGDLYKVCGVETSWLAQLKQLTDEDSKKAFLKQKISPQFTKVKKQKGTIVKVVEDFEVIAPHILINQRFFDNGQELTLGSATYKHNEQELILDKTAVKLLNGALPLTQSEELAEKVYDEILDQVMHYFPLYDTNQFRAKLSVGKAAFMKLPWKSIWDGNKMTQIGQQIILDRILIGLHANAAVSDLGVLKISTPLGKMQQPSGISLSPGTQIIYQSPTGLFERRVALRDL	WP_085844987.1	MSRPYNIGLDIGTSSIGWSVVDDQSKLVSVRGKYGYGVRLYDEGQTAAERRSFRTTRRRLKRRKWRLGLLREIFEPYITPIDDTFFLRQKQSNLSPKDQRKLYPQTSLFNDRTDRAFYDDYPTIYHLRYKLMTEKRQFDIREIYLAMHHIVKYRGHFLNEAPVSSFKSSEINLVAHFDRLNTIFADLFSESGFQLETDKLAEVKALLLDNQQSASNRQRQALSLIYTPSTNKAVEKQNKAIATELLKAILGLKAKFNVLTGIEAEDVKAWTLTFNAENFDEEMVKLESSLDDNAHQIIESLQELYSGVLLAGIVPENQSLSQAMITKYDDHQKHLKMLKAVRDELAPEDRQRLKQAYDQYVDGQENTKAYSKEDFYGDITKALKNNPDHPIVSEIKKLI…	Bacteria; Terrabacteria group; Firmicutes; Bacilli; Lactobacillales; Lactobacillaceae; Lactobacillus; Lactobacillus curvatus
C1	11	WP_065825603.1	KKILVTREVHENSGALFNQTLYAAKDDKASGQGGKQLIPAKQDRPTALYGGYSGKTVAYMCIVRIKNKKGDLYKVCGVETSWLAQLKQLTDEDSQKAFLKQKISPQFTKVKKQKGTIVKVVEDFKVIAPHILINQRFFDNGQELTLGSATYKHNEQELILDKTAVKLLNGALPLTQSEELAEQVYDEILDQVMHYFPLYDTNQFRAKLSAGKAAFMKLPWKSIWDGNKMTQIGQQIILDRILIGLHANAAVSDLGVLKISTPLGKMQQPSGISLSPDTQIIYQSPTGLFERRVALRDL	WP_065825603.1	MSRPYNIGLDIGTSSIGWSVVDDQSKLVSVRGKYGYGVRLYDEGQTAAERRSFRTTRRRLKRRKWRLGLLREIFEPYITPVDDTFFLRQKQSNLSPKDQRKLYPQTSLFNDRTDRAFYDDYPTIYHLRYKLMTEKRQFDIREIYLAMHHIVKYRGHFLNEAPVSSFKSSEINLVAHFDRLNTIFADLFSESGFQLETDKLAEVKALLLDNQQSASNRQRQALSLIYTPSTNKAVEKQNKAIATELLKAILGLKAKFNVLTRIEAEDVKAWTLTFNAENFDEEMVKLESSLDDNAHQIIESLQELYSGILLAGIVPENQSLSQAMIMKYDDHQKHLKMLKAVREALAPEDRQRLKQAYDQYVDGQENTKAYSKEDFYGDITKALKNNPDHPIVSEIKKLI…	Bacteria; Terrabacteria group; Firmicutes; Bacilli; Lactobacillales; Lactobacillaceae; Lactobacillus; Lactobacillus curvatus
C1	11	WP_039099354.1	KKILVTREVHENSGALFNQTLYAAKDDKASGQGGKQLIPAKQDRPTALYGGYSGKTVAYMCIVRIKNKKGDLYKVCGVETSWLAQLKQLTDEDSKKAFLKQKISPQFTKVKKQKGTIVKVVEDFEVIAPHILINQRFFDNGQELTLGSATYKHNEQELILDKTAVKLLNGALPLTQSEELAEQVYDEILDQVMHYFPLYDTNQFRAKLSAGKAAFMKLPWKSQWDGNKMVQVGQQVILDRVLIGLHANAAVSDLGVLKISTPLGKMQQPSGISLSPDTQIIYQSPTGLFERRVALRDL	WP_039099354.1	MSRPYNIGLDIGTSSIGWSVVDDQSKLVSVRGKYGYGVRLYDEGQTAAERRSFRTTRRRLKRRKWRLGLLREIFEPYITPVDDTFFLRKKQSNLSPKDQRKLYPQTSLFNDRTDRAFYDDYPTIYHLRYKLMTEKRQFDIREIYLAMHHIVKYRGHFLNEAPVSSFKSSEINLVAHFDRLNTIFADLFSESGFQLETDKLAEVKALLLDNHQSASNRQRQALLLIYTPSTNKAVEKQNKAIATELLKAILGLKAKFNVLTGIEAEDVKTWTLTFNAENFDEEMVKLESSLDDNAHQIIESLQELYSGVLLAGIVPENQSLSQAMITKYDDHQKHLKMLKAVREALAPEDRQRLKQAYDQYVDGQENTKAYSKEDFYGDITKALKNNPDHPIVSEIKKLI…	Bacteria; Terrabacteria group; Firmicutes; Bacilli; Lactobacillales; Lactobacillaceae; Lactobacillus; Lactobacillus curvatus
C1	11	WP_146955372.1	KKILVTREVHENSGALFNQTLYAAKDDKSSGQGGKQLIPAKQDRPTALYGGYSGKTVAYMCIVRIKNKKGDLYKVCGVETSWLAQLKQLTDEDSQKAFLKQKISPQFTKVKKQKGTIVKVVEDFEVIAPHILINQRFFDNGQELTLGSATYKHNEQELILDKTAVKLLNGALPLTKSEELAEQVYDEILDQMMHYFPLYDTNQFRAKLSAGKVAFMKLPWKSQWDGNKMVQVGQQVILDRVLIGLHANAAVSDLGILKLTTPFGKLQKSSGIYLSPDTQIIYQSPTGLFERRVALRDL	WP_146955372.1	MSRPYNIGLDIGTSSIGWSVVDDQSKLVSVRGKYGYGVRLYDEGQTAAERRSFRTTRRRLKRRKWRLGLLREIFEPYITPVDDTFFLRKKQSNLSPKDQRKLYPQTSLFNDRTDRAFYDDYPTIYHLRYKLMTEKRQFDIREIYLAMHHIVKYRGHFLNEAPVSSFKSSEINLVAHFDRLNTIFADLFSESGFQLETDKLAEVKALLLDNHQSASNRQRQALLLIYTPSTNKAVEKQNKAIATELLKAILGLKAKFNVLTGIEAEDVKTWTLTFNAENFDEEMVKLESSLDDNAHQIIESLQELYSGVLLAGIVPENQSLSQAMITKYDDHQKHLKMLKAVREALAPEDRQRLKQAYDQYVDGQENTKAYSKEDFYGDITKALKNNPDHPIVSEIKKLI…	Bacteria; Terrabacteria group; Firmicutes; Bacilli; Lactobacillales; Lactobacillaceae; Lactobacillus; Lactobacillus curvatus
C1	11	BBE26067.1__WP_069468140.1__WP_089542143.1	KKILVTREVHENSGALFNQTLYAAKDDKASGQGGKQLIPAKQNRPTALYGGYSGKTVAYMCIVRIKNKKGDLYKVCGVETSWLAQLKQLTDEDSQKAFLKQKISPQFTKVKKQKGTIVKVVEDFEVIAPHILINQRFFDNGQELTLGSATYKHNEQELILDKTAVKLLNGALPLTQSEELAEQVYDEILDQVMHYFPLYDTNQFRAKLSAGKAAFMKLPWKSQWDGNKMVQVGQQVILDRVLIGLHANAAVSDLGILKLTTPFGKLQKSSGIYLSPDTQIIYQSPTGLFERRVALRDL	WP_089542143.1	MSRPYNIGLDIGTSSIGWSVVDDQSKLVSVRGKYGYGVRLYDEGQTAAERRSFRTTRRRLKRRKWRLGLLREIFEPYITPVDDTFFLRQKQSNLSPKDQRKLYPQTSLFNDRTDRAFYDDYPTIYHLRYKLMTEKRQFDIREIYLAMHHIVKYRGHFLNEAPVSSFKSSEINLVAHFDRLNTIFADLFSESGFQLETDKLAEVKALLLDNQQSASNRQRQALSLIYTPSTNKAVEKQNKAIATELLKAILGLKAKFNVLTGIEAEDVKTWTLTFNAENFDEEMVKLESSLDDNAHQIIESLQELYSGVLLAGIVPENQSLSQAMITKYDDHQKHLKMLKAVREALAPEDRQRLKQAYDQYVDGQENTKAYSKEDFYGDITKALKNNPNHPIVSEIKKLI…	Bacteria; Terrabacteria group; Firmicutes; Bacilli; Lactobacillales; Lactobacillaceae; Lactobacillus; Lactobacillus curvatus
C1	11	WP_064777233.1	KKILVTREVHENSGALFNQTLYAAKDDKASGQGSKQLIPAKQNRPTALYGGYSGKTVAYMCIVRIKNKKGDLYKVCGVETSWLAQLKQLTDEDSQKAFLKQKISPQFTKVKKQKGTIVKVVEDFEVIAPHILINQRFFDNGQELTLGSATYKHNEQELILDKTAVKLLNGALPLTQSEELAEQVYDEILDQVMHYFPLYDTNQFRAKLSAGKAAFMKLPWKSQWDGNKMVQVGQQVILDRVLIGLHANAAVSDLGILKLTTPFGKLQKSSGIYLSPDTQIIYQSPTGLFERRVALRDL	WP_064777233.1	MSRPYNISLDIGTSSIGWSVVDDQSKLVSVRGKYGYGVRLYDEGQTAAERRSFRTTRRRLKRRKWRLGLLREIFEPYITPVDDTFFLRQKQSNLSPKDQRKLYPQTSLFNDRTDRAFYDDYPTIYHLRYKLMTEKRQFDIREIYLAMHHIVKYRGHFLNEAPVSSFKSSEINLVAHFDRLNTIFADLFSESGFQLETDKLAEVKALLLDNQQSASNRQRQALSLIYTPSTNKAVEKQNKAIATELLKAILGLKAKFNVLTGIEAEDVKAWTLTFNAENFDEEMVKLESSLDDNAHQIIESLQELYSGVLLAGIVPENQSLSQAMITKYDDHQKHLKMLKAVREALAPEDRQRLKQAYDQYVDGQENTKAYSKEDFYGDITKALKNNPDHPIVSEIKKLI…	Bacteria; Terrabacteria group; Firmicutes; Bacilli; Lactobacillales; Lactobacillaceae; Lactobacillus; Lactobacillus curvatus
C1	11	WP_154241855.1	KKILVTREVHENAGALFNQTLYAAKEDKASGQGSKQLIPAKKDRPTALYGGYSGKTVAYMCIVRIKNKKGDSYKVCGVETSWLTALKQLTDENSQKAFLKQKLKPQFTKTKKQKGNIIEVVEEFEVIAPHILINQRFFDNGQELTLGSATYKHNEQELILDKTAVKLLNGELPLAQSEELAEKVYDEILDQVMHYFPLYDTNQFRAKLLAGKTAFMKLPWKSQWDGNKMVQVGQQAILDRILIGLHANAAMSDLKVLKITTPFGMLQKSTGIMFTPDTQIIYQSPTGLFDRRVALKDL	WP_154241855.1	MKRPYNIGLDIGTNSIGWAIVDDQSKLVSVKGKYGYGVRLYDEGQTAAERRSFRTTRRRLKRRKWRLGLLREIFEPYITPIDSTFFLRQKQSNLSPKDQRKLYPQTSLFNDRPDADFYQQYPTIYHLRYQLMTEKRQFDIREIYLAMHHIVKYRGHFLNEAPVASFKSSEINLAEHFDRLNTIFADLFSESGFQLKTDELVAIKDLLMDNQQSASNRQRKALPKLYTPSSDKSTEKQRKAIATEILKAILGLKAKFNVITGIEAEDVKAWTMTFNAENFDEELAKLESSLDDNAREIIGILQELYSGILLAGIVPENQSLSQAMITKYDEHKEHLKMLKKVRDDLATADQQKLKKAYDQYIDGQENTKAYSKEDFYADVTKALKNYSEQPLVLAIQKLI…	Bacteria; Terrabacteria group; Firmicutes; Bacilli; Lactobacillales; Lactobacillaceae; Lactobacillus; Lactobacillus curvatus
C1	11	WP_089556639.1	KKILVTREVHENSGALFNQTLYAAKDDKASGRGSKQLIPAKKERPTALYGGYSGKTVAYMCIVRIKNNKGDLYKVCGVETSWLAQLKQLKDKGAQKAFLKQKISPQFTKIKKQKGTATEVVEEFEVIAPHILINQRFFDNGQELTLGSATYKHNEQELILGKTAVKLLNGALPLAQSEELAEQVYDEIMDQVMHYFPLYDTNQFRAKLVAGKTAFMKLPWKTHWDGNKMVQFGQQAILERVLIGLHANAAMSDLKVLKMTTPFGMLQKSSGIYFSPDTQIIYQSPTGLFERRVALRDL	WP_089556639.1	MSRPYNIGLDIGTSSIGWSVVDDQSKLVSVRGKYGYGVRLYDEGQTAAERRSFRTTRRRLKRRKWRLGLLREIFEPYITPVDDTFFLRQKQSNLSPKDQRKLYPQTSLFNDRTDRAFYDDYPTIYHLRYKLMTEKRQFDIREIYLAMHHIVKYRGHFLNEAPVSSFKSSEINLVAHFDRLNTIFADLFSESGFQLETDKLAEVKALLLDNQQSASNRQRQALSLIYTPSTNKAVEKQNKAIATELLKAILGLKAKFNVLTGIEAEDVKAWTLTFNAENFDEELVKLESSLDDNARQIIESLQELYSGVLLAGIVPENQSLSQAMITKYDDHQKHLKMLKAVREALAPEDRQRLKQAYDQYVDGQENTKAYSKEDFYGDITKALKNNPDHPIVNEIKKLI…	Bacteria; Terrabacteria group; Firmicutes; Bacilli; Lactobacillales; Lactobacillaceae; Lactobacillus; Lactobacillus curvatus
C1	11	WP_057908335.1	KKILVTREVHENSGALFNQTLYAAKDDKASGQGGKQLIPAKQARPTALYGGYSGKTVAYMCIVRIKNKKGDLYKVCGVETSWLAQLKQLKDEDSQKAFLKQKISPQFTKAKKQKGTIVKVVEDFEVIAPHILINQRLFDNGQELTLGSATYKHNEQELILDKTAVKLLNGELPLAQSEELAELVYDEILDQVMHYFPLYDTNQFRAKLLAGKTAFMQLPWKSNPDDNKTVQITQPIVLKKILQGLHADAGRVSLKELGMTTDFGMLQKATGITFTPDTQIIYQSPTGLFERRVALRDL	WP_057908335.1	MKRSYNIGLDIGTNSIGWAIVDDQSKLISVKGKYGYGVRLYDEGQTAAERRSFRTTRRRLKRRKWRLGLLREIFEPYITPIDSTFFLRQKQSNLSPKDQRKLYPQTSLFNDRPDADFYQQYPTIYHLRYQLMTEKRQFDIREIYLAMHHIVKYRGHFLNEAPVASFKSSEINLAEHFDQLNTIFADLFRESGFQLETDELVAVKALLMDNQQSASNRQRKALPKLYTPSADKSIEKQRKAIATEILKAILGLKAKFNVVTGIEAEDVKAWALTFNAENFDEELAKLESSLDDNGHEVIGILQELYSGILLAGIVPENQSLSQAMITKYEEHQAHLKMLKAVRDDLATADQQKLKKAYDQYIDGQENTKAYSKEAFYDDVTKALKDYSEQPLVSEIQKLI…	Bacteria; Terrabacteria group; Firmicutes; Bacilli; Lactobacillales; Lactobacillaceae; Lactobacillus; Lactobacillus graminis
C1	11	SPS03678.1	KKILVTREVHENTGALYNQTLYSAKDDKASGQGGKQLIPAKQDRPTALYGGYSGKTVAYMCIVRIKSKKEDTYKVCGVKTSWVAELERLSDSNEQLTSLKARLTPKFTKNKKQKGKSIQVTEDFEIIVPRVLINQRFYDRGQELSIASEYYLHNEQELILSKSAVKLLNGKLTLDKSEELAPQVYDEILKQVMQYFPLYDINQFRAKLDLGKEQFRRLPWKNKWDGNKLVQVGQQVVLDRILIGLHANAAMSDLKILGIKSLLGLLTQTSGITLSADTAIIYQSPTGLFERRVALRVL	SPS03678.1	MIRKAEGKITPWNFDEKVDRQASANEFIKRMTTTDTYLLAEDVLPKQSLVYQRFEVLNELNGIRIDDVPITVEKKQRIFNDLFMMQASVSVKNIQDYLVSKGYFASRPEITGLSDENKVISRLSTYHDLKAILGGIVDEVNKQADLEKCVEWSTIFEDGKIFAEKLNEIEWLTDEQRQRLSSKRYRGWGRLSNKLLNQIVNENGQRIMDLLWDTTDNFMRIVHSEEFDKLISAANQTLLSKNDVQDVINDLYTSPQNKKALRQILLVVADIQKAMKNQAPSKILIEFAREDEANPRLSVQRKRQVEQVYQNISKDILSDSDVKAELKDLTNTALANTRLFLYFMQGGRDMYTGETLNIDRLSEYDIDHILPQAFIKDNSLDNRVLVSAKMNRSKSDQVP…	Bacteria; Terrabacteria group; Firmicutes; Bacilli; Lactobacillales; Lactobacillaceae; Lactobacillus; Lactobacillus sakei
C1	11	WP_112217706.1	KKILVTREVHENTGALYNQTLYSAKDDKASGQGGKQLIPAKQDRPTALYGGYSGKTVAYMCIVRIKSKKEDTYKVCGVKTSWVAELERLSDSNEQLASLKARLTPKFTKNKKQKGKSIQVTEDFEIIVPKVLINQRFYDNGQEITLGSATYKHNEQELMLNKKAVKLLNGQLSLVEAETLAPQVYDEILKQVMRYFPLYDTNQFRTKLKMGKEQFIKLPWKNKWDGNKLIHVGQQTVLDRILIGLHANPAMSDLKTLKITTPFGMLQQPSGITLFFNTQIIYQSPTGLFERRVALRDL	WP_112217706.1	MAKTYNIGLDIGTNSIGWAVVDDQNHLMSIKGKYGYGVRLYDEGKTAEERRSFRTTRRRLKRRKWRLSLLREIFEPQITPLDNTFFLRQKQSSLSSKDNRKLYPEMSLFNDRTDTDFYTQYPTIYHLRRDLMTKNKQFDIREIYLAMHHIVKYRGHFLNESPVSSFKSSEIKLAENFETLNQIFNERFNESMFQLAVNDFDDLKALLLNDQQSASNRQKKALGMIYVPNENKSLEKQNKAIATELLKAILGLKAKFNVLTGIEVDDAKPWTLSFNSESFDEDIDKAATNIDDDSREIIAILQGLYSGILLAGIVPENQSLSEAMVEKYDQHAAHLKQLKSIYPLLSISDKKAIQQAYNYYIDGQDNAKAYSREDFYAATTKALKSYQDNETIAEILKLI…	Bacteria; Terrabacteria group; Firmicutes; Bacilli; Lactobacillales; Lactobacillaceae; Lactobacillus; Lactobacillus sakei
C1	11	WP_056947829.1__WP_099947667.1__WP_112212599.1	KKILVTREVHENTGALYNQTLYSAKDDKASGQGGKQLIPAKQDRPTALYGGYSGKTVAYMCIVRIKSKKEDTYKVCGVKTSWVAELERLSDSNEQLASLKAKLMPKFTKNKKQKGKTIQVTEDFEIIVPRVLINQRFYDNGQEITLGSATYKHNEQELMLNKKAVKLLNGQLSLVEAETLAPQVYDEILKQVMKYFPLYDTNQFRTKLKMGKEQFIKLPWKNKWDGNKLIHVGQQTVLDRILIGLHANAAVSDLSTLKVTTPFGKLQQPSGIALSLNTKIIYQSPTGLFERRVALRGL	WP_112212599.1	MAKTYNIGLDIGTNSIGWAVVDDQNHLMSIKGKYGYGVRLYDEGKTAEERRSFRTTRRRLKRRKWRLSLLREIFEPQITPLDNTFFLRQKQSSLSSKDNRKLYPEMSLFNDRTDTDFYTQYPTIYHLSRDLMTKNKQFDIREIYLAMHHIVKYRGHFLNESPVSSFKSSEIKLAENFETLNQIFNERFNESMFQLAVNDFDDLKALLLNDQQSASNRQKKALGMIYVPNENKSLEKQNKAIATELLKAILGLKAKFNVLTGIEVDDAKPWTLSFNSESFDEDIDKAATNIDDDSREIIAILQGLYSGILLAGIIPENQSLSEAMVEKYDQHAAHLKQLKSIYPLLSISDKKAIQQAYNYYIDGQDNAKAYSREDFYAATTKALKSYQDNETIAEILKLI…	Bacteria; Terrabacteria group; Firmicutes; Bacilli; Lactobacillales; Lactobacillaceae; Lactobacillus; Lactobacillus sakei
C1	11	WP_076648247.1	KKILVTREVHENTGALYNQTLYSAKDDKASGQGGKQLIPAKQDRPTALYGGYSGKTVAYMCIVRIKSKKEDTYKVCGVETSWVAELERLSDANEQLASLKAKLMPKFTKNKKQKGKTIQVTEDFEIIVPRVLINQRFYDNGQEITLGSATYKHNEQELMLNKRAVKLLNGQLSLVEAETLAPQVYDEILKQVMKYFPLYDTNQFRTKLKMGKEQFIKLPWKNKWDGNKLIHVGQQTVLDRILIGLHANAAVSDLSTLKVTTPFGKLQQPSGIALSLNTKIIYQSPTGLFERRVALRGL	WP_076648247.1	MAKTYNIGLDIGTNSIGWAVVDDQNHLMSIKGKYGYGVRLYDEGKTAEERRSFRTTRRRLKRRKWRLGLLREIFEPQITPLDNTFFLRQKQSSLSSKDNRKLYPEMSLFNDRTDTDFYTQYPTIYHLRRDLMTKNKQFDIREIYLATHHIVKYRGHFLNESPVSSFKSSEIKLAENFETLNQIFSERFNESMFKLAVNDFDDLKALLLNDQQSASNRQKKALGMIYVPNENKSLEKQNKAIATELLKAILGLKAKFNVLTGIEVDDAKSWTLSFNSESFDEDIDKVATNIDDDSREIIAILQGLYSGILLAGIVPENQSLSEAMVEKYDQHTAHLKQLKSIYPLLSISDKKVIQQAYNYYIDGQGNAKGYSREDFYAATTKALKSYQDNETIAEILKLI…	Bacteria; Terrabacteria group; Firmicutes; Bacilli; Lactobacillales; Lactobacillaceae; Lactobacillus; Lactobacillus sakei
C1	11	WP_056965860.1	KKILVTREVHENSGALFNQTLYAAKDDKASGQGGKQLIPAKQDRPTALYGGYSGKTSAYLCLVKIKNKSEYIYRIFGVNTSWSSELKQIQDPAERLVRLEKLLTPQLTINKKKKGEPVPVTKDFKIILPRILINQKFYSRGQDISIASEFYLHNEQELVLDKSDIKILNGAIKVNNSNKQVINLFNHILEQVNQYFPVYDIYKSREVLNSSKEIFENLTWNDQWRNRKLINVGQKTILNRILIGLHANAARIKISELGFKNDFGLLTQTSGITFTPDTQIIYQSPTGLFERRVALRDL	WP_056965860.1	MSRPYNIGLDIGTSSIGWSVVDDQSKLVSVRGKYGYGVRLYDEGQTAAERRSFRTTRRRLKRRKWRLGLLREIFEPYITPVDDTFFLRQKQSNLSPKDQRKLYPQTSLFNDRTDRAFYDDYPTIYHLRYKLMTEKRQFDIREIYLAMHHIVKYRGHFLNEAPVSSFKSSEINLVAHFDRLNTIFADLFSESGFQLETDKLAEVKALLLDNQQSASNRQRQALSLIYTPSTNKAVEKQNKAIATELLKAILGLKAKFNVLTGIEAEDVKAWTLTFNAENFDEEMVKLESSLDDNAHQIIESLQELYSGVLLAGIVPENQSLSQAMITKYDDHQKHLKMLKAVREALAPEDRQRLKQAYDQYVDGQENTKAYSKEDFYGDITKALKNNPDHPIVSEIKKLI…	Bacteria; Terrabacteria group; Firmicutes; Bacilli; Lactobacillales; Lactobacillaceae; Lactobacillus; Lactobacillus curvatus
C1	11	WP_126133368.1	KKILVTREVHENSGALFNQTLYAAKDDKASGQGGKQLIPAKQDRPTALYGGYSGKTSAYLCLVKIKNKSEYIYRIFGVNTSWSSELKQIQDPAERLVRLEELLTPQLTINKKKKGEPVPVTKDFKIILPRILINQKFYSRGQDISIASEFYLHNEQELVLDKSDIKILNGAIKVNNSNKQVINLFNHILEQVNQYFPVYDIYKSREVLNSSKEIFESLTWNDQWRNRKLINVGQKTILNRILIGLHANAARIKISELGFKNDFGLLTQTSGITFTPDTQIIYQSPTGLFERRVALRDL	WP_126133368.1	MSRPYNIGLDIGTSSIGWSVVDDQSKLVSVRGKYGYGVRLYDEGQTAAERRSFRTTRRRLKRRKWRLGLLREIFEPYITPVDDTFFLRQKQSNLSPKDQRKLYPQTSLFNDRTDRAFYDDYPTIYHLRYKLMTEKRQFDIREIYLAMHHIVKYRGHFLNEAPVSSFKSSEINLVAHFDRLNTIFADLFSESGFQLETDKLAEVKALLLDNQQSASNRQRQALSLIYTPSTNKAVEKQNKAIATELLKAILGLKAKFNVLTGIKAEDVKAWTLTFNAENFDEEMVKLESSLDDNAHQIIESLQELYSGVLLAGIVPENQSLSQAMITKYDDHQKHLKMLKAVREALAPGDRQRLKQAYDQYVDGQENTKAYSKEDFYGDITKALKNNPDHPIVSEIKKLI…	Bacteria; Terrabacteria group; Firmicutes; Bacilli; Lactobacillales; Lactobacillaceae; Lactobacillus; Lactobacillus curvatus
C1	11	WP_025083227.1	KKILVTREVHTNHGALYNQTLYKAKDDKASGQGGRQLIAAKENRPTAIYGGYSGKTVAYMCLVRITEKKGDFYRICGVQTAWVDELEHIEDATIKLQRLTALLTPQFSATKKQKDEVVTVVKPFEVLLPKILINQRFYDGGQELTLASATYKNNAQELVLDKKAVQVLNGQLPKAELEAQATVVYDQILERVQKYFPLYDMNSFREKLFVGRDKFNELPWQDQWENHKLIQVGQKTILDRILIGLHANAAMGDLKALNMSTPFGKLQKSNGISLSPETQIIYQSPTGLFERRVALKDL	WP_025083227.1	MNKRYNIGLDIGTNSIGWSVVNDQSQLVRIKGKLGYGVRLYDEGQTAEDRRLFRTTRRRLKRRKWRLGLLREIFEPYITPQDATFFLRQKQSNLSPKDLQKQQPQIGLFNDRLDSDFHYQYPTIYHLRYALMTEKRQFDLREIYLAMHHIVKYRGHFLNAAAASSFKSGEIDLAKDFAALNQIFGTIFSEVGFSLSESNLDEIKSILLDNNLSASVRQRKALPLIYQTAASKDSEKQYKAIATELLKAILGLKAKFNLITGIEVEDVKAWTLSFNAEDFDAKLSDLNIADNDDAVQIIEILRALYSGVLLTGIVPEGQSISQAMIDKYEAHKAHLIMLRSIREQLSDKENKALEKAYDDYIDHPEDKQHGSREDFYAAITKVLKKDSEDTNIIEILKLI…	Bacteria; Terrabacteria group; Firmicutes; Bacilli; Lactobacillales; Lactobacillaceae; Lactobacillus; Lactobacillus fuchuensis
C1	11	SFZ87176.1	KKILVTRALRINRGPMFKQTIYKAKEDKASGRGSKQLIPTKKNRPTELYGGYTNKETAYLCLVKEPHKKGDIYRICSVLNMWLTELDRIADPIAKAQKLTELLTPQFTTIKKRQGQKIPVVKPFKVVVPKILINQRFFSRGQELTVASSMYMHNEQELFLNKKTIKLLNGQLAKNEAHELAPEIYQQILDQVNDYFPLYDMYKFRDTLNASKEIFVNLPWQDQRQDKKISQSGQKSILNKILIGLHANAARIKLTELNFKSDFGLLSQRSGIAFSPDDQIIYQSPTGLFERRVTLKDL	SFZ87176.1	MDKPYNIGLDIGSHSIGWTVVDDNSKLVRIKGKLGYGVHLFDEGKTAEERRQFRTTRRRLKRRKWRLRLLREIFEPHIAPLDETFFLRQKQSNLVPTQKKLPQLSLFNDRSDAEFYHKYPTIYHLRNALMTEKRQFDLREIYLAIHHIVKYRGHFLNAAPAASFKSGKFDLENKFDQLNLLFSSAYSDLDFTLRTDNVDQVKAILLNEDLSASTRQRQALPLIYQTSADQKAAKKLTKSLATELLKAILGLKAKFDVLTGIETDDTKAWRLTFNAEDFDDKLNELNVTDNEAATQIIEILRELYSSILLAAIVPENCTLSQAMMAKYNAHKQHLSLLRQVKTTLPAKKQKELQAAYDDYIDQHLPLDKFYAKLTKVLPKEKDTDNPQIIQILNLIDLDQ…	Bacteria; Terrabacteria group; Firmicutes; Bacilli; Lactobacillales; Lactobacillaceae; Lactobacillus; Lactobacillus rennini
C1	11	WP_057872976.1	KKILVTRALRVNRGPMFKQTIYKAEEDKSSGRGSKQLIPTKKNRPTELYGGYTNKETAYLCLVKEPHKKGDIYRICSVLNMWLTELDRIADPIAKAQKLTELLTPQFTTTKKKQGQKIPVVKPFKVVIPKILINQRFFSRGQELTVASPMYMHNEQELFLNKKTIKLLNGQLAKNEAHELAPKIYQQILDQVNDYFPLYDMYKFRDTLNASKEIFVNLPWQDQRQDKKISQSGQKSILNKILIGLHANAARIKLTELNFKSDFGLLSQRSGIAFSPDDQIIYQSPTGLFERRVTLKDL	WP_057872976.1	MDKPYNIGLDIGSHSIGWTVVDDNSKLVRIKGKLGYGVRLFDEGKTAEERRQFRTTRRRLKRRKWRLRLLREIFEPHIAPLDETFFLRQKQSNLVPTQKKLPQLSLFNDRSDAEFYHKYPTIYHLRNALMTEKRQFDLREIYLAIHHIVKYRGHFLNAAPAASFKSGKFDLENKFDQLNLLFASAYSDLDFTLRTDNVDQVKAILLNEDLSASTRQRQALPLIYQTSADQKAAKKLTKSLATELLKAILGLKAKFDVLTGIETDDTKAWRLTFNAEDFDDKLNELNVTDNEAATQIIEILRELYSSILLAAIVPENYTLSQAMMAKYNAHKQHLSLLRQVKTTLPAKKQKELQAAYDDYIDQHLPLDKFYAKLTKVLPKEKDTDNPQIIQILNLIDLDQ…	Bacteria; Terrabacteria group; Firmicutes; Bacilli; Lactobacillales; Lactobacillaceae; Lactobacillus; Lactobacillus rennini
C1	11	WP_056987093.1	QRLLITHESRTSFGAMYKQKILKATDAKQNGGGFKLVPTKRNRPVDIYGGYTGQTAAYLTIVRVYSKKTSELRVLPIYTNKVQQIEKAMTQGDKATMLAFKKVIAPQLGKENKKTHEIKIPEFDVVIPKVLLDQLVIDDIAGSPHRFRLGTDTYYHNSQQLFLPLSMQRQLMDRESDDKVYLDIFNDVLKQVDSYFNLYDVNGFRAALQKSKKAFEQLPINDFPKDVPDNKKKKGKRSILKEIFIGLHANATLGNLKQMGIKTDFGKLQKSNGLRITENCKIIHQSPTGLFERIVPIK	WP_056987093.1	MDKKYSIGLDIGTSSIGFVGVDENGWPLNIKGKRAIGAHLFREGEAAAETRGFRTTRRRYNRRKWRLRLLREIFDEPISRVDPTFFARMKESSVSPKDPNYDGLAKEILIPRDKDGKILYPTIYHLRHALMYEDHQFDIREIYLAIHHIVKYRGHFLLDGAAKNFESSNLDLKSDIHEINAILVGIFGNEQVQFNDQYVEKLKEVLLDSTQSRSDRQKAAAKLLLPTNDLDKDTTKILKTVSTEITKAITGLKAKFFVITGNDIAKDQQKDWTFSIDTLDEKMSVIEPSFSEKNFSLITILQKLYSSVTLAGIVPNGLSLSEAMIQKYDRHASDLVLLKKYWDTKPKVLKHQLQNTYAEYIEIHQVVDEFYSDLSKLIKNDDDTLAQEIKSKITIGNFL…	Bacteria; Terrabacteria group; Firmicutes; Bacilli; Lactobacillales; Lactobacillaceae; Lactobacillus; Lactobacillus paracollinoides
C1	11	WP_065902179.1__WP_065937575.1	QRLLITHESRTSFGAMYKQKILKATDAKQNGGGFKLVPTKRNWPVDIYGGYTGQTAAYLTIVRVYSKKTSELRVLPIYTNKVQQIEKAMTQGDKATMLAFKKVIAPQLGKENKKTHEIKIPEFDVVIPKVLLDQLVIDDIAGSPHRFRLGTDTYYHNSQQLFLPLSMQRQLMDRESDDKVYLDIFNDVLKQVDSYFNLYDVNGFRAALQKSKKAFEQLPINDFPKDVPDNKKKKGKRSILKEIFIGLHANATLGNLKQMGIKTDFGKLQKSNGLRITENCKIIHQSPTGLFERIVPIK	WP_065937575.1	MDKKYSIGLDIGTSSIGFVGVDENGWPLNIKGKRAIGAHLFREGEAAAETRGFRTTRRRYNRRKWRLRLLREIFDEPISRVDPTFFARMKESSVSPKDPNYDGLAKEILIPRDKDGKILYPTIYHLRHALMYEDHQFDIREIYLAIHHIVKYRGHFLLDGAAKNFESSNLDLKSDIHEINAILVGIFGNEQVQFNDQYVEKLKEVLLDSTQSRSDRQKAAAKVLLPTNDLDKDTTKILKTVSTEITKAITGLKAKFFVITGNDIAKDQQKDWTFSIDTLDEKMSVIEPSFSEKNFSLITILQKLYSSVTLAGIVPNGLSLSEAMIQKYDRHASDLVLLKKYWDTKPKVLKHQLQNTYAEYIEIHQVVDEFYSDLSKLIKNDDDTLAQEIKSKITIGNFL…	Bacteria; Terrabacteria group; Firmicutes; Bacilli; Lactobacillales; Lactobacillaceae; Lactobacillus; Lactobacillus paracollinoides
C1	11	WP_057734787.1	KHLLVTHEVKEDHGALFNQTIYKAKKDNGNVGGKMKLLPTKSNRPTEIYGGHSSQAIAYLAIVRVNGKEPSYRVMGVPIRILDQLKQAKKQGEYAERLALKQFFTPDFTKGKGKIVSDFDVVIPHIPLLQPVIDEISGQSHRFALGTNTYYRNLQQLILTLADQKVLISKETGVDEEKKLVEVYSHICQQVMKFFPLYDRNKFRELLVDSRSHFEQLPIVNRYSDAGKLEIAGKRGILQQIMVGLHANATPGDLKELGVKTPFGKLQVPGGIKLTENAKLIYESPTGLFKREVKITTE	WP_057734787.1	MNQEPYAIGLDIGTSSLGWANADMDGYIARVKGQTGLGVRLFEEGQPAADRRSFRTTRRRLSRRRWRLRLLREIFDEPISSIDPNFFARQKASSISPKDDRFETTYQLFNDKTDQEFYSKYPTIYHLRWALMTEHRKFDLREIYLAVHHIVKYRGNFLRSGNPKSFKPSELDFSQRFKEVNGLWHLIFDEVAPQLPTDNLEEITKLVLDTTRTRADRQRESVKLLMAATDNHKDWKPYLTEFTKAILGLKTKLYLLTGVDVAKADQKTWTFSLEDIEDHRADLETAFDDRSLELIEKLVDLQAAIQLTEIMPSGQYFSQSMIYRYDQHKEHLRWLKDYAEQQTDANKRKAVRLAYDHYIEGDAKGKPEIADDFYKELNRILKGDTSELAKKINHEIALE…	Bacteria; Terrabacteria group; Firmicutes; Bacilli; Lactobacillales; Lactobacillaceae; Lactobacillus; Lactobacillus hammesii
C1	11	MGYP000059821735__WP_070543953.1	KRMLITHEVHFETADLFDQTIYAAKDSKERGGRMSLIPKKLGYLTGIYGGYQTERGSYVSIIRTFKKGETIYKVVNILTADVSLLSEKEKVSKTLADIYLKELIAKKLSKGKSGKNIASEPFEIVLPRVGKDSLFKNKKYGLFLIESATELHNYQELWLPRNDQLLIKRIQARQIEESKADYELTRMYRNIAWQVDHYFRLYKIRKFAEKLQASVEDFAGLPVYKNETSDGKAEVLASVLKRLNGAADKGRTNPTTVKLQSDFGRTLLTNGIVLEDDSSIVYQSPTGLFKRSVKLVDL	WP_070543953.1	MTKLNQPYGIGLDIGSNSIGFAVVDANSHLLRLKGETAIGARLFREGQSAADRRGSRTTRRRLSRTRWRLSFLRDFFAPHITKIDPDFFLRQKYSEISPKDKDRFKYEKRLFNDRTDAEFYEDYPSMYHLRLHLMTHTHKADPREIFLAIHHILKSRGHFLTPGAAKDFNTDKVDLEDIFPALTEAYAQVYPDLELTFDLAKADDFKAKLLDEQATPSDTQKDLVNLLLSSDGEKEIVKKRKQVLTEFAKAITGLKTKFNLALGTEVDEADASNWQFSMGQLDDKWSNIETSMTDQGTEIFEQIQELYRARLLNGIVPAGMSLSQAKVADYGQHNEDLELFKTYLKKLNDHELAKTIRVIYDRYINGDDAKPFLREDFVKALTKEVTAHPNEVSEQLLN…	Bacteria; Terrabacteria group; Firmicutes; Bacilli; Lactobacillales; Lactobacillaceae; Lactobacillus; unclassified Lactobacillus; Lactobacillus sp. HMSC068B07
C1	11	WP_047676366.1__ID77_Clade10~Clade~10~LspeA	KRMLITHEVHFETADLFDQTIYAAKDSKERGGRMSLIPKKLGYLTGIYGGYQTERGSYVSIIRTFKKGETIYKVVNILTADVSLLSEKEKVSKTLADIYLKELIAKKLSKGKSGKNIASEPFEIVLPRVGKDSLFKNKKYGLFLIESATELHNYQELWLPRNDQLLIKRIQARQIEESKADYELTRMYRNIAWQVDHYFRLYKIRKFAEKLQASVEDFAGLPVYKNETSDGKVEVLASVLKRLNGAADKGRTNPTTVKLQSDFGRTLLTNGIVLEDDSSIVYQSPTGLFKRSVKLVDL	ID77	MTKLNQPYGIGLDIGSNSIGFAVVDANSHLLRLKGETAIGARLFREGQSAADRRGSRTTRRRLSRTRWRLSFLRDFFAPHITKIDPDFFLRQKYSEISPKDKDRFKYEKRLFNDRTDAEFYEDYPSMYHLRLHLMTHTHKADPREIFLAIHHILKSRGHFLTPGAAKDFNTDKVDLEDIFPALTEAYAQVYPDLELTFDLAKADDFKAKLLDEQATPSDTQKALVKLLLSSDGEKEIVKKRKQVLTEFAKAITGLKTKFNLALGTEVDEADASNWQFSMGQLDDKWSNIETSMTDQGTEIFEQIQELYRARLLNGIVPAGMSLSQAKVADYGQHKEDLELFKTYLKKLNDHELAKTIRGLYDRYINGDDAKPFLREDFVKALTKEVTAHPNEVSEQLLN…	Bacteria; Terrabacteria group; Firmicutes; Bacilli; Lactobacillales; Lactobacillaceae; Lactobacillus
C1	11	WP_070706832.1__WP_032965177.1	KRMLITHEVHFETADLFDQTIYAAKDSKERGGRMNLIPKKLGYLTGIYGGYQTERGSYVSIIRTFKKEDPVYKVVNISTADVSLLAEKERVSEDLADMYLKELIAKKLAKGKSGKNFASEPFEIVLPRVGKDSLFKNKKYGLFLIESATELHNYQELWLPRNDQLLIKRVQTHQIEESKADYELTRMYRNIAGQVDHYFRLYKIRKFAGKLQASVDDFAGLPVYKNEITDGKVEVLMALLKKLNGAISKGKTNLTTVKLQSDFGRTLLTKGIVLEDDSSIIYQSPTGLFERSIKLADL	WP_032965177.1	MTKLNQPYGIGLDIGSNSIGFAVVDANSHLLRLKGETAIGARLFREGQSAAKRRGYRTTRRRLSRTRWRLXFLRDFFAPHITKIDPDFFLRQKYSEISPKDKERFKYEKRLFNDRTDAEFYEAYPSMYHLRLRLMTDTSQADPREIFLAIHHILKSRGHFLTPGDAKDFNTDAVNLGDVFRDLTEAYAQVYPDLELTFDSAQADDFKAKLLDEQATPSDTQKALVNLLLRSDGEKEIVKKRKQVLTEFAKAITGLKNKFNLALGTEVDEADASKWQFSMGQLDDNWSNIEASMTDQGTEIFEQIQDLYRARLLNGIVPAGMSLSQAKVADYEQHKKDLELFKTYLMKLDDRELAKTIRGLYNRYIDGDDGKPVLREDFVKALTKEVMAHPNEVSEQLLN…	Bacteria; Terrabacteria group; Firmicutes; Bacilli; Lactobacillales; Lactobacillaceae; Lactobacillus; Lactobacillus rhamnosus
C1	11	UniRef100_A0A370AG24	KFMLTSHEAFMKRRALFGQTIYPRRDFKPGTLTPIKQDRSQEMYGGYKNLTAAYMCIVKVQRKQKKPAEYRVVRVTNESLPALQNARSMGIEAYDRCLKQVLVKTNQILRKTKDPNSDPLEFKVLLDHVRYHQLIISAGQKFMLGGYEYKADCMQLVLSNASMKALSTRVVALKEAKDEPLVQVYREILEVVNKYFNLFDDKNFRANLNNFYEEFKELLVTNVYSDTGNKIIQRGQRETLTAILRGLHANMDAVKYTDKGTPFGKFQTLNGIQLAEDSVIQYTSPAGLKVRTVKLRDL	UniRef100_A0A370AG24	MKRREAGEITPWNFNQKVDIKETANRFIKRLTTKDTYLMAEDVLPKESLIYQRFEVLNELNAIRINGRRLSIENKQLAFQQLFVAGKQKSVSIKQFSNFVNSMLKLPNKPKITGFAGQHHFLAKLSTYHDFKQIFGAKADQTNLQSDFEKIVEWSTIFEDRHIYREKLNEIQWLSAAQIDQLVLIRNRGWGRLSRRLLTGLRDEDGQTVLDCLWTTTDNFMGVISKSAFAQAIEDENRTQIKAHGLEDILDQAFMSPQNKKAIRQVLKVVDDIEQTLGCPPQKIMIEFTRNPDKKKQRTTTRLDKVKQAYKAVAEQLAGQSIVTELSQYAQHHSTLSDAYYLYFMQLGRDLYNGEPLNIDSPTLDIDHILPQAFLKDDSLDNRALTEKPINNTKSAVFP…	Bacteria; Terrabacteria group; Firmicutes; Bacilli; Lactobacillales; Lactobacillaceae; Lactobacillus
C1	11	UniRef100_UPI00068EE182	KFMLTSHEAFMKRRALFGQTIYPRRDFKPGTLTPIKQDRSQEMYGGYKNLTAAYMCIVKVQRKQKKPAEYRVVRVTNESLLALQNARSMGIEAYDRCLKQVLVKTNQILRKTKDPNSDPLEFKVLLDHVRYHQLIISAGQKFMLGGYEYKADCMQLVLSNASMKALSTRVVALKEAKDEPLVQVYREILEVVNKYFNLFDDKNFRANLNNFYEEFKELPVTNVYSDTGNKIIQRGQRETLTAILRGLHANMDAVKYTDKGTPFGKFQTLNGIQLAEDSVIQYTSPAGLKVRTVKLRDL	UniRef100_UPI00068EE182	MKRREAGEITPWNFNQKVDIKETANRFIKRLTTKDTYLMAEDVLPKESLIYQRFEVLNELNAIRINGRRLSIENKQLAFQQLFVAGKQKSVSIKQFSNFVNSMLKLPNKPKITGFAGQHHFLAKLSTYHDFKQIFGAKADQTNLQSDFEKIVEWSTIFEDRHIYREKLNEIQWLSAAQIDQLVLIRNRGWGRLSRRLLTGLRDEDGQTVLDCLWTTTDNFMGVISKSAFAQAIEDENRTQIKAHGLEDILDQAFMSPQNKKAIRQVLKVVDDIEQTLGCPPQKIMIEFTRNPDKKKQRTTTRLDKVKQAYKAVAEQLAGQSIVTELSQYAQHHSTLSDAYYLYFMQLGRDLYNGEPLNIDSPTLDIDHILPQAFLKDDSLDNRALTEKPINNTKSAVFP…	Bacteria; Terrabacteria group; Firmicutes; Bacilli; Lactobacillales; Lactobacillaceae; Lactobacillus; Lactobacillus paraplantarum
C1	11	RRG02949.1	KFMLISQEVYTRRDAMFNQTIYPAKEANRRKLIAIKQGKPVDVYGGYSGSVDAYMAIARIHDKKGDKYKVVGVPVRALGTLNTAHDKEDYDAKLKQILVPKFTKVKKSRKTGEITKKVEDFEIVLGKVMYRQLVIDGDKKFMLGSSTYQYNAKQLVLSDDSFDTLASKGTFDSEEDSKRLVAVYDEIVEKVNRYFSLYDRNSFRKGLQNGHKKFEELPNSTIFKGNKKIHTGKKEILNEILNGLHADATFGHLKDLGISTPFGFLQESRGITLSQSTLICYQSPTGLFEHRVSLKDL	RRG02949.1	MRGIYFIGLDIGTSSIGWVVVDENGKILRIKGKTAIGARLFREGQIAEERRLYRTTRRRLNRRKWRLKLLDEIFDPYITPVDATFFARLKQSNLSPKDQNRDWTGSMLFPDRTDRKFHEDYPTIYHLRHQLMTEDRKFDIREIYLAIHHIVKYRGNFLNTTPVSSFSVSDVKFDEQFDRLNELYAAVSPDEPFAINGDNSKAIETLLLSDETKKFDKQKQSAKLILSETGDKALDKENTKVATQISKAILGYKTQLDVLLKYDAINSSAWKIELDDENIDDTLPGLLSQLDENRQEMVSIIQNLYAQVTLNQIVPNGMSLSESMIEKYNDHRDHLKLLKQLEDKIDDPKKKKGLEAAYDAYVGKNMKVANQDVFYASVKKNLDDSDLAKQIAALIEAQK…	Bacteria; Terrabacteria group; Firmicutes; Bacilli; Lactobacillales; Lactobacillaceae; Lactobacillus; unclassified Lactobacillus; Lactobacillus sp.
C1	11	WP_057866106.1	KFMLISQEVYTRRDAMFNQTIYPAKEANRRKLIAIKHGKPVDVYGGYSGSVDAYMAIVRIHDKKGDKYKVVGVPMRALEILNATHDKKDYDAKLKQILVPKFTKVKKSRKTGEITKKVEDFEIVLGKVMYRQLVIDGDKKFMVGSSTYLYNARQLVLSDSSLDTLASKGTLDSDADSKRLVAVYDEIVEKVDKYFPLYDKNAFRSGLHKGRDKYLLLPNRSTFNGAKKVHSGKREILNEILNGLHANATLGGLKDLKISTPFGKMQGQSGIPLSSNTIICYQSPTGLFEHRVSLKDL	WP_057866106.1	MRGNYHIGLDIGTSSIGWAVIDDNAKVMRAKGKTAIGARLYNEGQTAADRRLFRTTRRRLNRRKWRLKLLDEIFDPYITPVDAAFFARLKQSNLSPKDQNRDWTGSMLFPDRTDRKFHKDYPTIYHLRHKLMTEDHQFDIREIYLAIHHIVKYRGNFLNTTPVSSFSVSDVKFDEQFDRLNELYAAVSPDEPFAINGDNSKAIETLLLSDETKKFDKQKQSAKLILSETGDKALDKENTKVATQISKAILGYKTQLDVLLKYDAINSSAWKIELDDENIDDTLPGLLSQLDENRQEMVSIIQNLYAQVTLNQIVPNGMSLSESMIEKYNAHRDHLKLLKQLEDKIDDPKKKKGLEAAYDAYVGKNMKVANQDVFYASVKKNLDDSDLAKQIADLIEAQK…	Bacteria; Terrabacteria group; Firmicutes; Bacilli; Lactobacillales; Lactobacillaceae; Lactobacillus; Lactobacillus diolivorans
C1	11	MGYP000995724925__WP_056972333.1	KYMLVSHEVSTRQGAMFKQTIFPAAADAKSKLIPIKNDKPTAIYGGYTNNNDAYLAIIKLAKTGQFKVVGVPQRAIVKLKQAYDKETGDYSNVLYKVLEPKFVKKKVNRKTGEITYQVEKFKIVVPKVPYRQLVIDGDQKFMLGSSTYKYNAKQLVLSENAIKILDKKSFDQSGYKSSDLDTVYDEILSQVDRYFSMYDKNKFREGLHNGKKYFQRLPMIDNVEKGKIKENGKFKLLNEILIGLHANPSFGNLKSLGISTPFGMMQFASGISLSENAILCYQSPTGIFERRVALKDL	WP_056972333.1	MDFTADVSELNESFMQIHTESKFEIDTAKVQEISQLLLDNKITRMDRQKQVANVLAKNSGDKEADKINKKIATEFCKAVLGNKAKFNVILGEDAVDSDWSFKMDDENSDEEIEILMGQTNGQQQNVLRIIHQWYSQITLNGIVPDGQMISESMIDKYELHRKHLLLLKQQIKVTKDKKKAQQLHEAYEQYVHGTGAKKKLTQDDFYSKVTKNLETSDFSDEIKKQINAETFMPKQRTSANGVIPHQLHQQELDKIIEKQAKYYPFLAELNPDTKRQNIAKYKLDELIAFKIPYYVGPLITTEDQKKTSGKSFAWMVRKEPGKITPWNFDQKVDKMASADQFIRRMTTKDSYLITEDVLPAESLIYQKYKVLNELNMIRVNGNKLTKHDKQNIYQQVFEK…	Bacteria; Terrabacteria group; Firmicutes; Bacilli; Lactobacillales; Lactobacillaceae; Lactobacillus; Lactobacillus acidipiscis
C1	11	WP_057869662.1	KYMLVTHEVLTRQGAMFKQTVYSAAVAGSKKLIPVKEDRPIDIYGGYTNNNDAFLAIVKVTKKKQYMVVGIPQRAVVKLNDAAKQGSKAYQKVLYNVIKPQFIKKKKDRKTGKITQKLENFEIVVSKTLYRQLIIDGDQKYMLGSSAYKYNAKQLVLSEYALEVLDRSIFEKKEYTTVDLDNVYDEILAQVDKYFSLYDKNKFRQKLHESRKIFTELPINNLFSGTKLLKSGKRETLNEILEGLHANATKKDLKSLKFSTPLGMIQYPSGIILSENAILCYQSPTGIFERRVTLKDL	WP_057869662.1	MENNRYNVGLDIGTSSIGFAVTDEQDELVQVKGKNYIGVRLFKEGQTASERRSFRTTRRRLKRRKWRLGLLEEIFAPYLAQGDPYFLARMKESNISPRDERKKYYGSLLFSDDTVFYDKYPTVYHLRHALMTEDRKFDIREIYLAVHHIIKYRGNFLINTLINEFSSKAVDFKKDADILNDLFEQFYISDINDSFQLNTADMNEISELLLDNSKTRLDRQRESLKKLAKKVDDISVAKKHQKIATEFSKAILGNKAKFDVILNVTTDSSNDWSFKLEDEDADEKIVVLLEELNTPQQEALNIIHQWYSQISLNGIVPDGKSISEAMISSYELHKEHLALLKQQINNTKDKKKAHGLHEAYNEYVHGNNNKKLNQADFYSKVKQNLESSLITDEILELIN…	Bacteria; Terrabacteria group; Firmicutes; Bacilli; Lactobacillales; Lactobacillaceae; Lactobacillus; Lactobacillus hordei
C1	11	WP_106483293.1	KKILVTREVHINHGALYNQTLYKAKDDKASGQGGRQLIQAKANRPTAIYGGYSGKTVAYMCLVRITEKKGDLYRICGVQTAWVDELEQIDDATIKLQRLTVLLTPQFTTTKKQKGEVVAVVKPFEVVLPKVLINQRFYDGGQELTLASATYKNNAQELVLDKKAVQVLNGQLPKAELKAQATVVYDQILERVQKHFPLYDMSSFREKLAEGREIFNELPWQDQWENRKMIQAGQKTILNRILIGLHANAAMSDLKPLGIAMPFGMFQKKSGIVASDTQIIYQSPTGLFERRVALKDL	WP_106483293.1	MNKPYNIGLDIGTNSIGWSVVDDQSQLVRIKGKLGYGVRLYDEGQTAEDRRLFRTTRRRLKRRKWRLGLLREMFEPYITPQDATYFLRQKQSNLSPKDLRKQQPQIGLFNDRLDSDFHYQYPTIYHLRYALMTEKRQFDLREIYLAMHHIVKYRGHFLNAAPATSFKSGEIDLAKDFAALNRIFERVFSEVGFSLSESNLDEIKSILLDNNLSASVRQRKALPLIYQTAASKDSEKQYKAIATELLKAILGLKAKFNLITGIEVEDVKAWTLSFNAEDFDAKLSDLNIADNDDAVQIIEILRALYSGVLLTGIVPEGQSISQAMIDKYEAHKAHLIMLRSIREQLSDKENKALEKAYDDYIDHPEDKQHGSREDFYAAITKVLKKDSEDTNIIEILKLI…	Bacteria; Terrabacteria group; Firmicutes; Bacilli; Lactobacillales; Lactobacillaceae; Lactobacillus; Lactobacillus fuchuensis
C1	11	UniRef100_A0A2T4XLN0	KKMLVTHEVTTDHGALYGQTIYGARFDAANPGKTMDLIPISRERLTNLYGGHSNQRSAYLALVAFDLKNTHQYKVMAVPINMLQELSAKDDDEKEHYLLDWFVGQQKLRMRRNMKNLKMVLPHVFLGQRVNDYRYGQWHSFGLGTDEMVRNYQQLVLSLRAQRVLVVNKRHEPKDSELVQVYDEVSHQVKRYFPLYKKNLFIDKILDGRDKFLALPLEDQWDEPHKKVVLRGKISVMNDLLLGLHANASVKKIPELGITTPLGFLQDKGGIILTKDATITFESPTGLFRREVALRNL	UniRef100_A0A2T4XLN0	MGAKYGIGLDIGTGSLGWSVVDEQGRPRDVKGQRGLGVYLFKEGEAAAERRGFRAVRRRISKRRWRLRLLREIFDEHVSQIDENFFARLKASNVAKGDERHHQKFRLFNNRRDADFYQDYPTMYHLRWALMTDDRQHDIREIYLALHHMVKYRGNFLRNGNPATFKPGNINLGNDFSEINELWEGLFGEASLQLPTSDLDILKAMLIANQGTRSDKQKQVKNYLAKRVATGKEEVSLVGELAKAMVGLKTNVAMLVGVKVDKSDQSRWKFSLSDIEDHQDILDELPESAQQIIDVLVNLQASVQLTEIIPNNQDFSQSMVQRYDDHRKHLSWLRDYASEQTDEKRKTGILATYDHYIDGIMRSSGSKKAVSTSDFYKELEKFLKDDITKSTLAAKIEKA…	Bacteria; Terrabacteria group; Firmicutes; Bacilli; Lactobacillales; Lactobacillaceae; Lactobacillus; unclassified Lactobacillus; Lactobacillus sp. PFC-70
C1	11	UniRef100_A0A4Q9Y2N6	KFMLTSHEAFTKRRALFGQTIYPRRDFTPGTLMPIKQDRSQEMYGGYKNLTTAYMCIVKVQRKKKKPAEYRVVRVTNESLPALQRARTKGPKAYDQCLKQALVSANQILRKSKDPNSEPLEFKVLLDHVLYHQLIISAGQKFMLGGYEYKAGCMQLVLSDASMKTLSTRIVDLKKAKDEPLVRVYQEILEVVNKYFTLFDDKGFRANLNNFYEKFKTLPVTNVYSDTGKLVQRGQRETLNAILRGLHANMDAIKYTDKGTPLGKFQTLHGIQLAEDSVIQYTSPAGLKVKIVKLRDL	UniRef100_A0A4Q9Y2N6	LNLQSTNQLETDFEFDLDHIEHIQKLLLGKQPKKERVTALNGQLPKLVGDNATDEKRKVIAKEFVKALVGNKFDLAKILNLSVSDVKSWQFYMTDEDVDDTIANLVDELDENRKQIARLLQVTYSQVMMYRLLHGNRLLSGAMIERYNRHAEHWALLKRLFPALDEQQRTAIIHAYTAYTGHSRSDHVLSSEELGKKIKSILNKRKELDGVTEILQLIDNTEFMPKQRDAVNGVIPHQLHQRELELIIQNQQQYYPFLAVKANPGDKETMIEQLLSFRVPYYAGPLVDRDFIKISNNQKQIARNTKFAWMKRREAGEITPWNFNQKVDVKETANRFIKRLTTKDTYLMAEDVLPKESLIYQRFEVLNELNAIRIDGRRLSVENKQLAFQQLFVAGNQKT…	Bacteria; Terrabacteria group; Firmicutes; Bacilli; Lactobacillales; Lactobacillaceae; Lactobacillus; Lactobacillus paraplantarum
C1	11	KIS03029.1	RKVIVTHELSTRHGAMYDQTLYKASDDKDSGRGGKQLIRKKDNLPTEIYGGYTGSTDAFMSIIRMKKKDKLYYKVIGVPTRVAHEVLQSDGKINIFTLNKFIEQKLTKEKVNKKTGAITRITDWFELVIAKVMYGQVIDDGGQPFMLGSSTLPYNVRELYLAKDLVKVINKGSTSKSSYLDVYDELVKSLNKYFPMYDRNMFRQKITDARDKFEKLPKRDKVSNGKLQQIGQVTIIDRILIGLHTNAGVSNLKDLGIATPFGFMQQGNGISLTSTAKIIYQSSTGLFEKSKALDDL	KIS03029.1	MKKRNYNIGLDIGTSSIGWTIVDDNAQIMRAKGKNGYGVRIFAEGKTAADRRGFRTTRRRLKRRKWRLRLLQEFFEPYILPIDENFFMRQKESNLVPQDPNKHFKGSILFNDRTDQEFHEQYPTIYHLRYALMTEHRQFDVREIYWAIHHIVKYRGHFLNSTLASKFKGGELRLADKFESLNKLFLRVQAETGFELSEDNVDKIKTVLLDNGKSRLDRQREVLKIVYLTSEDKDTEKKRKAVATEFIKAVLGLKTKLFIVLAKNPTAETDWKFSFDAEDIDDKLDSISEQLTDDDHEIVELISEIHSIITLTGVVPEGMGLSESMIAKYDQHQLDLKKLKSLMRDLDVKQARKLQDAYDEYIDGLKPSEEAFYSAVSSVIQKMDDPRAKKITAEIELEE…	Bacteria; Terrabacteria group; Firmicutes; Bacilli; Lactobacillales; Lactobacillaceae; Lactobacillus; Lactobacillus wasatchensis
C1	11	WP_049173194.1__WP_152937232.1__WP_077069534.1__WP_014569977.1__WP_064519204.1__MGYP000388495536	KRMLITHEVYFETADLFKQTIYAAKDSKERGGSKQLIPKKQGYPTQVYGGYTQESGSYNALVRVAEADTTAYQVIKISAQNASKIASANLKSREKGKQLLNEIVVKQLAKRRKNWKPSANSFKIVIPRFGMGTLFQNAKYGLFMVNSDTYYRNYQELWLSRENQKLLKKLFSIKYEKTQMNHDALQVYKAIIDQVEKFFKLYDINQFRAKLSDAIERFEKLPINTDGNKIGKTETLRQILIGLQANGTRSNVKNLGIKTDLGLLQVGSGIKLDKDTQIVYQSPSGLFKRRIPLADL	WP_064519204.1	MTKLNQPYGIGLDIGSNSIGFAVVDANSHLLRLKGETAIGARLFREGQSAADRRGSRTTRRRLSRTRWRLSFLRDFFAPHITKIDPDFFLRQKYSEISPKDKDRFKYEKRLFNDRTDAEFYEDYPSMYHLRLHLMTHTHKADPREIFLAIHHILKSRGHFLTPGAAKDFNTDKVDLEDIFPALTEAYAQVYPDLELTFDLAKADDFKAKLLDEQATPSDTQKALVNLLLSSDGEKEIVKKRKQVLTEFAKAITGLKTKFNLALGTEVDEADASNWQFSMGQLDDKWSNIETSMTDQGTEIFEQIQELYRARLLNGIVPAGMSLSQAKVADYGQHKEDLELFKTYLKKLNDHELAKTIRGLYDRYINGDDAKPFLREDFVKALTKEVTAHPNEVSEQLLN…	Bacteria; Terrabacteria group; Firmicutes; Bacilli; Lactobacillales; Lactobacillaceae; Lactobacillus; Lactobacillus rhamnosus
C1	11	WP_138426938.1	KRMLITHEVYFETADLFNQTVYAASDSKERGGTKQLIPKKKGYSTEVYGGYTHETESYNAIVRLTKNGKTVYQVLKIPTQYASKIAVASSVSAEEEKKVLYQILEKGFAKSGKGKQAVTAPFKIIIPRLGRESLFHNSKYGLFLLNTDTYYDNYQELWLSRENQKILKKLFSVKYDVVQMDHDALQLFDATATQVERFFKLYDINQFRAKIVNARDTFERLPVDSTESELGKIETLKRLLIGLQAKTPMSDLKNLGIKTKLGFLQAAGGIKLDSDTEIVYQSPTGLFKRKVRLADL	WP_138426938.1	MHIICTKAFHLHKILDATKYYSWLAAENPVKEHRDSKPYQLDELLNFRIPYYVGPMITEEEQRRSGENVFAWMVRKDPSGNITPYNFDEKVNREASANAFIQRMKTTDTYLIGEDVLPKQSLLYQKYEVLNELNNVRVNGCPLSTDQKKRLIRELFERHSSVTLKQFVENLVAHGDVAKRPNVRGLADEKRFLSSLSTYHQLKAILGDAIDDRDKLTDIEAIITWSTVFEDAAIFKTKLNEISWLDSKTRTSLSNIRYRSWGQFSHKLLDGLKLGNGHTIIQELVLSSRNLMQILTDETLKEEIATLNQEQLKPDSINEAIDDAYTSPSNKKAIRQVLNVVEDIKRAANDQSPSWLYIETADGGGHPGKRTLSRQKQIQAIYENTAKELIDSAVLGELE…	Bacteria; Terrabacteria group; Firmicutes; Bacilli; Lactobacillales; Lactobacillaceae; Lactobacillus; Lactobacillus casei group; Lactobacillus casei
C1	11	WP_129301484.1	KRMLITHEVYFETADLFKQTVYAAKDSKERGGSKQLIPKKKGYPTGIYGGYTQETGSYNALVRLTKAGKVVYQVFKISTQNAAEIAAARSLSAEEGNKKLCQILEKSLIKTNRDKKITVDLSDVVIPRLGKEALFHNSKYGLFLVNSDTYYHNYQELWLSREDQKILKKLFLTKYDLSEMDRDALHLFETIAKQVEQFFKLYDINQFRTKIPSAFDAFGELPVEGVDGEKGKIETLKQLLIGLQANPVRSELKNLGIKTPFGFLQAGKGINLDDDTEIIQQSPTGLFKRRVRLADL	WP_129301484.1	MTKLNQPYGIGLDIGSSSIGFAVVDANSHLLRLKGETAIGARLFREGESAAGRRASRTTRRRLSRNRWRLRFLQDFFEPHISSIDPDFFLRQKYSEISPKDKERFKYEKRLFNDRTDAQFYKQYPTMYHLRLRLMNDTSKADPREIFFAIHHVLKSRGHFLTPGDAKNFSTEDIDLNHIFPALNEAFAQAYPDLNLNFEASKTEKFKSILLDEDATSNDTQKALVKLLLADDGDKEVLKQQKKVLTEFAKAVAGLKAKFDVALGIEVSNSENWHFGMAQLEDKWSDIEPSLTDQGMEIFEQIQDLYRARLLNGIVPAGKTLSQAKVDDYEQHCKDLKLFKAYLKQLNDHDLAKHIRLLYDRYIDGDDAKPFLRDDFVKALKKEVTAHPTELAESLLERM…	Bacteria; Terrabacteria group; Firmicutes; Bacilli; Lactobacillales; Lactobacillaceae; Lactobacillus; Lactobacillus casei group; Lactobacillus chiayiensis
C1	11	WP_064657291.1	KRMLITHEVHFDMADLFDQTIYAAKDSKERGGSKNLIQKKQGYLTGIYGGYSTERGSYVSIIRTFKKGAPIYNIVNISTADVSLLSDKQRVSEASADVLLKELIKKKLAKRKSGENTKSGAFEIVLPRVGKNTLFKNKKYGLFLVESTTEFHNYQELWLPRNDQMLIKSIQSHKIEESKADYELTRMYRNIASQVDHYFGLYTIRKFSEKLTASINDYGALPVYKSETTDGKYEVLSNLFEGLGSGTSTGNLTAVKLQPNFGRVYLTSGIVLEDDTSIIYQSPTGLFERSVKLADL	WP_064657291.1	MTKLNQPYGIGLDIGSNSIGFAVVDANSHLLRLKGETAIGARLFREGQSAADRRESRTTRRRLSRTRWRLSFLRDFFAPHITKIDPDFFLRQKYSEISPKDKDRFKYEKRLFNDRTDAEFYEAYPSMYHLRLRLMTDASQADPREIFLAIHHILKSRGHFLTPGAAKDFNTDEVDLKHIFPALAEAYAQVYPDLELNFDSALADDFKAKLLDEDAKPSDIQKALVNLLLSSDGEKEIVKKRKQVLTEFAKAITGLKTKFNLALGTEVDEADASNWQFSMGQLDDKWSNIETSMTDQGTEIFEQIQELYRARLLNGIVPAGMSLSQAKVADYGQHKEDLELFKTYIKKLNDHELAKTIRGLYDRYINGDDAKPFLREDFVKALTKEVTAHPNEVSEQLLN…	Bacteria; Terrabacteria group; Firmicutes; Bacilli; Lactobacillales; Lactobacillaceae; Lactobacillus; Lactobacillus rhamnosus
C1	11	WP_048482595.1	KRMLITHEVHFDMADLFDQTIYAAKDSKERGGSKNLIQKKQGYLTGIYGGYSTERGSYVSIIRTFKKGAPIYNIVNISTADVSLLSDKQRVSEASADVLLKELIKKKLAKRKSGENTKSGAFEIVLPRVGKNTLFKNKKYGLFLVESATEFHNYQELWLPRNDQMLIKSIQSHKIEESKADYELTRMYRNIASQVDHYFGLYTIRKFSEKLTASINDYGALPVYKSETTDGKYEVLSNLFEGLGSGTSTGNLTAVKLQTNFGRVYLTSGIVLEDDTSIIYQSPTGLFERSVKLADL	WP_048482595.1	MTKLNQPYGIGLDIGSNSIGFAVVDANSHLLRLKGETAIGARLFREGQSAADRRESRTTRRRLSRTRWRLSFLRDFFAPHITKIDPDFFLRQKYSEISPKDKDRFKYEKRLFNDRTDAEFYEAYPSMYHLRLRLMTDASQADPREIFLAIHHILKSRGHFLTPGAAKDFNTDEVDLKHIFPALAEAYAQVYPDLELNFDSALADDFKAKLLDEDAKPSDIQKALVNLLLSSDGEKEIVKKRKQVLTEFAKAITGLKTKFNLALGTEVDEADASNWQFSMGQLDDKWSNIETSMTDQGTEIFEQIQELYRARLLNGIVPAGMSLSQAKVADYGQHKEDLELFKTYIKKLNDHELAKTIRGLYDRYINGDDAKPFLREDFVKALTKEVTAHPNEVSEQLLN…	Bacteria; Terrabacteria group; Firmicutes; Bacilli; Lactobacillales; Lactobacillaceae; Lactobacillus; Lactobacillus rhamnosus
C1	11	UniRef100_UPI00123A7715	KKVLVTHEVHANTGAMYDQTLYPAKLDKSLGHKGAKQLIRKKNNKPTELYGGYTGSKDAFMSIVRLKKKDEIYYKVVGIPVRVADSVQQGKKIDIDKLTDYIQTKFTTEKTIKKTGKVTRKVEWFELVMPKVLYSQPIIDGGQQFMLGSSTLPYNNVELYLSKETIKKIAGQKSKYSLEDVYDEIIIALNKYLPLYDTNQFRMKLTAARNKFSSFPEQNIIKNGKVIEVGQANVLEKILIGLHTNSTCLGIKELGIATPLGFMQQSRGIRLSEGAVVKFLSPTGLFEKSIQLKDL	UniRef100_UPI00123A7715	MAKKNYNIGLDIGTSSIGWAITDDNYNLMHAKGKYGYGTRIYSEGQTAAERRGFRTTRRRLNRRKWRLRLLQDFFEPYILPVDEAFFMRQKQSNIVPQDEKKQYPGSILFDNVTDQDFYNKYPTIYHLRQALMTEDRQFDIREVYLAIHHIVKYRGHFLNSAPVSSFKSGKLDLKRRFNEINEAFKSVYPDLDITFKIDNAEKIKELLLDTNRSRSQRQQEASKLIYEPSADIEVKKTQAGVAKQFLNGVLGLKSRFNLVTNIESDDDAVWQFSLDSDTADDALDTIIAQLDDFAINVVDIINEVHSAVTLAGVVPEGQGLSESMIEKYEEHKADLKQLKAVEKLVDKKSADKLEAAYDKYIHGFNSKPFIKEDFYKAVKDELNKVPGFEAQAIKSRID…	Bacteria; Terrabacteria group; Firmicutes; Bacilli; Lactobacillales; Lactobacillaceae; Lactobacillus; Lactobacillus nenjiangensis
C1	11	WP_137602299.1	KKVLVTHEVHANTGAMYDQTLYPAKLDKSLGHKGAKQLIRKKNDKPTELYGGYSGSKDAFMSIVRMKKKDEVYYKVVGIPVRVADSVQQGKKIDIEKLTDYIQTKFTTEKTSKKTGKVTRKVEWFELVLPKVLYGQPVIDGGQQFMLGSSTYKHNLRELFLTKKSIIALERGGTDSQFEDVYSEIVTKINKYLPLYDTNKFREKITDGKNKFAQLTNENEYKNNQLISFGKREILERLLIGFHANAAVSDLKILGITTPLGQLQSPNGITLTQNAIVNFESTTGLFARSISLKDL	WP_137602299.1	MAKKNYNIGLDIGTSSIGWAITDDNYNLMHAKGKYGYGTRIYSEGQTAAERRGFRTTRRRLNRRKWRLRLLQDFFEPYILPVDEAFFIRQKQSNLVPQDEKKQYPGSILFDNVTDQDFYNKYPTIYHLRQALMTEDRQFDIREVYLAIHHIVKYRGHFLNSAPVSSFKSGKLDLKRRFNEINEAFKSVYPDLDIAFKIDNADKIKELLLDTNRSRSQRQQEASKLIYEPSADVEVKKIQAGVAKQFLNGVLGLKARFNLVTNIESDDDAVWQFSLDSDTADDALDTIIAQLDDFAINVVDIINEVHSAVTLAGVVPEGQGLSESMIEKYEEHKADLKQLKAVEKLVDKKSADKLEAAYDKYIHGFNSKPFIKEDFYKAVKDELNKVPGFEAQAIKSRID…	Bacteria; Terrabacteria group; Firmicutes; Bacilli; Lactobacillales; Lactobacillaceae; Lactobacillus; Lactobacillus nenjiangensis
C1	11	WP_057890055.1__KRL55516.1	KKVLVTHEVHENSGAMYDQTLYPAKLDKSLGRKGAKQLIPKKDDMPTALYGGYTGSKDAFMSIVRLKKKDEVYYKVIGIPVRIADSVQHGKEVDVEALTQFIETKFTKENLNKKTGEITRKVEWFELVLPKVLFGQAVFDGGQPFMLGSSTYPHNLRELVLTKDSVKKIAGKESNKSYLDAYDEIMEAMNKYFPLYDTNKFREKVIEGRSKFIDLPDKDEYENNKLVQVGKSTIIDRMFIGLHANAARTDLKNIGITTPFGFMQQASGIKLTKDTVVLFQSSTGLFERKVALKDL	KRL55516.1	MDDNYQLMHAKGKYGYGTRIYSEGQTAADRRGFRTTRRRLNRRKWRLRLLQDFFEPYILPQDEAFFIRQKQSNLVPQDTKKQYPESVLFDDTSDKDFYTEYPTIYHLRQALMTENRQFDIREVYLAIHHIVKYRGHFLNNAPVKTFKSGNLDLAIKFNELNEEFKSVYPDLELQFNLDQIDEIKKILLDSTKSRFDRQGEAVKLIYTVSEVKTIEKLQNKIVKQFLSGILGLNTRFDVLTNTESDDSMWKFSLDSESSDDALDEIIAQLDDPAIHVVELVNEIHSSITLAGIVPEGQGLSESMVEKYEAHKAHLQLLKAVEKLVDKKAADKLEVAYDQYINGKDSKQFIKEDFYKAVQSEIKGVAGDEVAEINQLIELDQFMPKQRTKENGAIPHQLHQ…	Bacteria; Terrabacteria group; Firmicutes; Bacilli; Lactobacillales; Lactobacillaceae; Lactobacillus; Lactobacillus oligofermentans; Lactobacillus oligofermentans DSM 15707 = LMG 22743
C1	11	WP_074029542.1__WP_105307873.1__WP_087841903.1	KRLLVTREVRKNYGAMFKQTLFKANDARSKTLIPKKNNMKTNVYGGYSSQELAYLTVVRVSHKNGFGFLVVGIPTRLVADIDHYQSQGLTIKQATHKAIESRFTKINRKTGRVTVSDYEVILPKVCLDQVIRDQIKGKKYRFLLGSDQDYHNMQQLYLPLSTQRAFNGHRNESCKQRSDDLMVVYDVVLTQLQQYFPLHTSRNFDQIVKQARESFVALENDPQKDVKQFGKREILNSLFIGLHANATRSDLSVIGLSGQFGRLQSRGGIKLTDQAEIIYQSPTGLFERKVALKDL	WP_087841903.1	MKEPYGVGLDIGTNSVGWTVVDASGHVRKIKGQTGIGVRLFKEGAAAADRRGFRTTRRRLKRVKWRLRLLREFFDQPISKVDINFFARRKYSDISPRDPNYNGLEKTLFNDRSDQDFYHDYPTIYHLREALMTQNRKFDVREIYLAIHHIVKYRGNFLRNDAATAYRSGTLDLQQHFETLNHLFSQADLELNLNLTTDVALLDSIKQTLVRTDISRSDRQKLIMPLLAVLTGATTAEKKRQKAVVTEFAKALVGNKTKIDVLTLTDIDATEAKDWAFSLEENQDKLPGIEDRFSEVGQQIIDEVIRLYASVNLAQLIPEGKRFSQSMVEKYKRHGEDLKLLKAYIRSQSDAKRGRAIRATYDQYIDGVKSKQVTQEAFQKALGKFVDADVDLNSWAAQI…	Bacteria; Terrabacteria group; Firmicutes; Bacilli; Lactobacillales; Lactobacillaceae; Lactobacillus; Lactobacillus plantarum
C1	11	WP_128536820.1	KRLLVTREVRKNYGAMFKQTLFKANDARSKTLIPKKNNMKTNVYGGYSSQELAYLTVVRVSHKNGFGFLVVGIPTRLVADIDHYQSQGLTIKQATHKAIESRFTKINRKTGRVTVSDYEVILPKVCLDQVIRDQIKGKKYRFLLGSDQDYHNMQQLYLPLSTQRAFNGHRNESCKQRSDDLMVVYDVVLTQLQQYFPLHTSRNFDQIVKQARESFVALENDPQKDVKQFGKREILNSLFIGLHANATRSDLSVIGMSGQFGRLQSRGGIKLTDQAEIIYQSPTGLFERKVALKDL	WP_128536820.1	MKEPYGVGLDIGTNSVGWTVVDASGHVRKIKGQTGIGVRLFKEGAAAADRRGFRTTRRRLKRVKWRLRLLREFFDQPISKVDINFFARRKYSDISPRDPNYNGLEKTLFNDRSDQDFYHDYPTIYHLREALMTQHRKFDVREIYLAIHHIVKYRGNFLRNDAATAYRSGTLDLQQRFETLNHLFSQADLELNLNLTTDVALLDRIKQTLVRTDISRSDRQKLIMPLLAVLTGATTAEKKRQKAVVTEFAKALVENKTKIDVLTLTNIDATEAKDWAFSLEENQDKLPGIEDRFSEVGQQIIDEVIRLYASVNLAQLIPEGKRFSQSMVEKYKRHGEDLKLLKAYIRSQSDAKRGRAIRATYDQYIDGVKSKQVTQEAFQKALGKFVDADVDLNSWAAQI…	Bacteria; Terrabacteria group; Firmicutes; Bacilli; Lactobacillales; Lactobacillaceae; Lactobacillus; Lactobacillus plantarum
C1	11	WP_021338270.1	KRLLVTHEVRENYGAMFKQTLFKASDNKSKTLVPKKNHMETSVYGGYSNQETAYLAIVRIPFKSGFKFIVVGIPTRMVAKIKHYQSLGATLKQATHKVIEPKFTKISRKTKQTVISDYEVVLPKVYLDQVVRDQVKGQMYRFSLGSDKEYHNVQELYLPLSIQQAFVGHYDESDDQRSNDLVKVYDAALKQLQRYFPLHLSRNFDQVANQAHQSFEGLKNNVQKSDKQLGKKEVLNSLFVGLHATATRSNLSVLGMSKDFGRLQSRSGITLTDQAEIIYQSPTGLFERKVALKDL	WP_021338270.1	MNEPYGVGLDIGTNSVGWTVVDMNGRVRKVKGKTALGARLFKEGATAEDRRGFRTTRRRLKRVKWRLRLLREFFDQPISKIDPNFFARRKYSDISPRDPNYNGLAKTLFNDRTDKEFYDDYATIYHLRDKLMTSNRKFDIREIYLAIHHIVKYRGNFLRTGPASQYGSASLHLATSFQKLNDLFAQSEETLNLKLVTDEALLQQIQQILVRTDLSRSEQQRQIWPLMAVLTGASAAEKKRQKNVVVELSKALVGLKAKMNVVTLTEVDAAVVKDWTFTMEESQDKLPEIEEQLSEVGQQIMDEVIQLYASVNLAQLIPAGKRFSQHMVEKYKHHEKNLELLKTYIHSQSDSKRGREIRATYDRYIDGVDSKPVTQEMFYKDLMKYVEADATSNHLAAEI…	Bacteria; Terrabacteria group; Firmicutes; Bacilli; Lactobacillales; Lactobacillaceae; Lactobacillus; Lactobacillus plantarum
C1	11	WP_105960964.1	KRLLVTHEVRENYGAMFKQTLFKASDNKSKTLVPKKNHMKTSVYGGYSNQETAYLAIVRVPFKSGFKFIVVGIPTRMVAKIKHYQSLGATLKQATHKVIEPKFTKISRKTKQTVISDYEVVLPKVYLEQVVRDQVKGQMYRFSLGSDKEFHNVQELYLPLSIQQAFVGRYDESDDQRSNDLVRVYDAALKQLQRYFPLHLSRNFDQVANQAHQSFEGLKSNVQTSDKQLGKKEVLNSLFVGLHANATRSNLSVLGMSSSFGRLQSRSGITLTDQAEIVYQSPTGLFERKVALKDL	WP_105960964.1	MNEPYGVGLDIGTNSVGWTVVDMNGRVRKVKGKTALGARLFKEGATAEDRRGFRTTRRRLKRVKWRLRLLREFFDQPISKIDPNFFARRKYSDISPRDPNYNRLAKTLFNDRTDKEFYHDYPTIYHLRDKLMTSDRKFDIREIYLAIHHIVKYRGNFLRTGPASQYGSASLHLATSFQKLNDLFAQSEETLNLKLVTDEAQLQQIQQILVRTDLSRSDQQTQILPLMAVLTGASAAEKRRQKNVVVELSKALVGLKAKMNVVTLTEVDAGVVKDWTFTLEESQDKLPEIEEQLSEVGQHIMDEVIQLYASINLAQLIPAGKRFSQHMVEKYKHHEKNLKLLKAYIHSQSDSKRGREIRATYDRYIDGVESKPVTQEMFYKDLMKYVEADATSNHLAAEI…	Bacteria; Terrabacteria group; Firmicutes; Bacilli; Lactobacillales; Lactobacillaceae; Lactobacillus; Lactobacillus pentosus
C1	11	WP_154548804.1	KQMLVTQEVFTKKSALFDQTVYPSPARDSKTRSGLIPRKQGMDTELYGGYSGNKDAFFALVDVEKKKGHTLRIVGIPVRDFESLKNASNYSEKLMEIIKSQVLFDRNTGKSIRGILNVKIIIDKILYRQPILEDDSYYMLGSSKYRYSLKQISLSQRSMKYILDYIDDPDFNKHVAVHIEQQDEKQCLLSVYDEILEKMDKYLPLFDIRSFRQKLHDGREAFIALSSTEEALAINKILRGLHANAEISKLPELGFGQAALGALVSTSGIKISDDAVFIYQSPTGLFERRVKVSDL	WP_154548804.1	MAKPKNYTIGLDIGTNSVGWTVTDDQNNILRIKSRKAIGARLFEEGKVAAERRSFRTTRRRLSRRKWRIKLLEELFDEEISKVDPNFFARSHESWISPKDKRKRYSAIVFPTPEEDKKFHDEYPTIYHLRDRLMKDDQKHDIREIYVAIHHIMKYRGNFLHDESIETYRSGMSSLGGGDERTILSTKILDDLNNAFADNLATQGISVNSASADQINEIVISGHLNADSQKAIAKLLLPTTLSSDDKKQEKKTKKLVTDAAKNVASAWLGYKANFAAILNIQEVDKDKKKVYNFALQGADEEGKVETLESILSQDQIEIVDQIIRIRHAIVLSEIIPVGLTLSEAMIEKYDQHAKDLKNLKTVIRNLKDRKNAIKLQAIYDLYVNNRHADAAKAMKLAGV…	Bacteria; Terrabacteria group; Firmicutes; Bacilli; Lactobacillales; Lactobacillaceae; Lactobacillus; Lactobacillus porci
C1	11	MGYP000315890871	KRMLITHEVRFETADLFKQTVYGARDSKEAGGSKQLIPKKKGYPVDIYGGYFRENTAYLAVVKVTKKTETIFKVVKIATSQVAALNKARSRSTAEELSVLTELLKPKFSKVGKNGKITDTPFEVVLPRVPREQLFYNAKYGFFMVNSDTMFHNFQEIWVSRSDQKILQQIRKAKIDYPNVDQDLDNLFHNLADQIVKYFDLYSIAGFKEKISQSQNTFNDLAVDDTDQSVGKITVINELLKGPQANGMTGSLKVLKISTPFGFTQDKSGVLTKDSSIIYQSPTGLFERSVRLTDL	MGYP000315890871	MTKLGKPYGIGVDIGSNSIGFAAVDENSHLIRLKGKTVIGARLFEEGKAAAKRRAGRTTRRRLSRNRWRLSFLRDFFESHITPTDPNFFMRQKYSEISPKDKARYKYEKRLFNDRTDAEFYQQYSTMYHLRNRLMTDPSRADVREIYFAIHHILKSRGHFLTPGDAKDFNTNDVALDEIFPALQDAYAQVYPDLGITFDEDKENEFKTILLNEIATSIDTQRALVKLLLAEEDDKDILKQQKQVLTEFAKAVVGLKTKLNLALGTEVDSSEATAWNFSLGQLDDKWAGIESAMTDEGTEILDQIRDLYRARLLNGIVPTGKTLSQAKVDDYTQHHEDLQLFKAYLKQLEDDGTAKAIRQLYDRYIDGDDAAPFLRENFVKALTKDVTAHPNTKSPELLE…
C1	11	WP_003659473.1__WP_020751689.1	KRMLITHEVRFETADLFKQTVYGARDSKEAGGSKQLIPKKKGYPVDIYGGYFRENTAYLAVVKVTKKTETIFKVVKIATSQVAALNKARSRSTAEELSVLTELLKPKFSKVGKNGKITDTPFEVVLPRVPREQLFYNAKYGFFMVNSDTMFHNFQEIWVSRSDQKILQQIRKAKIDYPNVDQDLDNLFHNLADQIVKYFDLYSIAGFKEKISQSQNTFNDLAVDDTDQSVGKITVINELLKGAQANGMTGSLKVLKISTPFGFTQDKSGVLTKDSSIIYQSPTGLFERSVRLTDL	WP_020751689.1	MTKLGKPYGIGVDIGSNSIGFAAVDENSHLIRLKGKTVIGARLFEEGKAAAKRRAGRTTRRRLSRNRWRLSFLRDFFESHITPTDPNFFMRQKYSEISPKDKARYKYEKRLFNDRTDAEFYQQYSTMYHLRNRLMTDPSRADVREIYFAIHHILKSRGHFLTPGDAKDFNTNDVALDEIFPALQDAYAQVYPDLGITFDEDKENEFKTILLNEIATSIDTQRALVKLLLAEEDDKDILKQQKQVLTEFAKAVVGLKTKLNLALGTEVDSSEATAWNFSLGQLDDKWAGIESAMTDEGTEILDQIRDLYRARLLNGIVPTGKTLSQAKVDDYTQHHEDLQLFKAYLKQLEDDGTAKAIRQLYDRYIDGDDAAPFLRENFVKALTKDVTAHPNTKSPELLE…	Bacteria; Terrabacteria group; Firmicutes; Bacilli; Lactobacillales; Lactobacillaceae; Lactobacillus; Lactobacillus casei group; Lactobacillus paracasei
C1	11	EPC71426.1	KRMLITHEVRFETADLFKQTVYGARDSKEAGGSKQLIPKKKGYPVDIYGGYFRENTAYLAVVKVTKKTETIFKVVKIATSQVAALNKARSQSTAEELSVLTELLKPKFSKVGKNGKITDTPFEVVLPRVPREQLFYNAKYGFFMVNSDTMFHNFQEIWVSRSDQKILQQIRKAKIDYPNVDQDLDNLFHNLADQIVKYFDLYSIAGFKEKISQSQNTFNDLAVDDTDQSVGKITVINELLKGAQANGMTGSLKVLKISTPFGFTQDKSGVLTKDSSIIYQSPTGLFERSVRLTDL	EPC71426.1	MPYQLDELLNFRIPYYVGPLVTAKEQKAAQGGVFAWMVRKDPDGNITPYNFDEKVDREASANTFIQRMKTTDTYLIGEDVLPKQSLLYQRYEVLNELNNVRVNNEKLSIEQKQQVIRELFERHNSVTIKQFAENLRAHGDYAHIPEIRGLADEKRFLSSLSTYRQLKSLLPEAIDDPAKQADIENIIAWSTVFEDAAIFKTKLKEISWLGSEAITKLSNIRYRGWGQFSRKFLNGLTLGNGHTIIQELLLSTNNLMQILTDETLQKKMTELNADKLKTANINDAIDNAYTSPSNKKALRQVLRVVDDIKRAADGQDPSWLYVETADGGGTPGKRTRARQHQLQEIYANAAHELIDTAVRGELEDKISDKADFNDRLVLYFMQGGRDIYTGAPLNIDQLS…	Bacteria; Terrabacteria group; Firmicutes; Bacilli; Lactobacillales; Lactobacillaceae; Lactobacillus; Lactobacillus casei group; Lactobacillus paracasei; Lactobacillus paracasei subsp. paracasei; Lactobacillus paracasei subsp. paracasei Lpp126
C1	11	WP_094516034.1	KRMLITHEVLFETADLFKQTVYGARDSKEAGGSKQLIPKKKGYPVDIYGGYFRENTAYLAVVKVTKKTETIFKVVKIATSQVAALNKARSRSTAEELSVLTELLKPKFSKVGKNGKITDTPFEVVLPRVPREQLFYNAKYGFFMVNSDTMFHNFQEIWVSRSDQKILQQIRKAKIDYPNVDQDLDNLFHNLADQIVKYFDLYSIAGFKEKISQSQNTFNDLAVDDTDQSVGKITVINELLKGAQANGMTGSLKVLKISTPFGFTQDKSGVLTKDSSIIYQSPTGLFERSVRLTDL	WP_094516034.1	MTKLGKPYGIGVDIGSNSIGFAAVDENSHLIRLKGKTVIGARLFEEGKAAAKRRAGRTTRRRLSRNRWRLSFLRDFFESHITPTDPNFFMRQKYSEISPKDKARYKYEKRLFNDRTDAEFYQQYSTMYHLRNRLMTDPSRADVREIYFAIHHILKSRGHFLTPGDAKDFNTNDVALDEIFPALQDAYAQVYPDLGITFDEDKANEFKTILLNEIATSIDTQRALVKLLLAEEDDKDILKQQKQVLTEFAKAVVGLKTKLNLALGTEVDSSEATAWNFSLGQLDDKWAGIESAMTDEGTEILDQIRDLYRARLLNGIVPTGKTLSQAKVDDYTQHHEDLQLFKAYLKQLEDDGTAKAIRQLYDRYIDGDDAAPFLRENFVKALTKDVTAHPNTKSPELLE…	Bacteria; Terrabacteria group; Firmicutes; Bacilli; Lactobacillales; Lactobacillaceae; Lactobacillus; Lactobacillus casei group; Lactobacillus paracasei
C1	11	WP_003637375.1	KRLLVTHEVRENYGAMFKQTLFKASYNKSKTLVPKKNHMETSVYGGYSNQETAYLAIVRIPFKSGFKFIVVGIPTRMVAKIKHYQSLGATLNQATHKVIEPKFTKISRKTKQTVISDYEVVLPKVYLDQVVRDQVKGQMYRFSLGSDKEYHNVQELYLPLSIQQAFVGHYDESDDQRSNDLVKVYDAALKQLQRYFPLHLSRNFDQVASQAHQSFEGLKNNVQTSDKQLGKKEVLNSLFVGLHANATRSNLSVLGMSKDFGRIKSNGITLTDQAEIIYQSPTGLFERKVALKDL	WP_003637375.1	MNEPYGVGLDIGTNSVGWTVVDMNGRVRKVKGKTALGARLFKEGATAEDRRGFRTTRRRLKRVKWRLRLLREFFDQPISKIDPNFFARRKYSDISPRDPNYNGLAKTLFNDRTDKEFYDDYATIYHLRDKLMTSNRKFDIREIYLAIHHIVKYRGNFLRTGPASQYGSASLHLATSFQKLNDLFAQSEETLNLKLVTDEALLQQIQQILVRTDLSRSEQQRQIWPLMAVLTGASAAEKKRQKNVVVELSKALVGLKAKMNVVTLTEVDAAVVKDWTFTMEESQDKLPEIEEQLSEVGQQIMDEVIQLYASVNLAQLIPAGKRFSQHMVEKYKHHEKNLELLKAYIHSQSDSKRGREIRATYDRYIDGVDSKPVTQEMFYKDLMKYVEADATSNHLAAEI…	Bacteria; Terrabacteria group; Firmicutes; Bacilli; Lactobacillales; Lactobacillaceae; Lactobacillus; Lactobacillus pentosus
C1	11	WP_137615094.1	KRILVTREVFENRGALFNQTLYGASDNSGKLIPKKDGFETDVYGGYSGKTLAYLSIVKVATKTGFEYQVIGVPTIMVTKIERMVASGLSEKAALKQLIPECKKLDKKKWSFKEDEYEVVLPKVRFEQPVRDNVKGQVHRFLLGTDTYYHNAQELYLPLKTQRKFINKKVDESVRDTNLNDVFEATLNQINSYFSLYDINQFRDKVTAGRETFLSLEADNTTDGAKTILGKSGVLQNIFVGLHANATFGDLAVLGIKTPFGKLQVPGGLKLTDSTEVIYQSPTGLFERKVALKEL	WP_137615094.1	MVEKYGVGLDIGSNSIGWTVVDSNGHLIRVKGKMAIGARLFKEGKAAAERRGFRTTRRRLSRVKWRLRLLREIFDEPISKIDPNFFARRKYSAISPRDAQYDGSAKTLFNDRSDKEFYIKYPTIYHLRQALMTEKRQFDIREIYLAIHHIVKYRGNFLRSGDAASYRTVPLDLNTTFSRITTLLAEIDTELDLQLTTNVAQLTKIKAILLRSDLSRSDRQKQILPLIYTTTAETTDQKKQQKSVATELAKALVGNKAKVNIFTMTAIDPAVKSDWLFEMGSLQDVLPAIESNLEGAAMDLLNAVAELYAAINLAQLIPEGQTFSQSMITKYNQHRHDLQLLKDYVASQSDRSRGREIRATYDHYIDGEKHKQVTQEDFYKRLGKFTKDDVSTNKLAVEI…	Bacteria; Terrabacteria group; Firmicutes; Bacilli; Lactobacillales; Lactobacillaceae; Lactobacillus; unclassified Lactobacillus; Lactobacillus sp. 381-7
C1	11	MGYP001309424610	KQMLVTQEVFTRKSALFDQTVYPSPERDSKKRSGLIPRKRGMDTEIYGGYSGNKDAYFVLAEAVKDNGHFLQIVGVPIRALNTLKDSANYTEKLLEIIKPQVMFNKDTGKPIKGIKDVQILMDKIPYRQPVLEGGALYMLGSSTYKYSLKQISLSQESMKYILDYIDDTNFNKHVMVNIDHQDEKKCLLSVYDEILDKMDKYLPLFDINGFRKKLHDGREKFIKISAENEAEVVKDILRGLHANSEMTKPSGLGLTTALGFMQASRGIKLSDDAVFIYQSPTGLFERRVKVSDL	MGYP001309424610	MAKPKDYTIGLDIGTNSVGWVVTDDQNNILRIKGKKAIGARLFAEGKVAAERRSFRTTRRRLSRRRWRIKLLEELFDEGIAKVDPSFFARLHESWISPKEKRKHYSAIVFPSPEEEKNFHESYPTIYHLRDKLMKDDQKHDIREIYIAVHQMIKARGNFLHDESVETYRSGMSSLGGRSERTILNVQTLEELNDLFAENEGTEEVELNVASAEQINDILTGGHLNADSQKEIGNLLLPSSFPSFEDKAEEKQVKKLIKNVATNISKAWLGYKADFSTILNLTNVDKDQKKIFAFALQGGDEEDKVQELESLLEQSQTDIVDRLIEIRHAIVLSEIVPVGMTLSEAMIDKYEQHKEDLITLKAVIRNTKDKKNAAKLQAIYDLYVNNRHADLAKAMKLTG…
C1	11	WP_035172484.1__WP_035162660.1	KQMLVTQEVFTRKSALFDQTVYPSPERDSKKRSGLIPRKKGMDTEIYGGYSGNKDAYFVLAEAVKEKGHTLQIVGVPIRALNTLKNSANYSEKLLEIIKPQVMFNKKNGKPKKGVNDVRILMDNIPYRQPVLEGGALYMLGSSTYKYSLKQITLSQESMKYILDYIDDPSFNKHIMVNIDHQDEKKCLLSVYDEILDKMDKYLPLFDINGFRKKLHDGREKFVKLPVEKQAEVVKDILRGLHANSEMTKPSDLGLTTALGFMQAPDGIKISDDAVFIYQSPTGLFERRVKVSDL	WP_035162660.1	MAKPKDYTIGLDIGTNSVGWVVTDDQNNILRIKGKKAIGARLFAEGKVAAERRSFRTTRRRISRRRWRIKLLEELFDEEIAKVDPSFFARLHESWISPKDKRKRYSAIVFPSPEEDKKFHESYPTIYHLRDKLMKDDQKHDIREIYIAVHQMIKVRGNFLHDESVETYRSGMSSLGGRSERTILSVQTLEELNDLFAENEGTEEVELNVASAEQINDILTGDHLNADSQKEISNLLLPSSFPSFDDKAKEKQVKKLINNVATNISKAWLGYKADFSTILNLAKVDKDQKKIFAFALQGGDEEDKVQELESLLEQSQTDIVDRLIEIRHAIVLSEIVPVGMTLSEAMIDKYDQHKEDLITLKAVIRNTKDKKKAAKLQAIYDLYVNNRHADLAKAMKLTG…	Bacteria; Terrabacteria group; Firmicutes; Bacilli; Lactobacillales; Lactobacillaceae; Lactobacillus; Lactobacillus delbrueckii
C1	11	WP_009557865.1	KQMLVTQEVFTKKSALFDQTVYPSPARDSKTRSGLIPRKQGMDTEIYGGYSGNKDAYFVLAQVVKSKGHTLQVVGVPIRALRALANCSNYSEQLLKIVKAQVLFNKKTGKAKKGISDVRILLDKIPYRQPVLDGSAFYMLGSSTYKYNLKQISLSQQSMKYILDYIDDPNFNKHEMTKIDQQNEKECLLSVYDEILDKMDKYLSLYDINGFRKKLHVGRDKFIKLEVEKQAEAIKNVLRGFHANSDMTKLSDLGLSTSLGFMQASDGIKLSDNAVFIYQSPTGLFERRVKVSDL	WP_009557865.1	MAKPQNYTIGLDIGTNSVGWTVTDDQNNILRIKSKKAIGARLFEEGKVAAERRSFRTTRRRLSRRKWRIKLLEELFDEEISKVDPNFFARSHESWISPKDKRERYSAIVFPTPEEDKKFHNEYPTIYHLRDRLMKDDQKHDIREIYVAIHHIMKYRGNFLHDESIETYRSGMSSLGGGDERTILNTKILDDLNDAFADNLATQGISVNSASADQINEIVTSGHLNVDSQKAIAKLLLPTTLSSDDKKQDKKIKKLATDAAKNVASAWLGYKANFAAILNIQEVDKDKKKIYSFALQGADEEDKVETLESVLSQDQIEIVDRIIRIRHAIVLGEIIPVGMTLSEAMIEKYDQHAKDLKNLKTVIRNLKDRKNAVKLQAIYDLYVNNRHADTAKAMKLAGV…	Bacteria; Terrabacteria group; Firmicutes; Bacilli; Lactobacillales; Lactobacillaceae; Lactobacillus; Lactobacillus equicursoris
C1	11	MGYP000283634173__WP_119906237.1__WP_114893867.1__ALT47259.1	KQMLVTQEVFTKKSALFNQTVYPSPKRDGSKRSGLIPRKRGMDPEIYGGYAHNQDSYFVLAKIEKVKGYTLQIVGVPIRSLEIINKAEDFSTALLDIIKSKVMYNEKTGQPKRGIKNVEILVNKLPYRQPILEKDVSYMLGSSAYKYNIKQITLSRQSMKYILDYIDDPNFTKHEMTMIDEQNERECLLSVYDEILEKVDKYLPLFDGNKFREKLHSARKEFVSLSVDDEASAIEKILRGLHANSEMPSLENLKIKPALGFFQMKNGITLSNDAVLLYQSPTGLFERRVKVSDL	ALT47259.1	MLGCERKRKRREKEKMAKPKDYTIGLDIGTNSVGWVVTDDQNNILRIKGKKAIGARLFTEGKVAAERRSFRTTRRRLSRRRWRIKMLEELFDEEIAKVDPSFFARLHESWISPKDKRKRYSAIVFPSPEEDKKFHESYPTIYHLRDKLMKDDQKHDIREIYIAVHQMIKARGNFLHDESVETYRSGMSSLGGRSERNILSVQTLEELNDLFAENEGTEEVELNVASAEQINDILTGGHLNADSQKEISNLLLPSSFPSFDDKAKEKQVKKLINNVATNISKAWLGYKADFSTILNLAKVDKDQKKIFAFALQGGDEEDKVQELESLLEQSQTDIVDRLIEIRHAIVLSEIVPVGMTLSEAMIDKYDQHKEDLITLKAVIRNTKDKKKAAKLQAIYDLYV…	Bacteria; Terrabacteria group; Firmicutes; Bacilli; Lactobacillales; Lactobacillaceae; Lactobacillus; Lactobacillus delbrueckii; Lactobacillus delbrueckii subsp. bulgaricus
C1	11	KRO19258.1	KQMLVTQEVFTKKSALFNQTVYPSPKRDGSKRSGLIPRKRGMDPEIYGGYAHNQDSYFVLAKIEKVKGYTLQIVGVPIRSLEIINKAEDFSTALLDIIKSKVMYNEKTGQPKRGIKNVEILVNKLPYRQPILEKDVSYMLGSSAYKYNVKQITLSRQSMKYILDYIDDPNFTKHEMTMIDEQNERECLLSVYDEILEKVDKYLPLFDGNKFREKLHSARKEFVSLSVDDEASAIEKILRGLHANSEMPSLENLKIKPALGFFQMKNGITLSNDAVLLYQSPTGLFERRVKVSDL	KRO19258.1	MITLKSVIRNTKDKKKAAKLQAIYDLYVNNRHADLAKAMKLTGIKKRSKLLDPEELKKAISSLLDDSPEAVEIKQRLEEKTFLPLQRSNNNGVIPNQLHQVELDEIIKKQSKYYPFLAEKNPDESEEAQKKAPTKLDALLTFRVPYYVGPMITKEEQEAQDGHSFAWMVRRDPQDHEAITPWNFEKKVDKMASATQFIKRMTTKDTYLLGEDVLPASSLKYQLFTVLNELNNLRVNGKKLTSDEKEQVIEGLFKKQKTVKADKFVKYWQAKHIGADIKVKGLSDPSKFNSTMSTYIDFKKIFGDQLNDANRQNDFEKIIEYSTIFEDRKILEDKLRADFAWLSEEQIKQLCRLRLQGWGRLSDKLLTRLTDADGQNVLERLWNSNDNFAQIVSDPNIKA…	Bacteria; Terrabacteria group; Firmicutes; Bacilli; Lactobacillales; Lactobacillaceae; Lactobacillus; Lactobacillus delbrueckii; Lactobacillus delbrueckii subsp. jakobsenii; Lactobacillus delbrueckii subsp. jakobsenii ZN7a-9 = DSM 26046
C1	11	WP_152790414.1__WP_152690029.1	KQMLVTQEVFTKKSALFNQTVYPSPKRDGSKRSGLIPRKRGMDPEIYGGYAHNQDSHFVLAKIEKVKGYTLQIVGVPIRSLEIINKAEDFSTALLDIIKSKVMYNEKTGQPKRGIKNVEILVNKLPYRQPILEKDVSYMLGSSAYKYNIKQITLSRQSMKYILDYIDDPNFTKHEMTMIDEQNERECLLSVYDEILEKVDKYLPLFDGNKFREKLHSARKEFVSLSVDDEASAIEKILRGLHANSEMPSLENLKIKPALGFFQMKNGITLSNDAVLLYQSPTGLFERRVKVSDL	WP_152690029.1	MAKPKDYTIGLDIGTNSVGWVVTDDQNNILRIKGKKAIGARLFTEGKVAAKRRSFRTTRRRLSRRRWRIKLLEELFDEEIAKVDPSFFARLHESWISPKDKRKRYSAIVFPSPEEDKKFHESYPTIYHLRDKLMKDDQKHDIREIYIAVHQMIKARGNFLHDESVETYRSGMSSLGGRSERTILSVQTLEELNDLFAENEGTEEVELNVASAEQINDILTGGHLNADSQKEISNLLLPSSFPSFDDKAKEKQVKKLINNVATNISKAWLGYKADFSTILNLAKVDKDQKKIFAFALQGEDEEDKVQELESLLEQSQTDIVDRLIEIRHAIVLSEIVPVGMTLSEAMIDKYDQHKEDLITLKAVIRNTKDKKKAAKLQAIYDLYVKNRHADLAKAMKLTG…	Bacteria; Terrabacteria group; Firmicutes; Bacilli; Lactobacillales; Lactobacillaceae; Lactobacillus; Lactobacillus delbrueckii
C1	11	WP_072547243.1	KQMLVTQEVFTKKSALFNQTVYPSPKRDGSKRSGLIPRKRGMDPEIYGGYAHNQDSYFVLAKIEKVKGYTLQIVGVPIRSLEIINKAEDFSTALLDIIKSKVMYNEKTGQPKRGIKNVEILVNKLPYRQPILEKDVSYMLGSSAYKYNVKQITLSQQSMKYILDYIDDPNFTKHEMAMIDEQNERECLLSVYDEILEKVDKYLPLFDGNKFREKLHSARKEFVSLSVDDEASAIEKILRGLHANSEMPSLENLKIKPALGFFQMKNGITLSNDAVLLYQSPTGLFERRVKVSDL	WP_072547243.1	MAKPKDYTIGLDIGTNSVGWVVTDDQNNILRIKGKKAIGARLFTEGKVAAERRSFRTTRRRLSRRRWRIKLLEELFDEEIAKVDPSFFARLHESWISPKDKRKRYSAIVFPSPEEDKKFHESYPTIYHLRDKLMKDDQKHDIREIYIAVHQMIKARGNFLHDESVETYRSGMSSLGGRSERTILSVQTLEELNDLFAENEGMEEVELNVASAEQINDILTGDHLNADSQKEISNLLLPSSFPSFDDKAKEKQVKKLINNVATNISKAWLGYKADFSTILNLAKVDKDQKKIFAFALQGGDEEDKVQELESLLEQSQTDIVDRLIEIRHAIVLSEIVPVGMTLSEAMIDKYDQHKEDLITLKAVIRNTKDKKKAAKLQAIYDLYVNNRHADLAKAMKLTG…	Bacteria; Terrabacteria group; Firmicutes; Bacilli; Lactobacillales; Lactobacillaceae; Lactobacillus; Lactobacillus delbrueckii
C1	11	WP_059217133.1	KQMLVTQEVFTRKSALFDQTVYPSPERDSKKRSGLIPRKKGMDPEIYGGYAHNQDSYFVLAKIEKVKGYTLQIVGVPIRSLEIINKAEDFSTALLDIIKSKVMYNEKTGQPKRGIKNVEILVNKLPYRQPILEKDVSYMLGSSAYKYNMKQITLSRQSMKYILDYIDDPNFTKHEMTMIDEQNERECLLSVYDEILEKVDKYLPLFDGNKFREKLHSARKEFVSLSVDDEASAIEKILRGLHANSEMPSLENLKIKPALGFFQMKNGITLSNDAVLLYQSPTGLFERRVKVSDL	WP_059217133.1	MAKPKDYTIGLDIGTNSVGWVVTDDQNNILRIKGKKAIGARLFTEGKVAAERRSFRTTRRRLSRRRWRIKMLEELFDEEIAKVDPSFFARLHESWISPKDKRKRYSAIVFPSPEEDKKFHESYPTIYHLRDKLMKDDQKHDIREIYIAVHQMIKARGNFLHDESVETYRSGMSSLGGRSERTILSVQTLEELNDLFAENEGTEEVELNVASAEQINDILTGGHLNADSQKEISNLLLPSSFPSFDDKAKEKQVKKLINNVATNISKAWLGYKADFSTILNLAKVDKDQKKIFAFALQGEDEEDKVQELESLLEQSQTDIVDRLIEIRHAIVLSEIVPVGMTLSEAMIDKYDQHKEDLITLKAVIRNTKDKKKAAKLQAIYDLYVKNRHADLAKAMKLTG…	Bacteria; Terrabacteria group; Firmicutes; Bacilli; Lactobacillales; Lactobacillaceae; Lactobacillus; Lactobacillus delbrueckii
C1	11	AQR53424.1	KQMLVTQEVFTRKSALFDQTVYPSPERDLKKRSGLIPRKKGMDPEIYGGYAHNQDSYFVLAKIEKVKGYTLQIVGVPIRSLEIINKAEDFSTALLDIIKSKVMYNEKTGQPKRGIKNVEILVNKLPYRQPILEKDVSYMLGSSAYKYNMKQITLSRQSMKYILDYIDDPNFTKHEMTMIDEQNERECLLSVYDEILEKVDKYLPLFDGNKFREKLHSARKEFVSLSVDDEASAIKKILRGLHANSEMPSLENLKIKPALGFFQMKNGITLSNDAVLLYQSPTGLFERRVKVSDL	AQR53424.1	MRKKEKKKGKRREKEKMAKPKDYTIGLDIGTNSVGWVVTDDQNNILRIKGKKAIGARLFTEGKVAAKRRSFRTTRRRLSRRRWRIKLLEELFDEEIAKVDPSFFARLHESWISPKDKRKRYSAIVFPSPEEDKKFHESYPTIYHLRDKLMKDDQKHDIREIYIAVHQMIKARGNFLHDESVETYRSGMSSLGGRSERTILSVQTLEELNDLFAENEGTEEVELNVASAEQINDILTGGHLNADSQKEISNLLLPSSFPSFDDKAKEKQVKKLINNVATNISKAWLGYKADFSTILNLAKVDKDQKKIFAFALQGGDEEDKVQELESLLEQSQTDIVDRLIEIRHAIVLSEIVPVGMTLSEAMIDKYDQHKEDLITLKAVIRNTKDKKKAAKLQAIYDLY…	Bacteria; Terrabacteria group; Firmicutes; Bacilli; Lactobacillales; Lactobacillaceae; Lactobacillus; Lactobacillus delbrueckii; Lactobacillus delbrueckii subsp. bulgaricus
C1	11	WP_045625200.1__WP_123155702.1__CCK23281.1__WP_003604681.1	KRMLITHEVHFEKADLFKQTVYGAKDSKEAGGKKQLISKKKGYPVDIYGGYTQETGSYLSVVRLTKKAMYAVVKVSTRDAAKLAVAKSISEQKENETLNDIIDEKLSKISKNGKITHELFEVVLPRVGQKTLFKNSKYNLFLVNSDTYMHNYQELWMPREYQKMWKDISLSKYGDAQTEDQLDQIFGFIVSQVNSYFNLYDINQFRKKLNDAADKFATLPMRDTDDMQGKIATIGQLLIGLQANAARSDLRNLDIKTPLGLLQIPNGISLDSDTSVVYQSPTGLLEREVHLSDL	WP_003604681.1	MTKLGKPYGIGVDIGSNSIGFAAVDENSHLIRLKGKTVIGARLFEEGKAAADRRASRTTRRRLSRNRWRLSFLRDFFESHITPTGPNFFMRQKYSEISPKDKARYKYEKRLFNDRTDAEFYQQYPTMYHLRNRLLTDPSKADVREIYFAIHHILKSRGHFLTSGYAKDFNTNKVALNEIFPALQDAYAQVYPDLDITFDENKVNEFKTVLLNEKATPSDTQRALVNLLLAEDGDKDILKQQKQVLTEFAKAVVGLKTKLNVALGTEVDSSEATVWNFSLGQLDDKWAGIESAMTDEGTEILDQIRDLYRARLLNGIVPAGNTLSQAKVDDYAQHHEDLELFKDYLKQLEDDGTAKAIRQLYDRYIDGDDAKPFVREDFVKALTKEVTAHPNAKSPELLE…	Bacteria; Terrabacteria group; Firmicutes; Bacilli; Lactobacillales; Lactobacillaceae; Lactobacillus; Lactobacillus casei group; Lactobacillus paracasei
C1	11	WP_100908617.1	KRMLITHEVHFEKADLFKQTVYGAKDSKEAGGKKQLISKKKGYPVDIYGGYTQETGSYLSVVRLTKKAMYAVVKVSTRDAAKLAVAKSISEQKENETLNDIIDEKLSKISKNGKITHELFEVVLPRVGQKTLFKNSKYNLFLVNSDTYMHNYQELWMPREYQKMWKDISLSKYGDAQTEDQLDQIFGFIVSQVNSYFNLYDINQFRKKLNDAADKFATLPMRDTDDMQGKIATIGQLLIGLQANAARSDLRNLDIKTSLGLLQIPNGISLDSDTSVVYQSPTGLLEREVHLSDL	WP_100908617.1	MTKLGKPYGIGVDIGSNSIGFAAVDENSHLIRLKGKTVIGARLFEEGKAAADRRASRTTRRRLSRNRWRLSFLRDFFESHITPTGPNFFMRQKYSEISPKDKARYKYEKRLFNDRTDAEFYQQYPTMYHLRNRLLTDPSKADVREIYFAIHHILKSRGHFLTSGYAKDFNTNKVALNEIFPALQDAYAQVYPDLDITFDENKVNEFKTVLLNEKATPSDTQRALVNLLLAEDGDKDILKQQKQVLTEFAKAVVGLKTKLNVALGTEVDSSEATVWNFSLGQLDDKWAGIESAMTDEGTEILDQIRDLYRARLLNGIVPAGKTLSQAKVDDYAQHHEDLELFKDYLKQLEDDGTAKAIRQLYDRYIDGDDAKPFVREDFVKALTKEVTAHPNAKSPELLE…	Bacteria; Terrabacteria group; Firmicutes; Bacilli; Lactobacillales; Lactobacillaceae; Lactobacillus; Lactobacillus casei group; Lactobacillus paracasei
C1	11	EPC93140.1__WP_003588546.1__WP_016379440.1__WP_016372827.1__WP_052916100.1__WP_081528804.1__WP_142500847.1__EPC57499.1__WP_019894961.1__WP_121070442.1__WP_003591519.1	KRMLITHEVRFETASLFKQTLYAAKNSKNRGGSRQLIPKKKGYLVDIYGGYTQETGSYLSVVRLTKKAMYAVVKVSTRDAAKLAVAKSISEQKENETLKKIIDGKLSKTSKKGKTTHQLFEIVLPRVGQKTLFKNSKYNQFLVNSDTYMHNYQELWMPREYQRMWKDILLSNHGDAQLEGQLDQIFKFIVSQVNSYFNLYDINQFRKKIADATDKFAKLPTHDTDNARGKIATIGQLLIGLQANAMRSDLRNLDIKTPFGLLQIGTGITLDLDTSIIYQSPTGLFEREVPLTDL	WP_003591519.1	MTKLGKPYGIGVDIGSNSIGFAAVDENSHLIRLKGKTVIGARLFEEGKAAADRRASRTTRRRLSRNRWRLSFLRDFFESHITPTDPNFFMRQKYSEISPKDKARYKYEKRLFNDRTDAEFYQQYPTMYHLRTRLLTDPSKADVREIYFAIHHILKSRGHFLTPGYAKDFNTNKVALNEIFPALQDAYAQVYPDLDITFDENKVNEFKTVLLNEKATPSDTQRALVNLLLAEDGDKDILKQQKQVLTEFAKAVVGLKTKLNVALGTEVDSSEATVWNFSLGQLDDKWAGIESAMTDEGTEILDQIRDLYRARLLNGIVPAGKTLSQAKVDDYAQHHEDLELFKDYLKQLEDDGTAKAIRQLYDRYIDGDDAKPFVREDFVKALTKEVTAHPNAKSPELLE…	Bacteria; Terrabacteria group; Firmicutes; Bacilli; Lactobacillales; Lactobacillaceae; Lactobacillus; Lactobacillus casei group; Lactobacillus paracasei
C1	11	RND81012.1__RND55378.1__RND62522.1__WP_003595774.1	KRMLITHEVRFETASLFKQTLYAAKNSKNRGGSRQLIPKKKGYLVDIYGGYTQETGSYLSVVRLTKKAMYAVVKVSTRDAAKLAVAKSISEQKENETLKKIIDGKLSKTSKKGKTTHQLFEIVLPRVGQKTLFKNSKYNQFLVNSDTYMHNYQELWMPREYQRMWKDILLSNHGDAQIEGQLDQIFKFIVSQVNSYFNLYDINQFRKKIADATDKFAKLPTHDTDNARGKIATIGQLLIGLQANAMRSDLRNLDIKTPFGLLQIGTGITLDLDTSIIYQSPTGLFEREVPLTDL	WP_003595774.1	MTKLGKPYGIGVDIGSNSIGFAAVDENSHLIRLKGKTVIGARLFEEGKAAAYRRASRTTRRRLSRNRWRLSFLRDFFESHITPTDPNFFMRQKYSEISPKDKARYKYEKRLFNDRTDAEFYQQYPTMYHLRTRLLTDPSKADVREIYFAIHHILKSRGHFLTPGYAKDFNTNKVALNEIFPALQDAYAQVYPDLDITFDENKVNEFKTVLLNEKATPSDTQRALVNLLLAKEGDRDILKQQKQVLTEFAKAVVGLKTKLNVALGTEVDSSEATAWNFSLGQLDDKWAGIESAMTDEGTEILDQIRDLYRARLLNGIVPAGKTLSQAKVDDYAQHHEDLELFKDYLKQLEDDGTAKAIRQLYDRYIDGDDAKPFVREDFVKALTKEVTAHPNAKSPELLE…	Bacteria; Terrabacteria group; Firmicutes; Bacilli; Lactobacillales; Lactobacillaceae; Lactobacillus; Lactobacillus casei group; Lactobacillus paracasei
C1	11	WP_109990335.1__WP_114685515.1	KRMLITHEVRFETADLFKQTVYGAKDSKEAGGSKQLIPKKKGYPVDIYGGYFRENTAYLAVVKVTKKTETIFKVVKIATSQVATLDKARAQSPAEELSVLTELLKPQFCKTGRNGKSIETSFKVVLPRVPREQLFQNKKYGFFMVNSDTLLHNFQELWLSREDQKVIKRMATAKYGVTDHDLLSVFDAITSQIRQYFNLYDINQFRSKLINGREIFFNLPIRGDEKSLGKVETLENILIGASASATTSDLKNIGIKTPFGFLQVARGIELGQDTAIAYQSPSGLFKRIVRLSSL	WP_114685515.1	MTKLGKPYGIGVDIGSNSIGFAAVDENSHLIRLKGKTVIGARLFEEGKAAADRRASRTTRRRLSRNRWRLSFLRDFFESHITPTDPNFFMRQKYSEISPKDKARYKYEKRLFNDRTDAEFYQQYPTMYHLRNRLLTDPSKADVREIYFAIHHILKSRGHFLTSGYAKDFNTNKVALNEIFPALQDAYAQVYPDLDITFDENKVNEFKTVLLNEKATPSDTQRALVNLLLAEDGDKDILKQQKQVLTEFAKAVVGLKTKLNVVLGTEVDSSEATAWNFSLGQLDDKRAGIESAMTDEGTEILDQIRDLYRARLLNGIVPAGKTLSQAKVDDYAQHHEDLELFKDYLKQLEDDGTAKAIRQLYDRYIDGDDAKPFVREDFVKALTKEVTAHPNAKSPELLE…	Bacteria; Terrabacteria group; Firmicutes; Bacilli; Lactobacillales; Lactobacillaceae; Lactobacillus; Lactobacillus casei group; Lactobacillus paracasei
C1	11	WP_101512178.1	KRMLITHEVRFETADLFKQTVYGAKDSKEAGGSKQLIPKKKGYPVDIYGGYFRENTAYLAVVKVTKKTETIFKVVKIATSQVATLDKARAQSPAEELSVLTELLKPQFCKVGKNGKSIETSFKVVLPRVPREQLFQNEKYGFFIVNSDTLLHNFQELWLSREDQKVIKRMAVAKYGVTDHDLLSVFDAITSQIRQYFDLYDINQFRAKLIDGRVGYSSLPIRGNEKHLGKVETLKNILIGASASATNSDLKNIGIKTPFGFLQVPNGITLAEDTVIIYQSPTGLFERHVRLANL	WP_101512178.1	MTKLGKPYGIGVDIGSNSIGFAAVDENSHLIRLKGKTVIGARLFEEGKAAADRRASRTTRRRLSRNRWRLSFLRDFFESHITPTDPNFFMRQKYSEISPKDKARYKYEKRLFNDRTDAEFYQQYPTMYHLRNRLLTDPSKADVREIYFAIHHILKSRGHFLTSGYAKDFNTNKVALNEIFPALQDAYAQVYPDLDITFDENKVNEFKTVLLNEKATPSDTQRALVNLLLAKEGDRDILKQQKQVLTEFAKAVVGLKTKLNVALGTEVDSSEATAWNFSLGQLDDKWAGIESAMTDEGTEILEQIRDLYRARLLNGIVPAGKTLSQAKVDDYAQHHEDLELFKDYLKQLEDDGTAKAIRQLYDRYIDGDDAKPFVREDFVKALTKEVTAHPNAKSPELLE…	Bacteria; Terrabacteria group; Firmicutes; Bacilli; Lactobacillales; Lactobacillaceae; Lactobacillus; Lactobacillus casei group; Lactobacillus paracasei
C1	11	WP_049176494.1	KRMLITHEVHFETADLFKQTVYGAKDSKEAGGSKQLIPKKKGYPVDIYGGYFRENTAYLAVVKVTKKTETIFKVVKIATSQVATLDKARAQSPAEELSVLTELLKPQFCKVGKNGKSIEISFKVVLPRVPREQLFQNEKYGFFIVNSDTLLHNFQELWLSREDQKVIKRMAVAKYGVTDHDLLSVFDAITSQIRQYFDLYDINQFRAKLIDGRVGYSSLPIRGNEKHLGKVETLKNILIGASASATNSDLKNIGIKTPFGFLQVPNGITLAEDTVIIYQSPTGLFERHVRLANL	WP_049176494.1	MTKLGKPYGIGVDIGSNSIGFAAVDENSHLIRLKGKTVIGARLFKEGQAAAERRAARTTRRRLSRNRWRLSFLRDFFEPHIKPIDPNFFMRQKYSEISPKDKSRYKYEKRLFNDRTDAEFYQQYPTMYHLRTRLLTDPSKADVREIYFAIHHILKSRGHFLTSGYAKDFNTNKVALNEIFPALQDAYAQVYPDLDITFDENKVNEFKTVLLNEKATPSDTQRALVNLLLAEDGDKDILKQQKQVLTEFAKAVVGLKTKLNVALGTEVDSSEATVWNFSLGQLDDKWAGIESAMTDEGTEILDQIRDLYRARLLNGIVPAGKTLSQAKVDDYAQHHEDLELFKDYLKQLEDDGTAKAIRQLYDRYIDGDDAKPFVREDFVKALTKEVTAHPNAKSPELLE…	Bacteria; Terrabacteria group; Firmicutes; Bacilli; Lactobacillales; Lactobacillaceae; Lactobacillus; Lactobacillus casei group; Lactobacillus paracasei
C1	11	WP_070552093.1	KRMLITHEVYFETADLFKQTIYAAKDSKERGGSKQLIPKKQGYPTQVYGGYTRENTAYLAVVKTVEKKADVYRVVRIATSQVAALKEARAQSTVKERELLKKFLTTKFTKIGKNGKKAITPFDIVIPRVPREQLFHNKRYGFFMVNSDTLMHNYQELWMSRSDQQILSKLVKSAKTVENGQVVRLFENIVEQINKYFPLYDINQFRKKLDQSKDIFSKLPLEGNGTTSGMRETIQNILTGAGTGAKNGDLKNLGIKTPFGFLQVPSGIVLDDDTTLIYQSPTGMLNRIVRLSEL	WP_070552093.1	MTKLNHPYGIGLDIGSNSIGFAVVDTNSHLLRLKGETAIGARLFREGQSAADRRGNRTTRRRLSRTRWRLSFLRDFFAPHITKIDPDFFLRQKYSEISPKDKDRFKYEKRLFNDRTDAEFYEDYPSMYHLRLHLMTHTHKADPREIFLAIHHILKSRGHFLTPGAAKDFNTDKVDLEDIFPALTEAYAQVYPDLELTFDLAKADDFKAKLLDEQATPSDIQKALVNLLLSSDGEKEIVKKRKQVLAEFAKAITGLKTKFNLALGTEVDEADASNWQFSMGQLDDKWSNIETSMTDQGTEIFEQIQELYRARLLNGIVPAGMSLSQAKVADYGQHKEDLELFKTYLKKLNDHELAKTIRGLYDRYINGDDAKPFLREDFVKALTKEVTAHPNEVSEQLLN…	Bacteria; Terrabacteria group; Firmicutes; Bacilli; Lactobacillales; Lactobacillaceae; Lactobacillus; unclassified Lactobacillus; Lactobacillus sp. HMSC072E07
C1	11	WP_070462915.1__WP_005713195.1__ID112~Clade~10~AGP71955_CRISPR-associated_protein_[Lactobacillus_rhamnosus_LOCK900]__WP_005684674.1	KRMLITHEVYFETADLFKQTIYAAKDSKERGGSKQLIPKKQGYPTQVYGGYTRENTAYLAVVKTVEKKADVYRVVRIATSQVAALKEARAQSTVKERELLKKFLTTKFTKIGKNGKKAITPFDIVIPRVPREQLFHNKRYGFFMVNSDTLMHNYQELWMSRSDQQILSKLVKSAKTVENGQVGRLFENIVEQINKYFPLYDINQFRKKLDQSKDIFSKLPLEGNGTTSGKRETIQNILTGAGTGAKNGDLKNLGIKTPFGFLQVPSGIVLDDDTTLIYQSPTGMLNRIVRLSEL	ID112	MTKLNQPYGIGLDIGSNSIGFAVVDANSHLLRLKGETAIGARLFREGQSAAERRESRTTRRRLSRTRWRLSFLRDFFAPHITKIDPDFFLRQKYSEISPKDKDRFKYEKRLFNDRTDAEFYEDYPSMYHLRLHLMTHTHKADPREIFLAIHHILKSRGHFLTPGAAKDFNTDKVDLEDIFPALTEAYAQVYPDLELTFDLAKADDFKAKLLDEQATPSDTQKALVNLLLSSDGEKEIVKKRKQVLTEFAKAITGLKTKFNLALGTEVDEADASNWQFSMGQLDDKWSNIETSMTDQGTEIFEQIQELYRARLLNGIVPAGMSLSQAKVADYGQHKEDLELFKTYLKKLNDHELAKTIRGLYDRYINGDDAKPFLREDFVKALTKEVTAHPNEVSEQLLN…	Bacteria; Terrabacteria group; Firmicutes; Bacilli; Lactobacillales; Lactobacillaceae; Lactobacillus
C1	11	WP_128887062.1__WP_094104688.1__WP_115154636.1	KFMLTTHEAYINNGAMYDQTVYPAKSNKKLIPSKNNRPTNIYGGFSGNKDAYLAIVKILGKKGDTYKVVGVPRRFSDELLNAYNDDYSEYLNKLHDVLVTQFTKKQRNKKTGKIIKKIENFEIVVGKVNYRQRIIDRNQSFMLGSSTYKYNTKQLVLTESSMKILSNFKHASDDNLNLVYDEILEKVNESFELYDKNGFRKKLNNNIDKFRKLPCKSIFEKNKLISVGKCEILFQILNGLHANATMGDLKGIGFSTPFGFMQDASGIKLNKDSMLLYQSPTGLFERKVKLSDL	WP_115154636.1	MEKVPYNIGLDIGTSSIGFAATDNLNKPIRAKGKTVIGVRLFEEGKTAADRRGFRTTRRRLSRRKWRLRLLDEIFDKEMAKVDNTFFARLKESNLSPKDANKKYLGSLLFPEKKDFKFYEDYPTIYHLRYALMHEKRQFDIREVYLAMHHIIKYRGNFLNSAPMNSFKTQDFDFVAKFKKLNELFESIDAEHETKFDIENISKFRDIMLNQDIRKLDRKKQAAKILILDSTDKTAKKINNKIATAVANSALGYKFALDAILKLDVEESKDWSISLNDEEIDSILDNLTSDLDAERIEIIEILRDLYSHIALNEIVPNGQSLSKSMMDKYDKHHADLDVLKKVISNMDDRKKAKSLKNIYNQYVGKTNDKVLDKDEFYKQIQKNLDKSEDAMKIVNEIEL…	Bacteria; Terrabacteria group; Firmicutes; Bacilli; Lactobacillales; Lactobacillaceae; Pediococcus; Pediococcus pentosaceus
C1	11	WP_047106362.1	KRMLITHEVYFETAGLFKQTVYAAKDSKERGGSRQLIPKKKGYSTGIYGGYTQETGSYNALVRLTKAGKVVYRVFKISTQNAAEIAAARSLSAEEGNERLCQILEQSLLKTNKDKKNTVDLFDVVIPRLGKEALFHNSKYGLFLVNSDTYYHNYQELWLSRENQKILKKLFSTKYDQSEMDRDALHLFETIAKQVEQFFKLYDINQFRTKISSAFDAFEKLPVEGEEGKVETLKQLLIGLHANPVRSDLKNLGIKTPFGFLQAGKGIHLDDDTEIIQQSPAGLFKRRVRLADL	WP_047106362.1	MTKLNQPYGIGLDIGSSSIGFAVVDANSHLLRLKGETAIGARLFREGESAAGRRASRTTRRRLSHNRWRLRFLQDFFDPHISSIDPDFFLRQKYSEISPKDKERFKYEKRLFNDRTDAQFYKQYPTMYHLRLHLMNDASKADPREIFFAIHHILKSRGHFLTPGDAKNFNTDDVDLKHIFPALTEAYAQAYPDLTLSFEPSKAEKFKSILLDEDATSNDTQKALVKLLLSDDGDKEVLKQQKKVLTEFAKAVAGLKVKFNVALGIEVTDADVEKWHFGMAQLEDKWSDIEPSLTDQGMEIFEQIQDLYRARLLNGIVPAGKTLSQAKVDDYDQHCKDLKLFKEYLKQLNDHDLAKRIRLLYDRYIDGDDAKPFLRDDFVKALKKEVTAHPTELAESLLE…	Bacteria; Terrabacteria group; Firmicutes; Bacilli; Lactobacillales; Lactobacillaceae; Lactobacillus; Lactobacillus casei group; Lactobacillus casei
C1	11	WP_128737221.1	KFMLVSRETTTRRAELFNQTVYPKNYRGKLIPIKEDRPTDLYGGYSGNTDAYLAIVALEDKKKGKYFKVVGIPTRAAAKLEKLKQQDSQQYLQALHEVIAPQFTKSTKKGIKKTEFEIVLDKVHYRQLVQDGPVKMMLGSSTYKYNAKQLVLSEKALQVIADDRKFDETQKDNNLIAVYDEILSIVNQSFDLYDINGFRKKLNDNRNQFIDLPAETKYEGRKVVAHGKREMILEILKGLHANAAFGNLKPIGFSTAFGQLQVPNGIILSKNAILIHQSPSGLFERKIKLSDL	WP_128737221.1	MGDRKYNLGLDIGTSSIGFAAVDENNQPIRVKGKTAIGVRLFEEGKTAADRRGFRTTRRRLSRRRWRINLLNEIFDAHLAEMDPTFLARLKESNRSNLDPKKSFQGSLLFPERKDYQFYKEYPTIYHLRKALMKEDRKFDIREIYLAVHHIIKYRGNFLNGTPMRSFKVENIELDTLFDRLNQLYEEIIPDNELAFDLAQVADVKEVLSSTTIYKMDKKKQLVKMILLPASNKALQSENKKIVTQFVNAILNYKFKLDVLLQVETDADWSLKLNDEGADDKLEEFTGDLNENRLEIVDLLQRLHNWFSLNEITKDGNSLSAAMVEKYENHHHHLELLKKVIENHPDAKKAKALKETYTAYVGKTDDKTQNQDDFYKAVEKNLDDSPDAKEIKRLIQLDQ…	Bacteria; Terrabacteria group; Firmicutes; Bacilli; Lactobacillales; Lactobacillaceae; Pediococcus; Pediococcus acidilactici group; Pediococcus acidilactici
C1	11	WP_128688323.1	KFMLVSRETTTRRAELFNQTVYPKNYRGKLIPIKEDRPTDLYGGYSGNTDAYLAIVALEDKKKGKYFKVVGIPTRAVAKLEKLKQQDSQQYLQALHEVIAPQFTKSTKKGIKKTEFEIVLDKVHYRQLVQDGPVKMMLGSSTYKYNAKQLVLSEKALQVIADDRKFDETQKDSNLIAVYDEILSIVNQSFDLYDINGFRKKLNDNRNQFIDLPAETKYEGRKVVAHGKREMILEILKGLHANASFGNLKPIGFATPFGQMQSKNGIELSENAFLIHQSPSGLFEHKIKLSDL	WP_128688323.1	MGDRKYNLGLDIGTSSIGFAAVDENNQPIRVKGKTAIGVRLFEEGKTAADRRGFRTTRRRLSRRRWRINLLNEIFDAHLAEVDPTFLARLKESNRSNLDPKKSFQGSLLFPERKDYQFYEEYPTIYHLRKALMEEDRKFDIREIYLAVHHIIKYRGNFLNGTPMRSFKVENIELDTLFDQLNQLYAEIVPDNELAFDLAQVVDVKDVLSSTTIYKMDKKKQLVKMMLLPASNKALQSENKKIVTQFVNAILNYKFKLDVLLQVETDADWSLKLNDEGADDKLEEFTGDLDENRLEIIDLLQRLHNWFSLNEITKDGNSLSAAMVEKYENHHHHLELLKKMIENHPDAKKAKALKETYTAYVGKTDDKTQNQDDFYKAVEKNLDDSPDAKEIKRLIQLDQ…	Bacteria; Terrabacteria group; Firmicutes; Bacilli; Lactobacillales; Lactobacillaceae; Pediococcus; Pediococcus acidilactici group; Pediococcus acidilactici
C1	11	WP_004166700.1	KFMIVSREITTRRAELFNQTVYPKNYHGKLIPIKEDRPTDLYGGYSGNTDAYLAIVALEDKKKGKYFKVVGIPTRVAAKLEKLKQQDSQQYLQALHKVIAPQFTKSTKKGIKKTEFEIVLDKVHYRQLVQDGPVKMMLGSSTYKYNAKQLVLSEKALQVIADDRKFDETQKDDNLIAVYDEILSIVNQSFDLYDINGFRKKLNDNRDQFIDLPAETKYEGRKVVAHGKREMILEILKGLHANAAFGNLKPIGFSTAFGQLQVPNGIILSKNAILIHQSPSGLFERKIKLSDL	WP_004166700.1	MGDRKYNLGLDIGTSSIGFAAVDENNQPIRVKGKTAIGVRLFEEGKTAADRRGFRTTRRRLSRRRWRINLLNEIFDAHLAEVDPTFLARLKESNRSNLDPKKSFQGSLLFPERKDYQFYEEYPTIYHLRKALMEKDRKFDFREIYLAVHHIIKYRGNFLNGTPMRSFKVENIELDTLFDQLNQLYAEIVPDNELAFDLAQVADVKDVLSSTTIYKMDKKKQLVKMMLLPASNKALQSENKKIVTQFVNAILNYKFKLDVLLQVETDADWSLKLNDEGADDKLEEFTGDLDENRLEIIDLLQRLHNWFSLNEITKDGNSLSAAMVEKYENHHHHLGLLKKVIENHPDAKKAKALKETYTAYVGKTDDKTQNQDDFYKAVEKNLDDSPDAKEIKRLIQLDQ…	Bacteria; Terrabacteria group; Firmicutes; Bacilli; Lactobacillales; Lactobacillaceae; Pediococcus; Pediococcus acidilactici group; Pediococcus acidilactici
C1	11	WP_058121017.1	KFMIVSREITTRRAELFNQTVYPKNYHGKLIPIKEDRPTDLYGGYSGNTDAYLAIVALEDKKKGKYFKVVGIPTRAAAKLEKLKQQDSQQYLQALHEVIAPQFTKITKKGIKKTEFRIVLDKVHYRQLVQDGPVKMMLGSSTYKYNAKQLVLSEKALQVIKDDRKFDETQKDDNLIAVYDEILSIVNQSFDLYDINGFRKKLNDNRNQFIDLPAETKYEGRKVVAHGKREMILEILKGLHANAAFGNLKPIGFSTAFGQLQVPNGIILSKNAILIHQSPSGLFEHKIKLSDL	WP_058121017.1	MGDRKYNLGLDIGTSSIGFAAVDENNQPIRVKGKTAIGVRLFEEGKTAADRRGFRTTRRRLSRRRWRINLLNGIFDAHLAEVDPTFLARLKESNRSNLDPKKSFQGSLLFPERKDYQFYKEYPTIYHLRKALMEKDRKFDIREIYLAVHHIIKYRGNFLNGTPMRSFKVENIELDTLFDRLNQLYKEIIPDNELAFDLEQVADVKEVLSSTTIYKMDKKKQLVKMMLLPASNKALQSENKKIVTQFVNAILNYKFKLDVLLQVETDVDWSLKLNDEGADDKLEEFTGDLDENRLEIIDLLQRLHNWFSLNEITKDGNSLSAAMVEKYKDHRHHLELLKKVIEDHPDAKKAKVLKETYTAYVGKTDDKTQNKDDFYKAVEKNLDDSPEAKEIKRLIQLDQ…	Bacteria; Terrabacteria group; Firmicutes; Bacilli; Lactobacillales; Lactobacillaceae; Pediococcus; Pediococcus acidilactici group; Pediococcus acidilactici
C1	11	WP_002831105.1__ID78_Clade10~Clade~10~Paci	KFMLVSRETTTRRAELFNQTVYPKNYRGKLIPIKEDRPTDLYGGYSGNTDAYLAIVALEDKKKGKYFKVVGIPTRAAAKLEKLKQQDSQQYLQALHKVIAPQFTKSTKKGIKKTEFEIVLDKVHYRQLVQDGPVKMMLGSSTYKYNAKQLVLSEKALQVIADDRKFDETQKDDNLIAVYDEILSIVNQSFDLYDINGFRKKLNDNRDQFIDLPAETKYEGRKVVAHGKREMILEILKGLHANAAFGNLKPIGFSTAFGQLQVPNGIILSKNAILIHQSPSGLFERKIKLSDL	ID78	MGDRKYNLGLDIGTSSIGFAAVDENNQPIRVKGKTAIGVRLFEEGKTAADRRGFRTTRRRLSRRRWRINLLNEIFDAHLAEVDPTFLARLKESNRSNLDPKKSFQGSLLFPERKDYQFYEEYPTIYHLRKALMEEDRKFDIREIYLAVHHIIKYRGNFLNGTPMRSFKVENIELDTLFDQLNQLYAEIVPDNELAFDLAQVADVKDVLSSTTIYKMDKKKQLVKMMLLPASNKALQSENKKIVTQFVNAILNYKFKLDVLLQVETDADWSLKLNDEGADDKLEEFTGDLDENRLEIIDLLQRLHNWFSLNEITKDGNSLSAAMVEKYENHHHHLGLLKKVIENHPDAKKAKALKETYTAYVGKTDDKTQNQDDFYKAVEKNLDDSPDAKEIKRLIQLDQ…	Bacteria; Terrabacteria group; Firmicutes; Bacilli; Lactobacillales; Lactobacillaceae; Pediococcus; Pediococcus acidilactici group; Pediococcus acidilactici
C1	11	WP_119178991.1	KFMLVSRETTTRRAELFNQTVYPKNYRGKLIPIKEDRPTDLYGGYSGNTDAYLAIVALEDKKKGKYFKVVGIPTRAAAKLEKLKQQDSQQYLQALHEVIAPQFTKSTKKGIKKTEFEIVLDKVHYRQLVQDGPVKMMLGSSTYKYNAKQLVLSEKALQVIADDRKFDETQKDSNLIAVYDEILSIVNQSFDLYDINGFRKKLNDNRNQFIDLPAETKYEGRKVVAHGKREMILEILKGLHANAAFGNLKPIGFSTAFGQLQVPNGIILSKNAILIHQSPSGLFERKIKLSDL	WP_119178991.1	MGDRKYNLGLDIGTSSIGFAAVDENNQPIRVKGKTAIGVRLFEEGKTAADRRGFRTTRRRLSRRRWRINLLNEIFDAHLAEVDPTFLARLKESNRSNLDPKKSFQGSLLFPERKDYQFYEEYPTIYHLRKALMEEDRKFDIREIYLAVHHIIKYRGNFLNGTPMRSFKVENIELDTLFDQLNQLYAEIVPDNELAFDLAQVADVKDVLSSTTIYKMDKKKQLVKMMLLPASNKALQSENKKIVTQFVNAILNYKFKLDVLLQVETDADWSLKLNDEGADDKLEEFTGDLDENRLEIIDLLQRLHNWFSLNEITKDGNSLSAAMVEKYENHHQHLGLLKKVIENHPDAKKAKALKETYTAYVGKTDDKTQNQDDFYKAVEKNLDDSPDAKEIKRLIQLDQ…	Bacteria; Terrabacteria group; Firmicutes; Bacilli; Lactobacillales; Lactobacillaceae; Pediococcus; Pediococcus acidilactici group; Pediococcus acidilactici
C1	11	WP_065124500.1__ARW25878.1	KFMIVSREITTRRAELFNQTVYPKNYRGKLIPIKEDRPTDLYGGYSGNTDAYLAIVALEDKKKGKYFKVVGIPTRAAAKLEKLKQQDSQQYLQAVHEVIAPQFTKSTKKGIKKTEFRIVLDKVHYRQLVQDGPVKMMLGSSTYKYNAKQLVLSEKALQVIKDDRKFDETQKDDNLIAVYDEILSIVNQSFDLYDINGFRKKLNDNRNQFIDLPAETKYEGRKVVAHGKREMILEILKGLHANASFGNLKPIGFATPFGQMQSKNGIELSENAFLIHQSPSGLFEHKIKLSDL	ARW25878.1	MVLEVKRRGADDKLEEFTGDLDENRLEIIDLLQRLHNWFSLNEITKDGNSLSAAMVEKYKDHRHHLELLKKVIEDHPDAKKAKALKETYTAYVGKTDDKTQNQDDFYKAVEKNLDDSPDAKEIKRLIQLDQFMPKQRTGQNGAIPHQLHQQELDQIIEKQSKYYPFLAEPNPNVKRRKDAPYKLDELIAFKIPYYVGPLVTPEEQAQNGENVFAWMKRKVAGPITPWNFDKKVDRMESANRFIRRMTTKDTYLFGEDVLPAESMIYEKFVVLNELNNLKINGRHLSLKDKQDIYNDLFKQQKTVSIKALQNYYVTKKKAATAPTVGGLADPKKFLSSLSTYIDFKNMFGEQVNDPQFQEDLEQIVEWSTIFEDRGIFKAKLQALGWLSEKQIQQLVAKR…	Bacteria; Terrabacteria group; Firmicutes; Bacilli; Lactobacillales; Lactobacillaceae; Pediococcus; Pediococcus acidilactici group; Pediococcus acidilactici
C1	11	WP_138492734.1	KFMIVSREITTRRAELFNQTVYPKNYRGKLIPIKEDRPTDLYGGYSGNTDAYLAIVALEDKKKGKYFKVVGIPTRAAAKLEKLKQQDSQQYLQALHEVIAPQFTKSTKKGIKKTEFRIVLDKVHYRQLVQDGPVKMMLGSSTYKYNAKQLVLSEKALQVIKDDRKFDETQKDDNLIAVYDEILSIVNQSFDLYDINGFRKKLNDNRNQFIDLPAETKYEGRKVVAHGKREMILEILKGLHANASFGNLKPIGFATPFGQMQSKNGIELSENAFLIHQSPSGLFEHKIKLSDL	WP_138492734.1	MGDRKYNLGLDIGTSSIGFAAVDENNQPIRVKGKTAIGVRLFEEGKTAADRRGFRTTRRRLSRRRWRINLLNGIFDAHLAEVDPTFLARLKESNRSNLDPKKSFQGSLLFPERKDYQFYKEYPTIYHLRKALMEEDRKFDIREIYLAVHHIIKYRGNFLNGTPMRSFKVENIELDTLFDRLNQLYEEIIPDNELAFDLEQVADVKEVLSSTTIYKMDKKKQLVKMMLLPTSNKALQSENKKIVTQFVNAILNYKFKLDVLLQVETDTDWSLKLNDEGADDKLEEFTGDLDENRLEIIDLLQRLHNWFSLNEITKDGNSLSAAMVEKYKDHRHHLELLKKVIEDHPDAKKAKALKETYTAYVGKTDDKTQNQDDFYKAVEKNLDDSPDAKEIKRLIQLDQ…	Bacteria; Terrabacteria group; Firmicutes; Bacilli; Lactobacillales; Lactobacillaceae; Pediococcus; Pediococcus acidilactici group; Pediococcus acidilactici
C1	11	WP_087116609.1__WP_075139705.1	KFMIVSREITTRRAELFNQTVYPKNYRGKLIPIKEDRPTDLYGGYSGNTDAYLAIVALEDKKKGKYFKVVGIPTRAAAKLEKLKQQDSQQYLQALHEVIAPQFTKSTKKGIKKAEFEIVLDKVHYRQLVQDGPVKMMLGSSTYKYNAKQLVLSEKALQVIKDDRKFDETQKDDNLIAVYDEILSIVNQSFDLYDINGFRKKLNDNRDQFIDLPAETKYEGRKVVAHGKREMILEILKGLHANASFGNLKPIGFATPFGQMQSKNGIELSENAFLIHQSPSGLFEHKIKLSDL	WP_075139705.1	MGDRKYNLGLDIGTSSIGFAAVDENNQPIRVKGKTAIGVRLFEEGKTAADRRGFRTTRRRLSRRRWRINLLNGIFDAHLAEVDPTFLARLKESNRSNLDPKKSFQGSLLFPERKDYQFYKEYPTIYHLRKALMEKDRKFDIREIYLAVHHIIKYRGNFLNGTPMRSFKVENIELDTLFDRLNQLYEEIIPDNELAFDLEQVADVKEVLSSTTIYKMDKKKQLVKMMLLPASNKALQSENKKIVTQFVNAILNYKFKLDVLLQVETDADWSLKLNDEGADDKLEEFTGDLDENRLEIIDLLQRLHNWFSLNEITKDGNSLSAAMVEKYKDHRHHLELLKKVIEDHPDAKKAKALKETYTAYVGKTDDKTQNQDDFYKAVEKNLDDSPEAKEIKRLIQLDQ…	Bacteria; Terrabacteria group; Firmicutes; Bacilli; Lactobacillales; Lactobacillaceae; Pediococcus; Pediococcus acidilactici group; Pediococcus acidilactici
C1	11	WP_141782996.1	KFMIVSREITTRRAELFNQTVYPKNYRGKLIPIKEDRPTDLYGGYSGNTDAYLAIVALEDKKKGKYFKVVGIPTRAAAKLEKLKQQDSQQYLQALHEVIAPQFTKSTKKGIKKAEFEIVLDKVHYRQLVQDGPVKMMLGSSTYKYNAKQLVLSEKALQVIKDDRKFDETQKDDNLIAVYDEILSIVNHSFDLYDINGFRKKLNDNRDQFIDLPAETKYEGRKVVAHGKREMILEILKGLHANASFGNLKPIGFATPFGQMQSKNGIELSENAFLIHQSPSGLFEHKIKLSDL	WP_141782996.1	MGDRKYNLGLDIGTSSIGFAAVDENNQPIRVKGKTAIGVRLFEEGKTAADRRGFRTTRRRLSRRRWRINLLNGIFDAHLAEVDPTFLARLKESNRSNLDPKKSFQGSLLFPQRKDYQFYKEYPTIYHLRKALMEKDRKFDIREIYLAVHHIIKYRGNFLNGTPMRSFKVENIELDTLFDRLNQLYEEIIPDNELAFDLEQVADVKEVLSSTTIYKMDKKKQLVKMMLLPASNKALQSENKKIVTQFVNAILNYKFKLDVLLQVETDADWSLKLNDEGADDKLEEFTGDLDENRLEIIDLLQRLHNWFSLNEITKDGNSLSAAMVEKYKDHRHHLELLKKVIEDHSDAKKAKALKETYTAYVGKTDDKTQNKDDFYKAVEKNLDDSPEAKEIKRLIQLDQ…	Bacteria; Terrabacteria group; Firmicutes; Bacilli; Lactobacillales; Lactobacillaceae; Pediococcus; Pediococcus acidilactici group; Pediococcus acidilactici
C1	11	EFA26623.1__WP_053906422.1	KFMIVSREITTRRAELFNQTVYPKNYRGKLIPIKEDRPTDLYGGYSGNTDAYLAIVALEDKKKGKYFKVVGIPTRAAAKLEKLKQQDSQQYLQALHEVIAPQFTKSTKKGIKKTEFEIVLDKVHYRQLVQDGPVKMMLGSSTYKYNAKQLVLSEKALQVIADDRKFDETQKDSNLIAVYDEILSIVNQSFDLYDINGFRKKLNDNRNQFIDLPAETKYEGRKVVAHGKREMILEILKGLHANASFGNLKPIGFATPFGQMQSKNGIELSENAFLIHQSPSGLFEHKIKLSDL	WP_053906422.1	MGDRKYNLGLDIGTSSIGFAAVDENNQPIRVKGKTAIGVRLFEEGKTAADRRGFRTTRRRLSRRRWRINLLNEIFDAHLAEVDPTFLARLKESNRSNLDPKKSFQGSLLFPERKDYQFYEEYPTIYHLRKALMEKDRKFDIREIYLAVHHIIKYRGNFLNGTPMRSFKVENIELDTLFDQLNQLYAEIVPDNELAFDLAQVADVKDVLSSTTIYKMDKKKQLVKMMLLPASNKALQSENKKIVTQFVNAILNYKFKLDVLLQVETDADWSLKLNDEGADDKLEEFTGDLDENRLEIIDLLQRLHNWFSLNEITKDGNSLSAAMVEKYENHHHHLGLLKKVIENHPDAKKAKALKETYTAYVGKTDDKTQNQDDFYKAVEKNLDDSPEAKEIKRLIQLDQ…	Bacteria; Terrabacteria group; Firmicutes; Bacilli; Lactobacillales; Lactobacillaceae; Pediococcus; Pediococcus acidilactici group; Pediococcus acidilactici
C1	11	WP_024862574.1	KFMIVSREITTRRAELFNQTVYPKNYRGKLIPIKEDRPTDLYGGYSGNTDAYLAIVALEDKKKGKYFKVVGIPTRAAAKLEKLKQQDSQQYLQALHEVIAPQFTKSTKKGIKKTEFRIVLDKVHYRQLVQDGPVKMMLGSSTYKYNAKQLVLSEKALQVIKDDRKFDETQKDDNLIAVYDEILSIVNQSFDLYDINGFRKKLNDNRNQFIDLPAETKYEGRKVVAHGKREMILEILKGLHANATLGNLKPIGIATPFGKMQAQNGIELSENAILIHQSPSGLFEHKIKLSDL	WP_024862574.1	MGDRKYNLGLDIGTSSIGFAAVDENNQPIRVKGKTAIGVRLFEEGKTAADRRGFRTTRRRLSRRRWRINLLNGIFDAHLAEVDPTFLARLKESNRSNLDPKKSFQGSLLFPERKDYQFYKEYPTIYHLRKALMEEDRKFDIREIYLAVHHIIKYRGNFLNGTPMRSFKVENIELDTLFDRLNQLYEEIIPDNELAFDLEQVADVKEVLSSTTIYKMDKKKQLVKMMLLPASNKALQSENKKIVTQFVNAILNYKFKLDVLLQVETDADWSLKLNDEGADDKLEEFTGDLDENRLEIIDLLQRLHNWFSLNEITKDGNSLSAAMVEKYKDHRHHLELLKKMIEDHPDAKKAKALKETYTAYVGKTDDKTQNKDDFYKAVEKNLDDSPEAKEIKRLIQLDQ…	Bacteria; Terrabacteria group; Firmicutes; Bacilli; Lactobacillales; Lactobacillaceae; Pediococcus; Pediococcus acidilactici group; Pediococcus acidilactici
C1	11	MGYP001470282573	KRLLITHESYVNSGAMFNQTIFKASDAKQNGGSKKLIPIKNNRSVPLYGGYTSQTVAYLAIIRIEIKKKPELRVMPIFTTKLQEINEAAKEGKTAELTVVKRVLTAQLAKVNVKTGEIEVPNFDIVRPKVLLDQLVIDDINGGPHRFRLGTDTYYHNSQQLYLPLKIQRLFMNADATDADYMGFYKKTLTQVNRYFNLYDVNKFRELLQKAESDFAKLPINDSDNQNKMGKRSILLQIFRRLHANATVGNLKQVGIKTDFGKLQRPSGIKLTINCKMIFESPTGLFEHIISL	MGYP001470282573	MQKLKTLPWLTEDQRQQLAQKRYRGWGRLSRKLLLELKNQQGNSVLDELWTSGKNFMQIQSDPDFAQQITEANAHNLGNKLPDKWEPGKDALKALDGVIADLYTSPQNKKTLRKVLRVVQDMMTAAGHTPEKIFIEAARDETNNHDRTMGRQRQLQQLYQTEAKSIIDTTVRGELNKKIKSKASFNDRLFLYFLQGGYDMYTGKPINIDKLSMYDIDHILPQSLIKDDSLDNRVLVSAKINREKSATFASEKYMGKMLSTWQLWRNAGLISGRKFSHLTMRPDNVDKYAPGFIQRQLVETRQIIKLVIDLLNSLLADSGTEIVTIRASLSHQFRQQFNLVKIRDLNDHHHAFDAFLAAYLGTYLYKRYPKLRPYFVYGQYFKQTKNTNQIKSLNFIKAL…
C1	11	WP_070652006.1	KRMLITHEVYFETAGLFKQTVYAAKDSKERGGSRQLIPKKKGYSTEVYGGYSGENTAYLAVVRLVKKSGVTYKVIKIASSQAAFLGKAREKSLLEEKKLLEKMLISKFSKSGKSNSTQLEIVLPRVPREQLFHNKKYGLFLVNSDTMFHNFQELWLSRSDQKLLQKILRDSKVDEARGEEIDYLFSSIVQQVTQYFALYNIAGFRKKLQQSLEKFKSLKVSDVDATSGKISTIKELLKGTQANGVTGNLKNLNIATPFGFTQDKSGILTEDTSIIYQSPTGLFKRVIRLADL	WP_070652006.1	MTKLNQPYGIGLDIGSSSIGFAVVDANSHLLRLKGETAIGARLFREGESAAGRRASRTTRRRLSHNRWRLRFLQDFFEPHISSIDPDFFLRQKYSEISPKDKERFKYEKRLFNDRTDAQFYKQYPTMYHLRLHLMNDASKADPREIFFAIHHILKSRGHFLTPGDAKNFNTDDVDLKRIFPALTEAYAQAYPDLTLSFEASKAEKFKSILLDEDATSNDTQKALVKLLLVDDGDKEVLKQQKKVLTEFAKAVAGLKAKFDVALGIEVANAENWHFGMAQLEDKWSDIEPSLTDQGMEIFEQIQDLYRARLLNGIVPAGKTLSQAKVDDYDQHCKDLKLFKEYLKQLNDHDLAKRIRLLYDRYIDGDDAKPFLRDDFVKALKKEVTAHPTELAESLLERM…	Bacteria; Terrabacteria group; Firmicutes; Bacilli; Lactobacillales; Lactobacillaceae; Lactobacillus
C1	11	WP_089136044.1	KKVLISKAVHFDTGALYGQTLYKAIDDTSHGKKGQHKTLIPAKTNRLTTLYGGYTKRLEAFMILIKIEDKKGSIYQLKGIPVLNLSEIKQTSKTELKAKVKQILLDVDPRLQSKSFEVLLPVIQKNQLIVDEKKRFTMGSSTVIHNAQQLVLSWYSLNILRKAPKNLHETDSVDLMNVYDEILEQVDHYYTLFDKNRFREGLRNGREKFEKLPVKSVYKKNKLIKVGKREVLSSILQGLHANATKPDLKVIGIKTPFSFFQNKKGFKLSPNAQIIYQSPTGLFERKRRVSEI	WP_089136044.1	MEYDAGLDIGSNSVGFAALDENAHLVRTKSSEVIGVRLFGTAAKAEERRSFRTTRRRLKRRKWRLGLLNEIFSPHLAEVDENFLPRLRQSNLVSSDPLKSGTKSYLFGTNDDHQFRIDNPTIYHLRKKLMEEKHQFDLREVYLAIHHIVKYRGNFLYGTPVSQFKTGELDLQGNFRRLNGLFKQLMPETPFKLNLTHLEKVESILHDDSRQKSDRQRELLKMVYAQSEDKVENNINKEIATNLLKAILGLKVKFDVIFQVKLDKDTSKDWSFSLADADVEDKQNMLFESLDSNQVEIFNILSSLYSSCLLTSILSDGNGGTFETVSDSMIHRYESHKEHLELLKTFEKQLNEKDAHKLKNLYDEYIDGVKGKKLSQEDFGKAVKKQLDESKIAQEIEAE…	Bacteria; Terrabacteria group; Firmicutes; Bacilli; Lactobacillales; Lactobacillaceae; Lactobacillus; Lactobacillus silagei
C1	11	MGYP000117019770	KKMLVTKEVGQRTGAMFNETRYPAPNSRKAALKYSRMPKPESLISVKDYKNTDIYGGYSGKNDAYMVIVDMGKQYMVVGVPVRYTERLDKLRIKHSELYRDELRKVLSRDKTLLDSKGNVKRFDIVLDRVLYGQLIEDGNELFTLGSSKYKRNFRQLFLDKQCIEILDSSATPQPTDEELVWVYDQILDKVDKYFELYDINKQRETLRKGRAAFCSLPNMSMKKDDVTKKKILNEILVALHANESESNCEKIGKKVFGKLQVPGGIKLSKEAKLIYQSPTGLFERVVYLKDL	MGYP000117019770	MRKNQEPYNIGLDIGTSSIGWSIMNDNFDLMRVKGKKGIGVRLYNEGQSAAERRMHRTARRRYGRRKWRLRLLEDFFDEHMAEVDDTFFARLKNSNISPKDDKKYRKSLLFPKSKGVTYQDDGEFYKKYPTMYHLRYALMTEHRKFDLREIYLAFHHMVKYRGNFLYDTSVDSFEAKNLDIKGKFDEINDLLSSYTDFYVDNSNAALVESILLEKNTTRKDKSKKIAKLLHVEDKEKVKNKKAKDLATQISNAVLGLKCNFHLIFELQQKYSFDLCSEKTEENIANLSEVLDENQKMLLMILKEIQDQVMLNAFVPSGMSLSEAMMQKYDDYGEQLKIYHGLEHSVSDDSAAELRGAYRDYNDNIIKRIDGDNKKDTFYKRVKNILTKISKEYVDQDVL…
C1	11	UniRef100_E7FPD8	KKILVTKEVGQRTGAMFNETRYPAPNSRKAALKYRRMPKPDSLISVKDYKNTDIYGGYSGKNDAYMVIVDMGKQYMVVGVPVRYTEKLDKLRIKHSELYRDELRKVLSRDKTLLDSKGNVKRFDIVLDRVLYGQLIEDGNELFTLGSSKYKRNFRQLFLDKQCIEILDSSATPQPTDEELIWVYDQILDKVDKYFELYDINRQRETLRKGRAAFCSLPNISMKKDDVTKKKILNEILVALHANESESNCEKIGKKVFGRLQVPGGIKLSKEAKLIYQSPTGLFERVVYLKDL	UniRef100_E7FPD8	MRKNQEPYNIGLDIGTSSIGWSIMNDNFDLMRVKGKKGIGVRLYNEGQSAAERRMHRTARRRYGRRKWRLRLLEDFFDEHMAEVDDTFFARLKDSNISPKDDKKYRKSLLFPKSKGVTYQDDGEFYKKYPTMYHLRYALMTEHRKFDLREIYLAFHHMVKYRGNFLYDTSVDSFEAKNLDIKGKFDEINDLLSSYTDFYVDNSNAALVESILLEKNTTRKDKSKKIAKLLHVEDKEKGKNKKAKDLATQISNAVLGLKCNFHLIFELQQKYSFDLCSEKTEENIAKLSEVLDENQKMLLMILKEVQDQVMLNAFVPSGMSLSEAMMQKYDDYGEQLKIYHELEHSVSDDSAAKLRGAYRDYNDNIIKRIDGDNKKDTFYKRVKNILTKISKEYVDQDVL…	Bacteria; Terrabacteria group; Firmicutes; Bacilli; Lactobacillales; Lactobacillaceae; Lactobacillus; Lactobacillus ruminis; Lactobacillus ruminis ATCC 25644
C1	11	MGYP001501701122	HYMIVHQMATEFKGALFDATKVSHLKATDKFVSLKKGLPTTIYGGYAKSNMGFMTILRVEPSQRQKPAYLRVLGIRRIDSDRINQLLAANRRQEAEQAIIKAVRIYLTKGERQSRLTVVVPKVLHGQEVETLAGSYQMSSFKYKRSSGQLILTPQTRWELYQAMSGKMTDEQAEQVLLQAYDEVLDQLDHFTLFMQAGNQPAPAERLQAYQQVFEQLPLRNGLKGSDKLTIFRNILMSLHADAFFATLTDKQGRPIIKNFGLFSTTAISLPIGTKLWFSSPTGLHRSYKSLG	MGYP001501701122	KKVLKQQRYQAIPAAQQLLAWIDADNFLVKQRIRENSAIPHQLIQHELDLIIDNQRQYYPFLAEPNPVEERRDEAPYKLDELIAFRIPYYIGPLTEARQNRFAWMIRKPDENGTVNRQEITPWNFTQMVDQAASANAFIRNMTAHDTYLLAEDVLPKASLLYQRFKVLDELNTIRINGQQRLTVAQKQSIYRDLFMQTKTVTVKRLARYMVDQKWFKGTDADNHASLPTISGLTDPKRFVSSLSSYLDLRRILGSQADNPQHYRDLERIIEWSTVFPSGHIYKEKLNELHWLGVMERSQLAGLHYAGWGRLSNRLLTKLYDNEGRSIMDMLWQTNQNFMQIISKRVFQAQLQAENAAYLSNDTLNSVLDRAYLSPVNKKAIRQALYVINDVQKFMGFAP…
C1	11	MGYP001264651211	HYMIVHQMATEFKGALFDATKVSHLKATDKFIPLKKGLPTTIYGGYAKSNMGFMTILRVEPSQRQKPAYLRVLGIRRIDSDRINQLLAANRRQEAEQAIIKAVQIYLTKGERQSRLTVVVPKVLHGQEIKTLAGSYQMSSFKYKRNSSQLILTLQTRWELYQAMAGQMNDEQAERVLLQAYDEVLSQLDHFTLFMQAGNQPAPAERLKAYQQVFEQLPLRNGLKGSDKLTIFRNILMSLHADAFFATLTDKQGRPIIKNFGLFSTTAISLPIGTKLWFSSPTGLHRSYKSLE	MGYP001264651211	MTTSKDYSLALSIAPDRIGYAAIDNNFKVIHRDRKRVVGVSKFTPGETAEKTRLKRTSRRNTARRRRRIGYLNDFFAPHLAEVDPDFLHRLKYSFINNEGLFSEPKLTAQYLQKYPTIYHLRQALMTEKRQFDLCLVYLAIHHLVKYRGHFLSDLPMASFAQDDALDLDVSLQTINSLLAADPATAMVELNADTETGTQLKTLLLDKQVKKGQLKKAAVELLINSSEKGKLLKLEKQAATAVVNAITGDDFSIDQLYRPETPTGIKLNFGSETFDQDVLELGDLLTSERQAILQVLERMYSRLALERLVPDGKSISQAKIEAYDRYDQQLHVLKRFWLDADLKDYRILKDAYARYAGKKRNARPDKNLTREQFNDVVKKVLKQQRYQAIPAAQQLLAWI…
C1	11	WP_137602342.1__WP_150204196.1	KKVTVTHEVFENHGALYERTLYKATDDKGSGRGSKQLIPKKKNMPTELYGGYTGATSAFMTIVRLKKKDEFYYKVFGIPTRIADKISNGKEIKLDKLLEYMKRQFTSQKINKKTGEVVSKVEPFEIIAPKISYRQLVVDEGQPFMLGTATYRHNARELYLSKNMIRAINQGEQLDAVYSEILKSVHSYFPMYKINKFIAKLTEGESIFDSLPNNTQYESGKILQIGKHSVIDRILIGLHANASVSDLKVLGISTPFGFMQQGRGITLTSDAKLIYQSPTGLYEKIVALKDL	WP_150204196.1	MKNKKYNIGLDIGTSSIGYTITDDGGRLVHVRGKLGYGVRIFEEGKTAAERRGFRTTRRRLNRRKWRLRFLREIFEPYINEIDENFFMRQKESNLVKQDKQHTDGHFLFNDREDKDFYHDYPTIYHLRQALMTEQRKFDIREIYWALHHIVKYRGHFLSEAPVQSFKVGKLDLKQDFEKLNELFVEVLTVTDEGEQFQLKLDQVDAVKATLLDRSLTSNDRQKQLAPTLYEESHDKKVDKQFKSISTELLKAIVGLKSKINVIVGIESKNTIWNIDLGNEEIDEKLSAVDDQLDDLQREIIETLQKIYSAITLAAIIPNGMGLSESMMERYNRHDQQLRQYKQLSDDLGNPKREALRNAYKYYITSKNEKDKSYTKDDFYKAVPKILKDVDDERATAIQ…	Bacteria; Terrabacteria group; Firmicutes; Bacilli; Lactobacillales; Lactobacillaceae; Lactobacillus; Lactobacillus nenjiangensis
C1	11	WP_152704928.1__MGYP000095453364	KRLLVTHEVRENYGAMFDQTIFKATDSRKRLIQKKKGFATETYGGYTGRTLAYLTIVKVVTNKDTQYQVVGVPTTMVTQIQQLEATGLTSKQAVTKAVGAMINENNKKLQSYEVLLPKVRFEQVVRDEVKGHIHRFALGTDTYYHNIQELYLPLTIQRAFLGKRNDTDAQTEQNLLTVFETTLAQVNRYFPLYEMNKFKQILNSAQEKFAALPTKNKTVKNKLVTGKDGVLNNLFIGLHANALLGDLKILGMKTGFGKLQVPGGLKLTDQAEIIYQSPTGLFERKVALKDL	WP_152704928.1	MNEPYGVGLDIGTNSVGWTVVDMNGRVRKVKGKTALGARLFKEGATAEDRRGFRTTRRRLKRVKWRLRLLREFFDQPISKIDPNFFARRKYSDISPRDPNYNGLAKTLFNDRTDQEFYHDYPTIYHLRDKLMTSDRKFDIREIYLAIHHIVKYRGNFLRTGPASQYGSASLHLATSFQKLNDLFAQSEETLNLKLVTDEAQLQQIQQILVRTDLSRSDQQKQIWPLMAVLTGATAAEKKRQKNVVVELSKALVGLKTKMNVVTLTEVDAGVVKDWTFTLEESQDKLPEIEEQLSEVGQHIMDEVIQLYASINLAQLIPAGKRFSQHMVEKYKHHEKNLELLKEYIHSQSDSKRGREIRATYDRYIDGVESKPVTQEMFYKDLMKYVEADATSNHLAAEI…	Bacteria; Terrabacteria group; Firmicutes; Bacilli; Lactobacillales; Lactobacillaceae; Lactobacillus; Lactobacillus pentosus
C1	11	WP_122212055.1	KRLLVTHEVRENYGAMFDQTIFKATDSRKRLIQKKKGFATETYGGYTGRTLAYLTIVKVVTNKDTQYQVVGVPTTMVTQIQQLEATGLTSKQAVTKAVGAMINENNKKLQSYEVLLPKVRFEQVVRDEVKGHIHRFALGTDTYYHNIQELYLPLTIQRAFLGKRNDTDAQTEQNLLTVFETTLAQVNRYFPLYEMNKFKQILNSAQEKFAALPTKNKTVKNKLVTGKDGVLNNLFIGLHANASLGDLKILGMKTGFGKLQVPGGLKLTDQAEIIYQSPTGLFERKVALKDL	WP_122212055.1	MNEPYGVGLDIGTNSVGWTVVDMNGRVRKVKGKTALGARLFKEGATAEDRRGFRTTRRRLKRVKWRLRLLREFFDQPISKIDPNFFARRKYSDISPRDPNYNGLAKTLFNDRTDQEFYHDYPTIYHLRDKLMTSDRKFDIREIYLAIHHIVKYRGNFLRTGPASQYGSASLHLATSFQKLNDLFAQSEETLNLKLVTDEAQLQQIQQILVRTDLSRSDQQKQIWPLMAVLTGATAAEKKRQKNVVVELSKALVGLKTKMNVVTLTEVDAGVVKDWTFTLEESQDKLPEIEEQLSEVGQHIMDEVIQLYASINLAQLIPAGKRFSQHMVEKYKHHEKNLELLKEYIHSQSDSKRGREIRATYDRYIDGVESKPVTQEMFYKDLMKYVEADATSNHLAAEI…	Bacteria; Terrabacteria group; Firmicutes; Bacilli; Lactobacillales; Lactobacillaceae; Lactobacillus; Lactobacillus pentosus
C1	11	WP_065674435.1	KRLLVTHEVRENYGAMFDQTIFKATDSRKRLIQKKKGFATETYGGYTGRTLAYLAIVKVVTNKDTQYQVVGIPTTMVTQIQQLEASGLTSKQAVTKAIGAMINENNKKLQSYEVLLPKVRFEQVVRDEVKGHIHRFALGTDTYYHNIQELYLPLTIQRAFLGKRNDTDAQTEQNLLTVFETTLAQVNRYFPLYEMNKFKQILNSAQEKFAALPTKNKTVKNKLVTGKDGVLNNLFIGLHANASLGDLKILGMKIGFGKLQVPGGLKLTDQAEIIYQSPTGLFERKVALKDL	WP_065674435.1	MNEPYGVGLDIGTNSVGWTVVDMNGRVRKVKGKTALGARLFKEGATAEDRRGFRTTRRRLKRVKWRLRLLREFFDQPISKIDPNFFARRKYSDISPRDPNYNGLAKTLFNDRTDQEFYHDYPTIYHLRDKLMTSDRKFDIREIYLAIHHIVKYRGNFLRTGPASQYGSASLHLATSFQKLNDLFAQSEESLNFKLVTDEAQLQQIQQILVRTDLSRSEQQRQIWPLMVVLMGATAAEKKRQKDFAKELANALVGLKAKLNVVTLTNVDTTVVKDWTFTLEESQDKLPEIEEQLSEVGQQIMDEVIQLYASVNLAQLIPAGKRFSQHMVEKYNHHEKNLELLKAYIHSQSDSKRGREIRATYDRYIDGVKSKPVTQEMFYKDLMKYVEADATSNHLAAEI…	Bacteria; Terrabacteria group; Firmicutes; Bacilli; Lactobacillales; Lactobacillaceae; Lactobacillus; Lactobacillus pentosus
C1	11	WP_105922088.1__WP_050337970.1	KRLLVTHEVRENYGAMFDQTIFKATDSRKRLIQKKKGFATETYGGYTGRTLAYLAIVKVVTNKDTQYQVVGIPTTMVTQIQQLEASGLTSKQAVTKAIGAMINENNKKLQSYEVLLPKVRFEQVVRDEVKGHIHRFALGTDTYYHNIQELYLPLTIQRAFLGKRNDTDAQTEQNLLTVFETTLAQVNRYFPLYEMNKFKQILNSAQEKFAALPTKNKTVKNKLVTGKDGVLNNLFIGLHANASLGDLKILGMKTGFGKLQVPGGLKLTDQAEIIYQSPTGLFERKVALKDL	WP_050337970.1	MNEPYGVGLDIGTNSVGWTVVDMNGRVRKVKGKTALGARLFKEGATAEDRRGFRTTRRRLKRVKWRLRLLREFFDQPISKIDPNFFARRKYSDISPRDPNYNGLAKTLFNDRTDQEFYHDYPTIYHLRDKLMTSDRKFDIREIYLAIHHIVKYRGNFLRTGPASQYGSASLHLATSFQKLNDLFAQSEESLNFKLVTDEAQLQQIQQILVRTDLSRSEQQRQIWPLMVVLMGATAAEKKRQKDFAKELANALVGLKAKLNVVTLTNVDTTVVKDWTFTLEESQDKLPEIEEQLSEVGQQIMDEVIQLYASVNLAQLIPAGKRFSQHMVEKYNHHEKNLELLKAYIHSQSDSKRGREIRATYDRYIDGVKSKPVTQEMFYKDLMKYVEADATSNHLAAEI…	Bacteria; Terrabacteria group; Firmicutes; Bacilli; Lactobacillales; Lactobacillaceae; Lactobacillus; Lactobacillus pentosus
C1	11	WP_101872621.1	KRLLVTHEVRENYGAMFDQTIFKATDSRKRLIQKKKGFATETYGGYTGRTLAYLTIVKVVTNKDTQYQVVGIPTTMVTQIQQLEASGLTSKQAVTKAIGAMINENNKKLQSYEVLLPKVRFEQVVRDEVKGHIHRFALGTDTYYHNIQELYLPLTIQRAFLGKRNDTDIQTEQNLLTVFETTLAQVNRYFPLYEMNKFKQILNSAQEKFAALPTKNKTVKNKFVIGKDGVLNNLFIGLHANASFGNLKVLGAKTSFGQLQVPGGLKLTDQAEIIYQSPTGLFERKVALKDL	WP_101872621.1	MNEPYGVGLDIGTNSVGWTVVDMNGRVRKVKGKTALGARLFKEGATAEDRRGFRTTRRRLKRVKWRLRLLREFFDQPISKIDPNFFARRKYSDISPRDPNYNGLAKTLFNDRTDQEFYHDYPTIYHLRDKLMTSDRKFDIREIYLAIHHIVKYRGNFLRTGPASQYGSASLHLATSFQKLNDLFTQSEETLNLKLVTDEAQLQQIQQILVRTDLSRSDQQTQILPLMAVLTGASAAEKRRQKDFAKELANALVGLKAKLNVVTLTNVDTTVVKDWTFTLEESQDKLPEIEEQLSEVGQQIMDEVIQLYASVNLAQLIPAGKRFSQHMVEKYKHHEKNLKLLKEYIHSQSDSKRGREIRATYDRYIDGVKSKPVTQEMFYKDLMKYVEADATSNHLAAEI…	Bacteria; Terrabacteria group; Firmicutes; Bacilli; Lactobacillales; Lactobacillaceae; Lactobacillus; Lactobacillus pentosus
C1	11	WP_120769497.1	KRLLVTHEVRENYGAMFDQTIFKATDSRKRLIQKKKGFATETYGGYTGRTLAYLTIVKVVTNKDTQYQVVGIPTTMVTQIQQLEASGLTSKQAVTKAIGAMINENNKKLQSYEVLLPKVRFEQVVRDEVKGHIHRFALGTDTYYHNIQELYLPLTIQRAFLGKRNDTDVQTEQNLLTVFETTLAQVNRYFPLYEMNKFKQILNSAQEKFAALPTKNKTVKNKFVIGKDGVLNNLFIGLHANASFGNLKVLGAKTSFGQLQVPGGLKLTDQAEIIYQSPTGLFERKVALKDL	WP_120769497.1	MNEPYGVGLDIGTNSVGWTVVDMNGRVRKVKGKTALGARLFKEGATAEDRRGFRTTRRRLKRVKWRLRLLREFFDQPISKIDPNFFARRKYSDISPRDPNYNGLAKTLFNDRTDQEFYHDYPTIYHLRDKLMTSDRKFDIREIYLAIHHIVKYRGNFLRTGPASQYGSASLHLATSFQKLNDLFAQSEESLNFKLVTDEAQLQQIQQILVRTDLSRSEQQRQIWPLMVVLTGATAAEKKRQKDFAKELANALVGLKAKLNVVTLTNVDTTVVKDWTFTLEESQDKLPEIEEQLSEVGQQIMDEVIQLYASVNLAQLIPAGKRFSQHMVEKYNHHEKNLELLKAYIHSQSDSKRGREIRATYDRYIDGVKSKPVTQEMFYKDLMKYVEADATSNHLAAEI…	Bacteria; Terrabacteria group; Firmicutes; Bacilli; Lactobacillales; Lactobacillaceae; Lactobacillus; Lactobacillus pentosus
C1	11	WP_076642383.1	KRLLVTREVSENYGAMFDQTLLKASDNGKRLIRKKQSFDTAIYGGYTGKTLAYMAIVKVSTKKDVQYQVVGVPTTMVTQIEQLEQQGMTNKQAVTKVIEPLIAANNKKMLTYEVLLPKVRFEQVVRDRIKGQTHRFALGTDTYYHNIQELYLPLTLQRAFLGKQNESEVQLNQNLLTVFDATLAQVNRYFPLYEMNKFKKILNSARDQIELLEAKNQFVKNKLVLGKQGILTNMFIGLHANASYGDLKVLGVKTDFGKLQVPGGIKLTGDAEIIYQSPTGLLERKISLKDL	WP_076642383.1	MKEPYGVGLDIGTNSVGWTVVDASGHVRKIKGQTGIGVRLFKEGAAAADRRGFRTTRRRLKRVKWRLRLLREFFDQPISKVDINFFARRKYSDISPRDPNYNGLEKTLFNDRSDQDFYHDYPTIYHLREALMTQHRKFDVREIYLAIHHIVKYRGNFLRNDAATAYRSGTLDLQQHFETLNHLFSQADLELNLNLTTDVALLDSIKQTLVRTDISRSDRQKLIMPLLAVLTGATTAEKKRQKAVVTEFAKALVGNKTKIDVLTLTDIDATEAKDWAFSLEENQDKLPGIEDRFSEVGQQIIDEVIRLYASVNLAQLIPEGKRFSQSMVEKYKRHSEDLKLLKAYIRSQSDAKRGRAIRATYDQYIDGVKSKQVTQEAFQKALGKFVDADVDLNSWAAQI…	Bacteria; Terrabacteria group; Firmicutes; Bacilli; Lactobacillales; Lactobacillaceae; Lactobacillus; Lactobacillus plantarum
C1	11	WP_060684250.1__WP_106904639.1__WP_076640028.1__WP_027821588.1__WP_134992555.1__WP_072540316.1__WP_063488682.1__WP_099738350.1__WP_060417924.1__WP_135517645.1	KRLLVTREVSENYGAMFDQTLLKASDNGKRLIRKKQSFDTAIYGGYTGKTLAYMAIVKVSTKKDVQYQVVGVPTTMVTQIEQLEQQGMTNKQAVTKVIEPLIAANNKKMLTYEVLLPKVRFEQVVRDRIKGQTHRFALGTDTYYHNIQELYLPLTLQRAFLGKQNESEVQLNQNLLTVFDATLAQVNRYFPLYEMNKFKKILNSARDQIELLEAKNQFVKNKLVLGKQGILTNMFIGLHANASYGDLKVLGVKTDFGKLQVPGGIKLTGDAEIIYQSPTGLFERKISLKDL	WP_135517645.1	MKEPYGVGLDIGTNSVGWTVVDASGHVRKIKGQTGIGVRLFKEGAAAADRRGFRTTRRRLKRVKWRLRLLREFFDQPISKVDINFFARRKYSDISPRDPNYNGLEKTLFNDRSDQDFYHDYPTIYHLREALMTQHRKFDVREIYLAIHHIVKYRGNFLRNDAATAYRSGTLDLQQHFETLNHLFSQADLELNLNLTTDVALLDSIKQTLVRTDISRSDRQKLIMPLLAVLTGATTAEKKRQKAVVTEFAKALVGNKAKIDVLTLTDIDATEAKDWAFSLEENQDKLPGIEDRFSEVGQQIIDEVIRLYASVNLAQLIPEGKRFSQSMVEKYKRHGEDLKLLKAYIRSQSDAKRGRAIRATYDQYIDGVKSKQVTQEAFQKALGKFVDADVDLNSWAAQI…	Bacteria; Terrabacteria group; Firmicutes; Bacilli; Lactobacillales; Lactobacillaceae; Lactobacillus; Lactobacillus plantarum
C1	11	WP_070083200.1	KRLLVTREVSENYGAMFDQTLLKASDNGKRLIRKKQSFDTAIYGGYTGKTLAYMAIVKVSTKKDVQYQVVGVPTTMVTQIEQLEQQGMTNKQAVTKVIEPLIAANNKKMLTYEVLLPKVRFEQVVRDRIKGQTHRFALGTDTYYHNIQELYLPLTLQRAFLGKQNESEVQLNQNLLTVFDATLAQVNRYFPLYEMNKFKKILNSARDQIELLEAKNQFVKNKLVLGKQGILTNMFIGLHANASYGDLKVLGVKTDFGKLQVPGGIKLTGDAEIIYQSPTGLFERKIALKDL	WP_070083200.1	MKEPYGVGLDIGTNSVGWTVVDASGHVRKIKGQTGIGVRLFKEGAAAADRRGFRTTRRRLKRVKWRLRLLREFFDQPISKVDINFFARRKYSDISPRDPNYNGLEKTLFNDRSDQDFYHDYPTIYHLREALMTQHRKFDVREIYLAIHHIVKYRGNFLRNDAATAYRSGTLDLQQHFETLNHLFSQADLELNLNLTTDVALLDSIKQTLVRTDISRSDRQKLIMPLLAVLTGATTAEKKRQKAVVTEFAKALVGNKTKIDVLTLTDIDATEAKDWAFSLEENQDKLPGIEDRFSEVGQQIIDEVIRLYASVNLAQLIPEGKRFSQSMVEKYKRHGEDLKLLKAYIRSQSDAKRGRAIRATYDQYIDGVKSKQVTQEAFQKALGKFVDADVDLNSWAAQI…	Bacteria; Terrabacteria group; Firmicutes; Bacilli; Lactobacillales; Lactobacillaceae; Lactobacillus; Lactobacillus plantarum
C1	11	WP_065080293.1	KRLLVTREVSENYGAMFDQTLLKASDNGKRLIRKKQAFDTAIYGGYTGKTLAYMAIVKVSTKKDVQYQVVGVPTTMVTQIEQLEQQGMTNKQAVTKVIEPLIAANNKKMLTYEVLLPKVRFEQVVRDRIKGQTHRFALGTDTYYHNIQELYLPLTLQRAFLGKQNESEVQLNQNLLTVFDATLAQVNRYFPLYEMNKFKKILNSARDQIELLEAKNQFVKNKLVLGKQGILTNMFIGLHANASYGDLKVLGVKTDFGKLQVPGGIKLTGDAEIIYQSPTGLFERKIALKDL	WP_065080293.1	MKEPYGVGLDIGTNSVGWTVVDASGHVRKIKGQTGIGVRLFKEGAAAADRRGFRTTRRRLKRVKWRLRLLREFFDQPISKVDINFFARRKYSDISPRDPNYNGLEKTLFNDRSDQDFYHDYPTIYHLREALMTQHRKFDVREIYLAIHHIVKYRGNFLRNDAATAYRSGTLDLQQHFETLNHLFSQADLELNLNLTTDVALLDSIKQTLVRTDISRSDRQKLIMPLLAVLTGATTAEKKRQKAVVTEFAKALVGNKTKIDVLTLTDIDATEAKDWAFSLEENQDKLPGIEDRFSEVGQQIIDEVIRLYASVNLAQLIPEGKRFSQSMVEKYKRHGEDLKLLKAYIRSQSDAKRGRAIRATYDQYIDGVKSKQVTQEAFQKALGKFVDADVDLNSWAAQI…	Bacteria; Terrabacteria group; Firmicutes; Bacilli; Lactobacillales; Lactobacillaceae; Lactobacillus; Lactobacillus plantarum
C1	11	QBZ22805.1	KRLLVTREVSENYGAMFDQTLLKASDNGKRLIRKKQSFDTAIYGGYTGKTLAYMAIVKVSTKKDVQYQVVGVPTTMVTQIEQLEQQGMTNKQAVTKVIEPLIAANNKKMLTYEVLLPKVRFEQVVRDRIKGQTHRFALGTDTYYHNIQELYLPLTLQRAFLGKQNESEVQLNQNLLTVFDATLAQVNRYFPLYEMNKFKKILNSARDQIELLEAKNQFVKNKLVLGKQGILTNIFIGLHANASYGDLKVLGVKTDFGKLQVPGGIKLTGDAEIIYQSPTGLFERKIALKDL	QBZ22805.1	MKEPYGVGLDIGTNSVGWTVVDASGHVRKIKGQTGIGVRLFKEGAAAADRRGFRTTRRRLKRVKWRLRLLREFFDQPISKVDINFFARRKYSDISPRDPNYNGLEKTLFNDRSDQDFYHDYPTIYHLREALMTQHRKFDVREIYLAIHHIVKYRGNFLRNDAATAYRSGTLDLQQHFETLNHLFSQADLELNLNLTTDVALLDSIKQTLVRTDISRSDRQKLIMPLLAVLTGATTAEKKRQKAVVTEFAKALVGNKTKIDVLTLTDIDATEAKDWAFSLEENQDKLPGIEDRFSEVGQQIIDEVIRLYASVNLAQLIPEGKRFSQSMVEKYKRHGEDLKLLKAYIRSQSDAKRGRAIRATYDQYIDGVKSKQVTQEAFQKALGKFVDADVDLNSWAAQI…	Bacteria; Terrabacteria group; Firmicutes; Bacilli; Lactobacillales; Lactobacillaceae; Lactobacillus; Lactobacillus plantarum
C1	11	WP_122036847.1	KRLLVTREVSENYGAMFDQTLLKASDNGKRLIRKKQSFDTAIYGGYTGKTLAYMAIVKVSTKKDVQYQVVGVPTTMVTQIEQLEQQGMTNKQAVTKVIEPLIAANNKKMLTYEVLLPKVRFEQVVRDRIKGQTHRFTLGTDTYYHNIQELYLPLTLQRAFLGKQNESEVQLNQNLLTVFDATLAQVNRYFPLYEMNKFKKILNSARDQIELLEAKNQFVKNKLVLGKQGILTNMFIGLHANASYGDLKVLGVKTDFGKLQVPGGIKLTGDAEIIYQSPTGLFERKISLKDL	WP_122036847.1	MKEPYGVGLDIGTNSVGWTVVDASGHVRKIKGQTGIGVRLFKEGAAAADRRGFRTTRRRLKRVKWRLRLLREFFDQPISKVDINFFARRKYSDISPRDPNYNGLEKTLFNDRSDQDFYHDYPTIYHLREALMTQHRKFDVREIYLAIHHIVKYRGNFLRNDAATAYRSGTLDLQQHFETLNHLFSQADLELNLNLTTDVALLDSIKQTLVRTDISRSDRQKLIMPLLAVLTGATTAEKKRQKAVVTEFAKALVGNKTKIDVLTLTDIDATEAKDWAFSLEENQDKLPGIEDRFSEVGQQIIDEVIRLYASVNLAQLIPEGKRFSQSMVEKYKRHGEDLKLLKAYIRSQSDAKRGRAIRATYDQYIDGVKSKQVTQEAFQKALGKFVDADVDLNSWAAQI…	Bacteria; Terrabacteria group; Firmicutes; Bacilli; Lactobacillales; Lactobacillaceae; Lactobacillus; Lactobacillus plantarum
C1	11	WP_064523476.1__POD82256.1__WP_015379638.1	KRLLVTREVSENYGAMFDQTLLKASDNGKRLIRKKQSFDTAIYGGYTGKTLAYMAIVKVSTKKDVQYQVVGVPTTMVTQIEQLEQQGMTNKQAVTKVIEPLIAANNKKMLTYEVLLPKVRFEQVVRDRIKGQTHRFALGTDTYYHNIQELYLPLTLQRAFLGKQNESEVQLNQNLLTVFDATLAQVNRYFPLYEMNKFKKILNSARDQIELLEAKNQFVKNKLVLGKQGILTNMFIGLHANASYGDLKVLGVKIDFGKLQVPGGIKLTGDAEIIYQSPTGLFERKIALKDL	WP_015379638.1	MKEPYGVGLDIGTNSVGWTVVDASGHVRKIKGQTGIGVRLFKEGAAAADRRGFRTTRRRLKRVKWRLRLLREFFDQPISKVDINFFARRKYSDVSPRDPNYNGLEKTLFNDRSDQDFYHDYPTIYHLREALMTQHRKFDVREIYLAIHHIVKYRGNFLRNDAATAYRSGTLDLQQHFETLNHLFSQADLELNLNLTTDVALLDSIKQTLVRTDISRSDRQKLIMPLLAVLTGATTAEKKRQKAVVTEFAKALVGNKTKIDVLTLTDIDATEAKDWAFSLEENQDKLPGIEDRFSEVGQQIIDEVIRLYASVNLAQLIPEGKRFSQSMVEKYKRHGEDLKLLKAYIRSQSDAKRGRAIRATYDQYIDGVKSKQVTQEAFQKALGKFVDADVDLNSWAAQI…	Bacteria; Terrabacteria group; Firmicutes; Bacilli; Lactobacillales; Lactobacillaceae; Lactobacillus; Lactobacillus plantarum
C1	11	WP_128729551.1	KRLLVTREVSENYGAMFDQTLLKASDNGKRLIRKKQSFDTAIYGGYTGKTLAYMAIVKVSTKKDVQYQVVGVPTTMVTQIEQLEQQGMTNKQAVTKVIEPLIAANNKKMLTYEVLLPKVRFEQVVRDRIKGQTHRFALGTDTYYHNIQELYLPLTLQRAFLGKQNESEVQLNQNLLTVFDATLAQVNRYFPLYEMNKFKKILNSARDQIELLEAKNQFVKNKLVLGKQGILTNMFIGLHANASYGDLKVLGVKIDFGKLQVPGGIKLTGDAEIIYQSPTGLLERKISLKDL	WP_128729551.1	MKEPYGVGLDIGTNSVGWTVVDASGHVRKIKGQTGIGVRLFKEGAAAADRRGFRTTRRRLKRVKWRLRLLREFFDQPISKVDINFFARRKYSDISPRDPNYNGLEKTLFNDRSDQDFYHDYPTIYHLREALMTQHRKFDVREIYLAIHHIVKYRGNFLRNDAATAYRSGTLDLQQHFETLNHLFSQADLELNLNLTTDVALLDSIKQTLVRTDISRSDRQKLIMPLLAVLTGATTAEKKRQKAVVTEFAKALVGNKTKIDVLTLTDIDATEAKDWAFSLEKNQDKLPGIEDRFSEVGQQIIDEVIRLYASVNLAQLIPEGKRFSQSMVEKYKRHGEDLKLLKAYIRSQSDAKRGRAIRATYDQYIDGVKSKQVTQEAFQKALGKFVDADVDLNSWAAQI…	Bacteria; Terrabacteria group; Firmicutes; Bacilli; Lactobacillales; Lactobacillaceae; Lactobacillus; Lactobacillus plantarum
C1	11	WP_064578474.1	KRLLVTREVSENYGAMFDQTLLKASDNGKRLIRKKQSFDTAIYGGYTGKTLAYMAIVKVSTKKDVQYQVVGVPTTMVTQIEQLEQQGMTNKQAVTKVIEPLIDANNKKMLTYEVLLPKVRFEQVVRDRIKGQTHRFALGTDTYYHNIQELYLPLTLQRAFLGKQNEYEVQLNQNLLTVFDATLAQVNRYFPLYEMNKFKKILNSARDQIELLEAKNQFVKNKLVLGKQGILTNMFIGLHANASYGDLKVLGVKTDFGKLQVPGGIKLTGDAEIIYQSPTGLFERKIALKDL	WP_064578474.1	MKEPYGVGLDIGTNSVGWTVVDASGHVRKIKGQTGIGVRLFKEGAAAADRRGFRTTRRRLKRVKWRLRLLREFFDQPISKVDINFFARRKYSDISPRDPNYNGLEKTLFNDRSDQDFYHDYPTIYHLREALMTQHRKFDVREIYLAIHHIVKYRGNFLRNDAATAYRSGTLDLQQHFETLNHLFSQADLELNLNLTTDVALLDSIKQTLVRTDISRSDRQKLIMPLLAVLTGATTAEKKRQKAVVTEFAKALVGNKTKIDVLTLTDIDATEAKDWAFSLEENQDKLPGIEDRFSEVGQQIIDEVIRLYASVNLAQLIPEGKRFSQSMVEKYKRHGEDLKLLKAYIRSQSDAKRGRAIRATYDQYIDGVKSKQVTQEAFQKALGKFVDADVDLNSWAAQI…	Bacteria; Terrabacteria group; Firmicutes; Bacilli; Lactobacillales; Lactobacillaceae; Lactobacillus; Lactobacillus plantarum
C1	11	WP_054519097.1__WP_103851633.1	KRLLVTREVSENYGAMFDQTLLKASDNGKRLIRKKQSFDTAIYGGYTGKTLAYMAIVKVSTKKDVQYQVVGVPTTMVTQIEQLEQQGMTNKQAVTKVIEPLIDANNKKMLTYEVLLPKVRFEQVVRDRIKGQTHRFALGTDTYYHNIQELYLPLTLQRAFLGKQNESEVQLNQNLLTVFDATLAQVNRYFPLYEMNKFKKILNSARDQIELLEAKNQFVKNKLVLGKQGILTNMFIGLHANASYGDLKVLGVKTDFGKLQVPGGIKLTGDAEIIYQSPTGLFERKIALKDL	WP_103851633.1	MKEPYGVGLDIGTNSVGWTVVDASGHVRKIKGQTGIGVRLFKEGAAAADRRGFRTTRRRLKRVKWRLRLLREFFDQPISKVDINFFARRKYSDISPRDPNYNGLEKTLFNDRSDQDFYHDYPTIYHLREALMTQHRKFDVREIYLAIHHIVKYRGNFLRNDAATAYRSGTLDLQQHFETLNHLFSQADLELNLNLTTDVALLDSIKQTLVRTDISRSDRQKLIMPLLAVLTGATTAEKKRQKAVVTEFAKALVGNKTKIDVLTLTDIDATEAKDWAFSLEENQDKLPGIEDRFSEVGQQIIDEVIRLYASVNLAQLIPEGKRFSQSMVEKYKRHGEDLKLLKAYIRSQSDAKRGRAIRATYDQYIDGVKSKQVTQEAFQKALGKFVDADVDLNSWAAQI…	Bacteria; Terrabacteria group; Firmicutes; Bacilli; Lactobacillales; Lactobacillaceae; Lactobacillus; Lactobacillus plantarum
C1	11	WP_063722122.1	KRLLVTREVSENYGAMFDQTLLKASDNGKRLIRKKQSFDTAIYGGYTGKTLAYMAIVKVSTKKDVQYQVVGVPTTMVTQIEQLEQQGMTNKQAVTKVIEPLIAANNKKMLTYEVLLPKVRFEQVVRDRIKGQTHRFALGTDTYYHNIQELYLPLTLQRAFLGKQNESEVQLNQNLLTVFDATLAQVNRYFPLYEMNKFKKILNSARDQIELLEAKNQFVKNKLVLGKQGILTNMFIGLHANASFGDLKSLGVKTSFGQLQVPGGIKLTGDAEIIYQSPTGLFERKIALKDL	WP_063722122.1	MKEPYGVGLDIGTNSVGWTVVDASGHVRKIKGQTGIGVRLFKEGAAAADRRGFRTTRRRLKRVKWRLRLLREFFDQPISKVDINFFARRKYSDISPRDPNYNGLEKTLFNDRSDQDFYHDYPTIYHLREALMTQHRKFDVREIYLAIHHIVKYRGNFLRNDAATAYRSGTLDLQQHFETLNHLFSQADLELNLNLTTDVALLDSIKQTLVRTDISRSDRQKLIMPLLAVLTGATTAEKKRQKAVVTEFAKALVGNKTKIDVLTLTDIDATEAKDWAFSLEENQDKLPGIEDRFSEVGQQIIDEVIRLYASVNLAQLIPEGKRFSQSMVEKYKRHGEDLKLLKAYIRSQSDAKRGRAIRATYDQYIDGVKSKQVTQEAFQKALGKFVDADVDLNSWAAQI…	Bacteria; Terrabacteria group; Firmicutes; Bacilli; Lactobacillales; Lactobacillaceae; Lactobacillus; Lactobacillus plantarum
C1	11	WP_125547534.1	KHLLVTHEVVENHGAMFAQTIFKAKDDKKIGGTKELIATKKDRPSEVYGGYTKRKNAYLALIRVHMTKGDSYWVVGVPTLAVVSLKQARTVSVASERELLKKVLWHDVHSSRVKDFDIVLEHLYFNQLVRDEKAGKQHYFGLGPGGYYRNFQQLFLPISDQQALLARDLDNDRLIEVFDHICEQVKEYFGLYDMNRFRKSLLGSRDKFIALPVDDIVVDRKVTQLGKKSVLLQIMMGLHANPSFGDLKKSLGIKTPFGMLQTKHFELTGGAELIDESPTGLFKRVRKVSEL	WP_125547534.1	MTDDDYAIGLDMGTATLGWVSTKLNGKVERLKGQTAMGTRLFEEGQTAEERRMARTTRRRLKRRKWRLRLLREIFDEPMAKVDPNFFARLKDSNLSSQDERFQATYQLFNDRTDADFYEKYPTIYHLRWALMTQHRQFDLREIYLAMHHIVKYRGNFLRSGEPAAFKPGELEFGKLFTAINELWVTIFDEAVPQLPTGDLNDIAKVILDTDRGRQDRQRELLKLLMAKEEASKSWKPYFAEFSKAIMGLKAKIYLLTGNEVDKADQKSWTFSLADIEDHQAELETAFDDASQELVEELVNLQAAIQLTEIMPGGQYFSQSMVQNYENHAAHLKMLKTYADEQTDPKDKRAIRLAYDHYIDGDAKGKAETAMDFYKELNKILKKDADNPLVAKMMHEINL…	Bacteria; Terrabacteria group; Firmicutes; Bacilli; Lactobacillales; Lactobacillaceae; Lactobacillus; unclassified Lactobacillus; Lactobacillus sp. 220-4
C1	11	WP_137644152.1	KRILVTRAAYENHGALFNQTIYKAGRKDAVPKKQKLTTELYGGYSGVTTSYMAIVKVSTKDSFEFQVVKVAAWKLETIRQLRERGLTEKQAVAEVVKPLVKIGKKKKSSETKSGFEVVLPHVKINQVFKDAIKGNAHRFALTSDQYYLNLQQLYLPLKVQRVFKKYQKQADEKMTVVFDETIKQINRYFTLYDINQYRKKLAAGRGKFLQLPPYTRVEDKKTTVGKYDVLVDIFNGIHANAARKDLKIIGLSTPLGLLQRSSGITLTADAEIIYQSPTGLFERVVRLRDL	WP_137644152.1	MKKKYAVGLDIGTSSVGWTVTDLNGRLMRVKGKVAIGARLFKEGEAAADRRGFRTTRRRLNRVKWRLRLLREIFDQPISAVDPGFFTRRKYSNISPRDPQNKGLEKTLFNDRTDHDFYHDYPTIYHLRQALMTEHRKFDVRELYLAIHHIVKYRGNFLRSGSASEYRSVPLEIGPKLKTINQLLNEIDPELNLELILDEASVAEQKRVLLAKDVNGSDRKKQLIGLLYQANTADKKLKKRQKAVVTELANALVDFKTKVDVLTLTDVDQEVKKEWAFEMGNSQDSLPTIEGEMSSQASELIETVIALYNGVNLARLIPEGMSFSQSMIARYNQHATDLELLKKYIDTQDDVERRHALRETYDQYISGKDKTQAGFLDRLKKLLKPDLKKNQLADQIQAE…	Bacteria; Terrabacteria group; Firmicutes; Bacilli; Lactobacillales; Lactobacillaceae; Lactobacillus; Lactobacillus plajomi
C1	11	WP_137642347.1	KRILVTHAVYERHGALFNQTIYKAGQKNSVPKKQHLDMSIYGGYSGVNTSYMAIVKVPKKSNFEFQVIKISVLNLESIRQLREQGLTEKQAVAEVIKPLVKVGKRKKSSESDLGFEVVLPHVKINQVFRDSIKETVHRFALSSDQYYLNLQQLYLPLKIQRAFANRQKNGDENLNLVFDETIAQINRYFTLYDMNHYREKLTAGREKFVQLPPFTCVENKKTILGKDSVLSDIFTGIHANAARKDLKIIGLSTPLGLLQKSSGLTLTANAEVIYQSPTGLFERVIRLRDL	WP_137642347.1	MRKKYAVGLDIGTSSVGWTVVDLNGRQMRVKGKVAIGVRLFKEGETAADRRSFRTTRRRLKRVKWRLRLLREIFDQPISRIDPGFFARRKYSNISPRDSQNNGLKKTLFNDRTDRDFYQQYPTIYHLRHALMTEKKQFDIREIYLAIHHIVKYRGNFLRSGSAAEYQSVPLEIGPKLETINQLLNEIDPELNLVLTLDEASLMKQKQVLLAKDASGSDRKKQLIGLLYQVNTSDKKLKKRQKNVVTELGNALVGFKTKVDTLTLTEIDPELKKDWAFEMGTSQDNLPAIEGDLSNQASELIETVIALYNGINLARLIPEGMSFSQSMIARYNQHAADLKLLKQYIDTQDDVQRRHAVRATYDQYIAGKDKTQTGFWDRLKKLLKPDLNKNKLADQIESE…	Bacteria; Terrabacteria group; Firmicutes; Bacilli; Lactobacillales; Lactobacillaceae; Lactobacillus; Lactobacillus modestisalitolerans
C1	11	WP_129032532.1	KRLLVTHEVYDNHGAMFDQTIYSAKTAKNKKLIPRKLNQPIELYGGFSGEKTSYLAIVRLLDKKAPYYQVVRVPTRLSGQLEKLDDLGKRTLLRQWFTPMFTTKKGKQRTFEIVAPHVYLEQPIIDQVNGQRHRFGLGTDTYYHNQQQLVLSLETQRNLINKGATDTDLDSSYMAAYYEICKQVERYFPLYDMNKFKEQLIAAEGSFKELSTHSKKDEKGNLILGKREVLMQILQGLHANATIVNLNNIGCTRYFGQLQVPGGLKLTEQAILIHESPTGLFRRLVRLNDM	WP_129032532.1	MPIHKRQLKDYKTYIAELTDYGQRMTLKKAYDDYIDNGLPQVDFYKKISSVLKKQETLSKLGQSIQIAVEQEEFLPKQRSKTNIAIPYQVQQQELDQIIENQSRYYPWLKTPNPVTKRRKMAPYKLDELVCFRVPYYVGPLVQPDPKNATKETKFAWMTRQNPQSTVPITPWNFDQQVDRQASANAFIQRMKTTDTYLIGEDVIPKNSLLYQRYEVLNELNNVRVNGELLAPKKKQRIYHQLFIAAKKTTVTIKDLQNNLIANGDVDKQPEIKGLADPKRFLSRLSTYHDLQKIIPEALEQQERQADIEKIINWSTVFEDAKIFKEKLQEVTWLTPTQIRQLNQHRYREWGQFSEKLLLGIHDKQGRNIMDLLWQTTDNFMQIVRRPEFQRSIATINQQ…	Bacteria; Terrabacteria group; Firmicutes; Bacilli; Lactobacillales; Lactobacillaceae; Lactobacillus; Lactobacillus suantsaii
C1	11	WP_056992446.1	KKIPVVWENTTNMSALFDQTIYPRPDRDTTKRKLIPTKLDKPTDIYGGYSSAKTAYMAVMRVQTKKGTEYPVFNIPVSIASQLNRITDQTMLKQQVKQFIINAEQSASKKKLYESGDVILSRVALGQRFTDKNYGEVFLISNMEVQNPQSLWLGRASQQRLTREPEGNEKPETSLADIYQQILKQVDRYFLAFNIRQQRQKLLGTLDQFTSLPVGRVNEQTRTDQNQRSIIARVMIVLGKGSREEKFPEFGLSALGRLVRTGGITLSEDAQIIYQSPTGLFERRVALKDL	WP_056992446.1	MVEHYAIGFDIGTGSTGFAGVDPNGKLVRMRGKNVYGVYRFKGGEAAADRRGFRTTRRRIKRRKWRLRFLKSFFEPYIAPIDPEFFLRQKYSADSPLDPKGIRADKGLLSDMSDQEFHAKYPTIYHLRYQLMHEKRQFDVREIYLAMHHIIKYRGHFLIEDGADNFDAKQIDFFDQFQRMAAVTAGLPELETLVVPDETQSDAFKRVLFDESQTKSDRQKVLASQLLDIQDNQSKAIKDFIAALTKAVVGMKANLATLTSTAIESTDKNDWTKPLGQLDDFLLKHEEDLDEDGYALIDAANQMYSAAVLAALVPEGMGFSEAMMARYAQHKKQLALYKQVIASLPDKTQRHELKDAYADYIEHAAQNPRDAFYKRVTKVLEGVDSADARTVMTAISHDE…	Bacteria; Terrabacteria group; Firmicutes; Bacilli; Lactobacillales; Lactobacillaceae; Lactobacillus; Lactobacillus saniviri
C1	11	WP_003648675.1	KYMLVSRETETHDQEMFKMTVYPRLSRDTKKSRNLISKKKDMPTEIYGGYTNNSDAYMVIARINKKKGTEYRVFGVPMRELVNLRKAEKNGRYNAYLKQVLEPEIMYSKNGKKNKTISSFEIVKAKVPYKQVILDGDKKFMLASSTYVQNAKQLTLSQNSMQAITDNCENDTEEEKALEEKALIEAYDEILTNIDKYLPLFDINKFREKLHAGREKFINLSLDVKKDTILQVLNGLHDNAVMPKIKSLGLSTPLGFMQFSSGVPLSENAKLIYQSPTGLFEKRVKISDL	WP_003648675.1	MTKIKNEYIVGLDVGTNSCGWVAMDFQNTILRMHGKTAIGSHLFDAGNSAADRRAFRTTRRRIKRRKWRLKLLEEIFDPYMTEVDPYFFARLKESGLSPLDKRKNVSSIVFPTALEDKKFYCNYPTIYHLRYDLMSEDKKFDLREIYLAIHHIVKYRGNFLYNTPVKDFEASKIDVKDSLEKLNELYERLDSEFTVELDSSNALEIEKIIRDKKVFKINKVKSIHQLLSLKTENKERTKLIKDVSKQIINAILGYKTKFETILLKNISKDEADDWEFKLTDVDADNKFENLIGDLNENEQEILLEIRNLANAITLSNIVEEGKTLSESMIDKYNKHSDDLELLKQVISDHPDRDKAKKLALAYDLYVNNRHGKLLQAKDVLGSKKTLSKEDFYKEVKKN…	Bacteria; Terrabacteria group; Firmicutes; Bacilli; Lactobacillales; Lactobacillaceae; Lactobacillus; Lactobacillus paragasseri
C1	11	WP_057824675.1	KKILVSHEVHQNGGALYNMTVYGKADDAKRKLIPIKADKPTELYGGYTSRKLAYMAIVKTKKGKKEQYQVTGVPVSALTTLRQFKEDSPEQKQALEEIVRRNFDEKTEVEIIVPKVLFNQLIVDEKCRFMVGSDTYRYNAQQLVLSADDLEIINASHKDIQTIDSSDYSQQLDQVYQNILTIVDKHFPMYDINKFRTKLHDIYEQYIELPNEDVWENNKLTTLGKHTIIIRILQGLHANATVVDLKQLGIKTPFGFMQQARGIVVSPDAQLIYQSPTGLYERRVRLGDL	WP_057824675.1	MDKKYNIGLDIGTSSIGFVATDEDNHVIRAKGKNVIGVRLFDEGQSAAERRGFRTTRRRLNRRKWRLNLLREIFEPHIYPIDASFFMRQKYSNLSKQDPNQKIEFKDILFSDKSDAEFYRQYPTIYHLRQALMTEKRQFDLREIYLAIHHIVKYRGHFLDETPTDKFSFDQLDLTQEFERLNVLFSEQNPEEPFEIVVNQNQSIEDILSNQSMTASDRRKQALVVFYQQSENKENEKQYKAIATEILNLLLGNKAKLNVILAQEVDKEAAKDWSLSLSSETFDDDLEKASSGLNDSQLEMVGIFERIYSSLILKSIIGDHNSLSAAMVDKFKTHAQHRDLLKDVIKNSDATKGEQLQFAYDHYLQRHSADGKAYGKDDFYKEVKKNLDDSDAAQQIQQL…	Bacteria; Terrabacteria group; Firmicutes; Bacilli; Lactobacillales; Lactobacillaceae; Lactobacillus; Lactobacillus concavus
C1	11	MGYP000041851348	KFQNVSLATGTRRSDLFKQTIYPRQERDVKKSRTLISKKKNLPTEIYGGYTGNVNSYFVLVQTKYKNNPDKFNLYGVPNRYVEALEQSKLKGNYETKLQEVMEPIIKSNNKRMIDYKILKDRILYNQVIVDDGYKFFITSAQYRHNFRQMILSEESKKALMDYVFDPNFYRHKKTQNVDNDKDAKLIKVYDEILYQIDHYLHIFNIGHHIDKLKEARKIFKKCSIAEKAQVLGDILIVAGSNQTELSIKPLKISKLTFTRSNCPLSPNAVFIYQSPTGMINRREYLKDL	MGYP000041851348	QLLYREGFKKHVTVSKKIALQILNDNNIPTTDILGLTTGRKFDNSLSTYNSFKKVFPEEIDNPHYRQDLENIIEWSSVFEDRKILAEKLKEIDWLTPEQTKFVLKHRLTGWGKLSKKLLVDLKDKKGKSIIDNLFDTKKNFIQIVSQQVYSSQIETIALKTTKNQSLDNILEAAYTSPANRKAIRQTMKVADEIVALAGKGTHPDKIFLTFQRSKQQEGKLTTDRATGLLKIYRRIKDALCTKDLLDDLSKSVRSNLVKTKEYLYYQQLGRDALTGEIIDKADLRNYAVLHIIPRSVTVDNSINNLILTKVKNVKGSVITQYGSKTITDLSMSVKDYWNKLQKLGLFSKGKLKNLTTDLNALNQYERQGFVARQLVETNQIVKLLATILQGRFPHTKII…
C1	11	WP_150352926.1	KFQNVSLATGTRRSDLFKQTIYPRQERDVKKSRTLITKKNGLFTDIYGGYTGNVNSYFVLVQTKYKKDPDKFNLYGVPNRYVAILEQSKAKGNYETKLKEIMEPIIKSNNKRMIGYKILKDRILYNQIIEDDGYKFFITSAQYRHNFRQMILSDQSKKILMDYVFDPNFYRHKKTEDVNNDKDAKLIKVYDEILHQIDHYLQIFTIGHHIDKLKKARPLFEKCTLAEKAQVLNDILIIAGSNQTELALKPLKTTKLTFSKQNCPLTKDAVFFYESPTGMITRKESIKDI	WP_150352926.1	MVQLRQNRETKKRHFKIVIIHIYEKIRRITMKNYNISLVPSPSGIGYAVTDDNLNIIKPVHHVSGIGSRLFNEGSSKQDRRNSRSARRSRHRQQGRIKALNSIMKDEIIKVDPTFFDRLYQSELSPLDKNKKYRNIIFDKPSVESYYHKKFPTIYHLEKYLINTDGKADIRLIYWALHSLLTHRGHFYNTTPVSQFKPGALNIKDKFIELNQLNQVKTFEFSVANTPEIEHILKDRFISKQNKINQLAELIFEQEPEKDIQKTNTKIAKTIAKAILGNKFQLDEIIGLEVNKSEKKERSLQLSDLNLDSKIDELSDSLTDQQLRILEILQEMYAATTLLDILQGSDSLLDAKIKSYNEYKQNRLLFFDLLKTLPDKKAHLLRQGYTLYLNNHHRDLASA…	Bacteria; Terrabacteria group; Firmicutes; Bacilli; Lactobacillales; Lactobacillaceae; Lactobacillus; Lactobacillus crispatus
C1	11	WP_133475946.1__WP_133472379.1	KFQNVSLATGTRRSDLFKQTIYPRQERDVKKSRTLITKKNGLFTDIYGGYTGNVNSYFVLVQTKYKKDPDKFNLYGVPNRYVAMLEQSKAKGNYETKLKEIMEPIIKSNNKRMIGYKILKDRILYNQIIEDDGYKFFITSAQYRHNFRQMILSDQSKKILMDYVFDPNFYRHKKTEDVNNDKDAKLIKVYDEILHQIDHYLQIFTIGHHIDKLKKARPLFEKCTLAEKAQVLNDILIIAGSNQTELALKPLKTTKLTFSKQNCPLTKDAVFFYQSPTGMITRKESINDI	WP_133472379.1	MMQLRQNRETEKRHFKIVIIHIYEKIRRITMKNYNISLVPSPSGVGYAVTDDNLNIIKPVHHVSGIGSRLFNEGSSKQDRRNSRSARRSRHRQQGRIKALNSIMKDEIIKVDPTFFERLYQSELSPLDKNKKYRNIIFDKPSVESYYYKKFPTIYHLEKYLINTDGKADIRLIYWALHSLLTHRGHFYNTTPVSQFKPGALNIKDKFIELNQLNQVKTFEFSVANTPEIEHLLKDRFISKQNKINQLSELIFEQEPEKDIQKANTKVAKTIAKAILGNKFQLDEIIGLEVNKSEKKEWSLQLSDLNLDSKIDELSDSLTDQQLRILEILQEMYAATTLLDILQGSDSLLDAKIKSYNEYKQNHLLFFDLLKTLPDKKAHLLRQGYTLYLNNHHRDLVSA…	Bacteria; Terrabacteria group; Firmicutes; Bacilli; Lactobacillales; Lactobacillaceae; Lactobacillus; Lactobacillus crispatus
C1	11	WP_081307099.1	KFQNVSLATGTRRSDLFKQTIYPRQERDVKKSRTLITKKNGLFTDIYGGYTGNVNSYFVLVQTKYKKDPDKFNLYGVPNRYVAMLEQSKSKGNYETKLKEVMEPIIKNSNKRMIGYKILKDRILYNQIIEDNGYKFFITSSQYRHNFRQMILSDQSKKILMDYVFDPNFYRHKKTEDVNNDKDAKLIKVYDEILYQIDHYLQIFTIGHHIDKLKKARPLFEKCTLAEKAQVLNDILIIAGSNQTELALKPLKTTKLTFSKQNCPLTKDAIFYYQSPTGMITRKESIKDI	WP_081307099.1	MMQLRQNRETEKRYFKIVIIHIYKKIRRITMKNYNISLVPSPSGVGYAVTDDNLNIIKPVHHVSGIGSRLFNEGSSKQDRRNSRSARRSRHRQQGRIKALNSIMKDEIIKVDPTFFDRLYQSELSPLDKNKKYRNIIFDKPSVESYYYKKFPTIYHLEKYLINTDGKADIRLIYWALHSLLTHRGHFYNTTPVSQFKPGALNIKDKFIELNQLNQVKTFEFSVANTPEIEHILKDRYISKQNKINQLAELLFEQEPEKDIQKANTKVAKTIAKAILGNKFQLDEIIGLDVNKSEKKEWSLQLSDLNLDSKIDELSDSLTDQQLRILEILQEMYAATTLLDILQGSDSLLDAKIKSYNEYKQNRLLFFDLLKTLPDKKAHLLRQGYTLYLNNHHRDLASA…	Bacteria; Terrabacteria group; Firmicutes; Bacilli; Lactobacillales; Lactobacillaceae; Lactobacillus; Lactobacillus crispatus
C1	11	WP_046326727.1	KYMLVSRETTTENSNMFNMTIYPRGERDRKKTRKLIPKGKDLDPAIYGGYSGNTDAYMVIVKIEKTKETLYKVVGVPMRALASLKKAQKEGNYDQELNKVLEPLIMFNKNGKSKAGIKGFTVVKDHVHFKQVVIDGDSKFMLYSAQYRANAKQLTLSQETMKVVTDNTDDMDQKNADKDQLLLNAYDEILEKVDQYLPLFDINGFRQGLHDGRAKFAALKTSEKKYTLKNVLNGLHDNLVTPNLKNIGIKTPFGLMQSSSGITLSPNAKLVFQSPTGLFEKRVKLTNL	WP_046326727.1	MKTITEDYILGLDIGTNSCGWAVMDKKNRLLRLRGKRAIGSHLFEEGHSAADRRSFRTTRRRLKRRKWRLRLLEEFFAEPMAKVDPAFFVRLHQSWVSPLDKDRKKYHAIVFPTAKEDHEFYHDYPTIYHLRDALMREDRQFDLREIFLAIHHIVKYRGNFLQDTPVNSFVASKIDVASFLTNVNQAYADKYGEEQNFIELNENNAAAIEAVIRGKDKDKTTKQLDKAKKITKLLQSSTNKYEKNVTRQIANAIIGYKTQFETILGKDIDKNDKADWEFKLSDGDADDKLENLLPEFDDNDQYIVAEIKKLFGSIALSQIVYENMTLSQSMKCKYKDHGEDYDLLKQYIATLSDHSQVRKLLLAYDLYVNNRHGRLLEAKKEFKQDKALTQDEFYKIVK…	Bacteria; Terrabacteria group; Firmicutes; Bacilli; Lactobacillales; Lactobacillaceae; Lactobacillus; Lactobacillus helsingborgensis
C1	11	WP_038521270.1	KYMLVSRETTTENSNMFNMTIYPRGERDRKKTRKLIPKGKDLDPAIYGGYSGNTDAYMVIVKIEKTKETLYKVVGVPMRALASLKKAQKEGNYDQELNKVLEPLIMFNKNGKSKAGIKGFTVVKDHVHFKQVVIDGDSKFMLYSAQYRANAKQLTLSQETMKVVTDNTDDMDQKNADKDQLLLNAYDEILEKVDQYLPLFDINGFRQGLHDGRAKFAALKTSEKKYTLKNILNGLHDNLVTPNLKNIGIKTPFGLMQSSSGITLSPNAKLVFQSPTGLFEKRVKLTNL	WP_038521270.1	MKTITEDYILGLDIGTNSCGWAVMDKKNRLLRLRGKRAIGSHLFEEGHSAADRRSFRTTRRRLKRRKWRLRLLEEIFAEPMAKVDPAFFVRLHQSWVSPLDKDRKKYHAIVFPTAKEDHEFYHDYPTIYHLRDALMREDRQFDLREIFLAIHHIVKYRGNFLQDTPVNSFVASKIDVASFLTNVNQAYADKYGEEQNFIELNENNAAAIEAVIRGKDKDKTTKQLDKAKKITKLLQSSTNKYEKNVTRQIANAIIGYKTQFETILGKDIDKNDKADWEFKLSDGDADDKLENLLPEFDDNDQYIVAEIKKLFGSIALSQIVYENMTLSQSMKCKYKDHGDDYHLLKQYIATLSDHGQVRKLLLAYDLYVNNRHGRLLEAKKEFKQDKALTQDEFYKIVR…	Bacteria; Terrabacteria group; Firmicutes; Bacilli; Lactobacillales; Lactobacillaceae; Lactobacillus; unclassified Lactobacillus; Lactobacillus sp. wkB8
C1	11	WP_109918023.1	KYMLVSRETTTENSNMFNMTIYPRGERDRKKTRKLIPKGKDLDPAIYGGYSGNTDAYMVIVKIEKTKETLYKVVGVPMRALASLKKAQKKGNYDQELNKVLEPLIMFNKNGKSKAGIKGFTVVKDHVHFKQVVIDGDTKFMLYSAQYRANAKQLTLSQETMKVVTDNTDDMDQKDADKDQLLLNAYDEILEKVDQYLPLFDINGFRQGLHDGRAKFAALKTSEKKYTLKNILNGLHDNLVTPNLKNIGIKTPFGLMQSSSGITLSPNAKLVFQSPTGLFEKRVKLTNL	WP_109918023.1	MKAITEDYILGLDIGTNSCGWAVMDKKNRLLRLRGKRAIGSHLFEEGHSAADRRGFRTTRRRLKRRKWRLRLLEEIFAEPMAEVDPGFFVRLHQSWVSPLDKSRKKYQAIVFPTAKADHDFYEKYPTIYHLRDALMREDRQFDLREIFLAIHHIVKYRGNFLQDTPVNSFVASKIDVATFLTNVNQAYADKYGEEQNFIELNENNAAAIEAVIRGKDKDKTTKQLDKAKKIAKLLQSSTNKYEKNVTRQIANAIIGYKTQFETILGKDIDKNDKADWEFKLSDGDADDKLENLLPEFDDNDQYIVAEIKKLFGSIALSQIVYENMTLSQSMKCKYKDHGDDYHLLKQYIATLSDHGQVRKLLLAYDLYVNNRHGRLLEAKKEFKQDKALTQDEFYKIVK…	Bacteria; Terrabacteria group; Firmicutes; Bacilli; Lactobacillales; Lactobacillaceae; Lactobacillus
C1	11	WP_103205492.1__SPE16733.1__MGYP000306663225__WP_112296838.1__WP_101889101.1	KYMLVSKEVHDRSDQLYGATIVTAKESGKLTSPIEIKKNRPVDLYGAYTNGTSAFMTIIKFTGNKPKYKVIGVPTTSAVGLKRVGKPGSESYNQELHRIIKSNPKVKKDFEIVVPHVSYSQLIVDGDCKFTLASDTYQHPATQLVLSKESMEIIADDFKFVKENTATADEQLVRVFDEIVNQMNHYFTIFDQRSNRQKVTKARDKFVSLPTESEYEGAKKTQVGKTEVITNLLMGLHANAAQGDLKVLGLSTFGFFQSPGGLNLSEDAMIVYQSPTGLFERRICLKDI	WP_101889101.1	MDYVKEYHIGLDIGTSSIGWAVTDSQFKLMRIKGKTAIGVRLFEEGKTAAERRTFRTTRRRLKRRKWRLHYLDKIFAPHLQEVDENFLRRLKQSNIHPEDPAKNQAFIGKLLFPDLLKKNERGYPTLIKMRDELPVEQRAHYPVTNIYKLREAMINEDRQFDLREVYLAVHHIVKYRGHFLNNASVDKFKVGRIDFDKSFNVLNEAYEELQNGEGSFTIEPSKVEKIGQLLLDTKMRKLDRQKAVAKLLEVKVADKEETKRNKQIATAMSKLVLGYKADFATVAMANGNEWKIDLSSETSEDEIEKFREELSDAQNDILTEITSLFSQIMLNEIVPNGMSISESMMDRYWMHERQLAEVKEYLATQPASARKEFDQVYNKYIGQAPKEKGFDLEKGLKK…	Bacteria; Terrabacteria group; Firmicutes; Bacilli; Lactobacillales; Lactobacillaceae; Lactobacillus; Lactobacillus fermentum
C1	11	WP_124891202.1	KYMLVSKEVHDRSDQLYGATIVTAKESGKLTSPIEIKKNRPVDLYGAYTNGTSAFMTIIKFTGNKPKYKVIGVPTTSAVGLKRVGKPGSESYNQELHRIIKSNPKVKKDFEIVVPHVSYSQLIVDGDCKFTLASDTYQHPATQLVLSKESMEIIADDFKFVKENPATADEQLVRVFDEIVNQMNHYFTIFDQRSNRQKVTKARDKFVSLPTESEYEGAKKTQVGKTEVITNLLMGLHANAAQGDLKVLGLSTFGFFQSSGGLNLSEDAMIVYQSPTGLFERCICLKDI	WP_124891202.1	MNYVKEYHIGLDIGTSSIGWAVTDSQFKLMRIKGKTAIGVRLFEEGKTAAERRTFRTTRRRLKRRKWRLHYLDKIFAPHLQEVDENFLLRLKQSNIHPEDPAKNQAFIDKLLFPDLLKKNERGYPTLIKMRDELPVEQRAHYPVTNIYKLREAMINEDRQFDLREVYLAVHHIVKYRGHFLNNASVDKFKVGRIDFDKSFNVLNEAYEELQNGEGSFTIEPSKVEKIGQLLLDTKMRKLDRQKAVAKLLEVKVADKEETKRNKQIATAMSKLVLGYKADFATVAMANGNEWKIDLSSETSEDEIEKFREELSDAQNDILTEITSLFSQIMLNEIVPNGMSISESMMDRYWTHERQLAEVKEYLATQPASARKEFDQVYNKYIGQAPKERGFDLEKGLKK…	Bacteria; Terrabacteria group; Firmicutes; Bacilli; Lactobacillales; Lactobacillaceae; Lactobacillus; Lactobacillus fermentum
C1	11	WP_127429586.1__EEI22356.1__WP_137876827.1__WP_100184059.1__WP_070446999.1__WP_057728064.1	KYMLVSKEVHDRSDQLYGATIVTAKESGKLTSPIEIKKNRPVDLYGAYTNGTSAFMTIIKFTGNKPKYKVIGVPTTSAVGLKRVGKPGSESYNQELHRIIKSNPKVKKDFEIVVPHVSYSQLIVDGDCKFTLASDTYQHPATQLVLSKESMEIIADDFKFVKENPATADEQLVRVFDEIVNQMNHYFTIFDQRSNRQKVTKARDKFVSLPTESEYEGAKKTQVGKTEVITNLLMGLHANAAQGDLKVLGLSTFGFFQSSGGLNLSEDAMIVYQSPTGLFERRICLKDI	WP_057728064.1	MNYVKEYHIGLDIGTSSIGWAVTDSQFKLMRIKGKTAIGVRLFEEGKTAAERRTFRTTRRRLKRRKWRLHYLDEIFAPHLQEVDENFLRRLKQSNIHPEDPAKNQAFIGKLLFPDLLKKNERGYPTLIKMRDELPVEQRAHYPVTNIYKLREAMINEDRQFDLREVYLAVHHIVKYRGHFLNNASVDKFKVGRIDFDKSFNVLNEAYEELQNGEGSFTIEPSKVEKIGQLLLDTKMRKLDRQKAVAKFLEVKVADKEETKRNKQIATAISKLVLGYKADFATVAMANGNEWKIDLSSETSEDEIEKFREELSDAQNDILTEITSLFSQIMLNEIVPNGMSISESMMDRYWTHERQLAEVKEYLATQPASARKEFDQVYNKYIGQAPKEKGFDLEKGLKK…	Bacteria; Terrabacteria group; Firmicutes; Bacilli; Lactobacillales; Lactobacillaceae; Lactobacillus; Lactobacillus fermentum
C1	11	WP_118033476.1	KYMLVSKEVHDRSDQLYGATIVTAKESGKLTSPIEIKKKRPVDLYGAYTNGTSAFMTIIKFTGNKPKYKVIGVPTTSAVGLKRVGKPGSESYNQELHRIIKSNPKVKKDFEIVVPHVSYSQLIVDDDCKFTLASDTYQHPATQLVLSKESMEIIADDFKFVKENTATADEQLVRVFDEIVNQMNHYFTIFDQRSNHQKVTKARDKFVSLPTESEYEGAKKTQVGKTEVITNLLMGLHANSAQGDLKVLGLSTFGFFQSSGGLNLSEDAMIVYQSPTGLFERRICLKDI	WP_118033476.1	MDYVKEYHIGLDIGTSSIGWAVTDSQFKLMRIKGKTAIGVRLFEEGKTAAERRTFRTTRRRLKRRKWRLHYLDEIFAPHLQEVDENFLRRLKQSNIHPEDPAKNQAFIDKLLFPDLLKKNERGYPTLIKMRDELPVEQRAHYPVTNIYKLREAMINEDRQFDLREVYLAVHHIVKYRGHFLNNASVDKFKVGRIDFDKSFNVLNEAYEELQNGEGSFTIEPSKVEKIGQLLLDTKMRKLDRQKAVAKLLEVKVANKEETKRNKQIATAMSKLVLGYKADFATVAMANGNEWKIDLSSETSEDEIEKFREELSDAQNDILTEITSLFSQIMLNEIVPNGMSISESMMDRYWTHERQLAEVKEYLATQPASARKEFDQVYNKYIGQAPKEKGFDLEKGLKK…	Bacteria; Terrabacteria group; Firmicutes; Bacilli; Lactobacillales; Lactobacillaceae; Lactobacillus; Lactobacillus fermentum
C1	11	WP_152729345.1__WP_050754890.1__EEX26495.1	KYMLVSKEVHDRSDQLYGATIVTAKESGKLTSPIEIKKKRPVDLYGAYTNGTSAFMTIIKFTGNKPKYKVIGVPTTSAVGLKRVGKPGSESYNQELHRIIKSNPKVKKDFEIVVPHVSYSQLIVDDDCKFTLASDTYQHPATQLVLSKESMEIIADDFKFVKENTATADEQLVRVFDEIVNQMNHYFTIFDQRSNRQKVTKARDKFVSLPTESEYEGAKKTQVGKTEVITNLLMGLHANSAQGDLKVLGLSTFGFFQSSGGLNLSEDAMIVYQSPTGLFERRICLKDI	EEX26495.1	MHYLDEIFAPHLQEVDENFLRRLKQSNIHPEDPAKNQAFIGKLLFPDLLKKNERGYPTLIKMRDELPVEQRAHYPVTNIYKLREAMINEDRQFDLREVYLAVHHIMKYRGHFLNNASVDKFKVGRIDFYKSFNVLNEAYEELQNGEGSFTIEPSKVEKIGQLLLDTKMRKLNRQKAVAKLLEVKVADKEETKRNKQIATAMSKLVLGYKADFATVAMANGNEWKIDLSSETSEDEIEKFREELSDAQNDILTEITSLFSQIMLNEIVPNGMSISESMMDRYWTHERQLAEVKEYLATQPASARKEFDQVYNKYIGQAPKERGFDLEKGLKKILSKKENWKEIDELLKAGDFLPKQRTSANGVIPHQMHQQELDRIIEKQAKYYPWLATENPATGERDRH…	Bacteria; Terrabacteria group; Firmicutes; Bacilli; Lactobacillales; Lactobacillaceae; Lactobacillus; Lactobacillus fermentum; Lactobacillus fermentum 28-3-CHN
C1	11	WP_099032468.1	KYMLVSKEVHDRSDQLYGATIVTAKESGKLTSPIEIKKNRLVDLYGAYTNGTSAFMTIIKFTGNKPKYKVIGVPTTSAVGLKRVGKPGSESYNQELHRIIKSNPKVKKDFEIVVPHVSYSQLIVDDDCKFTLASDTYQHPATQLVLSKESMEIIADDFKFVKENTATADEQLVRVFDEIVNQMNHYFTIFDQRSNRQKVTKARDKFVSLPTESEYEGAKKTQVGKTEVITNLLMGLHANAAQGDLKVLGLSTFGFFQSSGGLNLSEDAMIVYQSPTGLFERRICLKDI	WP_099032468.1	MNYVKEYHIGLDIGTSSIGWAVTDSQFKLMRIKGKTAIGVRLFEEGKTAAERRTFRTTRRRLKRRKWRLHYLDEIFAPHLQEVDENFLRRLKQSNIHPEDPAKNQAFIGKLLFPDLLKKNERGYPTLIKMRDELPVEQRAHYPVTNIYKLREAMINEDRQFDLREVYLAVHHIMKYRGHFLNNASVDKFKVGRIDFYKSFNVLNEAYEELQNGEGSFTIEPSKVEKIGQLLLDTKMRKLDRQKAVAKLLEVKVADKEETKRNKQIATAMSKLVLGYKADFATVAMANGNEWKIDLSSETSEDEIEKFREELSDAQNDILTEITSLFSQIMLNEIVPNGMSISESMMDRYWTHERQLAEVKEYLATQPASARKEFDQVYNKYIGQAPKERGFDLEKGLKK…	Bacteria; Terrabacteria group; Firmicutes; Bacilli; Lactobacillales; Lactobacillaceae; Lactobacillus; Lactobacillus fermentum
C1	11	WP_100351851.1	KYMLVSKEVHDRSDQLYGATIVTAKESGKLTSPIEIKKNRPVDLYGAYTNGTSAFMTIIKFTGNKPKYKVIGVPTTSAVGLKRVGKPGSESYNQELHRIIKSNPKVKKDFEIVVPHVSYSQLIVDDDCKFTLASDTYQHPATQLVLSKESMEIIADDFKFVKENTATADEQLVRVFDEIVNQMNHYFTIFDQRSNRQKVTKARDKFVSLPTESEYEGAKKTQVGKTEVITNLLMGLHANAAQGDLKVLGLSTFGFFQSSGGLNLSEDAMIVYRSPTGLFERRICLKDI	WP_100351851.1	MDYVKEYHIGLDIGTSSIGWAVTDSQFKLMRIKGKTAIGVRLFEEGKTAAERRTFRTTRRRLKRRKWRLHYLDKIFAPHLQEVDENFLRRLKQSNIHPEDPAKNQAFIGKLLFPDLLKKNERGYPTLIKMRDELPVEQRAHYPVTNIYKLREAMINEDRQFDLREVYLAVHHIVKYRGHFLNNASVDKFKVGRIDFDKSFNVLNEAYEELQNGEGSFTIEPSKVEKIGQLLLDTKMRKLDRQKAVAKLLEVKVADKEGTKRNKQIATAMSKLVLGYKADFATVAMANGNEWKIDLSSETSEDEIEKFREELSDAQNDILTEITSLFSQIMLNEIVPNGMSISESMMDRYWTHERQLAEVKEYLATQPASTRKEFDQVYNKYIGQAPKEKGFDLEKGLKK…	Bacteria; Terrabacteria group; Firmicutes; Bacilli; Lactobacillales; Lactobacillaceae; Lactobacillus; Lactobacillus fermentum
C1	11	WP_104878060.1__SNX31424.1	KYMLVSKEVHDRSDQLYGATIVTAKESGKLTSPIEIKKNRLVDLYGAYTNGTSAFMTIIKFTGNKPKYKVIGIPTTSAASLKRAGKPGSESYNQELHRIIKSNPKVKKGFEIVVPHVSYGQLIVDGDCKFTLASPTVQHPATQLVLSKKSLETISSGYKILKDKPAIANERLIRVFDEVVGQMNRYFTIFDQRSNRQKVADARDKFLSLPTESKYEGAKKVQVGKTEVITNLLMGLHANATQGDLKVLGLATFGFFQSTTGLSLSEDTMIVYQSPTGLFERRICLKDI	SNX31424.1	MKEYHIGLDIGTSSIGWAVTDSQFKLMRIKGKTAIGVRLFEEGKTAAERRTFRTTRRRLKRRKWRLHYLDEIFAPHLQEVDENFLRRLKQSNIHPEDPTKNQAFIGKLLFPDLLKKNERGYPTLIKMRDELPVEQRAHYPVMNIYKLREAMINEDRQFDLREVYLAVHHIVKYRGHFLNNASVDKFKVGRIDFDKSFNVLNEAYEELQNGEGSFTIEPSKVEKIGQLLLDTKMRKLDRQKAVAKLLEVKVADKEETKRNKQIATAMSKLVLGYKADFATVAMANGNEWKIDLSSETSEDEIEKFREELSDAQNDILTEITSLFSQIMLNEIVPNGMSISESMMDRYWTHERQLAEVKEYLATQPASARKEFDQVYNKYIGQAPKERGFDLEKGLKKILS…	Bacteria; Terrabacteria group; Firmicutes; Bacilli; Lactobacillales; Lactobacillaceae; Lactobacillus; Lactobacillus fermentum
C1	11	WP_081011477.1	KYMLVSKEVHDRSDQLYGATIVTAKESGKLTSPIEIKKNRLVDLYGAYTNGTSAFMTIIKFTGNKPKYKVIGIPTTSAASLKRAGKPGSESYNQELHRIIKSNPKVKKGFEIVVPHVSYGQLIVDGDCKFTLASPTVQHPATQLVLSKKSLETISSGYKILKDKPAIANERLIRVFDEIVGQMNRYFTIFDQRSNRQKVADARDKFLSLPTESKYEGAKKVQVGKTEVITNLLMGLHANATQGDLKVLGLATFGFFQSTTGLSLSEDTMIVYQSPTGLFERRICLKDI	WP_081011477.1	TYLLNEDVLPANSLLYQKYNVLNELNNVRVNGHRLSVGIKQDIYSELFKKKKTVKASDVASLVMAKTRGVNKPSVEGLSDSKKFNSNLATYLDLKSIVGDKVDDNCYQTDLENIIEWRSVFEDGEIFADKLTEVEWLTDEQRSTLVKKRYKGWGRLSKKLLTGIVDENGQRIIDLMWNTDQNFMQIVNQPVFKEQIDQLNQNAITNDGMTLRERVESVLDDAYTSLQNKKAIWQVVRVVEDIVKAVGNAPKSISIEFARNEGNKGEITRSRRTQLQKLFEDQAHELVKDTSLTEELEKAPDLSDRYYLYFTQGGKDMYTGDPINFDEISTKYDIDHILPQSFVKDDSLDNRVLVSRAENNKKSDRVPAKLYAAKMKPYWNQLLKQGLITQRKFENLTMD…	Bacteria; Terrabacteria group; Firmicutes; Bacilli; Lactobacillales; Lactobacillaceae; Lactobacillus; Lactobacillus fermentum
C1	11	WP_125576479.1	KKILVTHEVHENHGALYNMTVYGRKDNDKRKLIPIKNNMPTDVYGGYSSRKLAYMAIVKTTKEKTVKYLTVGIPISAATKIDSFADDKKHKVQMLNDIVRDEFDDKTQVEVIVPKVLFRQLIIDDGCLFTLGSDTYRYNAQQLILNVTDVKIINAKSKDVAAQDETERGQQLIQVYDDILLQVQKYFPLYDIKQFRTKFISGREKFIQFPNNDIWNNNKVTQLGKITIIQRILQGLHANAAVSDLKNIDMGTPLGKIQVQNRGISPNAVLIYQSPTGLFERRVKLSDL	WP_125576479.1	MMPKDYHLGLDIGTGSIGFAATDDNNKLIRAKGKNIYGVRLFDEGQPASERRSFRTTRRRLSRRGWRLKLLREIFEPYIYPQDPSFFMRQKYSSLSAKDPNQKKDFTDLLFSDRTDADFYQQYPTIYHLREALMTEHRQFDLREIYLAVHHIVKYRGHFLDDTLTSKYKFQQLELRDKFEQLNQNFQELQPDQPFTIDLSSTAEIEAGLIDQAKSKSDRQKELMSSFYLTTEDKDIEKQEKSVAAEILKLILGNKAQINVILGEEVDPEAKKDWKLTFDSETFDTDFVAISTSLTEVQMDIMTILEEIYSALTLKEIIGNNNSLSGAMVEKYDDHHEHLQLLKQVARQTTVDKGKELRLAYDYYITGKGKDGKAFVKDDFYKLVEKSLDESAESQRIKQ…	Bacteria; Terrabacteria group; Firmicutes; Bacilli; Lactobacillales; Lactobacillaceae; Lactobacillus; unclassified Lactobacillus; Lactobacillus sp. 143-6
C1	11	WP_065200954.1	KHLLVTHEVFEDHGALFDQTIYPAREDQRKKLIPTKRGRDTATYGGYSGRKTAYLAIVKVHDKGDYLKVMAVPISAVTEMNQQRKLGLAAEKAYLKKLFLPQFTKKSGAIDFEVVRPHVYLHQRIEDEVYGEVHQFALGTNTYYRNLQQLWLPLSSQQLLLRKDAKDEELTRVYDQICEQAQRYFSLYERNNFRQALQNNRDRFIALPATNVVDDRGKLVQVGKREIISRLMRGLHADASFGDLKAIDIKTPFGFLQSGRGIRLNVESKMIMESPTGLFKREVRIDPE	WP_065200954.1	MTSGVEERLIKLGGVIAVDKEPYGIGLDIGTSSIGWSVVDMNGRIKRVKGQTGLGVRLFEEGQAAAERRGYRTTRRRLSRRRWRLRLLREIFDEPISAIDASFFARQKASNVSPKDTKFVTTYRLFSDQSDGEFYEEYPTIYHLRQALMTEHRQFDLREIYLAIHHIVKYRGNFLRSGNPQKFQPGKLDFNERFTRINQAWLGVFDELAPQLPEEDLEDVTAIILDTTRSRLDRQRDLVKQLMKMTGNQKSWKPVLTAFCKAILGLKAQVYLVLGLDVAKEDQKSLTFSLADIEDHRDDLAALMDEKQTALLEKLVDLQAAIQLTEIMPDGKGFSESMVQSYVNHKEHLCWLKEYATVQTDEQRRTKVLLAYDHYIDGNDKGKAETTGDFYNELRRLLK…	Bacteria; Terrabacteria group; Firmicutes; Bacilli; Lactobacillales; Lactobacillaceae; Lactobacillus; Lactobacillus brevis
C1	11	STX18697.1	KHLLVTHEVFEDHGALFDQTIYPARKAQNKKLIPTKQGRDTAIYGGYSGQNTAYLAIVKVHDKVDYLKVMAVPIRVVSEVNQLRKLGLAAEKAYLKKLFLPQFTKKSGTIDFEVVRPHVYLQQRIEDEVYGEVHQFALRSSTYYRNLQQLWLPLSSQQVLLKKDAKDGELTRVFDQICEQAQRYFSLYERNNFRQALQNSRSQFVALPTTNVIDDHGKLVQVGKREIISRLMRGLHANAERKDLKVIGIKTSFGLLQEGNGIRLGLAAKMIMESPTGLFKREVRIDPE	STX18697.1	MDKEPYGIGLDIGTSSIGWSVVDMNGRIKRVKGQTGLGVRLFEEGQAAAERRGYRTTRRRLSRRRWRLRLLREIFDEPISAIDASFFARQKASNVSPKDTKFVTTYRLFSDQSDGEFYEKYPTIYHLRQALMTEHRQFDLREIYLAIHHIVKYRGNFLRSGNPQKFQPGKLDFNERFTRINQAWLGVFDELAPQLPEEDLEDVTAIILDTTRSRLDRQRDLVKQLMKMTGNQKSWKPILTAFCKAILGLKAQVYLVLGLDVAKEDQKSLTFSLADIEDHRDDLAALMDEKQTALLEKLVDLQAAIQLTEIMPDGKGFSESMVQSYVNHKEHLCWLKEYATVQTDEQRRTKVLLAYDHYIDGNDKGKAETTGDFYNELRRLLKGDTSELAQKMMNAIELE…	Bacteria; Terrabacteria group; Firmicutes; Bacilli; Lactobacillales; Lactobacillaceae; Lactobacillus; Lactobacillus brevis
C1	11	ARN89237.1__WP_110139996.1__WP_148466974.1__ARW49724.1__WP_087609243.1	KHLLVTHEVFEDHGALFDQTIYPARKAQNKKLIPTKQGRDTAIYGGYSGQNTAYLAIVKVHDKVDYLKVMAVPIRVVSEVNQQRKLGLAAEKAYLKKLFLPQFTKKSGTIDFEVVRPHVYLQQRIEDEVYGEVHQFALRSSTYYRNLQQLWLPLSSQQVLLKKDAKDGELTRVFDQICEQAQRYFSLYERNNFRQALQNSRSQFVALPTTNVIDDHGKLVQVGKREIISRLMRGLHANAERKDLKVIGIKTSFGLLQEGNGIRLGLAAKMIMESPTGLFKREVRIDPE	WP_087609243.1	MTSGVEERLIKLGGVIAVDKEPYGIGLDIGTSSIGWSVVDMNGRIKRVKGQTGLGVRLFEEGQAAAERRGYRTTRRRLSRRRWRLRLLREIFDEPISAIDASFFARQKASNVSPKDTKLVTTYRLFSDQSDGEFYEKYPTIYHLRQALMTEHRQFDLREIYLAIHHIVKYRGNFLRSGNPQKFQPGKLDFNERFTRINQAWLGVFDELAPQLPEEDLEDVTAIILDTTRSRLDRQRDLVKQLMKMTGNQKSWKPILTAFCKAILGLKAQVYLVLGLDVAKEDQKSLTFSLADIEDHRDDLAALMDEKQTALLEKLVDLQAAIQLTEIMPDGKGFSESMVQSYVNHKEHLCWLKEYATVQTDEQRRTKVLLAYDHYIDGNDKGKAETTGDFYNELRRLLK…	Bacteria; Terrabacteria group; Firmicutes; Bacilli; Lactobacillales; Lactobacillaceae; Lactobacillus; Lactobacillus brevis
C1	11	WP_061776362.1	KHLLVTHEVYDSAAEMYAQTIFKASDNDSKVLIPTKNDRPTAIYGGYTKRRNGYLAILKITEKKAETYRVVGVPTLYMSQLATARSHSVEAEKALLKSLMAPEILSESKVVSFEVVVSHVHLNQLVRDTVFGPAHYFGLGPFRYVRNFHQLVLPFKDQEILVKRTPTDEELNTVFEDICWQVENYFAVFDINGFRNALKKSIDKFEQLPIENVFKDKKLVTQGKKEVLAFVMQGLHANASYRNLKVSLGIKTPLGQLQLTKFMLSRDAELIDESPTGLFRRIRRLKDL	WP_061776362.1	MVEKYGIGLDIGTSTLGWTSVDENGKIQRLKGQTALGTRLFNEGQTAEERRGFRTTRRRIQRRRWRLRLLREIFDEPIGSVDAGFFARQKMSSLSPQDDRFEDTYRLFNNQTDKAFHDEYPTTYHLRQALMNSDRQFDIREIYLAIHHIVKYRGNFLRSGKPADFKTGKLDLKEKFEEINADWQTLISEDAPQLPVDDLTTIKAVLVDGSRSRSDRQRGLVKLWMANETVEKNWKPVMTELAKAILGLKTKLYLLTGLDLPKEDQKAWTFSLDTLEDHQGDIDSFFDDHAQQLIDRLAELRAMIQLTEIIPSGLNFSQSMVQRYEAHRSHLEMYKQYALDQTDPKRTKALRAAYNAYIDQHEIADDFYTAVKRVTKDDQSETAEEINRLIGLEQFMPKQ…	Bacteria; Terrabacteria group; Firmicutes; Bacilli; Lactobacillales; Lactobacillaceae; Lactobacillus; Lactobacillus senmaizukei
C1	11	WP_006586411.1	KYMNISHAVYTRNNNMFKQTLFPIIERTTAKTKSLIPKKLDRPTDIYGGYSNNNDAYLALVKVDKKRGSEYRVVGIPMRAAAMLKASKNYDEDLRKVIEPMVMFDKNGKAKRGIEGFRVLVGKMPFKQAVLDGNKKFMLTGTVDTPNLKQLVLSQQNMKYILDYIEDVDCRKHKFGDKVQNPDKCLLEVFDEIIEIVDKYFELFDSRDFREKLRNSRNKFIKLEASKKADTILAILKGLQAKSTRATIKELNISDFGRIITSSISPEAQLIYQSPTGLFERRVKVKDL	WP_006586411.1	MKEIKDYIIGLDIGTNSCGYVVTDKQNNILKLKGKTAIGARLFKEGQAAADRRSFRTTRRRLARRHWRLGLLEEIFDPEMEKIDPNFFRRLKESDYSPKDSRKQFNAIVFKSIKADKRFYKKYPTIYHLRNALMHDNQKHDLREIFMAVHHIVKYRGNFLREDSVNAFKAAKFSLRGEDGIGPVDKLNDLLKEIYSEYSPELATNNLSKIEDIIKDKNLYKQDKLKQVATLLIKEADSKDKAKLNKDIAKQVANSFMGYMFRLDTLFSLTDVDVKDYKLKFSDANIDESLDDLTSLLTDAQIEFVLELQSIYNTIVLNEIVPDGMSLSESMIKKYDDHKEDLKIFKEYIDSLSDQKKAKKLLSAYNLYVNYRKSDLVEAKNLFKNKKVGDKNFADVISN…	Bacteria; Terrabacteria group; Firmicutes; Bacilli; Lactobacillales; Lactobacillaceae; Lactobacillus
C1	11	WP_027825498.1	KYMNVSQEVYTNSNNVFKQTVFPIIERDTAKSRSLIPKKLDRPTDIYGGYSNNNDAYLALVKVDKKKGSEYRVVGIPMRAAAMLKASKNYDEDLRKVIEPMVMLDKNGKAKRGIEGFRVLVGKMPFKQAVLDGDKKFMLTGTNDMPNLKQLVLSQQNMKYILDYIDDIDCRKHKFGNKTQDGNKCLLEVFDEIIQIVDKHFELFDNRSFREKLRNSRVNFINLALSKKAEALLAILNGLHANSMRTTIKELKISDLGRIQSSVISPEAQLIYQSPTGLFERRVKVKDL	WP_027825498.1	MKEVKDYIIGLDIGTNSCGYVVTDKQNNILKLKGKTAIGARLFKEGEAAADRRAFRTTRRRLARRRWRLGLLEEIFDEEMAKVDSSFFRRLKESDYSPKDSRKQFNSIVFESSEADKDFYDKYPTIYHLRNALMHDDQKHDLREIFLAVHHIVKYRGNFLREDSVKAFKAAKFTLQGEDGIGPVDKLNDLLKEIYIEAAPELATDNLSKIEEIIKDKKLYKQDKLKQVATLLTKEADTKDKAKLNKDVAKQVANAFMGYMIIFDTIFNLSDVDSKDYKVKFSDANIDEKLDTLTSLLTDKQTEFVLELQNIYNTIVLNEIVPDGKSLSESMVKKYDDHKEDLKLFKAYLNSLTDVKKVKELKAAYVLYVNNRKANLLAAKKLLGKKADNMNNFEIFSKF…	Bacteria; Terrabacteria group; Firmicutes; Bacilli; Lactobacillales; Lactobacillaceae; Lactobacillus; Lactobacillus psittaci
C1	11	WP_048485885.1	KRMLITHEVYFETADLFKQTIYAAKDSKERGGSKQLIPKKQGYPTQVYGGYTRENTAYLAVIRVFKKADVSYRVIKIPTSQVALLEEAKRHSASEEKQVLHGLIESKLKGRAMQFEVVLPHVPREQLFHNSKYGFFLVNSDTMFHNFQELWLSRSDQNLLQTLQNTSKADEAVNEEINHLFSRIVQQVSQYFALYNISGFRSKLAKSQDIFETLAFYDNDKALGKVSTIKELLKGAQANGTTSNLKNLNISTPFGFTQDKSGILTEDTSIIYQSPTGLFQRVVRLSDL	WP_048485885.1	MTKLNQPYGIGLDIGSNSIGFAVVDANSHLLRLKGETAIGARLFREGQSAADRRGSRTTRRRLSRTRWRLSFLRDFFAPHITKIDPDFFLRQKYSEISPKDKDRFKYEKRLFNDRTDAEFYEAYPSMYHLRLRLITDASQADPREIFLAIHHILKSRGHFLTPGAAKDFNTDKVDLEDIFPALTEAYAQVYPDLELTFDLAKADDFKAKLLDEQATPSDTQKALVNLLLSSDGEKEIVKKRKQVLTEFAKAITGLKTKFNLALGTEVDEADASNWQFSMGQLDDKWSNIETSMTDQGTEIFEQIQELYRARLLNGIVPAGMSLSQAKVADYAQHKEDLELFKTYLSKLNDHELAKTIRGLYDRYIDGDDAKPFLREDFVKALTKEVMAHPNEVSEQLLN…	Bacteria; Terrabacteria group; Firmicutes; Bacilli; Lactobacillales; Lactobacillaceae; Lactobacillus; Lactobacillus rhamnosus
C1	11	WP_019251774.1	KYMLVSQEVYTRSGALFDQTIYPANSGKKLIPLKQNKTTAIYGGYSGSKAAYMSIIRLRDKKGGTYRIVGIPVRAVNKLNQAKKKSNEKYLAELKAVIEPQIAKTKKDRKTGQRVLVPQEFDVIIPEVMYRQLIVDGDQKFTLGGTIDRYNAVQLVLNQEILTFLEQPTKYKDADTKLLDIYDQIVNLVEKYFMLFDSKRLAAGRVAFEKLPTLQPVDKMPSKLIIIRRIIQGLHDNAARTDLKAINGSSSFGRLQKRNGIILSPNACLIYQSPTGLFERKVYLNTI	WP_019251774.1	MIKKDYNIGLDIGATSVGFAGIDEQYDPIKLKGKTVVGVNLFEEGQTAADRRSFRTTRRRLNRRKWRLSLLEEFFDPYITPVDPAFFARLKESNLSPKDNNKNFSRSLLFPDITDQKFYEEYPTIYHLRYALMTENKKFDLRAIFLAIHHMIKYRGNFLNSTPVAHFDTSKIDFANDFSKLNRLYLNEDPNNIFEINLQNVKEISDILLDHSIKKFDKQKQVAKLLLTSQNDKELDKRNKQIATQISKAILGYNFSLNEILKLEAVNKSKWKLNFSSADIDDTLPDLISELDESQESILNIILSLYSRLTLNGIVPSGMSLSESMIDKYGTHKEHLDLLKKYLKTLPIKNRKEIAEAYAEYVGNSLKKSGHISQEEFYKAVKKNLDKSETAQKILSLIS…	Bacteria; Terrabacteria group; Firmicutes; Bacilli; Lactobacillales; Lactobacillaceae; Lactobacillus; Lactobacillus reuteri
C1	11	WP_153703419.1	KYMLVSQEVYTRSGALFDQTIYPANSGKKLIPLKQNKTTAIYGGYSGSKAAYMSIIRLRDKKGETYRIVGIPVRAVNKLNQAKKKSNEKYLAELKAVIEPQIAKTKKNRKTGQRVLVPQEFDVIIPEVMYRQLIVDGDQKFTLGGTTDRYNAVQLVLNQEILTFLEQPTKYKDADKKMLDIYDQIVNLVGKYFALFDSKRLAAGRAKFEKLPTLQSVDKMPSKLTIIRRIIQGLHDNAARTDLKVIGCSSSFGRLIKTNGINLSPNACLIYQSPTGLFERKVYLNTI	WP_153703419.1	MLKKDYNIGLDIGATSVGFAGIDEEYDPIKLKGKTVVGVNLFEEGKTAAKRRGFRTTRRRLNRRKWRLSLLEEFFDPYITPVDPTFFARLKESNLSPKDNNKNFSGSLLFPDITDQKFYEEYPTIYHLRYALMTENKKFDLRAIFLAIHHMIKYRGNFLNSTPVAHFDTSKINFAGDFNKLNRLYLNEDPNNVFEINLQNVKEISDILLDHSIKKFDKQKQVAKLLLTSQNNKELDRINKQIATQISKAILGYNFSLNEILKIETEDKSRWKLNFSSPDIDDTLVKLISELDESQESILNIILSLYSRLTLNGIVPSGMSLSEAMIDKYDTHKEHLDLLKKYVKTLPIKNRKEITEAYAQYVGNSLKKKEHNSQRTLSKQEEFYKAVKKNLDKSEIAQK…	Bacteria; Terrabacteria group; Firmicutes; Bacilli; Lactobacillales; Lactobacillaceae; Lactobacillus; Lactobacillus reuteri
C1	11	WP_146302802.1	KKIVMAREVRTDKGALYNQTIYKATDDKFSGQGARQLIPAKNNRPTELYGGYSSKKIAYMCIVQIEDKKGKRYQICGVNRMWVNDLEKIMDKDERKEKLKFLLSTQFKLNTAFKVVLDKVMINQRFIDNGQELTVASASYKHNAQELFLSKSTVQLLNNNLSKDDGHNNRVGEVYDEILEQVNNYFPLYDTNGFREKLNMGKSSFLDLTWDDQWENHKMIQSGQKTILDRILIGLHANAAMSKLNELGFTTSFGMLQTPKMMFSADTQIIYQSPTGLFERRVALKDL	WP_146302802.1	MNDSYNIGLDIGTNSIGWSVVDDQSKLVRVKGKMGYGVRLYDEGKTAEERRGFRTTHRRLKRRKWRLGLLREIFEPYITPIDESFFLRQKQSNLSPKDGQKKYPQMSLFNDKLDADFYHEYPTIYHLRAKLMTESKQFDIREIYLAMHHIVKYRGHFLNVAPASSFKSGEFDLDGHFNQLTSVFDDIFSESEFKLSMDHLNDIKEILLDNDMSASKRQRQALPLIYRAVTDKKQEKLNKTIATEILKAILGLKAKFNIFTGIEVDDAKAWTLSFNSEDFDDKLNGLEISDNDQAVQVVEVLRDLYSSILLAGIVPEGYSLSESMIEKYNDHHKHLALLKEVRGQLPEKDQKELRTAYDAYIDDNETLENFYTVISKVLKKQDADDKITEILNLIELGQF…	Bacteria; Terrabacteria group; Firmicutes; Bacilli; Lactobacillales; Lactobacillaceae; Lactobacillus; Lactobacillus algidus
C1	11	WP_143462192.1	KHLLVTQEVVENHGALFNQTIYKAKDNQSRRLIATKQNRPTAIYGGYSGQNIAYLAIIRVHSKKQDYLKVMGVPISLLTKLRVAREQGIEQEKAVLKQHYLPEFITKSGKTTDFDIVLSHVYLHQKIKDTVAGQAHGFALGTNTYYRNLQQLYLPVETQRKLMNYDATDDDLMLVFDQICEQVMAYFPLYDVNKFREKLVASREEFAKLPLSAGFDEHGKMVQIDKQMVIQRILVGLHANATMSDLKPLGLKTPFGKLQVPNGLKLTERAKIVFESPTGLFKRVYEI	WP_143462192.1	MKKKYGIGLDIGTSSIGWSVVDENGHIIRVKGQMGLGTRLFEEGQTAEERRGFRTTRRRLSRRRWRLRLLREIFDGPISSLDPNFFARQKESNLAAQDERFQEPYRLFDDLPDKDFYKAYPTIYHLRWALMTKHRKFDIREIYLAIHHIVKYRGNFLRHGAPSTFKPGKLDFGERFDEINGLWETLFDEEGPVLPTENLDEITQLVLDTSRSRADRQREMVKQLMALPTSPKDYKPVYTELAKSILGLKTKLYVLMGKDIAKADQKTWTFSLADIEDNLPDIEGELDTTDHELIEKLVDFQAAIQLTEIIPSGQYFSQSMVEKYNTHAKHLKWLKEYADEQTEDKKREAIRLSYDHYIDGDEKGKAEIADDFYKELGKVLKDDHSDLAEKISHEIDLEN…	Bacteria; Terrabacteria group; Firmicutes; Bacilli; Lactobacillales; Lactobacillaceae; Lactobacillus; unclassified Lactobacillus; Lactobacillus sp. HBUAS51131
C1	11	WP_128529995.1	KRMLITHEVRFETASLFKQTLYAAKNSKNRGGSRQLIPKKKGYLVDIYGGYTQETGSYLSVVRLTKKAMYAVVKVSTRDAAKLAVAKSISEQKENETLKKIIDGKLSKTSKKGKTTHQLFEIVLPRVGQKTLFKNSKYNQFLVNSDTYMHNYQELWMPREYQRMWKDILLSNHGDAQLEGQLDQIFKFIVSQVNSYFNLYDINQFRKKIADATDKFAKLPTHDTDNARGKIATIGQLLIGLQANAMRSDLRNLDIKTPFGLLQIGTGITLDLDTSIIYQSPTGLFEP	WP_128529995.1	MTKLGKPYGIGVDIGSNSIGFAAVDENSHLIRLKGKTVIGARLFEEGKAAADRRASRTTRRRLSRNRWRLSFLRDFFESHITPTDPNFFMRQKYSEISPKDKARYKYEKRLFNDRTDAEFYQQYPTMYHLRTRLLTDPSKADVREIYFAIHHILKSRGHFLTSGYAKDFNTNKVALNEIFPALQDAYAQVYPDLDITFDENKVNEFKTVLLDEKATPSDTQRALVNLLLAEDGDKDILKQQKQVLTEFAKAVVGLKTKLNVALGTEVDSSEATAWNFSLGQLDDKWAGIESAMTDEGTEILDQIRDLYRARLLNGIVPAGKTLSQAKVDDYEQHHEDLELFKDYLKQLEDDGMAKAIRQLYDRYIDGDDAKPFVREDFVKALTKEVTAHPNAKSPELLE…	Bacteria; Terrabacteria group; Firmicutes; Bacilli; Lactobacillales; Lactobacillaceae; Lactobacillus; Lactobacillus casei group; Lactobacillus paracasei
C1	11	WP_103660676.1	KYMIVSRETSTRNQEMFQMTLYPRSDRDTAKSRNLIPKGKNLPTEIYGGYTGNSDAYLAIIKVNKKKGTEYRVVGVPMRALQRLTQAKNYNEELKKILEPTILFNNKGKRKSGILSFDIVRGKVPYKQVVIDGERKFMLGSSTYVYNAKQLTLSWKAMQVITDNLDPLEYSEKQINQAYLDTFDEILEKVDEYLPLFDINQFRKKLHAGRDKFVKLSIADKHETILQVLNGLHDNPVVLKIRNLGITSTDFGKLQIPNGIKLSKNSMLIYQSPTGLFEKRVKISKL	WP_103660676.1	MTKIDKDYIVGLDIGTNSCGWVATDLQNNILKIHGKTAIGSHLFEEGVSAENRRAFRTTRRRIKRRKWRLSLLEEIFDPYMVKVDPYFFARLKESGLSSLDDRKNVASIIFPTAEEDKEFYKKYPTIYHLRDVLMKEDRKFDLREVFLAIHHILKYRGNFLQDTPVKEFNASKIDAKTTLEKLNELFADLVEEYSIEFAIENAEKIEAILRDKEIYKIDKSRKISKLLVNASKDKDENKLGKDIAKQIANAILGYKTKFETMLLADVNKDEKSDWEFKLSDADSDDKLEVIVSNIADTRQAILDEVRNLFRSVTLLGIVDEGKTLSESMVGKYEEHKKDRKLLKHVIKASSDRKKAKNLALAYDLYVNNRHGHLLEAKQVLKSKKTLTKDEFYSLVKKN…	Bacteria; Terrabacteria group; Firmicutes; Bacilli; Lactobacillales; Lactobacillaceae; Lactobacillus; unclassified Lactobacillus; Lactobacillus sp. HT06-2
C1	11	WP_110445602.1	KYMLVSRETTTEDSSMFNMTVYPRGERDRKKTRKLIPKCNRLDTKIYGGYSGNTDAYMAIVKIEKAKESIYKVIGIPMRALASLNQAKKQGNYQEELRKVLEPQIMLDKNGKPKRGVKGFRIVKDHVHFKQVVLDGDKKFMLYSARYFANAKQLTLSHKTMKVVTDNLKKEDYKDEKQLLINAYDEILQKVDQYLPLFDANKFRASLHNGRTKFIDLTVKDKKIVLSKVLDGLHDNMVNPDLKNLGIKTPFGKMQSSSGITLSPNAVLVFQSPTGLFEKRVRIVDL	WP_110445602.1	MKKRIDDYILGLDIGTNSCGWAVTDKKNNLLKLRGKTAIGSHLFEEGHTAADRRGFRTTRRRLKRRKWRLRLLEEIFAEPMAEVDPGFFVRLHQSWVSPLDKSRKKYQAIVFPTAKEDHDFYQKYPTIYHLRDALMTQDRQFDLREIFLAIHHIVKYRGNFLQDTAVKDFEASKIEVGPILTNINNAFADKIIEDQDPIELNVANSADIEAVIRGKDKDKTVYKMDKVKKIAKLLTDSTAREEKNAAKQIANAIMGYKTQFETILGKEIDKSDKAQWEFKLSDADADDKLDALLPDLDENDQTIVAEIQKLFSAITLSTIVDENKSLSQSMVEKYNKHHQDYKLLKAYIDTLQDRSIAKKLLLAYDLYVNNRHGHLLEAKTEFKQDGTLTKEDFYKTVK…	Bacteria; Terrabacteria group; Firmicutes; Bacilli; Lactobacillales; Lactobacillaceae; Lactobacillus; Lactobacillus melliventris
C1	11	WP_057741369.1	KFMLVSQEVFTKTGPLFDQTIYPAGSNKSRLIPIKKDRPTDIYGGYSSSTDAYMSLIRVPDKKEDKYKVVGVPSRSLASLNRAEKRGHDAYLDQLRQVIAKSQKKEFQIIIPKLRYRQLIIDGGLKYTLGSSAYQYNARQLVLSEKSMEVLVTDFSKVTTDLDKQNQKLIAVYDDILDKVNRCLPLYDKNQFRKALNGARDKFVQLPILPKFNGNKKEEAGKVEILNEILLGLHDDASTGNLKPLGIKTPFGMLQTQSGITMSSNAVIVNQSPTGLFEHRIYLKAL	WP_057741369.1	MYKKDYTVGLDIGSTSVGFAAIDDDYQPIRLKGKRVIGVRLFEEGKTAAERRNFRTTRRRLNRRKWRLSLLEEIFDPYMAKVDPTFFARLKQSNLFPKDKNKKFTGSLLFPKTTDSKFYDEYPTIYHLRYHLMNDSRKFDLREIFLAIHHIVKYRGNFLNSAPIASFSTDKINLVDDFETVNAAYLQINSSNPVQLDTDQADQVSRILLDNKLSNLDKQKQAAKALAQKSGDKKQDKINNTTIKQICKALLGYKFDLAVVLNIDSDDHNKWKLQLSDENIDSRLAELTGELNEAQLDILNVLSRLYSQITLNDIVPSGMTLSEAMIEKYKAHKKHLKMLKDFARSLSKKDYGQVMEAYAEYIGNIPESASSKAQKKISQDDFYKKIKRYLDDSKLGQKI…	Bacteria; Terrabacteria group; Firmicutes; Bacilli; Lactobacillales; Lactobacillaceae; Lactobacillus; Lactobacillus secaliphilus
C1	11	WP_146342874.1	KKIVMAREVHTNNGALYNQTIYKAKDDKASGRGAKQLIPAKNNRPTELYGGYSSKKNGYMCLVRVKDKKGESYQICGVNRAWVDELGKIMDKNERKEKLKTLLLPQFKLNTVFDVILDKVLVNQRFYDNGQELTLASDRYRYNSQELFLKKGSVLLLNNQLSKKESRDRAPEVYEEILDQINNYFPLYDTNGFREKLNEGESNFTQLPWDDQWKDRKIIKVGQKTILDRILIGLHANAAMSKLIELGFTTPLGMLQVRKISFSPETLMIYQSPTGLFERRVALKDL	WP_146342874.1	MNDSYNIGLDIGTNSIGWSVVDDQSKLVRIKGKMGYGVRLYDEGKTAEERRGFRTTHRRLKRRKWRLGLLREIFEPYITPIDESFFLRQKQSNLSPKDGQKKYPQMSLFNDKLDADFYHEYPTIYHLRAKLMTEDKQFDIREIYLAMHHIVKYRGHFLNEASASSFKSGEFNLNGHFKQLTSVFDDIFSESEFKLSMDHLNDIKEILLDSNMSASKRQRQALPLIYRAVTDKKQEKLNKTIATEILKAILGLKAKFNIFTGIEVDDAKSWTLSFNSEDFDDKLNGLEIGDNDRAVQVIEVLRELYSSILLAGIIPEGYSLSESMIEKYNDHHKHLTLLKEIRDQLPEKDQKELRTAYDAYIDDNETLENFYTVISKVLKKQDADNKITEILNLIELGQF…	Bacteria; Terrabacteria group; Firmicutes; Bacilli; Lactobacillales; Lactobacillaceae; Lactobacillus; Lactobacillus algidus
C1	11	WP_112249744.1	KKIVMAREVHTNNGALYNQTIYKAKDDKASGRGAKQLIPAKDDRPTELYGGYSSKKNGYMCLVRVKDKKGESYQICGVNRLWVNELERIIDIKERKRKLKSLLSSQFKKNIEFDIVIERVMINQRFYDNGQELTVASDNYRHNAQELFLRKSSVQLLNNNYSKNESRDMAPEVYEEILDQVNTYFPIYDINGFRENLNKGKIIFNELPWDDKWENRKVVQIGQKTLLDRILIGLHANASRTKLDELGIKTSFGMLVAKKISFSPETQIIYQSPTGLFERRVALKDL	WP_112249744.1	MNDSYNIGLDIGTNSIGWSVVDDQSKLVRVKGKMGYGVRLYDEGKTAEERRGFRTTHRRLKRRKWRLGLLREIFEPYITPIDESFFLRQKQSNLSPKDGQKKYPQMSLFNDKFDADFYHEYPTIYHLRAKLMTESKQFDIREIYLAIHHIVKYRGHFLNVAPASSFKSGEFDLDGHFNQLTSVFDDIFSESEFKLSTDHLNDIKEILLDNDKSASKRQRQALPLIYRAVTDKKQEKLNKTIATEILKAILGLKAKFNIFTGIEVDDAKAWTLSFNSEDFDDKLNGLEISDNDQAVQVVEVLRDLYSSILLAGIVPEGYSLSESMIEKYNDHHKHLALLKEVRGQLPEKDQKELRTAYDAYIDDNETLENFYTVISKVLKKQDADDKITEILNLIELGQF…	Bacteria; Terrabacteria group; Firmicutes; Bacilli; Lactobacillales; Lactobacillaceae; Lactobacillus; Lactobacillus algidus
C1	11	MGYP000201601860	KKILVTHEVHENKGPLFKMSVFGKKDSNRRKLIPLKADKPTALYGGYTKRQLSYMAIIKIKKGKAEQYQLVGIPTLALSKLENAHDESEKNKILKNIIQKERGKKFDVNIIVNKIRFEQLVLDKNSYFMIGGDTTIHNAQQLVLNQTDMKALNYTASDLKSIDNDKLSQELITIFDDIIDQITNYFKVYDIRRFREKLVNSRDTFIQLPNTDQWDGTKLIQTGKHSTLIKITQALHANGSYYNIDGLNINSFGRLNMNTITLSPDAQLIYQSPTGLYERRVRLGDL	MGYP000201601860	MDKEYNIGLDIGSSSIGFTAINDDNQVIRAKGKNVIGVRLFDEGKPASERRGFRATRRRLNRRKWRLNLLREIFEPYIYPIDRSFFMRQKYSNQSKQDPNQKIVFKDILFSDKTDADFYRQYPTIYHLRYALMTEDRQFDLREIYLAIHHIVKYRGHFLDETPTEKFSFERLDLSKEFTRLNELFIEQNPDEPFAINVSQNKSIEDLLSDQDKTKADRKKAALLVFYENSLTSKETVKRFKAIATEVLNLLLGNKAKLNVILEHDVDKDSVKDWTLSLESETFDDDLEKASDGLNDRELEMISICEHIYSSLVLKSIIGDNDNLSAAMIKKFVTHAKHRDLLKALIQNSSEDTAQKLQLAYDHYLQRQSGGKAYTKDDFYKEIKKNLDNSETSTQISKL…
C1	11	WP_057734596.1	RHLLVTHEVYDNHGALFNQTIHPAKNPKNRKLIPRKTTQSTELYGGYSGETTGYLAIARTVTKNKISYQVLRVPTRLVGRLQRSSESAQRQILTDWFAPSFVSRGKQQPFEIVLRHVFKNQTVIDDIHEQSHRFGLRSDTYYCNQQQLVLSLEQQRMIIDQKLNNTNKLMVVYEAVCDQVAKYFPLYRMNHFKESLLEAGPKLAELPINTVQSKNGKLKLGQRSVLLQTMQGLHANPETKDLSIIGCPKYFGKLQVSSGIKLTENAVLIHESPTGLFQRRVRLSDL	WP_057734596.1	MYKKYGIGLDIGTSSIGWSVVDEYGHIIRVKGQTGLGVRLFREGQPAADRRTFRTTRRRLGRRRWRLRLLREIFDPYIAAQDPNFFARQKASAIAPGDSRFKAVYRLFNDQTDRQFYDKYPTVYHLRQKLMTEKRQFDIREIYLAVHHIVKYRGHFLTGGAAKNFKPGKLDLNTYFATINAQLAAIFMDSQVELPQLDWDAVVSLLTNDQESPSDRQKALTKMLVAQGDATQKRFYTEFSKALLGLKAKLYVLTGFEGDKTDQKALTLSLETLDDHQDDVTQLLGDEQRQLVELLARVQSAIQLAIIIPNGKTFSGQMVQQYQTHYDQLRLLKDYREQLTDQKHRRALKQAYADYLANDQDQDALVKAVEKVLKQNQPLSTVGVRLQTAIDAGDFLPKQ…	Bacteria; Terrabacteria group; Firmicutes; Bacilli; Lactobacillales; Lactobacillaceae; Lactobacillus; Lactobacillus zymae
C1	11	MGYP001390395890	KKILVAHEVYTNNGPMFNATIYKRGSKDANVPTKKNRPTNLYGGYTSVNRAYLAIVRIVDQKKGDYLRVMPVFTLWLNDLQKAYAISKNEGLETLRSFLSPKLSTKKGVPEFSIVADKVFFHQRVIHDKYNELIGGDQQRFNCQQLWLSRDDQRTFIESAAAPSTQKNCDKLNGQLISLYQRIIRQLNQYFRVYDDKQLGEKLVKAESQFRQLPVESTDGKVLTKQLVLLKIMGSVHANGFYTTIPELQLSEFGRLQYKAGVRFPVNTLLVNESPTGLFFTTKKLN	MGYP001390395890	YLYGLKKILVAHEVYTNNGPMFNATIYKRGSKDANVPTKKNRPTNLYGGYTSVNRAYLAIVRIVDQKKGDYLRVMPVFTLWLNDLQKAYAISKNEGLETLRSFLSPKLSTKKGVPEFSIVADKVFFHQRVIHDKYNELIGGDQQRFNCQQLWLSRDDQRTFIESAAAPSTQKNCDKLNGQLISLYQRIIRQLNQYFRVYDDKQLGEKLVKAESQFRQLPVESTDGKVLTKQLVLLKIMGSVHANGFYTTIPELQLSEFGRLQYKAGVRFPVNTLLVNESPTGLFFTTKKLN
C1	11	MGYP000563199105__MGYP000169170815	KFMLTSHETYTKHGALFNQTIYSAKASKTMIPIKNDRPTKLYGGYSGNEDAYMSIIRLSDKKKTYKVVGISMRDASKLKAYENNAHEEYLKKLKEVIEQQFLDSGKKTKADFEIVIPKVNYHQRMQDGTKQFRIGSSKYVHNTKQLVLSEKTLKAIRNNKQYNGDAEKDLINAFDEILTIVNDSFSIFDIRSFRKKLNESRDKFVSLPVEDTKEKSKVIKGKRETLKQILIALHANGTAQDIPQLGLKSFGKMVKTGGLTLSENTALIHQSPSGLFEHKIKLSDL	MGYP000563199105	TIYIGNYQYKCYPKLRPYFVYDNFKKFGNKEDIGHKRFNFLGKIERDKKAVAPETGEILWSNVAPNETIKQIKKVYDYKFMLTSHETYTKHGALFNQTIYSAKASKTMIPIKNDRPTKLYGGYSGNEDAYMSIIRLSDKKKTYKVVGISMRDASKLKAYENNAHEEYLKKLKEVIEQQFLDSGKKTKADFEIVIPKVNYHQRMQDGTKQFRIGSSKYVHNTKQLVLSEKTLKAIRNNKQYNGDAEKDLINAFDEILTIVNDSFSIFDIRSFRKKLNES
C1	11	WP_056985054.1	KFMLTSHETYTKHGALFNQTIYSAKASKTMIPIKNDRPTKLYGGYSGNEDAYMSIIRLSDKKKTYKVVGISMRDASKLKAYENNAHEEYLKKLKEVIEQQFLDSGKKTKADFEIVIPKVNYHQRMQDGTKQFRIGSSKYVHNTKQLVLSEKTLKAIRNNKQYNGDAEKDLINAFDEILTIVNDSFSIFDIRSFRKKLNESRDKFVSLPVEDTKEKSKVIKGKRETLKQILIALHANGTSQDIPQLGLKSFGKMVKTGGLTLSENTALIHQSPSGLFEHKIKLSDL	WP_056985054.1	MGDRKYNLGLDIGTSSIGFAAVDENNQPIRVKGKTAIGVRLFEEGKTAADRRGFRTTRRRLSRRRWRINLLNGIFDAHLAEVDPTFLARLKESNRSNLDPKKSFQGSLLFPERKDYQFYKEYPTIYHLRKALMEKDRKFDIREIYLAVHHIIKYRGNFLNGTPMRSFKVENIELDTLFDRLNQLYEEIIPDNELAFDLEQVADVKEVLSSTTIYKMDKKKQLVKMMLLPASNKALQSENKKIVTQFVNAILNYKFKLDVLLQVETDADWSLKLNDEGADDKLEEFTGDLDENRLEIIDLLQRLHNWFSLNEITKDGNSLSAAMVEKYKDHRHHLELLKKVIEDHSDAKKAKALKETYTAYVGKTDDKTQNKDDFYKAVEKNLDDSPEAKEIKRLIQLDQ…	Bacteria; Terrabacteria group; Firmicutes; Bacilli; Lactobacillales; Lactobacillaceae; Pediococcus; Pediococcus acidilactici group; Pediococcus acidilactici
C1	11	WP_128472058.1	KFMLTSHETYTKHGALFNQTIYSAKASKTMIPIKNDRPTRLYGGYSGNEDAYMSIIRLSDKKKTYKVVGISMRDASKLKAYENNAHEEYLKKLKEVIEQQFLDSGKKTKADFEIVIPKVNYHQRMQDGTKQFRIGSSKYVHNTKQLVLSEKTLKAIRNNKQYNGDAEKDLINAFDEILTIVNDSFSIFDIRSFRKKLNESRDKFVSLPVEDTKEKSKVIKGKRETLKQILIALHANGTSQDIPQLGLKSFGKMVKTGGLTLSENTVLIHQSPSGLFERKIKLSDL	WP_128472058.1	MGDRKYNLGLDIGTSSIGFAAVDENNQPIRVKGKTAIGVRLFEEGKTAADRRGFRTTRRRLSRRRWRINLLNGIFDAHLAEVDPTFLARLKESNRSNLDPKKSFQGSLLFPERKDYQFYKEYPTIYHLRKALMEKDRKFDIREIYLAVHHIIKYRGNFLNGTPMRSFKVENIELDTLFDRLNQLYEEIIPDNELAFDLEQVADVKEVLSSTTIYKMDKKKQLVKMMLLPASNKALQSENKKIVTQFVNAILNYKFKLDVLLQVETDADWSLKLNDEGADDKLEEFTGDLDENRLEIIDLLQRLHNWFSLNEITKDGNSLSAAMVEKYKDHRHHLELLKKVIEDHPDAKKAKALKETYTAYVGKTDDKTQNQDDFYKAVEKNLDDSPDAKEIKRLIQLDQ…	Bacteria; Terrabacteria group; Firmicutes; Bacilli; Lactobacillales; Lactobacillaceae; Pediococcus; Pediococcus acidilactici group; Pediococcus acidilactici
C1	11	WP_070366671.1__EOA08968.1	KFMLTSHETYTKHGALFNQTIYSAKASKTMIPIKNDRPTKLYGGYSGNEDAYMSIIRLSDKKKTYKVVGISMRDASKLKAYENNAHEEYLKKLKEVIEQQFLDSGKKTKADFEIVIPKVNYHQRMQDGTKQFRIGSSKYVHNTKQLVLSEKTLKAIRNNKQYNGDAEKDLINAFDEILTIVNDSFSIFDIRSFRKKLNESRDKFVSLPVEDTKEKSKVIKGKRETLKQILIALHANGTSQDIPQLGLKSFGKMVKTGGLTLSENTVLIHQSPSGLFERKIKLSDL	EOA08968.1	MAEPNPNVKRRKDAPYKLDELIAFKIPYYVGPLVTPEEQAQNKENVFAWMKRKAAGPITPWNFDEKVDRMESANRFIRRMTTKDTYLFGEDVLPAESMIYEKFVVLNELNNLKINGRHLSLKDKQDIYNDLFKQQKTVSIKALQNYYVTKKKAATAPTVGGLADPKKFLSSLSTYIDFKNMFGERVNDPQFQENLEQIVEWSTIFEDRGIFKAKLQALGWLSEKQIQQLVAKRYKGWGRLSKKLLTGLKNAEGYSILDEMWRSTENFMQIQSRPEFAALIQQANEKQFEGNDPNNVWENIENILGDAYTSPQNKKAIRQVVKVVQDIEKAVGNPPEKIAIEFTREAAANPQRTQSRLRTLEKLYESAEEVVDAGLTAELAEFKENKHVLSDKYYLCFTQ…	Bacteria; Terrabacteria group; Firmicutes; Bacilli; Lactobacillales; Lactobacillaceae; Pediococcus; Pediococcus acidilactici group; Pediococcus acidilactici; Pediococcus acidilactici D3
C1	11	MGYP000449300442	KFMLTSHETYTKHGALFNQTIYSAKASKTMIPIKNDRPTKLYGGYSGNEDSYMSIIRLSDKKKTYKVVGISMRDASKLKAYENNAHEEYLKKLKEVIEQQFLDSGKKTKADFEIVIPKVNYHQRMQDGTKQFRIGSSKYVHNTKQLVLSEKTLKAIRNNKQYNGDAEKDLINAFDEILTIVNDSFSIFDIRSFRKKLNESRDKFVSLPVEDTKEKSKVIKGKRETLKQILIALHANGTSQDIPQLGLKSFGKMVKTGGLTLSENTVLIHQSPSGLFERKIKLSDL	MGYP000449300442	MGDRKYNLGLDIGTSSIGFAAVDENNQPIRVKGKTAIGVRLFEEGKTAADRRGFRTTRRRLSRRRWRINLLNGIFDAHLAEVDPTFLARLKESNRSNLDPKKSFQGSLLFPERKDYQFYKEYPTIYHLRKALMEEDRKFDIREIYLAVHHIIKYRGNFLNGTPMRSFKVENIELDTLFDRLNQLYEEIIPDNELAFDLEQVADVKEVLSSTTIYKMDKKKQLVKMMLLPASNKALQSENKKIVTQFVNAILNYKFKLDVLLQVETDADWSLKLNDEGADDKLEEFTGDLDENRLEIIDLLQRLHNWFSLNEITKDGNSLSAAMVEKYKDHRHHLELLKKVIEDHPDAKKAKALKETYTAYVGKTDDKTQNQDDFYKAVEKNLDDSPDAKEIKRLIQLDQ…
C1	11	WP_128474506.1	KFMLTSHETYTKHGALFNQTIYSAKASKTMIPIKNDRPTKLYGGYSGNEDAYMSIIRLNDKKKTYKVVGISMRDASKLKAYENNAHEEYLKKLKEVIEQQFLDSGKKTKADFEIVIPKVNYHQRMQDGTKQFRIGSSKYVHNTKQLVLSEKTLKAIRNNKQYNGDAERDLINAFDEILTIVNDSFSIFDIRSFRKKLNESRDKFVSLPVEDTKEKSKVIKGKRETLKQILIALHANGTSQDIPQLGLKSFGKMVKTGGLTLSENTVLIHQSPSGLFERKIKLSDL	WP_128474506.1	MGDRKYNLGLDIGTSSIGFAAVDENNQPIRVKGKTAIGVRLFEEGKTAADRRGFRTTRRRLSRRRWRINLLNGIFDAHLAEVDPTFLARLKESNRSNLDPKKSFQGSLLFPEWKDYQFYKEYPTIYHLRKALMEEDRKFDIREIYLAVHHIIKYRGNFLNGTPMRSFKVENIELDTLFDRLNQLYEEIIPDNELAFDLEQVADVKEVLSSTTIYKMDKKKQLVKMMLLPASNKALQSENKKIVTQFVNAILNYKFKLDVLLQVETDADWSLKLNDEGADDKLEEFTGDLDENRLEIIDLLQRLHNWFSLNEITKDGNSLSAAMVEKYKDHRHHLELLKKVIEDHPDAKKAKALKETYTAYVGKTDDKTQNQDDFYKAVEKNLDDSPDAKEIKRLIQLDQ…	Bacteria; Terrabacteria group; Firmicutes; Bacilli; Lactobacillales; Lactobacillaceae; Pediococcus; Pediococcus acidilactici group; Pediococcus acidilactici
C1	11	WP_152723136.1	KYMLVSRETSTRNQRMFQMTLYPRADRDTAKSRNLIPKGKNMPTEIYGGYTGNSDAYLAIVRINKKKSVEYKVVGVPMRALERLNKTKNYNEELKRVLEPTILFNDKGKRKATILSFDIVKGRVPYKQVVIDGDRKFMLGSSTYVYNAKQLTLSWKAMQVITDNLESDKYDEDAINRAYIDVFDEILEKLDKYLPLFDINKFREKLHLGRDKFIKLSIAEKRDTILQILNGLHDNPVMPKIKNLGLSTPLGFMQFPSGITVSKDAVLIYQSPTGLFEKRIKVSKL	WP_152723136.1	MSKIDKDYIAGLDIGTNSCGWVATDLQNNILKMHGKTAIGSHLFEEGTSAADRHGFRTTRRRLKRRKWRLKLLEEIFDPYMVKLDPYFFARLKESGLSPLDRRKTSSSIIFPTKSEEQEYYKDKYHTIYHLRNALMKENQRFDLREVFLAIHHIVKYRGNFLQDTPVKDFNASKIDVKITLENLNKLFPDVSEEYSVEFAVENVDKIETILRDDNTFKLDKSRQISKLLVEPSKNKDENKLRKDIARQVANAILGYKTKFEDILLVDIDKDEKYNWEFKLSDSDADEKVDQIITALSDTQQEVICEIRNLFSAITLSGIVDEGKTLSESMIRKYKDHQKDVALLKKVIKNHPDKDEAKRLSLAYDLYVNNRHGHVLEAKKVLKSQGIKTNKTLTKEDFY…	Bacteria; Terrabacteria group; Firmicutes; Bacilli; Lactobacillales; Lactobacillaceae; Lactobacillus; Lactobacillus helveticus
C1	11	WP_095342301.1	KYMLVSRETSTRNQGMFQMTLYPRADRDTAKSRNLIPKGKNMPTEIYGGYTGNSDAYLAIVRINKKKSVEYKVVGVPMRALERLNNTKNYNEELKRVLEPTILFNNKGKRKATILSFDIVKGRVPYKQVVIDGDRKFMLGSSTYVYNAKQLTLSWKAMQVITNNLESDKYDEDAIDRAYIDVFDEILEKLDKYLPLFDINKFREKLHLGRDKFIKLSIAEKRDTILQILNGLHDNPVMPKIKNLGLTTPLGFMQFSGGITLSKDAVLIYQSPTGLFEKRIKVSKL	WP_095342301.1	MSKIDKDYIAGLDIGTNSCGWVATDLQNNILKMHGKTAIGSHLFEEGTSAADRHGFRTTRRRLKRRKWRLKLLEEIFDPYMVKLDPYFFARLKESGLSPLDRRKTSSSIIFPTKSEEQEYYKKDKYPTIYHLRNALMKENQRFDLREVFLAIHHIVKYRGNFLQDTPVKDFNASKIDVKITLENLNKLFPDVSEEYSVEFAVENVDKIETILRDDNTFKLDKSRQISKLLVEPSKNKDENKLRKDIARQVANAILGYKTKFEDILLVDIDKDEKSNWEFKLSDSDADEKVDQIITALSDTQQEVISEIRNLFSAITLSGIVDEGKTLSESMIRKYKDHQKDVALLKKVIKNHPDKDEAKRLSLAYDLYVNNRHGHVLEAKKVLKSQGIKTNKTLTKEDF…	Bacteria; Terrabacteria group; Firmicutes; Bacilli; Lactobacillales; Lactobacillaceae; Lactobacillus; Lactobacillus kefiranofaciens
C1	11	WP_127345750.1	KYMLVSRDTSTHDQEMFKMTLYPRSGRDTAKSRNLIPKAKGLSTEIYGGYSNNADAYMAIVKINKKKGSEYRVVGVPMRALVELKSAKNADENLKQILEPNILFNKKGKRKSAILSFEIVKDKIPYKQVILDGDKKFMLGSSTYAYNAKQLTLSWDAMKVVTGNLNSKTHTEDEIRQAQISTYDEILEKVDKYLPLFDINKFREKLHQGRDKFVQLTVDEQRETLLQILNGLHDNPVMGNLKNIGFTTPLGQLQMPSGITLSSNAVLIYQSPTGLFEKRVKIADL	WP_127345750.1	MTKIKEDYMIGLDIGTDSCGWVATDFQNNILKMHGKRAIGSHLFEEGIPAADRRGFRTTRRRIKRRKWRLRLLEEIFDSEMAKIDPYFFARLKESGLSPKDSRKKTSSIVFPSAKEDKEFYDKYPTIYHLRNALMTKDRKFDLREIFIAIHHIVKYRGNFLQDTPVKDFNASKIDVQTTLENLNEAYSKLTEEYSIEFATENAHQIEDILRDKTIFKLDKSKQISKLLFVPSENKDESELRKDVAKQIANVILGYKAKLETILMTEVDKDEKSNWEFKLNDADADEKLEQIIATLDENKQTILAEVRKLFSAITLSGIVDEGKTLSESMIRKYEDHRNDLKLLKKVIDNHADKEKAKKLALAYDLYVNNRHGHLLEAKKGLKKNGVLSKQDFYAEIKKN…	Bacteria; Terrabacteria group; Firmicutes; Bacilli; Lactobacillales; Lactobacillaceae; Lactobacillus; Lactobacillus amylolyticus
C1	11	WP_080881730.1	KYMLVSRDTSTHDQEMFKMTLYPRSGRDTAKSRNLIPKAKGLSTEIYGGYSNNADAYMAIVKINKKKGSEYRVVGVPMRALVELKSAKNFDEKLKQILEPNILFNKKGKRKSAILSFDIVKDKIPYKQVILDGDKKFMLGSSTYVYNAKQLTLSWDAMKVVTGNLNSKTHTEDEIRQAQISTYDEILEKVDKYLPLFDINKFREKLHQGRDKFVQLTVDEQRETLLQILNGLHDNPVMGNLKNIGFTTPLGQLQMPSGITLSSNAVLIYQSPTGLFEKRVKIADL	WP_080881730.1	MTKIKEDYMIGLDIGTDSCGWVATDFQNNILKMHGKRAIGSHLFEEGIPAADRRGFRTTRRRIKRRKWRLRLLEEIFDSEMAKIDPYFFARLKESGLSPKDSRKKTSSIVFPSAKEDKEFYDKYPTIYHLRNALMTKDRKFDLREIFIAIHHIVKYRGNFLQDTPVKDFNASKIDVQTTLENLNEAYSKLTEEYSIEFATENAHQIEDILRDKTIFKLDKSKQISKLLFVPSENKDESELRKDVAKQIANVILGYKAKLETILMTEVDKDEKSNWEFKLNDADADEKLEQIIATLDENKQTILAEVRKLFSAITLSGIVDEGKTLSESMIRKYEDHRNDLKLLKKVIDNHADKEKAKKLALAYDLYVNNRHGHLLEAKKGLKKNGVLSKQDFYAEIKKN…	Bacteria; Terrabacteria group; Firmicutes; Bacilli; Lactobacillales; Lactobacillaceae; Lactobacillus; Lactobacillus amylolyticus
C1	11	MGYP001428572317	KYMLVSRETETRDQEMFKMTVYPRFSNDTVKTPRNLIPKKMGMSPDIYGGYTNNSDAYMVIVRIDKKKGTEYKILGVPTRELVNLKNAEKKDHYESYLKEILAPRILYNKNGKRDKKITSFEIVKSKIPYKQVIQDGDKKFMLGSSTYVYNAKQLTLSTESMKAITNNFDKDSDENDALIKAYDEILDKVDKYLPLFDINKFREKLHSGREKFIKLSLEDKKDTILKVLEGLHDNAVRPKIPEIGLSTPLGFMQFSNGVLLSENARLIYQSPTGLFKKSVKISDL	MGYP001428572317	MTKVKEDYIVGLDIGTDSCGWVTINSDNDILKLQGKTAIGSHLFEAGKSAADRRLFRTTHRRIKRKRWRLKLLEEFFDPYMAEVDPYFFARLKESGLSPLDKRKNVSSIIFPTSAEDKKFYDDYPTIYHLRYKLMTEDEKFDLREVYLAIHHIIKYRGNFLYNTSVKDFKASKIDVKSSIEKLNELYENLGLDLNVEFNISNTAEIEKIIKDKQIFKRDKVKKIAELFAIKTDNKEQSKRIKDISKQVANAVLGYKTRFDTIALKEVSKDELSDWNFKLSDIDSDSKFEALMGNLDENEQAILLTIKELFNEVTLNGIVEDGNTLSESMIKKYNDHRDDLKLLKEVIDNHIDQKKAEKLALAYDLYVNNRHGQLLQAKKKLGKIKPGSKEDFYKVVNKN…
C1	11	WP_087285367.1	KYMLVSRETETRDQEMFKMTVYPRFSNDTVKTPRNLIPKKMGMSPDIYGGYTNNSDAYMVIVRIDKKKGTEYKILGVPTRELVNLKKAEKEDHYESYLKEILAPRILYNKNGKRDKKITSFEIVKSKIPYKQVIQDGDKKFMLGSSTYVYNAKQLTLSTESMKAITNNFDKDSDENDALIRAYDEILDKVDKYLPLFDINKFREKLHSGREKFIKLSLEDKKDTILKVLEGLHDNAVRPKIPEIGLSTPLGFMQFSNGVLLSENARLIYQSPTGLFKKSVKISDL	WP_087285367.1	MTKVKENYIVGLDIGTDSCGWVAMNSDNDILKLQGKTAIGSHLFEAGKSAADRRLFRTTHRRIKRKRWRLKLLEEFFDPYMAEVDPYFFARLKESGLSPLDKRKNVSSIVFPTSAEDKKFYDDYPTIYHLRYKLMTEDEKFDLREVYLAIHHIIKYRGNFLYNTSVKDFKASKIDVKSSIEKLNELYENLGLDLNVEFNISNTAEIEKIIKDKQIFKRDKVKKIAELFAIKTDNREQSKRIKDISRQVANAVLGYKTRFDTIALREVSKDELSDWNFKLSDIDADSKFEALMGNLDENEQAILLTIKELFNEVTLNGIVEDGNTLSESMIKKYNDHCDDLKLLKEVIDNHIDQKKAKKLALAYDLYVNNRHGQLLQAKKKLGKIKPGSKEDFYKVVNKN…	Bacteria; Terrabacteria group; Firmicutes; Bacilli; Lactobacillales; Lactobacillaceae; Lactobacillus; Lactobacillus johnsonii
C1	11	WP_117285354.1	KYMLVSRETETRDQEMFKMTVYPRFSNDTVKTPRNLIPKKMGMSPDIYGGYTNNSDAYMVIVRIDKKKGTEYKILGVPTRELVNLKKAEKEDHYESYLKEILAPRILYNKNGKRDKKITSFEIVKSKIPYKQVIQDGDKKFMLGSSTYVYNAKQLTLSTESMKAITNNFDKDSDENDALIRAYDEILDKVDKYLPLFDINKFREKLHSGREKFIKLSLEDKKDTVLKVLEGLHDNAVMTKIPEIGLSTPLGFMQFSNGVLLSENARLIYQSPTGLFKKSVKISDL	WP_117285354.1	MTKVKENYIVGLDIGTDSCGWVAMNSDNDILKLQGKTAIGSHLFEAGKSAADRRLFRTTHRRIKRKRWRLKLLEEFFDPYMAEVDPYFFARLKESGLSPLDKRKNVSSIVFPTSAEDKKFYDDYPTIYHLRYKLMTEDEKFDLREVYLAIHHIIKYRGNFLYNTSVKDFKASKIDVKSSIEKLNELYENLGLDLNVEFNISNTAEIEKIIKDKQIFKRDKVKKIAELFAIKTDNKEQSKRIKDISKQVANAVLGYKTRFDTIALKEVSKDELSDWNFKLSDIDADSKFEALMGNLDENEQAILLTIKELFNEVTLNGIVEDGNTLSESMIKKYNDHCDDLKLLKEVIDNHIDQKKAKKLALAYDLYVNNRHGQLLQAKKKLGKIKPGSKEDFYKVVNKN…	Bacteria; Terrabacteria group; Firmicutes; Bacilli; Lactobacillales; Lactobacillaceae; Lactobacillus; Lactobacillus johnsonii
C1	11	WP_087712910.1	KYMLVSRETETRDQEMFKMTVYPRFSNDTVKTPRNLIPKKMGMSPDIYGGYTNNSDAYMVIVRIDKKKGTEYKILGVPTRELVNLKKAEKEDHYESYLKEILAPRILYNKNGKRDKKITSFEIVKSKIPYKQVIQDGDKKFMLGSSTYVYNAKQLTLSTESMKAITNNFDKDSDENDALIRAYDEILDKVDKYLPLFDINKFREKLHSGREKFIKLSLEDKKDTILKVLEGLHDNAVMTKIPTIGLSTPLGFMQFPNGVILSENAKLIHQSPTGLFKKSVKISDL	WP_087712910.1	MTKVKDDYIVGLDIGTDSCGWVAMDSDNDILKLQGKTAIGSHLFEAGKSAADRRLFRTTHRRIKRKRWRLKLLEEFFDPYMAEVDPYFFARLKESGLSPLDKRKNVSSIVFPTSAEDKKFYDDYPTIYHLRYKLMTEDEKFDLREVYLAIHHIIKYRGNFLYNTSVKDFKASKIDVKSSIEKLNELYENLGLDLNVEFNISNTAEIEKIIKDKQIFKRDKVKKIAELFAIKTDNKEQSKRIKDISKQVANAVLGYKTRFDTIALKEVSKDELSDWNFKLSDIDADSKFEALMGNLDENEQAILLTIKELFNEVTLNGIVEDGNTLSESMIKKYNDHCDDLKLLKEVIDNHIDQKKAKKLALAYDLYVNNRHGQLLQAKKKLGKIKPGSKEDFYKVVNKN…	Bacteria; Terrabacteria group; Firmicutes; Bacilli; Lactobacillales; Lactobacillaceae; Lactobacillus
C1	11	WP_127835850.1__WP_014567561.1	KYMLVSRETETRDQEMFKMTVYPRFSHDTVKAPRNLIPKKMGMSPDIYGGYTNNSDAYMVIVRIDKKKGTEYKILGIPTRELVNLKKAEKEDHYKSYLKEILTPRILYNKNGKRDKKITSFEIVKSKIPYKQVIQDGDKKFMLGSSTYVYNAKQLTLSTESMKAITNNFDKDSDENDALIKAYDEILDKVDKYLPLFDINKFREKLHSGREKFIKLSLEDKKDTILKVLEGLHDNAVMTKIPTIGLSTPLGFMQFPNGVILSENAKLIYQSPTGLFKKSVKISDL	WP_014567561.1	MTKIKDDYIVGLDIGTDSCGWVAMNSNNDILKLQGKTAIGSRLFEGGKSAAERRLFRTTHRRIKRRRWRLKLLEEFFDPYMAEVDPYFFARLKESGLSPLDKRKTVSSIVFPTSAEDKKFYDDYPTIYHLRYKLMTEDEKFDLREVYLAIHHIIKYRGNFLYNTSVKDFKASKIDVKSSIEKLNELYENLGLDLNVEFNISNTAEIEKVLKDKQIFKRDKVKKIAELFAIKTDNKEQSKRIKDISKQVANAVLGYKTRFDTIALKEISKDELSDWNFKLSDIDADSKFEALMGNLDENEQAILLTIKELFNEVTLNGIVEDGNTLSESMINKYNDHRDDLKLLKEVIENHIDRKKAKELALAYDLYVNNRHGQLLQAKKKLGKIKPRSKEDFYKVVNKN…	Bacteria; Terrabacteria group; Firmicutes; Bacilli; Lactobacillales; Lactobacillaceae; Lactobacillus; Lactobacillus johnsonii
C1	11	WP_153939318.1	KYMLVSRETETRDQEMFKMTVYPRFSNDTVKTPRNLIPKKAGLSPDIYGGYTNNSDAYMVIVRIDKKKGTEYKILGVPTRALVNLKKAEKEDHYESYLKEILAQRILYNKNGKRDKKITSFEIVKSKIPYKQVIQDGDKKFMLGSSTYVYNAKQLTLSTESMKAITNNFDKDSDENDALIKAYDDILDKVDKYLPLFDINAFREKLHSGREKFIELSLEDKKDTILKVLEGLHDNAVMTKIPTIGLSTPLGFMQFSNGVILSENAKLIYQSPTGLFKKSVKISDL	WP_153939318.1	MTKIKDDYIVGLDIGTDSCGWVAMNSDNDILKLQGKTAIGSHLFEAGKSAAERRLFRTTHRRIKRRRWRLKLLEEFFDPYMAEVDPYFFARLKESGLSPLDKRKNVSSIVFPTAAEDKKFYDAYPTIYHLRYKLMTEDKKFDLREVYLAIHHIIKYRGNFLYNTSVKDFKASKIDVKSSIEKLNKLYDKLALDLNVEFNISNTAEIEKVIKDKQIFKRDKVKKIAELFAIKTDNKEQSKRIKDISKQVANAVLGYKTRFDTIALKEISKDELSDWNFKLSDIDADSKFEALMGNLDENEQAILLTIKELFNEVTLNGIVEDGNTLSESMIKKYKDHRDDLKLLKEVIDNHTDRKKAKKLALAYDLYVNNRHGQLLQAKKKLGKIKPGSKEDFYKVVNKN…	Bacteria; Terrabacteria group; Firmicutes; Bacilli; Lactobacillales; Lactobacillaceae; Lactobacillus; Lactobacillus taiwanensis
C1	11	WP_122034242.1	KYMLVSRETTTENSGLFNMTVYPRQERDRKKTRKLIPKGKNLDPTIYGGYSGNANAYMVIVKIEKTKEDIYRVVGVPMRFLARLQQAKKQGKYNYELHKILESLIMLDKSGKPKRGLKGFRIIKDHVHFKQVVVDGDKKFMLYSASYQVNAKQLTLSQETMKIVTDNMNQKEDNEDQLLVNAYDEILSKVDLYLPLFDTNNFRLGLHNGRTKFINLTVKDKKHTITNILNGLHDNLMASDLKNLGIKTPFGVMQTAAGVVLSSNAVLIFQSPTGLFEKRVKITNL	WP_122034242.1	MSQKKSDYILGLDIGTNSCGWAVADKKNALLKLRGKTAIGSHLFEEGHSAADRRGFRTTRRRLKRRKWRLGLLEEIFAEPMAEVDPAFFVRLHQSWVSPLDKDRQKYAAIVFPTAKEDAKFYQKYPTIYHLRQALMTENRKFDLREVFLAMHHIVKYRGNFLQDTPVKNFEASKIDVVSVLNSINDAFNNKADEDCEKLELNLKNAHAVEEVIKGKDPDKTTYKKDKVKKIALLLPASTDKNAKNVSKQIANAIMGYKTQFETILAKEIDKSDKARWEFKLSDADADEKLDAILPELDEDDQTIIVEIKKLFSSITLSTIVDEGRSLSASMVNKYNQHRCDYKLLKIVIDGQADRQKAKTLRLAYDLYVNNRHGHLLEAKAEFKQDGALTKEDFYKVVK…	Bacteria; Terrabacteria group; Firmicutes; Bacilli; Lactobacillales; Lactobacillaceae; Lactobacillus; unclassified Lactobacillus; Lactobacillus sp. ESL0263
C1	11	WP_109715097.1	KYMLVSRETTTENSGLFNMTVYPRGERDTAKTRKLIPKGKDLDTAIYGGYSGNADAYLVIVKIEQSKGDTYRVVGVPMRFLAKLQQAKRQGNYNDKLHQVLEQLIMFDKNGKPKRGIKGFRIIKDHVHFKQVIVDGDKKFMLNSVSYQVNAKQLTLSQETMRTVTDNMDLKEDNEDQRLVSAYDEILSKVDAYLPLFDTNNFRAGLHEGRAKFINLTAKDKKQTLSNILNGLHDNPVASDLKNLGIKTQFGKMQSPSGITLSSNAILIFQSPTGLFEKRVKITDL	WP_109715097.1	MSQKKDDYILGLDIGTNSCGWAAADKKNNLLKLRGKTAIGSHLFEEGHSAADRRGFRTTRRRLKRRKWRLGLLEEIFAEPMAEVDPAFFVRLHQSWVSPLDKDRQKYAAIVFPTAKEDAKFYQKHPTIKYPTIYHLRQALMTENRKFDLREIFLAMHHIVKYRGNFLQDTPVKSFEASKIDVASVLNSINEAFNNKADEDCEKLELNLKNAHAVEEVIRGKDPDKTTYKKDKVKKIALLLPTSTDKSAKKVAKQIANAIMGYKTQFETILAKEIDKSNKARWEFKLSDADADDKLDALLSELNEDDQTIIAEIKKLFSSIILSTIVDEGESLSASMVNKYKKHGDHYELLKAVINGQADRQKAKTLRLGYDLYVNNRHGHLLEAKAKFGQDGALTKEDF…	Bacteria; Terrabacteria group; Firmicutes; Bacilli; Lactobacillales; Lactobacillaceae; Lactobacillus; Lactobacillus apis
C1	11	MGYP001096837416__WP_153702253.1	KYMLVSQEVYTRSGALFDQTIYPANSSKKLIPLKQNKTTAIYGGYSGSKAAYMSIIRLRDKKGETYRIVGIPVRAVNKLNQAKKKSNEKYLAELKAVIEPQIAKAKKDRKTGQRVLVPQEFDVIIPKVMYRQLMVDGDQKFTLGGTIDRYNAVQLVLNQETLTFLEQPTKYKDADTKLLDIYDQIVNLVEKYFMLFDSKRLTAGRVAFEKLPTLQPADKMPSKLMIIRRIIQGLHDNAARTDLKAIGCSPSFGRIRSSGKLSPNAYLIYQSPTGLFERKVYLNTI	WP_153702253.1	MLKKDYNIGLDIGATSVGFAGIDEQYDPIKLKGKTVVGVNLFEEGQTAADRRGFRTTRRRLNRRKWRLSLLEEFFDLYITPVDPTFFARLKESNLSPKDNNKNFSGSLLFPDITDQEFYEKYPTIYHLRYALMTENKKFDLRAIFLAIHHMIKYRGNFLNSTPVAHFDTSKIDFANDFNKLNRLYLNEDPNNIFEINLQNVKEISDILLDHSIKKFDKQKQVAKLLLTSQNNKELDKINKQIATQISKAILGYNFSLNEILKIETEDKSKWKMDFSSADIDDRLTNLISELDESQESILNTVLSLYSRLTLNGIVPSGMSLSEAMIDKYGTHKEHLDLLKKYVKTLPIKNRKEIAEAYAEYVGNSSKKTGHISQEEFYKAVKKNLDKSEIAQKILGLIS…	Bacteria; Terrabacteria group; Firmicutes; Bacilli; Lactobacillales; Lactobacillaceae; Lactobacillus; Lactobacillus reuteri
C1	11	WP_153701220.1	KYMLVSQEVYTRSGALFDQTIYPANSSKKLIPLKQNKTTAIYGGYSGSKAAYMSIIRLRDKKGETYRIVGIPVRAVNKLNQAKKKSNEKYLAELKAVIEPQIAKTKKDRKTGQRVLVPQEFDVIIPKVMYRQLMVDGDQKFTLGGTIDRYNAVQLVLNQETLTFLEQPTKYKDADTKLLDIYDQIVNLVEKYFMLFDSKRLTAGRVAFEKLPTLQPADKMPSKLMIIRRIIQGLHDNAARTDLKAIGCSPSFGRIRSSGKLSPNAYLIYQSPTGLFERKVYLNTI	WP_153701220.1	MLKKDYNIGLDIGATSVGFAGIDEQYDPIKLKGKTVVGVNLFEEGQTAADRRGFRTTRRRLNRRKWRLSLLEEFFDLYITPVDPTFFARLKESNLSPKDNNKNFSGSLLFPDITDQEFYEKYPTIYHLRYALMTENKKFDLRAIFLAIHHMIKYRGNFLNSTPVAHFDTSKIDFANDFNKLNRLYLNEDPNNIFEINLQNVKEISDILLDHSIKKFDKQKQVAKLLLTSQNNKELDKINKQIATQISKAILGYNFSLNEILKIETEDKSKWKMDFSSADIDDRLTNLISELDESQESILNTVLSLYSRLTLNGIVPSGMSLSEAMIDKYGTHKEHLDLLKKYVKTLPIKNRKEIAEAYAEYVGNSSKKTGHISQEEFYKAVKKNLDKSEIAQKILGLIS…	Bacteria; Terrabacteria group; Firmicutes; Bacilli; Lactobacillales; Lactobacillaceae; Lactobacillus; Lactobacillus reuteri
C1	11	WP_010009270.1__OEH89189.1	KKVTVVHEVLTKSGALYNQTLYKASEDKASGRGTKQLIRKKDNMPTELYGGYTGSTSAFMSIVRLWKKDKPYYKVVGIPTRMAAKLANQAQLLDYLTKKFTTRKLVKKTGDYKTTVERFELVVPKVGFNQLVIDGGQPFMLGSATYQYNARELFISKEAVKALNKQLSTHVDLVQVFDEILVQVNRWFPLYDTNGFREKLSHGRDRFMKLNDSFEEKSDTQIDVLNRILIGFHANAARTNLKILGLGTDLGFMTQQAGIRLTEKAILVHQSPSGLFERKVALRDL	OEH89189.1	MAITPITGFFEPYILPQDDGFFIRRKESNLVLNDRDEDTASLFNDRSDRDFYQAYPTIYHLRQALMTEKRQFDVREIYLAMHHIIKYRGHFLLNGTVNNFTNNKIDLHSDFEELNALLLNVIPELKFQIDLDHSTMFQTTLLNTTISRSGRQRDLVKSFYNGSDDKQLAKQQKSVATELLKAILGLKAKFHKLFNLDLLETTEWEFSFDAEDIDDKLAKLEPLMTENQQQVMDILQRIFAAITLNGIVPEGKTLSASKVDSYQKHKQDLKLLKAIAQHSDKKTATVLQTAYNEYINGIASKPLKQEDFYKRLTNAVKKSSDPQVADMLALIDQEKFLPKQRTKENGAIPHQLHQLELERIIDNQKDYYPWLAELNPNQARQKVAKYKLSELVAFRVPYY…	Bacteria; Terrabacteria group; Firmicutes; Bacilli; Lactobacillales; Lactobacillaceae; Lactobacillus; Lactobacillus coryniformis; Lactobacillus coryniformis subsp. coryniformis
C1	11	WP_087741344.1	KHLLVTHEVYDNHGALFDQTIYSAKNPKNKKLIPRKTTQPTELYGGYSGETTGYLAIARTVIKNKTSYQVLRVPTRLVGRLQRSSESTQRQILTDWFAPSFVSRGKQQPFEIVLPHVYLEQPVIDEIHGQAHRFGLGTNTYYHNQQQLVLPLAQQRVMIERQPDADELARVYEMICDQVTQYFPLYQMNRFKEKLLVAGPKLSELTINILKAKDGKLHLGQKAVLLRIMQGLHANPQIVDLSVIGCPKYFGMLQVKSGIKLTENAVLIHESPTGLFQRRVRLSDL	WP_087741344.1	MYKKYGIGLDIGTSSIGWSVVDEYGHIIRVKGQTGLGVRLFREGQPAADRRTFRTTRRRLGRRRWRLRLLREIFDPYIAAQDPNFFARQKASAIAPGDSRFKAVYRLFNDQTDRQFYDKYPTIYHLRQALMTEKRQFDIREIYLAVHHIVKYRGHFLTGGAAKNFKSGKLDLNTYFATINAQLAAIFMDSPVELPELDWDAVVQLLTDDQESPSDRQKALTKLLMAQGDATQKRFYTEFSKALLGLKAKLYILTGFEGDKTDQKALTLSLETLDDHQDDMTQLLGDEQRQLVELLARVQSAIQLAIIIPNGKTFSGQMVQQYQTHHDQLRLLKNYREQLTDQKHRWALKQAYTDYLANDQDQDALVKAVEKVLKQNQPLSTVGVQLQTAIDTGDFVPKQ…	Bacteria; Terrabacteria group; Firmicutes; Bacilli; Lactobacillales; Lactobacillaceae; Lactobacillus; Lactobacillus zymae
C1	11	WP_144887503.1	KYMNISRDCYQETSSLFNQTLYAHNSSVKNSLIPKKKGLPTEIYGGYSGNKDSFFVLVKIVKKRTNLYRIVGIPTRELAKLNSSNNYNQALNKIVESKLCLKETESFKILIKRLLYGTLIVDNGQKFRIGSFKEKHNVQQLVLQLKSMKYIKFYIDGGQNYFTDVERKKLEKQDRDKCLLYVFDDIMNVVNKRFTLFDMSKYEKDGDSLREKFNCLDFNDKVSILSDLLKAFHANSDRTSITKLKITNLGRHQAGKNGITLTTNAQIIYQSPTGLFERRIKIKDL	WP_144887503.1	MKEIKDYIIGLDIGTNSCGYVVTDKQNNILKLKGKTAIGARLFKEGEAAADRRAFRTTRRRLARRRWRLSLLEEIFDEEMNKVDPSFFRRLKESDYSPKDRRKQFNSIVFESSEADKAFYEKYPTIYHLRNALMHDNQKHDLREIFLAVHHIVKYRGNFLREDSVKAFKAAKFTLQGEDGIGPVDKLNDLLKEIYIEAAPELATDNLSKIEDIIKDKKLYKQDKLKQIANLLPKAVDSKDKAKLNKDIAKQVANAWMGYMFRLDTLFSFTDVDVKDYKLKFSDANIDESLDALTSLLTDAQIEFVLELQSIYNTIVLNEIVPDGMSLSESMVKKYDDHKKDLKLYKEYIDSLSDQKKAKQLEAAYALYVNYRKADLLAAKKLFEKKKIGDKKFVDVISN…	Bacteria; Terrabacteria group; Firmicutes; Bacilli; Lactobacillales; Lactobacillaceae; Lactobacillus; Lactobacillus jensenii
C1	11	ERJ44465.1__WP_057706474.1__WP_006585732.1__WP_075362504.1	KYMNISRECYQETSSLFNQTLYAHNSSVKNSLIPKKKGLPTEIYGGYSGNKDSFFVLVKIVKKRTNLYRIVGIPTRELAKLNSSNNYNQALNKIVESKLCLKETESFKILIKRLLYGTLIVDNGQKFRIGSFKEKHNVQQLVLQLKSMKYIKFYIDGGQNYFTDVERKKLEKQDRDKCLLYVFDDIMNVVNKRFTLFDMSKYEKDGDSLREKFNCLDFNDKVSILSDLLKAFHANSDRTSITKLKITNLGRHQAGKNGITLTTNAQIIYQSPTGLFERRIKIKDL	WP_075362504.1	MKEIKDYIIGLDIGTNSCGYVVTDKQNNILKLKGKTAIGARLFKEGEAAADRRAFRTTRRRLARRRWRLSLLEEIFDEEMNKVDPSFFRRLKESDYSPKDRRKQFNSIVFESSEADKAFYEKYPTIYHLRNALMHDNQKHDLREIFLAVHHIVKYRGNFLREDSVKAFKAAKFTLQGEDGIGPVDKLNDLLKEIYIEAAPELATDNLSKIEDIIKDKKLYKQDKLKQIANLLPKAVDSKDKAKLNKDIAKQVANALMGYMFRLDTLFSFTDVDVKDYKLKFSDANIDESLDALTSLLTDAQIEFVLELQSIYNTIVLNEIVPDGMSLSESMVKKYDDHKKDLKLYKEYIDSLSDQKKAKQLEAAYALYVNYRKADLLAAKKLFEKKIGDKKFVDVISNF…	Bacteria; Terrabacteria group; Firmicutes; Bacilli; Lactobacillales; Lactobacillaceae; Lactobacillus; Lactobacillus jensenii
C1	11	KAA9264962.1	KYMNISRECYQETSSLFNQTLYAHNSSVKNSLIPKKKGLPTEIYGGYSGNKDSFFVLVKIVKKRTNLYRIVGIPTRELAKLNSSNNYNQALNKIVESKLCLKETESFKILIKRLLYGTLIVDNGQKFRIGSFKEKHNVQQLVLQLKPMKYIKFYIDGGQNYFTDVERKKLEKQDRDKCLLYVFDDIMNVVNKRFTLFDMSKYEKDGDSLREKFNCLDFNDKVSILSDLLKAFHANSDRTSITKLKITNLGRHQAGKNGITLTTNAQIIYQSPTGLFERRIKIKDL	KAA9264962.1	DDNIYISGTKEIVFNKKDIIHKLETAYGYKYMNISRECYQETSSLFNQTLYAHNSSVKNSLIPKKKGLPTEIYGGYSGNKDSFFVLVKIVKKRTNLYRIVGIPTRELAKLNSSNNYNQALNKIVESKLCLKETESFKILIKRLLYGTLIVDNGQKFRIGSFKEKHNVQQLVLQLKPMKYIKFYIDGGQNYFTDVERKKLEKQDRDKCLLYVFDDIMNVVNKRFTLFDMSKYEKDGDSLREKFNCLDFNDKVSILSDLLKAFHANSDRTSITKLKITNLGRHQAGKNGITLTTNAQIIYQSPTGLFERRIKIKDL	Bacteria; Terrabacteria group; Firmicutes; Bacilli; Lactobacillales; Lactobacillaceae; Lactobacillus; Lactobacillus jensenii
C1	11	UniRef100_UPI000E0B93CE__UniRef100_UPI0009E4B575__UniRef100_A0A1D7ZZ65__MGYP000525504860	KLMLVTKELKRSNGKLFDATIQNANYTKLNERKKVFVPLKKELDKTLYGSYSGIQSSYMTIVKKFDKKGSTYAVQRIPVMYSKLLELEKEQSKLNRLVQSIVTSDPQAPNNFEVLMPCVLSGQLVIDNGRKFTLTSYRYQCSTAQLFLPKKDLKYIQNNFKELKKTPDKQDKIFETIYDDILKQVDKYFSLYDINKFRSKLHDGKDKFLALENFGEKESKDKVITKILRGLHANAERTSLKEIGLSTPLGQFQSGEGGITLSDNTKIIYQSPTGLFERHVYLKDL	UniRef100_A0A1D7ZZ65	MKEYHIGLDIGTSSIGWAVTDSQFKLMRIKGKTAIGVRLFEEGKTAAERRTFRTTRRRLKRRKWRLHYLDEIFAPHLQEVDENFLRRLKQSNIHPEDPAKNQAFIGKLLFPDLLKKNERGYPTLIKMRDELPVEQRAHYPVTNIYKLREAMINEDRQFDLREVYLAVHHIVKYRGHFLNNASVDKFKVGRIDFDKSFNVLNEAYEELQNGEGSFTIEPSKVEKIGQLLLDTKMRKLDRQKAVAKLLEVKVADKEETKRNKQIATAMSKLVLGYKADFATVAMVNGNEWKIDLSSETSEDEIEKFREELSDAQNDILTEITSLFSQIMLNEIVPNGMSISESMMDRYWTHERQLAEVKEYLATQPASARKEFDQVYNKYIGQAPKEKGFDLEKGLKKILS…	Bacteria; Terrabacteria group; Firmicutes; Bacilli; Lactobacillales; Lactobacillaceae; Lactobacillus; Lactobacillus fermentum
C1	11	MGYP000855213433	KYMLVSREVTTRDQEMFKMTLYPRADHDIKKSRKLIPKSKNMPTNIYGGYTSNSDAYMALVKIKKERSFIYKIIGVPMRALSKLKLAKKQGKYDQVLKDVLTPVIMLNKNGKTQRGIEGFRILKGKIPYKQVVLDGEKKFMLGSSTYVYNAKQLTLSNETMRIVTNNFTIKDDRSKLLNQAYDEILEKVDKYLPLYDINSFRNKLHKGKDKFSKLNIKEKEATLVEILNGLHDNSVMGKLKNIGFSTAFGQMQIPSGITLSPNAKLIYQSPTGLFEKRVKISEL	MGYP000855213433	MTKVNKDYIVGLDIGTDSCGWVATDKKNNILKLQGKTAIGSRLFEEGHSAADRRTFRGTRRRLNRRKWRLKFLEEIFDPYMTKVDPYFFARLRESGLSPKDSTKNTQAIIFPTPKDDSDFYYKYHTIYHLRQALMSEDKKFDLREIYLAIHHIVKYRGNFLQNTPVKSFNASKINVKKTIKALNQLYAGSSNENQIELNIENTSKIEDIIRSKTTFKMDKAKQISKLLAMSSENKDINKQNRNIAKQITNAILGYKTQFETILSKKIDKNDKATWEFKLSDADVDDKLAILLPDLNQSEQGIIDEIKQLFSAVTLSDIVDEGKTLSESMIRKYNDHKKDLKLLKDVVRSQKDKDKAKRLSLAYDLYVNNQHGKLLEAKKAFKVMDKDKFYKIVKNNVDD…
C1	11	MGYP000934279730	KYMLVSREVTTRDQEMFKMTLYPRADHDIKKSRKLIPKSKNMPTNIYGGYTSNSDAYMALVKIKKGQIFIYKVIGVPMRALSKLKIAKKQGKYDQVLKDVLTPVIMLNKNGKTQRGIEGFRILKGKIPYKQVVLDGEKKFMLGSSTYVYNAKQLTLSNETMRIVTNNFTIKDDRSKLLNQAYDEILEKVDKYLPLYDINSFRNKLHKGKDKFSKLNIKEKEATLVEILNGLHDNSVMGKLKNIGFSTAFGQMQIPSGITLSPNAKLIYQSPTGLFEKRVKISEL	MGYP000934279730	MPVLDEITKSQILLQYCKQAALGLKHKKITANGVLTECPFCGSKKLKGTIYIANTNRLCYICWMANCPAHNAIIASKWLAEVNPSLYLAYKSDLHNKLTASEDDIAKMQAQFADEHKKMLIKQQEELNEKKILDKAAAKIFIQIDDGTELSKKAIEYCKSRKIPEEIWKKFYICHKGKYHDRLIIPFYNKAGKIEFWQGRTLINLDPKYMNRIADTQLYNRDFIDQTKPVVVLEGPIDSMFIENAVATCGAGSSGNLDSQLAKFEQLYYILDNDAAGLKKAGKLVRAHKNVFIWNKFLNDFGLKAAEIKDVNDYHHAIDAYLTTICGNFLYQVYPDLRPFFVYGQFKKFSSNPDLEKQALKKHKKFDFIWPLLKRKDASEEIHQFKMGPVVFHKHEDIF…
C1	11	WP_063507970.1	KYMPVSRETTTKNQEMFKMTLYPRADRDTKKSRKLIPKAKGMPTVIYGGYSSNSDAYMALVKIKTSKSFIYKIFGVPMRAISKLKLAKRQGKYNQVLKKILTPAIMLDKNGKPKRGVKKFRILKGKVPYRQVVLDGKKKFMIGSTTYIYNAKELTLSSEAMRIITNNLNTNEDRDKSLIKVYDEILEKVDKYLPLYDIYKSREKLHKGREKFINLSVEEKKNIINQILNGLHDNLVMGNLKNIGFNTPFGQMQMQSGITLTPNAKLIYQSPTGLFEKRVKISDL	WP_063507970.1	MTKVKEDYIIGLDIGTNSCGWVATDKKNNILHLQNKTAIGSHLFEEGHSAADRRLFRGTRRRLNRRKWRLKFLEEIFDPYISKIDPYFFARMKESGLSPKDSRKKARAIIFPTPKEDSDFYYNYPTIYHLRNALMTKNKKFDLREIYLAIHHIVKYRGNFLQNAPVKSFDVSANDSKSTKIDVKEVLQNLNDYFSESSTEDQVEFNIKNSPKIESIIKNKTIRKLDKDKQIGKLLFISSKNKDVDKQNKNIAKQVANAILGYKTQFETIFSKEIDKNDKTTWEFKLSDADADDKLEILLPELDENQQTIIDQIRQLFNSITLSGIVDEGKTLSASMIRKYNDHKKDLVLLKDVIISQDDEKKAKKLALAYDLYVNNRHGKLLEAKKEFKVKGVLSKDDF…	Bacteria; Terrabacteria group; Firmicutes; Bacilli; Lactobacillales; Lactobacillaceae; Lactobacillus; Lactobacillus acetotolerans
C1	11	MGYP000920734010__WP_113774487.1	KYMIVSRETEIRDQEMFKMTVYPRLSRDKNSSRNLIPKKKGMPTEIYGGYSNNSDAYMVIVRIFKKKGTEYRVFGVPTRELINLQKAEKAGNYDTYLKQLLESKILYNKNGKRNKTISSFEIVKSKVPYKQVVLDGDKKFMLGSSTYVYNAKQLTLSQDAMQAITDNCENDTDEEKALIEAYDEILTNIDKYLPLFDINKFRDKLHTGREKFINLSLDEKKDTILQVLNGLHDNAVMPKIKSLGLSTPLGFMQFSSGVPLSENAKLIYQSPTGLFEKRVKISDL	WP_113774487.1	MTKIKNDYIVGLDIGTDSCGWVAMDFQNTILRMHGKTAIGSRLFEEGKSASDRRSFRTTRRRIKRRKWRLKLLEEIFDPYMTKIDPYFFARLKESGLSPLDQRKVASSIVFSNSSDDQKFYKKYPTIYHLRYKLMTEDRKFDLREIYLAIHHIVKYRGNFLYNTPVKDFEASKIDVASSIEKLNKLYEELAIDQKIEFDLHNASEIEGVIRDKKIFKRDKVKKINQLLSLKTESKDRDKLIKDIVRQITNAILGYKTKFETILLKEISKDEADSWEFKLGDIDADDKFENLIDSLDDSEKEILLTIRGLANAITLSGIAEEGKTLSESMMKKYDDHRNDLKLLKKVIDNHPDQNKTKKLELAYDLYVNNRHGKLLQAKNVLKTSKVLTKEDFYKEVKKN…	Bacteria; Terrabacteria group; Firmicutes; Bacilli; Lactobacillales; Lactobacillaceae; Lactobacillus; Lactobacillus gasseri
C1	11	MGYP000229084405__MGYP000085495554__WP_113779222.1__WP_020807054.1	KYMLVSRETETRDQEMFKMTVYPRLSRDTKKSRNLIPKKKDMPTEIYGGYTNNSDAYMVIARINKKKETEYRVFGVPMRELVNLRKAEKKGHYNAYLKQVLEPEIMYNKNGKKNKTISSFEIVKSKVPYKQVILDGDKKFMLGSSTYVYNAKQLTLSQDAMQAITDNCENDTDEEKALIEAYDEILTNIDKYLPLFDINKFRDKLHAGREKFINLSLDVKKDTILQVLNGLHDNAVMPKIKSLGLSTELGKLQIPTGVKLSENAKLIYQSPTGLFEKRVKISDL	WP_020807054.1	MTKIKNEYIVGLDIGTNSCGWVAMDFQNTILRMHGKTAIGSHLFDAGNSAADRRAFRTTRRRIKRRKWRLKLLEEIFDPYMTEVDPYFFARLKESGLSPLDKRKNASSIVFPTALEDKKFYCNYPTIYHLRYDLMSEDKKFDLREIYLAIHHIVKYRGNFLYNTPVKDFEASKIDVKDSLEKLNELYERLDSEFTVELDSSNALEIEKIIRDKNVFKINKVKSIHQLLSLKTENKERTKLIKDVSKQIINAILGYKTKFETILLKNISKDEADDWEFKLTDVDADNKFENLIGDLNENEQEILLVIRNLANAITLSNIVEEGKTLSESMIDKYNKHSDDLKLLKQVISDHPDRDKAKKLALAYDLYVNNRHGKLLQAKDVLGSKKTLSKEDFYKEVKKN…	Bacteria; Terrabacteria group; Firmicutes; Bacilli; Lactobacillales; Lactobacillaceae; Lactobacillus
C1	11	WP_113533096.1	KYMLVSRETETRDQEMFKMTVYPRLSRDTKKSRNLIPKKKDMPTEIYGGYTNNSDAYMVIARINKKKETEYRVFGVPMRELVNLRKAEKKGHYNAYLKQVLEPEIMYNKNGKKNKTISSFEIVKSKVPYKQVILDGDKKFMLGSSTYVYNAKQLTLSQDAMQAITDNCENDTDEEKALIEAYDEILTNIYKYLPLFDINKFRDKLHAGREKFINLSLDVKKDTILQVLNGLHDNAVMPKIKSLGLSTELGKLQIPTGVKLSENAKLIYQSPTGLFEKRVKISDL	WP_113533096.1	MTKIKNEYIVGLDIGTNSCGWVAMDFQNTILRMHGKTAIGSHLFDAGNSAADRRAFRTTRRRIKRRKWRLKLLEEIFDPYMTEVDPYFFARLKESGLSPLDKRKNASSIVFPTALEDKKFYCNYPTIYHLRYDLMSEDKKFDLREIYLAIHHIVKYRGNFLYNTPVKDFEASKIDVKDSLEKLNELYERLDSEFTVELDSSNALEIEKIIRDKNVFKINKVKSIHQLLSLKTENKERTKLIKDVSKQIINAILGYKTKFETILLKNISKDEADDWEFKLTDVDADNKFENLIGDLNENEQEILLVIRNLANAITLSNIVEEGKTLSESMIDKYNKHSDDLKLLKQVISDHPDRDKAKKLALAYDLYVNNRHGKLLQAKDVLGSKKTLSKEDFYKEVKKN…	Bacteria; Terrabacteria group; Firmicutes; Bacilli; Lactobacillales; Lactobacillaceae; Lactobacillus; Lactobacillus paragasseri
C1	11	WP_156236302.1	KYMLVSREIETRDQEMFKMTVYPRLSRDTKKSRNLIPKKKDMPTEIYGGYTNNSDAYMVIARINKKKETEYRVFGVPMRELVNLRKAEKKGHYNAYLKQVLEPEIMYNKNGKRNKTISSFEIVKSKVPYKQVILDGDKKFMLGSSTYVYNAKQLTLSQDAMQAITDNCENDTDEEKALIEAYDEILTNIDKYLPLFDINKFRDKLHAGREKFINLSLDVKKDTILQVLNGLHDNAVMPKIKSLGLSTPLGFMQFSSGVPLSENAKLIYQSPTGLFEKRVKISDL	WP_156236302.1	MTKIKNEYIVGLDIGTNSCGWVAMDFQNTILRMHGKTAIGSHLFDAGNSAADRRAFRTTRRRIKRRKWRLKLLEEIFDSYMMEVDPYFFARLKESGLSPLDKRKNVSSIVFPTALEDKKFYCNYPTIYHLRYDLMSEDKKFDLREIYLAIHHIVKYRGNFLYNTPVKDFEASKIDIKDSLEKLNELYERLDSEFTVELDSSNALEIEKIIRDKKVFKINKVKSIHHLLSLKTENKERTKLIKDVSKQIINAILGYKTKFETILLKNISKDEADDWEFKLTDVDADNKFENLIGDLNENEQEILLVIRNLANAITLSNIVEEGKTLSESMIDKYEKHSDDLKLLKQVISDHPDRDKAKKLALAYDLYVNNRHGKLLQAKDVLGSKKTLSKEDFYKEVKKN…	Bacteria; Terrabacteria group; Firmicutes; Bacilli; Lactobacillales; Lactobacillaceae; Lactobacillus; Lactobacillus paragasseri
C1	11	WP_049160783.1	KYMLVSREIETRDQEMFKMTVYPRLSRDTKKSRNLIPKKKDMPTEIYGGYTNNSDAYMVIARINKKKETEYRVFGVPMRELVNLRKAEKKGHYNAYLKQVLEPEIMYNKNGKRNKTISSFEIVKSKVPYKQVVLDGDKKFMLGSSTYVYNAKQLTLSQDAMQAITDNCENDTDEEKALIETYDEILTNIDKYLPLFDINKFRDKLHAGREKFINLSLDVKKDTILQVLNGLHDNAVMPKIKSLGLSTPLGFMQFSSGVPLSENAKLIYQSPTGLFEKRVKISDL	WP_049160783.1	MTKIKNEYIVGLDIGTNSCGWVAMDFQNTILRMHGKTAIGSHLFDAGNSAADRRAFRTTRRRIKRRKWRLKLLEEIFDPYMTEVDPYFFARLKESGLSPLDKRKNVSSIVFPTALEDKKFYCNYPTIYHLRYDLMSEDKKFDLREIYLAIHHIVKYRGNFLYNTPVKDFEASKIDVKDSLEKLNELYERLDSEFTVELDSSNALEIEKIIRDKKVFKINKVKSIHQLLSLKTENKERTKLIKDVSKQIINAILGYKTKFETILLKNISKDEADDWEFKLTDVDADNKFENLIGDLNENEQEILLVIRNLANAITLSNIVEEGKTLSESMIDKYNKHSDDLKLLKQVISDHPDRDKAKKLALAYDLYVNNRHGKLLQAKDVLGSKKTLSKEDFYKEVKKN…	Bacteria; Terrabacteria group; Firmicutes; Bacilli; Lactobacillales; Lactobacillaceae; Lactobacillus; Lactobacillus gasseri
C1	11	WP_049149021.1	KYMLVSRETETRDQEMFKMTVYPRLSRDTKKSRNLIPKKKDMPTEIYGGYTNNSDAYMVIVRINKKKGTEYRVFGVPMRELVNLRKAEKNGHYNAYLKQVPEPEIMYNKNGKKNKTISSFKIVKSKVPYKQVILDGDKKFMLGSSTYVYNAKQLTLSQDAMQAITDNCENDTHEEKALLEAYDEILTNIDKYLPLFDINKFREKLHAGRGKFVNLSLAEKKDTILQVLNGLHDNAVMPKIKSLGLSTPLGFMQFSSGVPLSENAKLIYQSPTGLFEKRVKISDL	WP_049149021.1	MTKIAKDYIVGLDIGTNSCGWVAMDFQNTILRMHGKNAIGSHLFDAGNSAADRRTFRTTRRRIKRRKWRLKLLEEIFDPYMTEVDPYFFARLKESGLSPLDTRKNVSSIIYPTSLEDKKFYVDNPTIYHLRYKLMTEDRKFDLREVYLAIHHIVKYRGNFLYNTPVKDFEASKIDVKGSLKKLNELYEGLDSEFNVELDSNNALEIENIIRDKKIFKINKVKSIHQLLSLKTENKERTKLIKDVSKQIINAILGYKTKFETILLKNISKDEAEDWEFKLTDVDADNKFENLIGNLNENEQEILLVIRNLANAITLSTIVEEGKTLSESMIDNYNKHSDDLKLLKQVISDHPDREKAKKLALAYDLYINNRHGKILQAKDVLGSKKTLSKEDFYKEVKNN…	Bacteria; Terrabacteria group; Firmicutes; Bacilli; Lactobacillales; Lactobacillaceae; Lactobacillus; Lactobacillus gasseri
C1	11	WP_008471248.1	KYMLVSRETETHDQEMFKMTVYPRLSRDTKKSRNLIPKKKDMPTEIYGGYTNNSDAYMIIARINKKKGPEYRVFGVPMRELVNLRKAEKNGHYKAYLKQVLEPEIMYSKNGKKNKTISSFEIVKAKVPYKQVILDGDKKFMLASSTYVQNAKQLTLSQYSMQAITDNCENDTEEEKALVEAYDEILTNIDKYLPLFDINKFREKLHAGREKFVDLPLAEKKETILQVLNGLHDNAVMPKIKSLGLSTPLGFMQFHTGVSLSENAKLIYQSPTGLFEKRLKISDL	WP_008471248.1	MTKITEDYIVGLDIGTNSCGWVAMDSKNTILRMHGKTAIGSHLFDAGNSAADRRAFRTTRRRIKRRKWRLKLLEEIFDSHLAKVDPYFFARLKESGLSPLDTRKNVSSIIYPTSLEDKKFYVDNPTIYHLRYKLMTEDRKFDLREVYLAIHHIVKYRGNFLYNTPVKAFEASKIDVKGSLKKLNELYEGLDSEFNVELDSNNALEIENIIRDKKIFKINKVKEINQLLSLKTEDKERTKLMKDVSKQIVNAILGYKTKFETILLKDVSKDEADDWEFKLTDVDADNKFENLIGDLNENEQEILLVIRKLANAITLSNIVEEGKTLSESMKDKYKKHSDDLKLLKQVISDHPDRDKAKKLALAYDLYVNNRHGKILQAKDILEKKKTLSKEDFYKEIKKN…	Bacteria; Terrabacteria group; Firmicutes; Bacilli; Lactobacillales; Lactobacillaceae; Lactobacillus; Lactobacillus hominis
C1	11	WP_103752908.1	KYLLVSRETTSQDQEMFKMSVFPRTERDTAKSRSLIPKGKDLDPEIYGGYTGNANAYMAIVRIRKAKDSTYKVVGVPMRALAKLKKAQKQGKYDKTLKQVLTPLVMFDKKGKTKQGIKDFDIAAGHILYKQVVLDGSKKFMLSSPYYMSNAKQLTLSWETMRIVTDNFAKGEDQDQLLIKAYDEILANVDRFLPLFDTNKFRQGLHDGREKFISFKPAKKKEIINRILNGLHDNMVFSDLKELGIKTLFGLLTSTSGITLTPDAVLVFQSPTGLFEKRIKISKL	WP_103752908.1	MTEIKSDYILGLDIGTNSCGWAVTDKKNTLLKLRGKTAMGSHLFEEGHSAADRRGFRTTRRRLKRRKWRLGLLEEIFAEPMAEVDPGFFVRLHQSWVSPLDKKHQKYEAIVFPTAKEDAAFYKDYPTIYHLRQALMTEDKKFDLREIFLAMHHIVKYRGNFLQDTSVNDFNASKIEVEPVIKELNNCFSDLVTEKDDQIELQVANAAEVEAVIKGEDAARTIYKADKVKKIAALLTNATDKVTKNVVKQIANAIMGYKTQFETILDKEIDKSDKAAWELKLTDADADDKLEALLPELEEPEQTIIAEIRKLFSAITLSNIVDEGKTLSESMVNKYNKHAQDYQLLKKAIDSQADKKKAKTLGLAYDLYVNNRHGKLLEAKKELKVKGVLAKDDFYKIIQ…	Bacteria; Terrabacteria group; Firmicutes; Bacilli; Lactobacillales; Lactobacillaceae; Lactobacillus; Lactobacillus panisapium
C1	11	WP_109585852.1	KYMLVSRETSTENSNMFKVTIYPRGERELAKTRKLIPKANGLDPKIYGGYSGNTDAYMVIVKIDKGKESIYKVIGIPMRALAGLKQAKKQGNYKKELHKVLAPQIMFDKNGKPKRGVKGYRVVKDHVPFKQVILDGNKKFMLNSSTYEINAKQLTLTKETMRIVTDNLKKGEDQDELLVKAYDEILQKVDQYLPLFEKNNFRNGLHEGKEKFFKLTAKDKKITLSNILNGLHDNLVTPSLKNIGIKTPFGKIQVLPNIILSPNAVLISQSPTGLFEKRVRIANL	WP_109585852.1	MKRVNEDYILGLDIGTNSCGWAVTDKKNNLLKLRGKTAIGSHLFEEGHTAADRRGFRTTRRRLKRRKWRLRLLEEIFAEPMAKVEPGFFVRLHQSWVSPLDKDRKKYHAIVFPTAKEDQAFYQKYPTIYHLRDALMKEDRQFDLREIFLAIHHIVKYRGNFLQDTPVKDFEASKIEVGPILTNINNAFAEKIVEDQDPIELNVANAAEIEAVIRGKDADKTLYKMDKVKKIAKLLTDSTAKEEKNVAKQIANAVMGYKTQFETILGKEIDKSDKAQWEFKLSDADADDKLDALLPDLDESDQTVVAEIEKLFSAITLSTIVDENKSLSQSMVEKYNKHHQDYKLLKAYIDTLQDRSIAKKLLLAYDLYVNNRHGRLLEAKTEFKQDGALTKEDFYKTVK…	Bacteria; Terrabacteria group; Firmicutes; Bacilli; Lactobacillales; Lactobacillaceae; Lactobacillus; Lactobacillus kullabergensis
C1	11	WP_045927543.1	KYMLVSRETTTENSGLFDVTIYPRGERDLAKTRKLIPKSNGLDPKIYGGYSGNTDAYMVIVKIDKGKESIYKVIGVPMRALASLNRAKKQGNYKEELHQVLEPQIMFDKNGKPKRSVKGFRIIKDHVPFKQVVLDGDKKFMLNSSTYEINAKQLTLTPETMRIVTDNLKKGEDQDQLLVKAYDEILQKVDQYLPLFDVNKFRNSLHLGRAKFLDLAVNDKKITLTNILNGLHDNLVTPDLKNIGIKTPLGKLQVPSGIVLSSEAILIFQSPTGLFEKRVRIADL	WP_045927543.1	MKRVNEDYILGLDIGTNSCGWAVTDKKNNLLKLRGKTAIGSHLFEEGHTAADRRGFRTTRRRLKRRKWRLRLLEEIFAEPMAKVDPGFFVRLHQSWVSPLDKDRKKYNAIVFPTAKEDQAFYKHYATIYHLRDELMTQDRQFDLREIFLAIHHIVKYRGNFLQDTPVKDFEASKIEVGPILSHINNAFAEKIVEDQDPIELNVANAADIEDVIRGKDAEKTVYKLDKVKKIAKLLTDSTAKEEKNVAKQIANAIMGYKTQFETILDKEIDKSDKAQWEFKLSDADADDKLDALLPDLDETDQTVVAEIEKLFSAITLSTIVDENKSLSQSMVEKYKKHKKDYKKLKKYINTLQDQTKAKKLLLAYDLYVNNRHGRLLEAKKTFEDKKKKKALTKDEFYK…	Bacteria; Terrabacteria group; Firmicutes; Bacilli; Lactobacillales; Lactobacillaceae; Lactobacillus; Lactobacillus kullabergensis
C1	11	WP_046324296.1	KYMLVSRETSTESSSMFNMTIYPRGERDRKKTRKLIPKGNGLDPKIYGGYSGNTDAYMVIVKIEKAKESIYKVIGIPMRALAGLKQAKNQGNYKEELHKVVEPQIMLDKNGKPKRGVEGFRVVKDHVPFKQVVLDGDKKFMLYSAKYETNAKQLTLSQETMRIVTDNLKKSEDQDKLLVKAYDEILQKVDQYLPLFDVNKFRNSLHLGRAKFLDLAVNDKKITLSNILNGLHDNLVVPNLKNIGIKTPFGLMQSPSGITLSSNAILIFQSPTGLFEKRVRIADL	WP_046324296.1	MKKRIDDYILGLDIGTNSCGWAVTDKKNNLLKLRGKTAIGSHLFEEGHTAADRRGFRTTRRRLKRRKWRLRLLEEIFAEPMAEVDPGFFVRLHQSWVSPLDKSRKKYQAIVFPTAKEDQEYYQKYPTIYHLRDALMTQDRQFDLREIFLAIHHIVKYRGNFLQDTAVKDFEASKIEVGPILTNINNAFADKIVEGQDLIELNVANAAEIEAVIRGKDADKTLYKMDKVKKIAKLLTDSTAKEQKNVAKQIANAIMGYKTQLETILGKEIDKNDKAQWEFKLSDADDKLDALLPDLDESDQTVVAEIEKLFSAITLSTIVDENKSLSQSMVEKYNKHHQDYKLLKAYIESLPDRAQAKKLLLAYDLYVNNRHGHLLEAKTEFKQDSTLTKEDFYKTVKDN…	Bacteria; Terrabacteria group; Firmicutes; Bacilli; Lactobacillales; Lactobacillaceae; Lactobacillus; Lactobacillus melliventris
C1	11	WP_046331601.1	KYMLVSRETTTESSSMFKMTIFPRGERDRKKTRKLIPKGNGLDPKIYGGYSGNTDAYMVIVKIDKAKESIYKVIGVPMRALTRLNQAKKQGNYQEELHQVLEPQIMLDKNGKPKRGVKGFRVIKDHVPFKQVVLDGDKKFMLYSAQYKTNAKQLALSQETMRIVTDNLKKGEDQDKLLVKAYDEILQKVDCYLSLFDTSNFRNGLHLGRNKFIDLEVNDKKITLSNILNGLHDNMVLGNLKNIGIGTPLGQMQEKSGITLSPEAVLIFQSPTGLFEKRVKIADL	WP_046331601.1	MKRVTEDYILGLDIGTNSCGWAVTDKKNNLLKLRGKTAIGSHLFEEGHTAADRRGFRTTRRRLKRRKWRLRLLEEIFAEPMAKVDPGFFVRLHQSWVSPLDKSRKKYHAIVFPTAKEDKAFYQKYPTIYHLRDALMTQDRQFDLREIFLAIHHIVKFRGNFLQDTPVKDFEASKIEVGPILSKINGAFAEKIVEDQDPIELNVANAAEIEAVIRGKDADKTLYKMDKVKKIAKLLTDSTAKEEKNVAKQIANAVMGYKTQFETILGKEIDKSDKAQWEFKLTDGDADDKLEALLPDLDENDQTIIAEIKKLFSAITLSTIVDENKSLSQSMVAKYNKHHQDYKLLKAYIDTLQDRSIAKKLLLAYDLYVNNRHGRLLEAKTEFKQDGTLTKEDFYKTVK…	Bacteria; Terrabacteria group; Firmicutes; Bacilli; Lactobacillales; Lactobacillaceae; Lactobacillus; Lactobacillus kimbladii
C1	11	WP_034978824.1__ID80_Clade10~Clade~10~LspeB	KYMLVSRETNTENSGLFDVTIYPRGERDLAKTRKLIPKGNGLDPKIYGGYSGNSGAYMVIVKIEQAKKSIYKVIGVPMRTLASLNQAKKQGNYQGELHKVLEPQIMFDNKGKPKRGVKGFRVIKDHVPFKQVVLDGDKKFMLYSDQYEANAKQLTLSQETMRIVTDNLKKGEDQDQLLVEAYDEILQKVDQYLPLFDMKGFRNGLHKGRDKFIELSTNDKKSTLSNILNGLHDNMVEIKMEYLGIRTPFGRLQSSSGINLSPDAVLIYQSPTGLFEKRVKIADL	ID80	MTKRIDDYILGLDIGTNSCGWAVTDKKNNLLKLRGKTAIGSHLFDEGHTAAERRSFRTTRRRLKRRKWRLGLLEEIFAEPMAKVDPGFFVRLHQSWVSPLDKDRKKYQAIVFPTAKEDQAFYKHYATIYHLRDELMTQDRQFDLREIFLAIHHIVKYRGNFLQDTPVKDFEASKIEVGPILSHINNAFAEKIVEEQDPIELNVANATDIEAVIRGKDAEKTVYKMDKVKKIAKLLTDSTAKEEKNLAKQIANAIMGYKTQFETILGKEIDKSDKAQWEFKLTDGDADDKLDALLPDLDETDQTIIAEIKKLFSAITLSTIVDENKSLSQSMVAKYDKHHQDYKLLKAYIDTLQDRSIAKKLLLAYDLYVNNRHGRLLEAKKTFEDKKKKKALTKDEFYK…	Bacteria; Terrabacteria group; Firmicutes; Bacilli; Lactobacillales; Lactobacillaceae; Lactobacillus; unclassified Lactobacillus; Lactobacillus sp. wkB10
C1	11	WP_122037256.1	KYMLVSRETTTENSSMFKMTVYPRGDRDRKKTRQLIPKGHGLDPKIYGGYSGNTDAYMVIVKIDKAKESIYKVIGVPMRALASLNQAKKQGNYNEELHKVLEPQIMFDNKGKPKRGVDGFRVVKDHVHFKQVVLDGNKKFMLYSAQYEANAKQLTLSQETMRIVTDNLKKGEDQDQLLVKAYDEILQKIDRYLPLFDIKGFRKSLHTGREKFINFSTIDKKTTLSNILNGLHDNMVIVDMKYFGIKTPFGKMQLSAGITLSSDAVLIYQSPTGLFEKRVKIANL	WP_122037256.1	MKKKIDDYILGLDIGTNSCGWAVTDKKNNLLKLRGKTAIGSHLFEEGHTAADRRGFRTTRRRLKRRKWRLRLLEEIFAEPMAEVDPGFFVRLHQSWVSPLDKSRKKYQAIVFPTAKEDHDFYQKYPTIYHLRDALMTQDRQFDLREIFLAIHHIVKYRGNFLQDTAVKDFEASKIEVGPILTNINNAFADKIIEDQDPIELNVANSADIEAVIRGKDKDKTVYKMDKVKKIAKLLTDSTAKEEKNVAKQIANAIMGYKTQFETILGKEIDKSDKAQWEFKLSDADADDKLDALLPDLDENDQTIVAEIQKLFSAITLSTIVDENKSLSQSMVEKYNKHHQDYKLLKAYIDTLQDRSIAKKLLLAYDLYVNNRHGHLLEAKTEFKQDGTLTKEDFYKTVK…	Bacteria; Terrabacteria group; Firmicutes; Bacilli; Lactobacillales; Lactobacillaceae; Lactobacillus; unclassified Lactobacillus; Lactobacillus sp. ESL0259
C1	11	WP_122025654.1	KYMLVSRETTTEDSSMFNMTVYPRGERDRKKTRKLISKGNRLDTKIYGGYSGNTDAYMAIVKIEKAKESIYKVIGIPMRALASLNQAKKQGNYQEELRKVLEPQIMFDKNGKPKRGVKGFRVVKDHVHFKQVVLDGDKKFMLYSAKYETNAKQLTLSQETMRIVTDNLKKSEDQDELLVKAYDEILQKVDQYLPLFDVNSFRNGLHKGREKFLDLAVNDKKITLTNILNGLHDNLVTPNIKNIGIKTPFGQMNFSSNITLSSNAVLIFQSPTGLFEKRVRIADL	WP_122025654.1	MQKKIDDYILGLDIGTNSCGWAVTDKKNNLLKLRGKTAIGSHLFEEGHTAADRRGFRTTRRRLKRRKWRLRLLEEIFAEPMAEVDPGFFLRLHQSWVSPLDKSRKKYQAIVFPTAKEDHDFYQKYPTIYHLRDALMTQDRQFDLREIFLAIHHIVKYRGNFLQDTAVKDFEASKIEVGPILTNINNAFADKIIEDQGPIELNVANSADIEAVIRGKDKDKTVYKMDKVKKIAKLLTDSTAREEKNVAKQIANAIMGYKTQFETVLGKEIDKSDKAQWEFKLSDADADDKLDALLPDLDENDQTIVAEIQKLFSAITLSTIVDENKSLSQSMVEKYNKHHQDYKLLKAYIDTLQDRSMAKKLLLAYDLYVNNRHGHLLEAKTEFKQDGTLTKEDFYKTVK…	Bacteria; Terrabacteria group; Firmicutes; Bacilli; Lactobacillales; Lactobacillaceae; Lactobacillus; unclassified Lactobacillus; Lactobacillus sp. ESL0260
C1	11	WP_122017727.1__WP_122022600.1	KYMLVSRETTSEDQAMFNMTIYPRAERDTAKTRSLIPKGEGLDTKIYGGYSGNTDAYMALVKITSIKDTIYRVVGVPMRGLADLKKAKKVGNYNGVLKQILEPLIMYDKKGKPKRGVKSFTILAGHLLNKQVVIDGDRKFALSSSAYMYNAKQLTLSQETMRIVSGHIEKTEDKDTLFISAYDEILAKVHKYLPLYNINKFIEGLDQGREKFINLETNDKAKILKELLNGLHDNSQFGNLKAIGIKTPFGMMQIANGIILSSNAKLIFQSPTGLFEKRVKVTDL	WP_122022600.1	MTKLNDDYILGLDIGTNSCGWAVTDKKNNLLKLRGKTALGSHLFEEGHSAADRRGFRTTRRRLKRRKWRLGLLEEIFAEEMAQVDPSFFVRLHKSWISPLDKMRTKYPAIVFPTAEEDSEFYKKYPTIYHLRHALMTEDKRFDLREIFLAIHHIVKYRGNFLQDTSINNFNASKIDVGPVLSDLNNSYRQLTDENLDSIQFKIENAGQIEAVIRGQDDERTLYKSDKVKKIAQLLVDSSDKAAKNVAKQVANAIMGYKTQFETILNKEIDKIDKGSWEFKLTDADADDKLESFLTELNEQEETIIAEIRKLFGAITLSNIVYEGMTLSESMVEKYNQHGNDYKLLKSVAKNHHDKQKAENLRLAYDLYVNYRHGRLLEAKTTLKKWHKGSGVLSKEEFY…	Bacteria; Terrabacteria group; Firmicutes; Bacilli; Lactobacillales; Lactobacillaceae; Lactobacillus; unclassified Lactobacillus; Lactobacillus sp. ESL0228
C1	11	WP_090093699.1	KYMLVSRETTSEDQAMFNMTIYPRAERDTAKTRSLIPKGEGLDTKIYGGYSGNTDAYMALVKITSIKDTIYRVVGVPMRGLANLKKAKKVGNYNEVLKQILEPLIMYDKKGKPKRGVKSFTILAGHLLNKQVVIDGDRKFALSSSAYMYNAKQLTLSQETMRIVSGHIEKTEDKDTLFISAYDEILAKVHKYLPLYNINKFIEGLDQGREKFINLETNDKAKILKELLNGLHDNSQFGNLKVIGIKTPFGMMQIANGIILSSNAKLIFQSPTGLFEKRVKVTDL	WP_090093699.1	MTKLNDDYILGLDIGTNSCGWAVTDKKNNLLKLRGKTALGSHLFEEGHSAADRRGFRTTRRRLKRRKWRLGLLEEIFAEEMAQVDPSFFVRLHKSWISPLDKMRTKYPAIVFPTAEEDSEFYKKYPTIYHLRHALMTEDKRFDLREIFLAIHHIVKYRGNFLQDTSINNFNASKIDVGPVLSDLNNSYRQLTDENLDSIQFKIENAGQIEAVIRGQDDERTLYKSDKVKKIAQLLVDSSDKAAKNVAKQVANAIMGYKTQFETILNKEIDKIDKGSWEFKLTDADADDKLESLLTELNEQEETIIAEIRKLFGAITLSNIVYEGMTLSQSMVEKYNQHGNDYKLLKSVAKNHHDKQKAENLRLAYDLYVNYRHGRLLKAKTTLKKWHKGSGVLSKEEFY…	Bacteria; Terrabacteria group; Firmicutes; Bacilli; Lactobacillales; Lactobacillaceae; Lactobacillus; Lactobacillus bombicola
C1	11	WP_122058324.1__WP_122047689.1	KYMLVSRETTSEDQAMFNMTIYPRAERDTAKTRSLIPKGEGLDTKIYGGYSGNTDAYMALVKITSIKDTIYRVVGVPMRGLANLKKAKKVGNYNEVLKQILEPLIMYDKKGKPKRGVKSFTILAGHLLNKQVVIDGDRKFALSSSAYMYNAKQLTLSQETMRIVSGHIEKTEDKDTLFISAYDEILAKVHKYLPLYNINKFIEGLDQGREKFINLETNDKAKILKELLNGLHDNSQFGNLKAIGIKTPFGMMQIANGIILSSNAKLIFQSPTGLFEKRVKVTDL	WP_122047689.1	MTKLNDDYILGLDIGTNSCGWAASDKNNNLLKLRGKTALGSHLFEEGHSAADRRSFRTTRRRLKRRKWRLGLLEEIFADEMVQVDPSFFVRLHKSWISPLDKMRTKYPAIVFPTAEEDSEFYKKYPTIYHLRHALMTEDKRFDLREIFLAIHHIVKYRGNFLQDTSINNFNASKIDVGPVLSDLNNSYRQLTDENLDSIQFKIENAGQIEAVIRGQDDERTLYKSDKVKKIAQLLVDSSDKAAKNVAKQVANAIMGYKTQFETILNKEIDKIDKGSWEFKLTDADADDKLESLLTELNEQEETIIAEIRKLFGAITLSNIVYEGMTLSESMVEKYKQHGSDYKLLKSVAKNHHDKQKAENLKLAYDLYVNYRHGRLLEAKTTLKKWHKGSGVLSKEEFY…	Bacteria; Terrabacteria group; Firmicutes; Bacilli; Lactobacillales; Lactobacillaceae; Lactobacillus; unclassified Lactobacillus; Lactobacillus sp. ESL0225
C1	11	MGYP000881100452	KYMLVSRDTTTKNQEMFGMTIYPRAERDIAKSRKLIEKRKGFSTDIYGGYTGTAAAYMAIVRINKTKSSQYKVIAVPMTKRAILNKAEKEGNYEKILKQILSPSILYNDKGKPKARVISFDIIKGKVPYNQVVQDGNKKFLLKSAIYLCNAKQLVLSEEAMRVITGHWLDSDKQDQELLDVYDEVLEKIDRYLPLFDIRDFRNKLHKGREKFLKLNAEDKLKAIIQILKGLHDNSDTGELKDIGITVPFGQLQNNSGITLSSDTILVYQSPTGLFEKRVKISSL	MGYP000881100452	MYAFTNWIYSGRKLFEFFVKKINLDLIIQKAIVFIFIAVLMYFSIKIGNKLINKFVDKQVQSKMAFSLDPQKAITIGGVLKSILKYSVYIIGIATMLYDILTKIPVALVSVGGFAIGIGAQSLVKDIINGFFILFEDQYGIGDHVTIGKFQGIVESIGIRTTNLRDFTGDLHLIPNGSVLEVTNHSRGNIRFIVDVEIAYEENIDETIELIKKVNKKFQEKHADKIRGDIKVLGVNSLNSSGVTIRVIGMAVPLSQWEMERELRKEIKIELDNVGIEIPYPKTKIIVVKASSNHYLRNEFDLYKSREVNDYHHAIDAYLTTICGNLLYQAYPKLRPFFVYGQFKKFSSDPKKENEILKKTKNFDFVAKLLGSKAPNEIRSQQGKVLFEKNKIRLQLNKA…
C1	11	MGYP000935302873	KYMLVSRDTTTKNQEMFGMTIYPRAERDIAKSRKLIEKRKGFSTDIYGGYTGTAAAYMAIVRINKTKSSQYKVIAVPMTKRAILNKAEKEGNYEKILKQILSPSILYNDKGKPKAGVISFDIIKGKVPYNQVVQDGNKKFLLKSAIYLCNAKQLVLSEEAMRVITGHWLDSDKQDQELLDVYDEVLEKIDRYLPLFDIRDFRNKLHKGREKFLKLNAEDKLKAIIQILKGLHDNSDTGELKDIGITVPFGQLQNNSGITLSSDTILVYQSPTGLFEKRVKISSL	MGYP000935302873	MQAPYKLDELIRFRVPYYVGPMIEPTNSSYPQTRQNQSFAWMVRKAKGRITPWNFDEKVDRQKSANNFIKRLTTKDTYLFGEDVLPANSLLYQKYTVLDELNKISVNGKKLSVSVKQELYEDLFKKNNTVSAKQLKNWLIENQKLPYIKIKGLADQTKFNSSLSTYIKLKKSGLFVDKLDSNEFRDDFEKIIEWSTIFEDKQIYIQKLQTIDWLTAKQIQFLQNIRLQGWGRLSKKLLTAIVDSNGQNIIEQLWNSQQIFMSIVNKADIKGTITDANQDLMHSNSMEDILSEAYTSPANKKMIRQVVKVVHDIQKAASGQAPKQIAIEFARESRRNSKLSQTRGHKLQDIYQKISGDIVNKNLKDKLAEYIKNNQLNKDKYYLYFMQLGRDAYTGKPIN…
C1	11	WP_068812894.1	KYMLVSRDTTTKNQEMFGMTIYPRAERDIAKSRKLIEKRKGFSTDIYGGYTGTAAAYMAIVRINKTKSSQYKVIAVPMTKRAILNKAEKEGNYEKILKQILSPSILYNDKGKTKAGVISFDIIKGKVPYNQVVQDGNKKFLLKSAIYLCNAKQLVLSEEAMRVITGHWLDSDKQDQELLDVYDEVLEKIDRYLPLFDIRDFRNKLHKGREKFLKLNAEDKLKAIIQILKGLHDNSDTGELKDIGITVPFGQLQNNSGITLSSDTILVYQSPTGLFEKRVKISSL	WP_068812894.1	MTKLNNEYMVGLDIGTNSCGWVATDFDNNILKMHGKRALGSHLFDEGVSAADRRAFRTTRRRIKRRKWRLKLLEEIFDEEMAKVDPNFFARLKESGLSPLDTRKNVSSIVFPTKKMDKQFYKKFPTIYHLRNALMKQDKKFDLRAIYIAIHHIVKYRENFLSNSSISNFSASKIEIDRFVNELNDLYSIFLPESGVIFDAGNASKVEDIIRNEQMFKLDKIKEIADVLPDTENKSGLKLSKKISKEISKAILGYKAKFEIILQVNVDKTDSSIWNFKLNDENADVNLSEITSDLTDTQLQILDLVRNLFSAISLLNIVDEGSTLSESMIRKYNDHAQDLKLLKTVIKNHSDRKKAHNLQLAYDKYVNNRHFVDVETKKAFPNKHLYRKSDFYEIVKKNL…	Bacteria; Terrabacteria group; Firmicutes; Bacilli; Lactobacillales; Lactobacillaceae; Lactobacillus; Lactobacillus crispatus
C1	11	WP_005728740.1__WP_126708886.1__KWU07199.1__WP_005727112.1	KYMLVSRDTTTKNQEMFGMTIYPRAERDIAKSRKLIEKRKGFSTDIYGGYTGTAAAYMAIVRINKTKSSQYKVIAVPMTKRAILNKAEKEGNYEKILKQILSPSILYNDKGKRKAGVISFDIIKGKVPYNQVVQDGNKKFLLKSAIYLCNAKQLVLSEEAMRVITGHWLDSDKQDQELLDVYDEILEKIDRYLPLFDIRDFRNKLHKGREKFLKLNAEDKFKAIIQILKGLHDNSDTGELKDIGITVPFGQLQNNSGITLSSDTILVYQSPTGLFEKRVKISSL	WP_005727112.1	RDAYTDKPINIDEVSQYYDIDHILPQSFIKDDSLNNRVLVAKPINNGKSDGVPLKLFGDNLATGLGITVKQMWNNWADKGLINKAKQNNLFLDPENINKHQASGFIRKQLVETSQIIKLATTILQAEYPKTKIIVVKASSNHYLRNEFDLYKSREVNDYHHAIDAYLTTICGNLLYQAYPKLRPFFVYGQFKKFSSDPKKENEILKKTKNFDFVAKLLGSKAPNEIRSQQGKVLFEKNKIRLQLNKAYNYKYMLVSRDTTTKNQEMFGMTIYPRAERDIAKSRKLIEKRKGFSTDIYGGYTGTAAAYMAIVRINKTKSSQYKVIAVPMTKRAILNKAEKEGNYEKILKQILSPSILYNDKGKRKAGVISFDIIKGKVPYNQVVQDGNKKFLLKSAIYLC…	Bacteria; Terrabacteria group; Firmicutes; Bacilli; Lactobacillales; Lactobacillaceae; Lactobacillus; Lactobacillus crispatus
C1	11	KFL93420.1	KYMLVSRDMTTKNQEMFGMTIYPRAERDIAKSRKLIEKRKGFSTDIYGGYTGTAAAYMAIVRINKTKSSQYKVIAVPMTKRAILNKAEKEGNYEKILKQILSPSILYNDKGKRKAGVISFDIIKGKVPYNQVVQDGNKKFLLKSAIYLCNAKQLVLSEEAMRVITGHWLDSDKQDQELLDVYDEILEKIDRYLPLFDIRDFRNKLHKGREKFLKLNAEDKFKAIIQILKGLHDNSDTGELKDIGITVPFGQLQNNSGITLSSDTILVYQSPTGLFEKRVKISSL	KFL93420.1	MGIYCIKRILNYGHSLFMVNLKSLVLILKKENEILKKTKNFDFVAKLLGSKAPNEIRSQQGKVLFEKNKIRLQLNKAYNYKYMLVSRDMTTKNQEMFGMTIYPRAERDIAKSRKLIEKRKGFSTDIYGGYTGTAAAYMAIVRINKTKSSQYKVIAVPMTKRAILNKAEKEGNYEKILKQILSPSILYNDKGKRKAGVISFDIIKGKVPYNQVVQDGNKKFLLKSAIYLCNAKQLVLSEEAMRVITGHWLDSDKQDQELLDVYDEILEKIDRYLPLFDIRDFRNKLHKGREKFLKLNAEDKFKAIIQILKGLHDNSDTGELKDIGITVPFGQLQNNSGITLSSDTILVYQSPTGLFEKRVKISSL	Bacteria; Terrabacteria group; Firmicutes; Bacilli; Lactobacillales; Lactobacillaceae; Lactobacillus; Lactobacillus crispatus; Lactobacillus crispatus SJ-3C-US
C1	11	WP_133464176.1	KYMLVSRDTTTKNQEMFGMTIYPRAERDIAKSRKLIEKRKGFSTDIYGGYTGTAAAYMAIVRINKTKSSQYKVIAVPMTKRAILNKAEKEGNYEKILKQILSPSILYNDKGKRKAGVISFDIIKGKVPYNQVVQDGNKKFLLKSAIYLCNAKQLVLSEEAMRVITGHWLDSDKQDQELLDVYDEILEKIDRYLPLFDIRDFRNKLHKGREKFLKLNAEDKFKAIIQILKGLHDNSDTGELKDIGITVPFGQLQNNSGITLSSDTILVYKSPTGLFEKRVKISSL	WP_133464176.1	MVNLKSLVLILKKENEILKKTKNFDFVAKLLGSKAPNEIRSQQGKVLFEKNKIRLQLNKAYNYKYMLVSRDTTTKNQEMFGMTIYPRAERDIAKSRKLIEKRKGFSTDIYGGYTGTAAAYMAIVRINKTKSSQYKVIAVPMTKRAILNKAEKEGNYEKILKQILSPSILYNDKGKRKAGVISFDIIKGKVPYNQVVQDGNKKFLLKSAIYLCNAKQLVLSEEAMRVITGHWLDSDKQDQELLDVYDEILEKIDRYLPLFDIRDFRNKLHKGREKFLKLNAEDKFKAIIQILKGLHDNSDTGELKDIGITVPFGQLQNNSGITLSSDTILVYKSPTGLFEKRVKISSL	Bacteria; Terrabacteria group; Firmicutes; Bacilli; Lactobacillales; Lactobacillaceae; Lactobacillus; Lactobacillus crispatus
C1	11	WP_140999995.1	KFMLITREVSTKDDKLSDQTVYSAKRINNVASPIPVKKNSNPELYGFRTGNVDHHMVIVKYPKKDSFVYKVVGIPMRFMQELRSSKNQTEYENTLNRIVQAKLNRKKIDFRVVVDNVMYGQLIQDGDEKFTLGSSTYKYNAKQLVINMKNIRILSNERYLNSLSTDEANSEFVNLYKEVIKVVNDRFPLFDINKFREKLNRGIEYFEKLPNLNYGKESGKKEILLKIMQGLHCDASIVSIKELHLTTPLGQIQIPKGITLSNNSIIIYQSPSGLFERKVRLKDL	WP_140999995.1	MKNYHIGLDIGTSSVGFAARDDENNLIRVKGKNVIGARLFAEGKTAQERRMARTSRRRYNRRKWRLRLLNDIFHDEIVHKDKDFFNRLKQSSISPKDDRKKYFGSLLFPELSDSEFYHNGNQTIYHLRHRLMTSNEKADIREIYLALRHIVKYRGNFLDDTPVSSFEASDLKLGSFIPTLNDLFETIDVNYVFNSENTNQIESILLNNDLRNSDKSKQLVDLLYRNVSDVDDKSLEKQFNKFRKDISKEIAKSFVGSKFNVNKLLAYETDDGSKISLSFSDASSDDKMLELADNLDDERINILNALKVIYSRVRLNQIIPNGMGLSESMIASYELHKKQLNDLKKLLNVLPFHEKYAVKVAYAAYIGNMDAQKFTQAELSTIESLKEKDSIKKVIDYKT…	Bacteria; Terrabacteria group; Firmicutes; Bacilli; Lactobacillales; Lactobacillaceae; Lactobacillus; Lactobacillus kunkeei
C1	11	WP_138766285.1	KFMLITREVSTKDDKLSDQTVYSAKRINNVASPIPVKKESNPELYGFRTGSVDHHMVIVKYPQKDSFVYKVVGIPVRFMQELRSSKNQTEYENTLNRIVQAKLNRKKIDFRVVVDNVMYGQLIQDGDEKFTLGSSTYKYNAKQLVINMKNIRILSNERYLNSLSTDEANSEFVNLYKEVIKVVNDRFPLFDINKFREKLNRGIEYFEKLPNLNYGKESGKKEILLKIMQGLHCDASIVSIKELHLTTPLGQIQIPKGITLSNNSIIIYQSPSGLFERKVRLKDL	WP_138766285.1	MLVANQQEKLYNKKIRLASVRLKKYNKIINKIGGDFLKNYHIGLDIGTSSVGFAARDDENNLIRVKGKNVIGARLFAEGKTAQERRMARTSRRRYNRRKWRLRLLNDIFHDEIVHKDKDFFNRLKQSSISPKDDRKKYFGSLLFPELSDSEFYHNGNQTIYHLRHRLMTSNEKADIREIYLALRHIVKYRGNFLDDTPVSSFEASDLKLGSFIPTLNDLFETIDVNYVFNSENTNQIESILLNNDLRNSDKSKQLVDLLYRNVSDVDDKSLEKQFNKFRKDISKEIAKSFVGSKFNVNKLLAYETDDGSKISLSFSDASSDDKMLELADNLDDERINILNALKVIYSRVRLNQIIPNGMGLSESMIASYELHKKQLNDLKKLLNVLPFHEKYAVKVAYA…	Bacteria; Terrabacteria group; Firmicutes; Bacilli; Lactobacillales; Lactobacillaceae; Lactobacillus; Lactobacillus kunkeei
C1	11	MGYP000892801081	KYMLIVREVSTKSGQLFNQTIYSAKKANSVSSPISIKNDLDPNIYGYKSGNVDHLMVIAKINNKGKETYKVVGIPLREVQNLKNAKHNGNYEEKLHDVVSSKLGGKVSDFRVIVDDVLYGQLIVDGGEKFTLGSSTYRYNAKQLVIDSSLIEILSDKRDISDLSDEEISNRLIDTYKGILKSINLHFDLYDINQFRKKLNDGIDKFIKLPNFSSRKYIGKLEVLLKVLDGLHASPSISNLKELGLSTPFGKLQKTSGIFLSENTVIIYQSPSGLFERKIRLKDL	MGYP000892801081	QLVETSQVIKLVANILSDEFSADGTKIIEVKAKMNSLMRETFDLYKVRELNDYHHAVDAYLTTFVGGYLYNRYPKLRNMFVYGDFKKFSDADDLKDIKTFNFLHDITNPSDDFVDTIYDEKSGEVILDRKHAIDTIKKIYNYKYMLIVREVSTKSGQLFNQTIYSAKKANSVSSPISIKNDLDPNIYGYKSGNVDHLMVIAKINNKGKETYKVVGIPLREVQNLKNAKHNGNYEEKLHDVVSSKLGGKVSDFRVIVDDVLYGQLIVDGGEKFTLGSSTYRYNAKQLVIDSSLIEILSDKRDISDLSDEEISNRLIDTYKGILKSINLHFDLYDINQFRKKLNDGIDKFIKLPNFSSRKYIGKLEVLLKVLDGLHASPSISNLKELGLSTPFGKLQKTSG…
C1	11	MGYP000848153498	KYQNVSYALDYLNGAVFKRTIYPRLERDTAKTRTLIPKKKNLDTSIYGGYTSNQNSYFILVRLEKKNKVNYKFFGVPVRYLPLLQQLKGKERYFAKLREIIEPDVGNVSNFRIIRDKVPYNQIIEDSKQKFYLGSVAYRYNARELVLDSQDQKVIMDVITDPEFNQHFATEDATNNLDEKLVKVYCDIVYQIKNYLQSMHMNKFVEKLEKAQSRFEKIPTAKKIHVIEQLLITTKCSATNGNLSDIGIGKLTFQKPGNPISENAKFITQSPTGLKETRISVQQM	MGYP000848153498	MLTNQNGVKQSAIEEYGNTMIPRLNYPVKQLWIEWQKLGTISKGKLNTLETDISSVNQYQATGFVARQLVETNQIAKLLAVILQGKYPNTKIIEIRKDQIQDVRMWLNLYRIPALNDYYRGYDAYLSAVIGNYLYAVYPKMRRYFVYNQYLKPREQDNKQDEENSAADVTNFNLLWQLLYGRKDSKHITVSKHTEEVLYNRDELIKYMKQVYSYKYQNVSYALDYLNGAVFKRTIYPRLERDTAKTRTLIPKKKNLDTSIYGGYTSNQNSYFILVRLEKKNKVNYKFFGVPVRYLPLLQQLKGKERYFAKLREIIEPDVGNVSNFRIIRDKVPYNQIIEDSKQKFYLGSVAYRYNARELVLDSQDQKVIMDVITDPEFNQHFATEDATNNLDEKLVKVY…
C1	11	WP_125071834.1	KRILVNREVYGSNAAMFNQTLYKASDNNSKTLIPKKKGMNTDIYGGYSSEKSAYLAIVKVPKKQSFEFKVMGIATRQLSQIKQLVASGKSEKEAVEVVIAPKFERFDKKTNAMTQDEFEVVLPKVRFEQVFRDDFKGKVHRFALGTNFYYHNIQELILKLGVQRKLRRKEATSNDLDQVFDATIKQVKRYFQLYENRGFRKKLLSKVDDFKQINDLELKKAVLNQLFIGLHANATLGDLRELGLGKDFGKLMLSGGIKLTENAEIIYQSPTGLFERKVALKDL	WP_125071834.1	MGEPYGVGLDIGSNSVGWTVVDQTGHLIKVKGKTAIGARLFKEGEPAAERRSFRATRRRLKRVKWRLRLLREFFDQPVSKVDEDFFARRKYSAVSPRDLQYNGLAKTLFNDRTDKAFYDQYPTMYHLRQALMTEKRQFDVREIYLALHHIVKSRGNFLRNGSVADYQTVKLQLGAKFKAINELWAQIDISLNLQLTNNQKDLQSIKQILVRNDLSRSDQQKQITPLLAPITGTTADLKKRQKAVISEFAKALVGNKAKVDVLTVTEVDANAKKDWAFEMGDSQDALPIIEKDMSNLAQELMASVIELYAAVNLAQLIPEGKSFSQSMIDKYNHHHDDLVLFKAYLDSQTDIVRKHAIRTTYDHYIDGVKSKSVPQADFYKELEKFIKLDASENEFAAKI…	Bacteria; Terrabacteria group; Firmicutes; Bacilli; Lactobacillales; Lactobacillaceae; Lactobacillus; unclassified Lactobacillus; Lactobacillus sp. FI11369
C1	11	WP_060808531.1	KYMLVSRDTTTKNQEMFGMTIYPRAERDIAKSRKLIEKRKGFSTDIYGGYTGTAAAYMAIVRINKTKSSQYKVIAVPMTKRAILNKAEKEGNYEKILKQILSPSILYNDKGKRKAGVISFDIIKGKVPYNQVVQDGNKKFLLKSAIYLCNAKQLVLSEEAMRVITGHWLDSDKQDQELLXDEILEKIDRYLPLFDIRDFRNKLHKGREKFLKLNAEDKFKAIIQILKGLHDNSDTGELKDIGITVPFGQLQNNSGITLSSDTILVYQSPTGLFEKRVKISSL	WP_060808531.1	MVNLKSLVLILKKENEILKKTKNFDFVAKLLGSKAPNEIRSQQGKVLFEKNKIRLQLNKAYNYKYMLVSRDTTTKNQEMFGMTIYPRAERDIAKSRKLIEKRKGFSTDIYGGYTGTAAAYMAIVRINKTKSSQYKVIAVPMTKRAILNKAEKEGNYEKILKQILSPSILYNDKGKRKAGVISFDIIKGKVPYNQVVQDGNKKFLLKSAIYLCNAKQLVLSEEAMRVITGHWLDSDKQDQELLXDEILEKIDRYLPLFDIRDFRNKLHKGREKFLKLNAEDKFKAIIQILKGLHDNSDTGELKDIGITVPFGQLQNNSGITLSSDTILVYQSPTGLFEKRVKISSL	Bacteria; Terrabacteria group; Firmicutes; Bacilli; Lactobacillales; Lactobacillaceae; Lactobacillus; Lactobacillus crispatus
C1	11	WP_064213264.1	KIVPVSKEVYTNENNMFKQTVFPASTASSKKLIRIKNNKPVNIYGGYTSNNDAYLAIVKQKDKYQVVGVPMRSLSRLQQAEKEGNQEYLKVLKEELTPQFIQVKKNRKTGEVTKKVKEFEVVLGKISFGQLVVDGDQKFTLGSSTYKYNASQLTLSKKSIDILARIGEKENTDEELENVYADILNKVNKYYALYDINKFRERLNNGFDLFKELSIEEKEDVLNNMLDGLHANASFGNLKKIKVSTPFGQLQVPTGIKLSPNAELIYQSPTGLTERRVKLKDL	WP_064213264.1	MKDYYVGLDIGTSSIGWSIMDENYHLLKKKHKKTMGVTLFKEGQTAADRRGFRTTRRRLSRRKWRLKLLEEFFDPYMAEIDPTFFARLKDSNISPLDSNKKFQGSLLFPEKKDTNFYDEYPTIYHLRDKLMNEDKKFDLREIYIAIHHIVKYRGNFLKSAPVNSFNTSKIDLKADIDAINHLLGEKKVVINNENIDEVEKVLLDFELRKLDKQKQVKELLLEKTSDKALLKVNKQVTNELVKAITGSPFQLNALLQKEIDNSKEWKFSLGDEGIDDKLASLEASMDKNEIELTGLVKEIHDWVTLNEIVPNGQSLSQSMIEKYKTHQNQLKLYKELVRKVDKKDAKLLKQAYSNYINRKDEKLKSYSKDDFVGKVSKILKKYDEFEEATTLQEAIELDN…	Bacteria; Terrabacteria group; Firmicutes; Bacilli; Lactobacillales; Lactobacillaceae; Lactobacillus; Lactobacillus aviarius
C1	11	MGYP000907279531__WP_081510222.1__WP_109241532.1__AKI03663.1	KYMLVSKEVTTKNGAFYDQTKYNAKTVNLIPIKKDKPTNIYGGYKGKVSSYMMLVKIQKKKEIIYKFVGVPRLWTDELDRLNDTDEKKALLKKIAKASLSKAEQNFEVILDKVYYGQLIIDGGQKYTLGSSEYKYNAMQLHLSTRSLKTLAKEKVKDVEVTDKELVDVYEEILSVVNKYFELYDISKFRQKLNEGLELFKELPIHNVYESNKIKQFGKFEVLNRILIGLHASSMTTDLKVLGIKTKLGQMQVKGGIKLSPDAKLIYQSPTGIFSRAVRVKDL	AKI03663.1	MDELVTFRVPYYVGPLIDKTESNKNEKETKFAWMVRKAKGTITPWNFENLVDRTESANRFIKRMTSKDTYIIGEDVLPASSLLYEKYKVLNELNNIKVNKKKLDVEQKQHVYLDLFTTRKNVTKDDLATSLNCDVESITGLTDNKKFNSSLSSYIDLKAILGNIVDDYSKNEDLEKIIEYSTIFEDGNIYKEKLSEISWLTDEQIEKLSNIHFKGWGRLSKKLLTQITNENGERIIDALWNTSNNFIQVISDESIQAKLAEINGEYANKYNLEDILDEAYTSPQNKKAIRQVMKVVEDIEKAMKCEPTSIAIEFTREKRKSKLTNTRYKKISETYEKITDELISEYELGKLQSELDSKANNMRDRYYLYFMQLGRDMYTGEKINIDELHQKYDIDHILP…	Bacteria; Terrabacteria group; Firmicutes; Bacilli; Lactobacillales; Lactobacillaceae; Lactobacillus; Lactobacillus salivarius; Lactobacillus salivarius str. Ren
C1	11	WP_117641724.1	KYMLVSKEVTTKNGAFYDQTKYNAKTVNLIPIKKDKPTNIYGGYKGKVSSYMMLVKIQKKKEIIYKFVGVPRLWTDELDRLNDTDEKKALLKKIAKASLSKAEQNFEVILDKVYYGQLIIDGGQKYTLGSSEYKYNAMQLHLSTRSLKTLAKEKVKDVEVTDKELVDVYEEILSVVNKYFELYDISKFRQKLNEGLELFKELPIHNVYESNKIKQFGKFEVLNRILIGLHASSMTTDLKVLGIKTKLGQMQVKGGIKLSPDAKLIYQSPTGIFSRAVRVKDC	WP_117641724.1	MERYHIGLDIGTSSIGWAVIGDDFKIKRKKGKNLIGTRLFKEGNTAAERRGFRTQRRRLNRRKWRLKLLEEIFDPYMAEVDEYFFARLKESNLSPKDSNKKYLGSLLFPDVSDSNFYDKYPTIYHLRRDLMEKDKKFDLREIYLAIHHIVKYRGNFLEKVPAKNYKNSGASIGFLLEEVNDLYGNIIGNEDVAILDNDKFEDVEKIILNDEIRNIDKQKNVGRLLVKDKKEKNIVTAFSKAIFGYKFNLEDLLLIESDEKNKLTFNDENIDDIFNELSHSLNDNQMDLLTKTREIYFKFKLNMIVPTGYILSESMIEKYEMHKAHLKMYKEFINTLNAKDRKILKNAYSDYINNEKAKAANAQENFYKTVKKTIKENDSDTAKKIIGSIDEGNFMPKQR…	Bacteria; Terrabacteria group; Firmicutes; Bacilli; Lactobacillales; Lactobacillaceae; Lactobacillus; Lactobacillus salivarius
C1	11	WP_081540117.1	KYMLVSKEVTTKNGAFYDQTKYNAKTVNLIPIKKDKPTNIYGGYKGKVSSYMMLVKIQKKKEIIYKFVGVPRLWTDELDRLNDTDEKKALLKKIAKASLSKAEQNFEVILDKVYYGQLIIDGGQKYTLGSSKYKYNAMQLHLSTRSLKTLAKEKVKDVEVIDKELVDVYEEILSVVNKYFELYDISKFRQKLNEGLELFKELPIHNVYESNKIKQFGKFEVLNRILIGLHASSMTTDLKVLGIKTKLGQMQVKGGIKLSPDAKLIYQSPTGIFSRAVRVKVS	WP_081540117.1	MERYHIGLDIGTSSIGWAVIGDDFKIKRKKGKNLIGTRLFKEGNTAAERRGFRTQRRRLNRRKWRLKLLEEIFDPYMAEVDEYFFARLKESNLSPKDSNKKYLGSLLFPDVSDSNFYDKYPTIYHLRRDLMEKDKKFDLREIYLAIHHIVKYRGNFLEKVPAKNYKNSGASIGFLLEEVNDLYGNIIGNEDVAILDNDKFEDLLLIESDEKNKLTFNDENIDDIFNELSHSLNDNQMDLLTKTREIYFKFKLNMIVPTGYTLSESMIEKYEMHKAHLKMYKEFINTLNAKDRKILKNAYSDYINNEKAKAANAQENFYKTVKKTIKENDSDTAKKIIGSIDEGNFMPKQRTGENGVIPHQLHQIELDRIIENQAKYYPWLVEENPVEKNRKFAKYKLDE…	Bacteria; Terrabacteria group; Firmicutes; Bacilli; Lactobacillales; Lactobacillaceae; Lactobacillus; Lactobacillus salivarius
C1	11	WP_081559034.1	KYMLVSKEVTTKNGAFYDQTKYNAKTINLIPIKKDKPTNIYGGYKGKVSSYMMLVKIQKKKEVIYKFVGVPRLWTDELDRLIDTDEKKALLKKIAKASLSKAEQNFEVILDKVYYGQLIIDGGQKYTLGSSEYKYNAMQLHLSERALKILAKEKIKDAKVTDKELVDVYEEILSVVNKHFELYDISKFRQKLNEGLELFKELPIYNVYESNKIKQVGKFEVLNRILIGLHANAMRTDLKVLGIKVNLGQMQVKGGIKLSPDAKLIYQSPTGIFSRAVRVKDL	WP_081559034.1	MERYHIGLDIGTSSIGWAVIGDDFKIKRKKGKNLIGTRLFKEGNTAAERRSFRTQRRRLNRRKWRLKLLEEIFDPYMAEVDEYFFARLKESNLSPKDSNKKYLGSLLFPDVSDSNFYDKYPTIYHLRRDLMEKDKKFDLREIYLAIHHIVKYRGNFLEKVPAKNYKNSGASIGFFLEEVNSLYKDIIGDESVAILNSGKFEDVEKIILDEETRNLDKQKSVGKLLVEDKKKKNIVTAFSKAIFGYKFNLEDLLLIESDEKNKLTFNDENIDDIFNELSHSLNDNQMDLLTKTREIYFKFKLNMIVPTGYTISESMIEKYEMHKAHLKMYKEFINTLNAKDRKILKNAYSDYINNEKAKAANAQENFYKTVKKTIKENDLDTAKKIIGLIDEGNFMPKQR…	Bacteria; Terrabacteria group; Firmicutes; Bacilli; Lactobacillales; Lactobacillaceae; Lactobacillus; Lactobacillus salivarius
C1	11	WP_081508969.1	KYMLVSKEVTTKNGAFYDQTKYNAKTVNLIPIKKDKPTNIYGGYKGKVSSYMMLVKIQKKKEIIYKFVGVPRLWTDELDRLNDTDEKKALLKKIAKASLSKAEQNFEVILDKVYYGQLIIDGGQKYTLGSSEYKYNAMQLHLSERALKILAKEKIKDAKVTDKELVDVYEEILSVVNKHFELYDISKFRQKLNEGLELFKELPIYNVYESNKIKQVGKFEVLNRILIGLHANAMRTDLKVLGIKVNLGQMQVKGGIKLSPDAKLIYQSPTGIFSRAVRVKDL	WP_081508969.1	MERYHIGLDIGTSSIGWAVIGDDFKIKRKKGKNLIGVRLFKEGDTAAERRGFRTQRRRLNRRKWRLKLLEEIFDPYMAEVDEYFFARLKESNLSPKDSNKKYLGSLLFPDVSDSNFYDKYPTIYHLRRDLMEKDKKFDLREIYLAIHHIVKYRGNFLEKVPAKNYKNSGASIGFLLEEVNSLYKDIIGDESVAILNSGKFEDVEKIILDEETRNLDKQKSVGKLLVEDKKKKNIVTAFSKAILGYKFNIEDLLLIESDEKNKLTFNDENIDDIFNELSHSLNDNQMDLLTKTREIYFKFKLNMIVPTGYTLSESMIEKYEMHKAHLKMYKEFINTLNAKDRKILKNAYSDYINNEKAKAANAQENFYKTVKKTIKENDSDTAKKIIGLIDEGNFMPKQR…	Bacteria; Terrabacteria group; Firmicutes; Bacilli; Lactobacillales; Lactobacillaceae; Lactobacillus; Lactobacillus salivarius
C1	11	WP_081536649.1	KYMLVSKEVTTKDGAFYDQTKYNAKTVNLIPIKKDKPTNIYGGYKGKVSSYMMLVKIQKKKEIIYKFVGVPRLWTDELDRLNDTDEKKVLLKKIAKVSLSKAEQNFEVILDKVYYGQLIIDGGQKYTLGSSEYKYNAMQLHLSTRSIKTLAKEKVKDVEVTDKELVDVYEEILSVVNKYFELYDINKFRQRLNEGLEIFRKLPIYNVYEGNKLKQVGKFEVLNRILIGLHANAMRTDLKVLGIKVNLGQMQVIGGIKLSPDAKLVYQSPTGIFSRVIRVKDL	WP_081536649.1	MEKYHIGLDIGTSSIGWTVIGDDFKIKRKKGKNLIGTRLFKEGNTAAERRGFRIQRRRLNRRKWRLKLLEEIFDPYMAEVDEYFFARLKESNLSPKDSNKKYLGSLLFPDISDSNFYDKYPTIYHLRRDLMEKDKKFDLREIYLAIHHIVKYRGNFLEKVPAKNYKNSGASIGFLLEEVNDLYRNIIGDESIVILDSDKFEDVEKIILNDEIRNIDKQKNVGKLLVEDKKKKNIVTAFSKAIFGYKFNIEDLLLIENDEKNKLTFNDENIDDIFNELSHSLDDNQMDLLTKTREIYFKFKLNMIVPTGYTLSESMIEKYEMHKAHLKMYKEFINTLNTKDRKILKNAYSDYINNEKAKAANAQENFYKTVKKTIKDDNSDMAKKIIGLIDEGNFMPKQR…	Bacteria; Terrabacteria group; Firmicutes; Bacilli; Lactobacillales; Lactobacillaceae; Lactobacillus; Lactobacillus salivarius
C1	11	WP_081540481.1	KYMLVSKEVTTKDGAFYDQTKYNAKTVNLIPIKKDKPTNIYGGYKGKVSSYMMLVKIQKKKEIIYKFVGVPRLWTDELDRLNDTDEKKVLLKKIAKVSLSKAEQNFEVILDKVYYGQLIIDGGQKYTLGSSEYKYNAMQLHLSTRSIKTLAKEKVKDVEVTDKELVDVYEEILSVVNKYFELYDINKFRQRLNEGLEIFRKLPIYNVYEGNKLKQVGKFEVLNRILIGLHANAMRTDLKVLGIKVNLGQMQVIGGIKLSPDAKLVYQSPTGIFSRVIKVKDL	WP_081540481.1	MKKYHIGLDIGTSSIGWTVIGDDFKIKRKKGKNLIGTRLFKEGNTAAERRDFRIQRRRLNRRKWRLKLLEEIFDPYMAEVDEYFFARLKSSNLSPKDSNKKYLGSLLFPDISDSNFYDKYPTIYHLRRDLMEKDEKFDLREIYLAIHHIVKYRGNFLEKVPAKNYKNSGASIGFLLEEVNDLYRNIIGDESIAILDSDKFEDVEKIILNDEIRNIDKQKNVGKLLVEDKKKKNIVTAFSKAIFGYKFNIEDLLLIENDEKNKLTFNDENIDDIFNELSHSLDDKQMDLLTKTREIYFKFKLNMIVPTGYTLSESMIEKYEMHKAHLKMYKEFINTLNTKDRKILKNAYSDYINNEKAKAANAQENFYKTVKKTIKDNNSDMAKKIIGLIDEGNFMPKQR…	Bacteria; Terrabacteria group; Firmicutes; Bacilli; Lactobacillales; Lactobacillaceae; Lactobacillus; Lactobacillus salivarius
C1	11	WP_098034278.1	KYMLVSKEVTTKNGAFYDQTKYNAKTVNLIPIKKDKPTNIYGGYKGKISGYMMLVKIQKKKGVIYKFIGVPRLWTDELDRLNDTDEKKTLLKKIAKASLSKAEQNFEIILDKVYYGQLIIDGGQKYTLGSSEYKYNAMQLHLSERALKILAKEKDKEAKVTDKELVDVYEEILLVVNKYFELYDINKFRQRLNEGLEMFKKLPIHNVYEGNKLKQVGKFEVLNRILIGLHANAMITDLKVLGIKTKLGQMQVIGGIKLSPEAKLIYQSPTGIFSRVVRVKDL	WP_098034278.1	MEKYHIGLDIGTSSIGWAVIGDDFKIKRKKGKNLIGTRLFKEGNTAAERRGFRTQRRRLNRRKWRLKLLEEIFDPYMAEVDEYFFARLKSSNLSPKDSNKKYLGSLLFPDVSDSNFYDKYPTIYHLRRDLMKRDEKFDLREIYLAIHHIVKYRGNFLENVPAKNYKNSGTSIGFLLEEVNSLYKDIIGDESVAILNSGKFEDVEKIILDEETRNLDKQKSVGKLLVEDKKKKNIVTAFSKAILGYKFNIEDLLLIESDEKNKLTFNDENIDDIFNELSHSLDDNQMDLLTKTREIYFKFKLNMIVPTGYTLSESMIEKYEMHKVHLKMYKEFINTLNTKDRKTLKNAYSNYINNEKAKAANAQENFYKTVKKTIKDNDSDTAKKIIGLIDEGNFMPKQR…	Bacteria; Terrabacteria group; Firmicutes; Bacilli; Lactobacillales; Lactobacillaceae; Lactobacillus; unclassified Lactobacillus; Lactobacillus sp. UMNPBX9
C1	11	WP_080979024.1	KYMLVSKEVTTKNGAFYDQTKYNAKTVNLIPIKKDKPTNIYGGYKGKISGYMMLVKIQKKKGVIYKFVGVPRLWTDELDRLNDTDEKKTLLKKIAKASLSKAEQNFEVILDKVYYGQLIIDGGQKYTLGSSEYKYNAMQLHLSERALKILAKEKDKEAKVTDKELVDVYEEILSVVNKYFELYDINKFRQRLNEGLEMFKKLPIHNVYEGNKLKQVGKFEVLNRILIGLHANAMITDLKVLGIKTKLGQMQVIGGIKLSPEAKLIYQSPTGIFSRVVRVKDL	WP_080979024.1	MEKYHIGLDIGTSSIGWAVIGDDFKIKRKKGKNLIGTRLFKEGNTAAERRGFRTQRRRLNRRKWRLKLLEEIFDPYMAEVDEYFFARLKSSNLSPKDSNKKYLGSLLFPDVSDSNFYDKYPTIYHLRRDLMKKDEKFDLREIYLAIHHIVKYRGNFLENVPAKNYKNSGTSIGFLLEEVNSLYKDIIGDESVAILNSEKFEDVEKIILDEETRNLDKQKSVGKLLVEDKKKKNIVTAFSKAIFGYKFNIEDLLLIKDSTLIESDKNKKITFNDENIDDIFNELSHSLDDNQMDLLTKTREIYFKFKLNMIVPTGYTLSESMIEKYEMHKVHLKMYKEFINTLNTKDRKTLKNAYSNYINNEKAKAANAQENFYKTVKKTIKDNDSDTAKKIIGLIDEGN…	Bacteria; Terrabacteria group; Firmicutes; Bacilli; Lactobacillales; Lactobacillaceae; Lactobacillus; Lactobacillus salivarius
C1	11	WP_087367557.1__WP_003709113.1	KYMLVSKEVTTKNGAFYDQTKYNAKTVNLIPIKKNKPTNIYGGYKGKVSSYMMLVKIRKKKEVIYKFVGVPRLWTDELDRLKDTTERKILLNEIAKNSLSKTEQDFEVILDKVYYGQLIIDGNQKYTLGSSEYKYNAMQLHLSKHALEVLAKENVKDAEITDKDLVSVYEEILSVVNKYFELYDINKFRQKLNEGLEIFRKLPVYNVYESNKIKQVGKFEVLNRILMGLHANAMITDLKVLGIKTKLGQMQVNGGIKLSPDAKLIYQSPTGIFSRAVRVKDL	WP_003709113.1	MERYHIGLDIGTSSIGWAVIGDDFKIKKKKGKNLIGTRLFNEGATAAERRGFRTQRRRLNRRKWRLKLLEEIFDPYMAEVDEYFFARLKSSNLSPKDSNKKYLGSLLFPDKSDSNFYDKYPTIYHLRRDLMEKDEKFDLREIYLAIHHIVKYRGNFLEKVPAKNYKNSGASIGFLLEEVNSLYKDIIGDESIAILNSEKFEDVEKIILDEETRNLDKQKSVGKLLVEDKKKKNIVTAFSKAIFGYKFNIEDLLLIENDEKNKLTFNDENIDDIFNELSHSLDDKQMDLLTKTREIYFKFKLNMIVPTGYTLSESMIEKYEMHKAHLKMYKEFINTLNTKDRKILKNAYSDYINTEKAKAANAQENFYKTVKKIIKDNNSDTAKKIIVLIDEGNFMPKQR…	Bacteria; Terrabacteria group; Firmicutes; Bacilli; Lactobacillales; Lactobacillaceae; Lactobacillus; Lactobacillus salivarius
C1	11	MGYP000174545271	KYMIVSTETTTRDQEMFNMTIYPRAERDIKKTRSLIPKGKGLSVAIYGGYSGNSDAYMALVKVNKAKESEYRIIGVPMRALSLLRSSNNSKETLHQILEPKVFLNKKGKRKTAVKSFEILRERVPYKQVIVDGDKKFMVGSSTYVYNAKQLTLSNNAVKTITENINDDNNATKNLDHTYDEILGVLDKYLSLFDINKFREKLHNGRNKFMALSDMEKQNTLREILKGLHDNPVTGNLKNIGLSTPLGQMQIKSGILLSPEAKLIYQSPTGLFEKRVKISNL	MGYP000174545271	MTQVKDDYMVGLDIGTNSCGWVATDFQNNILRLHGKNAIGSHLFEEGHSAADRRMFRTTRRRIKRRRWRLNLLEEIFDPYIANVDPYFFARLKASGLSPKDSSKKYESIVFPTIEEDKSFYQKYPTVYHLRKALMNENKKFDLREIFIAIHQIIKYRGNFLQDTPISDFNASSIDVKNVLDILNEQYASLMPEYQISFSIENAKEIEKIIRDQTIFKQDKQKKISKLLPIVTKNKANSKISKDVAKQIANAILGYKTKFETLLLNEIDKNDKANWEFKLGDADADNKLELLLSSLNEAQQNIILEIKELFSAITLSEIVDEGKTLSESMVRKYEDHKHDLKLLKRVINNLSDRQKGKRLSLAYDLYVNNRHGKLLDAKKTLGKKGCLSKEDFYAEVEKN…
C1	11	MGYP000395709191__WP_081515632.1__WP_080979559.1	KYMLVSKEVTTERGAFYKETKYKAGGTSLIPIKQNRPINIYGGYKEKRNSYMMLVKINKKKETIYKIVGIPRLLSDKLDRLSTAGEKQLLLEEIARTSLSKTEQDFKIILDKIYYGQLIVDGNQKYTLGSVIYKHNAMQLHLSKKALEALAVGKTRSREISNEELIAVYEEILLAVNKYFELYDISKFRQKLNNGLEIFKELPIYNIYENNKIKKVGKFEVLNRILIGLHANAMRTDLSVLGFKDLGKLQVNGGIKLSPDAKLIYQSPTGIFSRVVRVKDL	WP_080979559.1	MERYHIGLDIGTSSIGWAVTGDDFKIKRKKGKNLIGTRLFKEGNTAAERRGFRTQRRRLNRRKWRLKLLEEIFDPYMAEVDEYFFARLKDSNLSPKDSNKKYLGSLLFPDISDSNFYDKYPTIYHLRRDLMEKDEKFDLREIYLAIHHIVKYRGNFLENVPAKNYKNSGASIGFLLEEVNNLYKDIVGDENVTILNSEKFEDVEKIILDDGIRNLDKQKGVGKLLVEDKKNKNLVTAFSKAIFGYKFNIEDLLLVEGDEKSKLTFNDENIDDIFNELSHSLDDRRMDLLTKTREIYFKFKLNMIVPTGYTLSESMIEKYEIHKAHLKMYKEFINTLNSKDRKILKNAYTDYINNEKAKAANAQENFYKTVKKTIKDNDSDIVKKIIDLIDEGNFMPKQR…	Bacteria; Terrabacteria group; Firmicutes; Bacilli; Lactobacillales; Lactobacillaceae; Lactobacillus; Lactobacillus salivarius
C1	11	WP_147768405.1	KYMLVSKEVTTERGAFYKETKYKAGGTSLIPIKQNKPINIYGGYKEKRNSYMMLVKINKKKETIYKIVGIPRLLSDKLDRLSTAGEKQLLLEEIARTSLSKTEQDFKIILDKIYYGQLIVDGNQKYTLGSVIYKHNAMQLHLSKKALEALAVGKTRSRKISNEELMAVYEEILLAVNKYFELYDISKFRQKLNNGLEIFKELPIYNIYENNKIKKVGKFEVLNRILIGLHANAMRTDLSVLGFKDLGKLQVNGGIKLSPDAKLIYQSPTGIFLRVVRVKDL	WP_147768405.1	MERYHIGLDIGTSSIGWAVTGDDFKIKRKKGKNLIGTRLFKEGNTAAERRGFRTQRRRLNRRKWRLKLLEEIFDPYMAEVDEYFFARLKDSNLSPKDSNKKYLGSLLFPDISDSNFYDKYPTIYHLRRDLMEKDEKFDLREIYLAIHHIVKYRGNFLENVPAKNYKNSGASIGFLLEEVNNLYKDIVGDENVTILNSKKFEDVEKIILDDGIRNLDKQKGVGKLLVEDKKNKNLVTAFSKAIFGYKFNIEDLLLVEGDEKSKLTFNDENIDDIFNELSHSLDDRRMDLLTKTREIYFKFKLNMIVPTGYTLSESMIEKYEIHKAHLKMYKEFINTLNSKDRKILKNAYTDYINNEKAKAANAQENFYKTVKKTIKDNDSDIVKKIIDLIDEGNFMPKQR…	Bacteria; Terrabacteria group; Firmicutes; Bacilli; Lactobacillales; Lactobacillaceae; Lactobacillus; Lactobacillus salivarius
C1	11	MGYP000299865115	KYMLVSKEVTTESGAFYKETKYKAGGMNLIPIKQNKPINIYGGYKEKRNSYMMLVKIKKKKETIYKIVGIPRLLSDELDRLNTMSEKQLLLETIARTSLSKTEQNFKIILDKVYYGQLVIDGNQKYTLGSVIYKHNAMQLHLSKQALEILAVGKTKSREVKDEELIAVYEEILLVVNKYFELYDISKFRQKLNDGLEIFKELPIYNIYENNKIKKIGKFEVLNRILIGLHANAARVDLSVLGFKDLGKLQVNGGIKLSPDAKLIYQSPTGIFSRAVRVKDL	MGYP000299865115	NFSEGGMEDMERYHIGLDIGTSSIGWAVIGDDFKIKRKKGKNLIGTRLFKEGNTAAERRGFRTQRRRLNRRKWRLKLLEEIFDPYMAEVDEYFFARLKESNLSPKDSNKKYLGSLLFPDVSDSNFYDKYPTIYHLRRDLMEKDKKFDLREIYLAIHHIVKYRGNFLEKVPAKNYKNSGASIGFLLEEVNSLYKDIIGDESVVILNSGKFEDVEKIILDEENRNLDKQKSVGKLLVEDKKKKNIVTAFSKAIFGYKFNIEDLLLIENDEKNKLTFNDENIDDIFNELSHSLNDNQMDLLTKTREIYFKFKLNMIVPTGYTLSESMIEKYEMHKAHLKMYKEFINTLNTKDRKILKNAYSDYINNEKAKAANAQENFYKTVKKTIKDNNSDTAKKIIGLID…
C1	11	MGYP000918471670__WP_081538869.1	KYMLISKEVTTESGAFYKETKYKAGGMNLIPIKQNKPINIYGGYKEKRNSYMMLVKIKKKKETIYKIVGIPRLLSDELDRLNTMSEKQLLLETIARTSLSKTEQNFKIILDKIYYGQLVIDGNQKYTLGSVIYKHNAMQLHLSKQALEILAVGKTKSREVKDEELIAVYEEILLVVNKYFELYDISKFRQKLNDGLEIFKELPIYNIYENNKIKKIGKFEVLNRILIGLHANAARADLSVLGFKDLGKLQVNGGIKLSPDAKLIYQSPTGIFSRAVRVKDL	WP_081538869.1	MERYHIGLDIGTSSIGWAVIGDDFKIKRKKGKNLIGVRLFKEGDTAAERRSFRTQRRRLNRRKWRLKLLEEIFDPYMAEVDEYFFARLKESNLSPKDSNKKYLGSLLFPDISDSNFYDKYPTIYHLRRDLMEKDKKFDLREIYLAIHHIVKYRGNFLEKVPAKNYKNSGASIGFLLEEVNSLYKDIIGDESVAILNSGKFEDVEKIILDEETRNLDKQKSVGKLLVEDKKKKNIVTAFSKAILGYKFNIEDLLLIESDEKNKLTFNDENIDDIFNELSHSLDDNQMDLLTKTREIYFKFKLNMIVPTGYTLSESMIEKYEMHKAHLKMYKEFINTLNAKDRKILKNAYSDYINNEKAKAANAQENFYKTIKKTIKDNNSDTAKKIIGLIDEGNFMPKQR…	Bacteria; Terrabacteria group; Firmicutes; Bacilli; Lactobacillales; Lactobacillaceae; Lactobacillus; Lactobacillus salivarius
C1	11	WP_094371673.1__WP_118272859.1	KYMLVSKEVTTESSAFYKETKYKAGGMNLIPIKQNKPINIYGGYKEKRNSYMMLVKIKKKKETIYKIVGIPRLLSDELDRLNTMSEKQLLLETIARTSLSKTEQNFKIILDKVYYGQLVIDGNQKYTLGSVIYKHNAMQLHLSKQSLDTLAVGKNKSREVSDEELMAVYKEILLVVNKYFELYDISKFRQKLNNGLEIFKELPIYNIYENNKIKKIGKFEVLNRILIGLHANAARADLSVLGFKDLGKLQVNGGIKLSPDAKLIYQSPTGIFSRAVRVKDL	WP_118272859.1	MERYHIGLDIGTSSIGWAVIGDDFKIKRKKGKNLIGVRLFKEGDTAAERRGFRTQRRRLNRRKWRLKLLEEIFDPYMAEVDEYFFARLKESNLSPKDSNKKYLGSLLFPDVSDSNFYDKYPTIYHLRRDLMEKDKKFDLREIYLAIHHIVKYRGNFLEKVPAKNYKNSGASIGFLLEEVNSLYKDIIGDESVAILNSGKFEDVEKIILDEETRNLDKQKSVGKLLVEDKKKKNIVTAFSKAILGYKFNIEDLLLIKDSTLIESDKNKKITFNDENIDDIFNELSHSLDDNQMDLLTKTREIYFKFKLNMIVPTGYTLSESMIEKYEMHKAHLKMYKEFINTLNAKDRKILKNAYSDYINNEKAKAANAQENFYKTVKKTIKDNNSDTAKKIIGLIDEGN…	Bacteria; Terrabacteria group; Firmicutes; Bacilli; Lactobacillales; Lactobacillaceae; Lactobacillus; Lactobacillus salivarius
C1	11	WP_135352227.1__WP_069168517.1	KYMLVSRETETKDQEMFKMTVFPRETPGNLIPKKKGMAPEIYGGYTKNSDAYMVIVKIDKKKETEYRILGIPTRELVNLKKAEKEDHYESYLKEILAPRILYNKNGKRDKKITSFEIVKSKIPYKQVIQDGDKKFMLGSSTYVYNAKQLTLSTESMKAITNNFDKDSDENDALIKAYDEILDKVDKYLPLFDINAFRKKLHSGREKFVELSLEDKKDIILKVLIGLHDNPATSDLKTLGFSSTELGKMQKNSGIVLSGNAKLIYQSPTGLFKKSVKISDL	WP_069168517.1	MTKIKDDYIVGLDIGTDSCGWVAMNSNNDILKLQGKTAIGSRLFEGGKSAAERRLFRTTHRRIKRRRWRLKLLEEFFDPYMAEVDPYFFARLKESGLSPLDKRKTVSSIVFPTSAEDKKFYDDYPTIYHLRYKLMTEDEKFDLREVYLAIHHIIKYRGNFLYNTSVKDFKASKIDVKSSIEKLNELYENLGLDLNVEFNISNTAEIEKVLKDKQIFKRDKVKKIAELFAIKTDNKEQSKRIKDISKQVANAVLGYKTRFDTIALKEISKDELSDWNFKLSDIDADSKFEALMGNLDENEQAILLTIKELFNEVTLNGIVEDGNTLSESMINKYNDHRDDLKLLKEVIENHIDRKKAKELALAYDLYVNNRHGRLLQAKKKLGKIKPRSKEDFYKVVNKN…	Bacteria; Terrabacteria group; Firmicutes; Bacilli; Lactobacillales; Lactobacillaceae; Lactobacillus; Lactobacillus johnsonii
C1	11	WP_061399977.1	KYMLVSRETETKDQEMFKMTVFPRETPGNLIPKKKGMATEIYGGYTKNSDAYMVIVKIDKKKETEYRILGIPTRELVNLKKAEKEDHYESYLKEILAPRILYNKNGKRDKKITSFEIVKSKIPYKQVIQDGDKKFMLGSSTYVYNAKQLTLSTESMKAITNNFDKDSDENDALIKAYDEILDKVDKYLPLFDINAFRKKLHSGREKFVELSLEDKKDIILKVLIGLHDNPATSDLKTLGFSSTELGKMQKNSGIVLSGNAKLIYQSPTGLFKKSVKISDL	WP_061399977.1	MTKIKDDYIVGLDIGTDSCGWVAMNSDNDILKLQGKTAIGSHLFEAGKSAADRRLFRTTHRRIKRRRWRLKLLEEFFDPYMAKVDPYFFARLKESGLSPLDKRKNVFSIVFPTAAEDKKFYDDYPTIYHLRYKLMTEDEKFDLREVYLAIHHIIKYRGNFLYNTSVKDFKASKIDVKSSIEKLNELYENLGLDLNVEFNISNTAEIEKVLKDKQIFKRDKVKKIAELFAIKTDNKEQSKRIKDISKQVANAVLGYKTRFDTIALKEVSKDELSDWNFKLSDIDADSKFEALMGNLDENEQAILLTIKELFNAVTLNGIVEDGNTLSESMINKYNDHRDDLKLLKEVIENHIDRKKAVKLALAYDLYVNNRHGQLIQAKKKLGKIKPGSKEDFYKVVNKN…	Bacteria; Terrabacteria group; Firmicutes; Bacilli; Lactobacillales; Lactobacillaceae; Lactobacillus; Lactobacillus johnsonii
C1	11	WP_094498446.1	KYMLVSRETETRDQEMFKMTVYPRKTPGNLIPKKKGMATKIYGGYTKNSDVYMVIVKIDKKKGTEYKILGIPTRELVNLKKAEKEDHYDSYLKEILAPRILYNKNGKRDKKITSFEIIKSKIPYKQVIQDGDKKFMLGSSTYVYNAKQLTLSTESMKAITNNFDKDSDENDALIKSYDEILDKIDKYLPLFDINKFREKLHSGREKFVELSLEDKKDIILKVLIGLHDNPATSDLKTLGFSSTELGKMQKNSGIVLSENAKLIYQSPTSLFKKSVKISDL	WP_094498446.1	MTKIKDDYIVGLDIGTDSCGWVAMNSDNDILKLQGKTAIGSHLFEAGKSAAERRLFRTTHRRIKRRRWRLKLLEEFFDPYMAEVDPYFFARLKESGLSPLDKRKNVSSIVFPTAAEDKKFYDAYPTIYHLRYKLMTEDKKFDLREVYLAIHHIIKYRGNFLYNTSVKDFKASKIDVKSSIEKLNKLYDKLALDLNVEFNISNTAEIEKVIKDKQIFKRDKVKKIAELFAIKTDNKEQSKRIKDISKQVANAVLGYKTRFDTIALKEISKDELSDWNFKLSDIDADSKFEALMGNLDENEQAILLTIKELFNEVTLNGIVEDGNTLSESMIKKYKDHRDDLKLLKEVIDNHADRKKAKKLALAYDLYVNNRHGQLLQAKKKLGKIKPGSKEDFYKVVNKN…	Bacteria; Terrabacteria group; Firmicutes; Bacilli; Lactobacillales; Lactobacillaceae; Lactobacillus; Lactobacillus taiwanensis
C1	11	WP_122051926.1	KYMLVSRETTTENSGLFDVTIYPRSERDLAKTRKLIPKGNGLDPKIYGGYSGNSGAYMVIVKIEQAKKSIYKVIGIPMRTLVRLNQAKKQRNYQGELHKVLEPQIMFDNKGKPKRFRVIKDHVPFKQVVLDGDKKFMLNSSTYEINAKQLTLTPETMRIVTDNLKKGEDQDQLLVKAYDEILQKVDKYLPLFDVNKFRNSLHLGRAKFLDLAVNDKKITLTNILNGLHDNLVTPDLKNIGIKTQLGKLQVPSGIVLSSEAILIFQSPTGLFEKRVRIADL	WP_122051926.1	MKRVNEDYILGLDIGTNSCGWAVTDKKNNLLKLRGKTAIGSHLFEEGRTAAKRRSFRTTRRRLKRRKWRLRLLEEFFAEPMAEVDPAFFVRLHQSWVSPLDKDRKKYHAIVFPTAKEDHEFYHDYPTIYHLRDALMTQDRQFDLREIFLAIHHIVKYRGNFLQDTPVKDFEASKIDVNSILTSINNAFAEKIVEEQNPIELNVANAAEIEAVIRGNDAEKTVYKMDKVKKIAKLLTDSTAKEEKNVAKQIANAIMGYKTQFETILGKEIDKSDKAQWEFKLKDKDAEDKLDALLPDLDESDQTIIADIEKLFSAISLSFIVDEGKSLSASMVGKYKKHKKDYKKLKKYIKTSQDWSKAKKLLLAYDLYVNNRHGRLLEAKKTFGDKKKKKALTKDEFYK…	Bacteria; Terrabacteria group; Firmicutes; Bacilli; Lactobacillales; Lactobacillaceae; Lactobacillus; unclassified Lactobacillus; Lactobacillus sp. ESL0261
C1	11	WP_023440039.1	KFMLTTHEAYTQHGPMFKQTVYSSDTPGKLIKIKNNKPTEIYGGYTSNTDAYMAIVRIKARKGDTYKVVGVPRKEGDALSRIKLLDESKYHENLKNILAINLNKSLNKFDVVLDKVKYRQVIYDGTDHLMLGSSKYKYSTKQLVLSDQSMKILSSTGEFSDEELIKVFDEIMYIVNKNFSLYDTRGFRDKLNNARENFIKLPNKTLFEKGKLKQHSKLEILKQILIGLHANAGRGDLKDIGVNNFGAMVVTAGVTLSPDATIVYQSPTGLFERKVKLSDL	WP_023440039.1	MEKVPYNIGLDIGTSSIGFAATDNLNKPIRAKGKTVIGVRLFEEGKTAADRRGFRTTRRRLSRRKWRLRLLDEIFDKEMAKVDNTFFARLKESNLSPKDANKKYLGSLLFPEKKDFKFYEDYPTIYHLRYALMHEKRQFDIREVYLAMHHIIKYRGNFLNSAPMNSFKTQDFDFVAKFEKLNELFESIDAEHETKFDIENISKFRDIMLNQDIRKLDRKKQAAKILILDSTDKTAKKINNKIATAVANSALGYKFALDAILKLDVEESKDWSISLNDEEIDSILDNLTSDLDAERIEIIEILRDLYSHIALNEIVPNGQSLSKSMMDKYDKHHADLDVLKKVISNMDDRKKAKSLKNIYNQYVGKTNDKVLDKDEFYKQIQKNLDESEDAMKIVNEIEL…	Bacteria; Terrabacteria group; Firmicutes; Bacilli; Lactobacillales; Lactobacillaceae; Pediococcus; Pediococcus pentosaceus
C1	11	WP_046308312.1	KIMLFSQETYTEDEAMTKATIYPRADRDKAGTRTSLVPKKKGLDPEIYGGFSNSKNSFMVIVKIKTAKEDTYKAIPIAMRYRDTLEKAKKNKTYDETLRSIVEPVVATTRGYRGFDIIVNHLNFNQEMVNQTYGNFILSKATYMYNGNQIVLSPDAMRILTGKLEEKEDEDSSLVKVYDEILEQVDKYLPLFNMRSYNQKLHDARKVFEKLDVRKKRSTLSSILRGLHCNSSSSDIKELGIGTGFGFFQKQSGIPLTSDTLIVFKSITGLRRRKVSLSDL	WP_046308312.1	MMKKNNDYIVGLSLEPDAVGFAAIDKKNKLISLKGKNVIGVTTFQEGQTAEERRTSRSARRLNHRKKRRIKFLEEIFAEEIAKVDPGFFVRQHNSWVSPLDKERTANPAIIFPTKSEEKDFYKAYPTVYHLRQALMTENKKFDLREIYIAMHSIIKRRGNFLYSVSAQSFDTSKINVRGALETINDNYQAFKSQGLTCCELAVENAEKIEDVIKGVDEDKTIFTREKIKKTAKLLATDKPDKAAQKMYKQLATAIFGFKAQFDVILGESIDKAEKPNWSLKLSDEDYEDKLEAISGSLNDEQQAIVKEIQSLYTSIVLNSIVPDGQTISESMIQTYNQHKRDLILLRKATADQEDPKKAEKLKLAYDLYINNRSHGKVLAAKKAFNKNKKLTTEEFYKQ…	Bacteria; Terrabacteria group; Firmicutes; Bacilli; Lactobacillales; Lactobacillaceae; Lactobacillus; Lactobacillus apis
C1	11	WP_069825134.1	KFMLTTHEAYTQHGPMFKQTVYSSDTPGKLIKIKNNKPTEIYGGYTSNTDAYMAIVRIKARKGDTYKVVGVPRKEVDALSRIKLLDESKYRENLKNILAINLNKSLNKFDVVLDKVKYRQVIYDGTDHLMLGSSKYKYSTKQLVLSDQSMKILSSTGEFSNEELIKVFDEIMHIVNKDFSLYDTRGFRDKLNNARENFIKLPNKTLFEKGKLKQHSKLEILKQILIGLHANASQGELKDIGINNFGAMVTSGVLLSPDATIVYQSPTGLFERKVKLSDL	WP_069825134.1	MGKISYNIGLDIGTSSIGFAATDNLNKPIRAKGKTVIGVRLFEEGKTAADRRGFRTTRRRLSRRKWRLRLLDEFFDKEMAKVDNTFFARLKESNLSPKDANKKYLGSLLFPEKKDFKFYEDYPTIYHLRYALMHEKRQFDIREVYLAMHHIIKYRGNFLNSAPMNSFKTQDFDFVAKFEKLNELFESIDAEYETKFDIENISKFRDIMLNQDIRKLDRKKRAAKILILDSTDKTAKKINNKIATAVANSALGYKFALDAILKLDVEESKDWSISLNDEEIDSILDNLTSDLDAERIEIIEILRDLYSHIALNEIVPNGQSLSKSMMDKYDKHHADLDVLKKVISNMDDRKKAKSLKNIYNQYVGKTNDKVLDKDEFYKQIQKNLDKSEDAMKIVNEIEL…	Bacteria; Terrabacteria group; Firmicutes; Bacilli; Lactobacillales; Lactobacillaceae; Pediococcus; Pediococcus pentosaceus
C1	11	WP_081495821.1	KTMLVKRAQTENNAQMFKQTVFKARDNQNKTLIPVKNGLSTDVYGGHSQQAISYLCIVWVGQKKKYRVLGISTAHAGILNNFEKNYGRFEAKKKLQEIVSNTLDNADRNDFKIVAPKVLFEQVVEDDNMKFGLGSASDYRNVQQLFLSRKNQLLLANMMTDQIHDQDLVHLFDEIVGQMNAHFPIFDRGGYRSSLTQSRDKFLKLPFKKNEDLITKQEVIRRILDGLHANANRKDLKIIGSKGDFGRLGTKKIYLSKDAKLIYTSPTCLFTRTVPLSSL	WP_081495821.1	MKTFAEEYVMDKSKPYGIGLDIGTNSVGFVATDAEGHLIRLKGKTVIGAYLFNAGISAAERRGFRTTRRRLSRVKWRLGLLREIFETHFQESMGENEDNDFFLRFKYSNISPKDPQFSTAKGLFNDRTDKEFYDQYPTIYHLRRALMTEDHQFDIREIYIAMHHIVKYRGHFLKEGRAKDFKVGDLRLLDNFKMMNEQIEEINPLWQLKLPTDDASIKSITAILLDNTQSQNDRQKAVTKVILATLVKASDKDINAARKRFVGELSKAMVGLKTKLWVLADVSQNGDWEIKYENYADFAETIGSGESDTIQSLFNEINDLYGVITLAGIIPKEAESFSDGMVRKYEHHRKNLELLKVYCAEQSDGKRGRQIRQTYDKYIDGVDSKQFTQEDFYKALSKF…	Bacteria; Terrabacteria group; Firmicutes; Bacilli; Lactobacillales; Lactobacillaceae; Lactobacillus; Lactobacillus rossiae
C1	11	WP_138741797.1	KFMLITREVSTKDDKLSDQTVYSTKRINNVASPIPVKKDSNPELYGFRTGNVDHHMVIVKYPKKDSFVYKVVGIPVRFMQELRSSKNQSEYENTLNQIVQAKLNRKKFDFRVVVDNVMYGQLIQDGGQKYTLGSSTYRYNAKQLVLDMNSLRILSDDNYRNSLTEEKMSNEFVNIYRAILEIINDKFDVFDVNKFREKLNNGIDKFAKLNNDDKNAILLKVLNGLHCGPTIVPIKELGFTTPLGQLQSTSGIFLSEYSNIIYQSPSGLFERKVRLKDL	WP_138741797.1	MTNYHIGLDIGTSSVGFAARDDENNLIRVKGKNVIGARLFAEGKTAQERRIARTSRRRYNRRKWRLRLLDDIFHDEIVHKDKEFFNRLKQSSISPKDDRKTYFGSLLFPELSDSEFYHNGNQTIYHLRHRLMTSDEKADIREIYLALRHIVKYRGNFLDDTPVSSFEASDLKLGTFIPTLNDLFETIDVSYVFNSENTSQIESVLLNNDLRNSDKSKQLVDLLYQNVSDLDDKSIEKQLNKFRKDISKEIAKAFVGNKFNVNKLLAYETDDGSKISFSFSDASSDDKMLELADNLDDERMNILNALKVIYSRVRLNQIIPNGMGLSESMIASYDLHKKQLNDLKKLLNVLPFHEKYSVKVAYAAYIGNIDAQKFTQAELSTIESLKEKDSIKKVIDYKT…	Bacteria; Terrabacteria group; Firmicutes; Bacilli; Lactobacillales; Lactobacillaceae; Lactobacillus; Lactobacillus kunkeei
C1	11	WP_053795260.1	KFMLITREVSTKDDKLSDQTVYSAKRINNVASPIPVKKDSNPELYGFRTGNVDHHMVIVKYPKKDSFVYKVVGIPIRFMQELRSSKNQSEYENTLNQIVQAKLNRKKFDFRVVVDNVMYGQLIQDGGQKFTLGSSTYRYNAKQLVLDMDSLRILSDEKYRNSLTDDEKNSEFINIYQQVLNVVNEKFDVFDVRGTRDKLTKGLDKFLNITSNDKEIVLLKILSGLHCNAARVKINEIGINTSFGELQTTHGIVLSENSYIIYQSPSGLFERKVRLKDL	WP_053795260.1	MKNYHIGLDIGTSSVGFAARDDENNLIRVKGKNVIGARLFAEGKTAQERRMARTSRRRYNRRKWRLRLLNDIFHDEIVHKDKDFFNRLKQSSISPKDDRKKYFGSLLFPELSDSEFYHNGNQTIYHLRHRLMTSNEKADIREIYLALRHIVKYRGNFLDDTPVSSFEASDLKLGSFIPTLNDLFETIDVNYVFNSENTNQIESILLNNDLRNSDKSKQLVDLLYRNVSDVDDKSLEKQFNKFRKDISKEIAKSFVGSKFNVNKLLAYETDDGSKISLSFSDASSDDKMLELADNLDDERINILNALKVIYSRVRLNQIIPNGMGLSESMIASYELHKKQLNDLKKLLNVLPFHEKYAVKVAYAAYIGNMDAQKFTQAELSTIESLKEKDSIKKVIDCKT…	Bacteria; Terrabacteria group; Firmicutes; Bacilli; Lactobacillales; Lactobacillaceae; Lactobacillus; Lactobacillus kunkeei
C1	11	WP_080997893.1__KOY79408.1	KYMLITREVSTKNGQLSDQTVYSAKRINNVKAPIPVKKDFNPELYGFRTGNVDHHMVIVKYPKKDSYDYKVVGIPLRFVQKLKETKDNKDYENLLNQIVQMKLNRKKQDFIVVVDNVMYGQLIQDGGQKFTLGSSTYRYNAKQLVIDNGYLKLIADERYKNSLTDEEKSNQYITLYNEILKVVNGRFDVFDVNSFRKKLNNGVDKFIKLNTVDKRIIIMKILSGLHCGPSIVPLKELGLTTPLGQLQSTSGISLSENTIIIYQSPSGLFERKVRLGDL	KOY79408.1	MKNYHIGLDIGTSSVGFAARDDDNNLIRVKGKNVIGARLFSEGQTAQERRMARTSRRRYNRRKWRLRLLDEIFHDEIIHKDAEFFNRLKQSFLSPKDERKQYFGSLLFPETGDSEYYHNGNQTIYHLRHRLITQDEKADIREIYLALRHIIKYRGNFLDDTPVSSFEASDLKLASFVPTINDLFETIDVNYEFSMDNINEIEDILLNNKLRNSDKSKQLTDLLTEPIVNIDDKSLEKQFNKERTDISKEIAKSVVGSKMNVNKLLSFESSEGSKIAFSFSDASSEDKMMELSDILDDSRMNILNILKVIYSRVRLNQIIPSGMGLSESMVAAYDSHKQQLKDLKTLLNVLPFNERYAVKIAYAAYIGNIDKQKFTKSEIKAIDKLKEKSAIMNVLDFKS…	Bacteria; Terrabacteria group; Firmicutes; Bacilli; Lactobacillales; Lactobacillaceae; Lactobacillus; Lactobacillus kunkeei
C1	11	WP_041152576.1__MGYP000957775334	KYMLITREVSTKNGQLSDQTVYSAKRINNVKAPIPVKKDSNPELYGFRTGNVDHHMVIVKYPKKDSYDYKVVGIPLRFVQKLKETKDNKDYENLLNQIVQMKLNRKKQDFIVVVDNVMYGQLIQDGGEKYTLGSSTYKYNAKQLVINMDKTRILEDNRYLNSLDEGEVSEKLVNIYNDIMKVVNSRFDLFDINKFREKLNDGLNKFKNISNEQKEETLLKILSGLHCGSANVPIKELGLTTPLGKLQLPSGIVLSEEAVVIYQSPSGLFENKVRLKDL	WP_041152576.1	MGDTVKNYHIGLDIGTSSVGFAARDDDNNLIRVKGKNVIGTRLFSEGQTAQERRMARASRRRYNRRKWRLRLLDEIFHDEIIHKDAEFFNRLKQSSLSPKDERKQYFGSLLFPEVGDSEYYHDGNQTIYHLRHRLMTQDEKADIREIYLALRHIIKYRGNFLDDTPVSSFEASDLKLASFVPTLNDLFETIDVNYEFSMDNINEIEDILLNNKLRNSDKSKQLPDLLTEPIVNIDDKSLEKQFNKERTDISKEIAKSVVGSKMNVNKLLSFESSGGYKIAFSFSDASSEDKMMELSDVLDDSRMNILNILKVIYSRVRLNQIIPSGMGLSESMVAAYDLHKQQLKDLKKLLNVLPFNERYAVKIAYAAYIGNIDKQKFTKSEVKTIDKLKEKSAIMNVL…	Bacteria; Terrabacteria group; Firmicutes; Bacilli; Lactobacillales; Lactobacillaceae; Lactobacillus; Lactobacillus kunkeei
C1	11	WP_054605458.1__KPN82435.1	NYMLITREVSTKNGQLSDQTVYSARRINKVNSPIPVKKDSNPELYGFRTGNVDHHMVIVKYLNKDKYDYKIIGIPLRFVQVLKNSNDNTEYKNILNKIVQSKLKGKSTDFRVILDNVMYGQLIQDGGQKFTLGSSTYKYNAKQLVINMDDIRILVDNRYFNSLSDDDASGEFIKIYNEILKVINARFDLFDINKFREKLNNGKEYFENLSIDEKNQVLLKMLSGLHCGSANVPIKELGLTTPLGKLQIPSGIVLSEDAIVIYQSPSGLFERKIRLKDI	KPN82435.1	MKNYHIGLDIGTSSVGFAARDDDNNLIRVKGKNVIGARLFSEGKTAQERRISRTSRRRYNRRKWRLRLLDEIFHDAIVHKDAEFFNRLKQSSLSPKDERKQYFGSLLFPEVGDGDYFRDGNQTIYHLRHRLMTQDEKADIREVYLALRHIIKYRGNFLDDTPVSSFEASDLKLASFVPTLNDLFETINVNYELSIDNVNQIENILLNNKLRNSDKSKQLTDLIAEPVTNIDDKSLKKQFDKERKDISKEIAKAVVGSKMNVNKLLSFESSDGSKISFSFSDASSEDKMLELSDILDDSRMNILNVLKVIYSRVRLNQIIPSGMGLSESMIAAYDLHKQQLKDLKTLLDVVPFNEKYAVKIAYAAYIGNIDKQRFTKAEVKTIDKLRDKKSITSVLDFKS…	Bacteria; Terrabacteria group; Firmicutes; Bacilli; Lactobacillales; Lactobacillaceae; Lactobacillus; Lactobacillus kunkeei
C1	11	WP_053949498.1	KFMLIVREVSTKSGQLFKQTIYSAKKTNGLKSAIPVKSNLEPSIYGYRSGNVDHHMVIVKIKKGTKYSFKVIGISARAIQELEIAKKIGNYRDKLYEVVSDRLSQSMKSVESFRIILDNIMYGQLIVDGNDKFTLGSADYRKNSRQLVLCTNSLKILKDEDYMNRLSDIQRSKLMVQVYDEIIKIMKNKYSLFISNTEKLLEKRDIFCGLSFDEQKIVIWKIIIDLHNGPFTKIQELGINNKMGTFQTKHGIILTENAIVIYQSPSGLFERKVRLKDL	WP_053949498.1	MKDYNIGLDIGTSSIGFAAIDDDNNLIRVKGKNVIGSRLFAEGKTAAERRGFRTARRRYNRRKWRLKLLDEIFYEEIIHIDPEFFNRLKQSSISPKDESKKYFGSLLFPDKTDSAYYHDGNQTIYHLRNRLVHQKEKADIREIYLALRHIVKYRGNFLDSTPVSSFEADNLKLDELVPVINDMYENIDIDFSINVDNISEIEKVLLDNHLKSADKQDRLKELLYDNPEYPDDKVKQKEISKFRKDLDKEIIKVIVGYKFNAYKIVNYIPDDGSKFSFSFSDESSDDKLDDLSEVLDDSQMEILNTLKVIYSRVRLNQIIPNGMGLSESMVAKYNRHHEQLEDLKELLDVLPNDEKRSIEYAYTAYIGNVDKQKYNNNLVASLKDLPIKGDINKKIQAVF…	Bacteria; Terrabacteria group; Firmicutes; Bacilli; Lactobacillales; Lactobacillaceae; Lactobacillus; Lactobacillus apinorum
C1	11	WP_108982699.1	KYMLVTHEVSTRKNALYNQSIYPAKNVKKSFINIKNDKPVELYGGHTGNNNAYMALVKIIGKNGNEYKLVGVPIRFLSDLNRAKKDNLSAYQNKLHEMISAQLPNKKFTVLLDKVMYRQLVVDGDEKYTVGSATYKYNAKQLVISPKSVRILKDKELRNSLSSKQLSEKLNFVYNDILKQVNRYLPLYDINSFRNKLNAGFDKFKNISDNFEKTQILNNILEGLHDNPRQIAIKKIGFTTPFGMMQLNNGIKLSKNSYIIYQSPTGLFERKVRIKDL	WP_108982699.1	MKKYHIGLDIGTSSVGFAAKHDDGSLVHVKGKNVIGARLFNEGQTAEERRTYRAARRRYSRRRWRLNLLNQIFKDSLDAVDATFLKRLKESSLSNQDQNKKYFGELLFPKDNDKHFHTNNIQENKRGNDTIFHLRDRLMKSNEKADIREIYLAFHSMVKNRGNFLDNTPASSFEASDMHLVDVLHNINNLYEQMNITFGLNDVNAEKIEDILLDNKVRNIDKKKTLINLLQTKESNKESKTIITEIVKLILGYNSKKINAILEVEELENNELCLSNANSDDQINAIFAETNEVQQNIITEIKTLYSRTKLNQIIPNGKTYSESMIDKYNLHHDQLRNLKLNILDHLNFDKNRKNNLKIAYAAYVGNLDKENFSSDDLNLFIDSINNKDGKGAIKKVING…	Bacteria; Terrabacteria group; Firmicutes; Bacilli; Lactobacillales; Lactobacillaceae; Lactobacillus; Lactobacillus kosoi
C1	11	MGYP000130251979	KKMLVTKEVGQRTGAMFDETIYSAKSGKTLIKLKKDRDTSIYGGHSGNKDAYMVIVYTGKGYKVIGIPVRYAERLDSLRKNDVDVFNDMLNRLIESKFGKKSKNKQFRIVIDKVLYNQLIQDGNLLFTLGSAAYQHNFRQLFLDKRALEILDKVATPKPTDDDLIMVYDQILERVDKYFELYDNGGCREALHKGRELFCKLPVSKRNEKDVTKRDMIYTILDGLHANGKIVSCLEIGKKGPFGQMQKKTGINLSENAKLIYQSPTGLFERVVCLKDL	MGYP000130251979	MRKNQEPYNIGLDIGTSSIGWSIMNDNFDLMRVKGKKGIGVRLYNEGQSAAERRMHRTARRRYGRRKWRLRLLEDFFDEHMAEVDDTFFARLKNSNISPKDDKKYRKSLLFPKSKGVTYQDDGEFYKKYPTMYHLRYALMTEHRKFDLREIYLAFHHMVKYRGNFLYDTSVDSFEAKNLDIKGKFDEINDLLSSYTDFYVDNSNAALVESILLERNTTRKDKSKKIAKLLHVEDKEKVKNKKAKDLATQISNAVLGLKCNFHLIFELQQKYSFDLCSEKTEENIANLSEVLDENQKMLLMILKEIQDQVMLNAFVPSGMSLSEAMMQKYDDYGEQLKIYHGLEHSVSDDSAAELRGAYRDYNDNIAKRDEFYNKLKKILSDMDKENVNQDVLESCGKLK…
C1	11	MGYP001360840234	KKMLVTKEVGQRTGAMFDETIYSAKSGKTLIKLKKDRDTSIYGGHSCNKDAYMVIVYTGKGYKVIGIPVRYAERLDSLRKNDVDVFNDMLNRLIESKFGKKSKNKQFRIVIDKVLYNQLIQDGNLLFTLGSAAYQHNFRQLFLDKRALEILDKVATPKPTDDDLIMVYDQILERVDKYFELYDNGGCREALHKGRELFCKLPVSKRNEKDVTKRDMIYTILDGLHANGKIVSCLEIGKKGPFGQMQKKTGINLSENAKLIYQSPTGLFERVVCLKDL	MGYP001360840234	PKDDKKYRKSLLFPKSKGVTYQDDGEFYKKYPTMYHLRYALMTEHRKFDLREIYLAFHHMVKYRGNFLYDTSVDSFEAKNLDIKGKFDEINDLLSSYTDFYVDNSNAALVESILLERNTTRKDKSKKIAKLLHVEDKEKVKNKKAKDLATQISNAVLGLKCNFHLIFELQQKYSFDLCSEKTEENIANLSEVLDENQKMLLMILKEIQDQVMLNAFVPSGMSLSEAMMQKYDDYGEQLKIYHGLEHSVSDDSAAELRGAYRDYNDNIAKRDEFYNKLKKILSDMDKENVNQDVLESCGKLKKLIDENKLFIRQRTAANGVLPHQLHQIEMRKIIDNQKEYYPWLAEPNPNEKRRVYSKYKIEELIAFRIPYYVGPLVDPNNADKNKEARFSWMVRKKDG…
C1	11	WP_046923360.1	KKMLVTKEVGQRTGAMFDETVYSAKSGKTLIKLKNDRNTSIYGGHSGNKDAYMVIIYTGKGYKVIGIPVRYAERLDSLRKNDVDGFNDMLNGLIESKFGKKSKNKQFRVVIDKVLYNQLIQDGNLLFTLGSAAYQHNFRQLFLDKKALEILDKVATPKPTDDDLIMVYDQILERVDKYFELYDNGGCREALHKGRELFCKLPVSKRNEKDVTKRDMIYTILDGLHANGKTVSCLEIGKGGAFGKFQKKNGINLSENAKLIYQSPTGLFERVVYLKDL	WP_046923360.1	MRKNQEPYNIGLDIGTSSIGWSIMNDNFDLMRVKGKKGIGVRLYNEGQSAAERRMHRTARRRYGRRKWRLRLLEDFFDEHMAEVDDTFFARLKDSNISPKDDKKYRKSLLFPKSKGVTYQDDGEFYKKYPTMYHLRYALMTEHRKFDLREIYLAFHHMVKYRGNFLYDTSVDSFEAKNLDVKGKFDEINDLLSSYTDFCVDNSNAALVESILLEKNTTRKDKAKKIAKLLHVENKEKGKNKKAKDLATQISNAVLGLKCNFHLIFELQQKYSFDLCSEKTEENIANLSEVLDENQKMLLMILKEIQDQVMLNAFIPSGMSLSEAMMQKYDDYGEQLKIYHELEHSVSDDSAAKLRGAYRDYNDNIIKRDEFYNKLKKILSDMDKENVDQDVLESCGKLK…	Bacteria; Terrabacteria group; Firmicutes; Bacilli; Lactobacillales; Lactobacillaceae; Lactobacillus; Lactobacillus ruminis
C1	11	WP_143454745.1	KYMLVSKEVTTESGAFYKETKYKAGGMNLIPIKQNKPINIYGGYKEKRNSYMMLVKIKKKKETIYKIVGIPRLLSDELDRLNTMSEKQLLLETIARTSLSKTEQNFKIILDKVYYGQLVIDGNQKYTLGSVIYKHNAMQLHLSKQALEILAVGKTKSREVKDEELIAVYEEILLVVNKYFELYDISKFRQKLNDGLEIFKELPIYNIYENNKIKKIEKFEVLNRILIGLHANAARVDLSVLGFKDLGKLQVNGGIKLSPDAKLIYQSPTGIFFKSC	WP_143454745.1	MERYHIGLDIGTSSIGWAVIGDDFKIKRKKGKNLIGTRLFKEGNTAAERRGFRTQRRRLNRRKWRLKLLEEIFDPYMAEVDEYFFARLKESNLSPKDSNKKYLGSLLFPDVSDSNFYDKYPTIYHLRRDLMEKDKKFDLREIYLAIHHIVKYRGNFLEKVPAKNYKNSGASIGFLLEEVNSLYKDIIGDESVVILNSGKFEDVEKIILDEENRNLDKQKSVGKLLVEDKKKKNIVTAFSKAIFGYKFNIEDLLLIENDEKNKLTFNDENIDDIFNELSHSLNDNQMDLLTKTREIYFKFKLNMIVPTGYTLSESMIEKYEMHKAHLKMYKEFINTLNTKDRKILKNAYSDYINNEKAKAANAQENFYKTVKKTIKDNNSDTAKKIIGLIDEGNFMPKQR…	Bacteria; Terrabacteria group; Firmicutes; Bacilli; Lactobacillales; Lactobacillaceae; Lactobacillus; Lactobacillus salivarius
C1	11	WP_140925259.1	KYMLVTHEVSTRKSALYNQSIYPAKNVKKSFINIKNDKPVELYGGHTGNNNAYMALVKIIGKNGNEYKLVGVPIRFLSDLNRAKKDDIDIYQNKLHEMISAQLPNKKFTVLLDKVMYRQLVIDGDEKYTVGSATYKYNAKQLVISPESVRILKDKELRNSLSSKQLNEKLDFVYNDILKQVNKYLPLYDINSFRKKLNAGFDKFKNISDNFEKINILNDILEGLHDNPTRKNLKVIGLKTDLGMFNNGVKFSEDAIIIYQSPTGLFERKVRIKDL	WP_140925259.1	MKKYHIGLDIGTSSVGFAAKHDDGSLVHTKGKNVIGARLFNEGQTAEERRTYRAARRRYSRRRWRLNLLNQIFKDSLDAVDATFLKRLKESSLSNQDQNKKYFGELLFPKDNDKRFHTNNIPENKRGNDTIFHLRDRLMKSNEKADIREIYLAFHSMVKNRGNFFDNTPASSFEASDMHLVDVLHNINNLYEQMNITFVLNDVNAEKIEDILLDNKVRNIDKKKTLINLLQTKESNKESKTIITEIVKLILGYKSKKINIILGLEDLENNELCLSNANSDDQINAIFTEINEVQQNIINEIKTLYSRTKLNQIIPNGKTYSESMIDKYNLHHDQLRNLKLNILDHLDFDKNRKNNLKIAYAAYVGNLDKEIFLSDDFNLFMDSINNKDGKGAIKKVING…	Bacteria; Terrabacteria group; Firmicutes; Bacilli; Lactobacillales; Lactobacillaceae; Lactobacillus; Lactobacillus micheneri
C1	11	KID42264.1	KKMLITKELETNHGALYKQTVFPSPAHGKSRKLINAKKDRPTDIYGGYSAQTNGFMALVKIAKPHGDEYRLYGIPLMEYNQLKDNEAGKFDKHAIDKIIDEQLTNKKGKMPEHRVVLYKVDINQLVKDDHTIYTVSSKAYKQSAQQLVLSDGSMRTLTNNYKNVGRDDLIETFNEIIDNTIKFMNMYDINDPEKIKSNFTKLSDNQEMRNVINNLLISLHANAARGDVSGIGMSKWFGLFQLKAGLKLSLKDELIYQSPTGLFSRKVRISDL	KID42264.1	MPKQRSKENGAIPHQLQQQELDKIIEKQSKYYPWLKELNPNKKRQKIAKYKLDELVAFRVPYYVGPLIDPDGAKGDNGKFAWMIRKEQGAITPWNFDQKVDRVDSANKFIKRMTATDTYLIGEPVLPKNSLLYQKFTVLNELNKLKVNKQPITRDQKQYVYNHVFKNHKRVSLKMIGDALVVKSDYAARPDVTGTTDQRNMNNSLSSYYDLRKIFGDQIDDADKQDDFEEIIEWSTIFEDKHIYALKLDELEWLTQDQKDQLQKLRYQGWGRLSGKLLADRGGKDQVHIVNSDGERIIDELWNTNHNFMEIIADKVFKQDIDDFNGEHLEKTDINKVIDDLYTSPQNKKAIRQIILVVNDIINAMGGVAPQNIMMEFAREDSNDHRLIHSRSRQLEEAY…	Bacteria; Terrabacteria group; Firmicutes; Bacilli; Lactobacillales; Lactobacillaceae; Lactobacillus; Lactobacillus fructivorans
C1	11	WP_056975711.1	KYMLVSQETYTNSGAMFKETIYPVNPKQKLIQKKNDKPVDIYGGYSNNYDAYLSIVRLEDKKGIKFRVVGIPMRNKAELDNLAKEDHNGYMQRLNEIVDEQINSSGKKKTFRIILPKVHFKQLVEDDSGKFMLGSAAYPYNAKQLVLSVKSIESLANKDASDRELVAVYEEILNVVNDKFTLYDARQFRNKLTSSKDKFVELNTADKVTELLDILDGLHANPVVKKLKIISGSPFGFLQRPSGIVLTENAKLIYQSPTGIFERVVYLRDL	WP_056975711.1	MSEKEYHLGLDIGTNSIGYAVMDCNYHLMRAKGKTLIGTSLFREGNTAAERRGYRTTQRRLKRRKRRLKLLEAFFDPYIFEVDENFLARLHEADISPKDENKRFWGSLLFPNEKDANFYRKYPTIYHLRKALMEEDRKFDVRAIFLAIHHIMKYRGNFLSPLSVDSFKQEGLELKEQLDRQLKRVAELYNELNTDVKINVSDVETIQDIIIDKNKSRRDKAGALKKLLAVSSDRKEINKLNASLAKELSNAILGMKAQFANLLLADDLEIDKNKKNFSLLDTNAEENVSGLLELVNEKQAELFDAIKTIHDQIILNEIVPDGKSISQSMVDKYEAHREQLQVLKALYEKMDAKQIKAIKKAYSLYIDGKDPKAKKVDKRAHQNRADFYKEVKKVLVELD…	Bacteria; Terrabacteria group; Firmicutes; Bacilli; Lactobacillales; Lactobacillaceae; Lactobacillus; Lactobacillus agilis
C1	11	WP_153384689.1	HQYNITRKTEIKTGQFYKETIYSPKSKYKNLIPQKKNLNPKIYGGFTEEKTSYIAIVNIDNKKTKSISIPIRLMKSLSKKENLQNWLEKNIKHKESIKIIRDKVPIGQLTYSNKNGYLELKSGEEIINGRQLFISPEHSALLKLLETEDTDFDLILAFYNKNILTDIFKELTIKMKKLYPYYTKEYEFLNDNIDNFVQSSTSEKVDTLQQLLKFLSVNSTKIYLSFNGIKKKEFGRKRRNNGLELGNTDLIYQSVTGLYETRFHID	WP_153384689.1	MEDIMTKREEPYNIGIDIGTNSVGWAATSEVYDLINQKKKNLWGARLFKNASTAKKTRIYRSTRRRYKRKKNHINWLNEVFSEQLATIDPSFLLRLQNSWVSKKDSDRKRDKYNLFIDKSYTDKDYYKEYPTIFHLRKELILNKKKFDIRLVYLALHNILKYRGNFTYEHQKFSISNLNNDLTKELFEFNQQLINYDISFPDNCDWTHITNILISHGKVSDKSNNILNNLNLDKNSKKRLNEVLTLVLGNTAHLNSIFKTSLTKDDEKFSFKGKDVESQLDSLESLLDDEQLTLLDSANRIYSSITLNEILSGESYLSMAKVKQYEKHHIDLCKLRDMWHTTKDKDAVMDSRKAYYSYIREPNYDIKKFYSSIKDFLKIAEPLNLAKEAEKKIDEGTYL…	Bacteria; Terrabacteria group; Firmicutes; Bacilli; Lactobacillales; Lactobacillaceae; Lactobacillus; Lactobacillus halodurans
C1	11	WP_137610201.1	KQYNITKKTEIKTGEFYNQTLYSPHDTKVKKLIPQKNNLDPNIYGGYSGEKPSYLVAIRIDDKKTKMVSIPIRLAEMIDEGKLSLNNFLEENIKHKKTIEILKTRIPIGQLTHSSQTGYLTLQSDSEIANAQQLVLPYKDVALLTLLHSPETEYDQILSFYNDNILLQMFNTIIDKMDHFYPYYKTERKYLVSITDDFTSATTIEKVNIIKQLLIMLHANSSNASLKFGKVKKIRLGRKSSGLQMNNTDLIYQSVTGLYQTKFHIE	WP_137610201.1	MNKKESEYYIGLDIGTNSVGWAVTDSKYNLLNIKKKNLWGVRLFESAESAADRRISRSTRRRYRRRRNRINWLNEIFADELSKVDPSFLTRLNSSWISKKDSSRTRDKYNLFMDDDYTDKNYHDEYHTIYHLRRDLMFDDKQFDIRLVYLALHNIIKYRGNFTYEHRKFNISEMNSNLTKALENFNQELLDFEDAFPENTDYSTISKLLLTSNNVSTKIDEIISKLELDKDTKKYLKEVLRLILGNSANLNIIFHTSLDKDDEKLSFSAKDIELKLNNLDSLLSDQQIHFISSANELYSSITLNDILNNKTYLSLAKIKQYDDHCSDLKELKEMWYQTTNPSLIKQARQAYKEYIHGSYNSEDFYKAISPFLKIAIPEEYAKKALKKIGGNTYLPKQRT…	Bacteria; Terrabacteria group; Firmicutes; Bacilli; Lactobacillales; Lactobacillaceae; Lactobacillus; unclassified Lactobacillus; Lactobacillus sp. 395-6.2
C1	11	AKP02966.1	HQCNVTRKTEIKTGQFYDQTIYSPKNPKYKKLIAQKKDMDPNIYGGFSGDNKSSITIVKIDNNKIKPVAIPIRLINDLKDKKTLQNWLEENVKHKKSIQIIKNNVPIGQIIYSKKVGLLSLNSDREIANRQQLILPPEHSALLRILQIPDEDPDQILAFYDKNILVEILQELITKMKKFYPFYKNEQEFLASNIENFNQATTSEKINSLEELITLLHANSTSAHLIFNNIEKKAFGRKTHGLTLNDTDFIYQSVTGLYETRIHIE	AKP02966.1	MTKKEQPYNIGLDIGTGSVGWAVTNDNYDLLNIKKKNLWGVRLFEGAQTAKETRLNRSTRRRYRRRKNRINWLNEIFSEELANTDPSFLIRLQNSWVSKKDPDRKRDKYNLFIDNPYTDKEYYREFPTIFHLRKELIINKNKADIRLVYLALHNILKYRGNFTYEHQKFNISTLNSNLSKELIELNQQLIKYDISFPDNCDWNHISDILIGRGNATQKSSNILNNFTLDKETKKLLKEVINLILGNVAHLNTIFKTSLTKDEEKLSFSGKDIESKLDDLDSILDDDQFTVLDTANRIYSTITLNEILNGESYFSMAKVNQYENHAIDLCKLRDMWHTTKNEKAVGLSRQAYDDYINKPKYGTKELYTSLKKFLKVALPTNLAKEAEEKISKGTYLVKPR…	Bacteria; Terrabacteria group; Firmicutes; Bacilli; Lactobacillales; Lactobacillaceae; Lactobacillus; Lactobacillus farciminis
C1	11	WP_056938077.1	HQFNVVRQTIEQHGKLFNDTIQPHSDRYKLIPLKTNRDPAIYGGYNNDNNAYSVVLDVDGKKKINGIPIRIANQLKSDELDLSSWLENNIKHKKPMTILIDKVPKYQRIINEETGDLLITSANEVINNVQLFLPSMYTALISLLDSTKTEMYSKLLSNYEANILIDIYDYLLTKLKNNYPLYRKEWAKLAEHRDDFIESDLVTQASTLQQLIKFMHADPSNVNLKFGNFKGNRFGRKNGNIKLSKTDFIYESPTGLFKSIKHID	WP_056938077.1	MTKREEPYNVGLDIGSSSVGWAVVDNNYHLLNIKKNNLWGARLFKEAETAQVTRGHRSMRRRYRRRRNRLNWLDELFADELAKIDPSFLLRMKNSWVSKKESTRKRDPYNLFIDEKYNDVDYFNQYPTIFHLRKELITEDKKVDIRLIYLAIHNIIKYRGNFTLENQNFDISQLSSNFSQQISDFFALFSDFGVIMPEDFDPDKISDILLNPNLSPSGKVSEAIATISPKTNVKAKIKIILLLLVGNNGDLKKLFDLETTEKIAVKLSSRHIDSELPIILSELNEQQENIITIANSIFGSIILKDFLGDETSISAAKVISFEDHKQDLQKLKTMWRETSNKEAVKAGKKAYEDYIGHEDSETFYKKIKKFLEKAQPVDLANKALAEIELENYLPKQRNR…	Bacteria; Terrabacteria group; Firmicutes; Bacilli; Lactobacillales; Lactobacillaceae; Lactobacillus; Lactobacillus versmoldensis
C1	11	WP_153383958.1	KQYHVVRQTYTRHGALFNQTLWNPQKSDKLIPLKKDLDPSIYGGYNNDVTAYTVLLDIDGKKKLANIPVRIANEIENKQLVLEEWIKSTVKYKKTLSILMERVPVNQHIYSEAKGHLLLSSATEINNNTQLFLDSKYTSLMTILEHNSESKYSVIISKWSENILEEMYELLIKKMEIFYPFYKGERTKLFSSKEKFLELSVEDKVNNLQKLLLFMHANPANPPIQFGAIKSPAFGRKMSGTELSNVDFIYESPTGLFQNKITIE	WP_153383958.1	MSKRDIDYNIGLDIGTTSVGWAVTDNNYNLLNIKKKNLWGVRLFKEAETAADTRLQRSMRRRYRRRRNRLNWLDEIFAPKLNNIDESFLLRMKNSWVSKKDTTRSRDPYNLFIDETYTDIDYFKEFPTIFHLRKKLIESNEKRDIRLVYLAIHNILKYRGNFTFENQKFDVSKMGEDFAVTLKDFIDSLSEYGIEVSKDIDYTSLGDALLQGNRTRSKKVDDALTIIGPSKEQKQAIKNMLSLLVGNIGNLVKLFDLETSEKVTLSLSSKSIEDDLTKVDDFIDEDQKIILDSANIIYSSIVLKGFLGESKYLSQAKVQSYIDHKDDLKKLKDMWMATDDSKLVKKSRQQYDQYVNAKYDEFYKDIAKFLKKAQPKELANEALEKIELNTYLPKQRSRD…	Bacteria; Terrabacteria group; Firmicutes; Bacilli; Lactobacillales; Lactobacillaceae; Lactobacillus; Lactobacillus salsicarnum
C1	11	WP_153455146.1	KQYHVVRQTYTRHGALFNQTLWNPQKSDKLIPLKKDLDPSIYGGYNNDVTAYTVLLDIDGKKKLANIPVRIANEIENKQLVLEEWIKSTVKYKKTLSILMERVPVNQHIYSEAKGHLLLSSATETNNHTQLFLDSKYTSLMTILEHNSESKYSEIISKWSENTLEEMYELLIKKMEMFYPFYKGELAKLKNNFDEFKVTGHIDQINTLQTLLIFLHANPANPKIKIGKFGSAAFGRKNGGTELSNVDFIYESPTGLFQNKITIK	WP_153455146.1	MSKRDIDYNIGLDIGTTSVGWAVTDNNYNLLNIKKKNLWGVRLFKEAETAADTRLQRSMRRRYRRRRNRLNWLDEIFAPELNNIDESFLLRMKNSWVSKKDTARSRDPYNLFIDETYTDIDYFKEFPTIFHLRKKLIESNEKRDIRLVYLAIHNILKYRGNFTFENQKFDVSKMGEDFAVTLKDFIDSLSEYGIEVSEDIDYTSLGDALLQGNRTRSKKVDDALTIIGPSKEQKQAIKNMLSLLVGNIGNLVKLFDLETSEKVTLSLSSKSIEDDLTKVDDFIDEDQKIILDSANIIYSSIVLKGFLGESKYLSQAKVQSYIDHKDDLKKLKDIWMATDDSKLVKKSRQQYDQYVNAKYDEFYKDIAKFLKKAQPKELANEALEKIELNTYLPKQRSRD…	Bacteria; Terrabacteria group; Firmicutes; Bacilli; Lactobacillales; Lactobacillaceae; Lactobacillus; Lactobacillus salsicarnum
C1	11	WP_125704447.1	KQYHVVRQTYTKHGVLFNQTIWNPKKSDKLIPLKKDLDPSIYGGYNNDVTAYSVLLDIDGKKKLANIPVRIANQINDKQVNLEEWIKSNVKYKKTLSIIMERVPVNQHIYSESKGHLLLPSATELINNTQLYLDGKTVALLTILEKNSPDKFEDIMSNYPQNTLSDIFSTLIKKMEKFYPFYQGEREKLVDNFDSFKDLNLADQVNILQQILIVLKANASNGNITLGSFSNKRFGRKPNGNELSNVDFIYESPTGLFTTKKHID	WP_125704447.1	MTKRENDYNIGLDIGTTSVGWAVTDNNYNLLNIKKQNLWGVRLFKQAETAADTRLQRSMRRRYRRRRNRLNWLDEIFAPELKKTDSSFLLRMKNSWVSKKDKTRSRDPFNLFIDPSFNDIDYFNQYPTIFHLRKELIENPEKKDIRLVYLAIHNILKYRGNFTFENQKFDVSKMDEDFAITLKQFVESLSDFGIEVAEGTDYKALGEKLLQNNRTPSKKVDDALLIINPSKEQKQPVKNMLSLLVGNTGNLVKLFDLETSEKVTINLSSKSIEDSFTDIDEFIDDNQKIILESANIIYSSIVLKGFLGNSKYLSQAKVQSYLDHKDDLKKLKDMWMATDDPKLVKKSRQQYDQYVNAKYDDFYKDITKFLKKAQPEELANEALEKIELHTYLPKQRSRD…	Bacteria; Terrabacteria group; Firmicutes; Bacilli; Lactobacillales; Lactobacillaceae; Lactobacillus; unclassified Lactobacillus; Lactobacillus sp. 256-3
C1	11	WP_153494263.1	KQYHVVRQTYTKHGVLFNQTIWNPKKSDKLIPLKKDLDPSIYGGYNNDVTAYSVLLDIDGKKKLANIPVRIANQINDKQVNLEEWIKSNVKYKKTLSIIMERVPVNQHIYSESKGHLLLPSATELINNTQLYLDGKTVALLTILEKNSPDKFEDIMSNYPQNTLSDIFSTLIKKMEKFYPFYQGEREKLVDNFDSFKDLNLADQVNILQQILIVLKANASNGNITLGSFSNKRFGRKPNGTELSNVDFIYESPTGLFTTKKHID	WP_153494263.1	MTKRENDYNIGLDIGTTSVGWAVTDNNYNLLNIKKQNLWGVRLFKQAETAADTRLQRSMRRRYRRRRNRLNWLDEIFAPELKKTDSSFLLRMKNSWVSKKDKTRSRDPFNLFIDPSFNDIDYFNQYPTIFHLRKELIENPEKKDIRLVYLAIHNILKYRGNFTFENQKFDVSKMDEDFAITLKQFVESLSDFGIEVAEGTDYKALGEKLLQNNRTPSKKVDDALLIINPSKEQKQPVKNMLSLLVGNTGNLVKLFDLETSEKVTINLSSKSIEDSFTDIDEFIDDNQKIILESANIIYSSIVLKGFLGNSKYLSQAKVQSYLDHKDDLKKLKDMWMATDDPKLVKKSRQQYDQYVNAKYDDFYKDITKFLKKAQPEELANEALEKIELHTYLPKQRSRD…	Bacteria; Terrabacteria group; Firmicutes; Bacilli; Lactobacillales; Lactobacillaceae; Lactobacillus; Lactobacillus salsicarnum
C1	11	MGYP000093292838__MGYP000084449170	RKMLITQKVGDSFGALYNETRYGTSAKEGVNGIPFDKHKQDTALYGGFSSAKTVYVVLIEAKKKTRLVNITMQEYAELGDHPSDDALRAALAKKKPEYGKARILLRHIPPMQLIRYGGALVTVKSATELNNAQQLWLPYKEYCLFDDVISFAIDVDEARLCQMLDVILDAIQKYYPKQRFDETGLSAFHNAFNEVSAEDKKRIVGEMVGMLHADAKNANLKALGMSGRWGRMSNQSGYTFADSDEFIFQSPSGLFEKRISVGEL	MGYP000093292838	MSRKNIVEDYAISLDIGNASVGWVAFAPNYRLVRAKGHELIGARLFEPASTAEERRMARTTRRRYSRRRWRLRMLDSMFDQALSEVDPSFLMRRKYSWVHPEDKNNEAHWFGGVLFDSNEQDKRFYEKYPTIYHLRKSLMEDDERHDIREVYLAIHHMMKYRGNFLTEGELAPSSVFDVEDFLKLLTEILQYADEGETDEDLELQADANGLTEALCTTKGSRSIRAKNAISILKEGAALSKRQEAIISAVFAGLEGNKLDLTKVFPNKEYTPEDKKTLALYFNKADYDEKRVAIGDSGLLEDNECDFLDCIQRQYSAIALKQLLGDSTSISESMCARYEQHQRNWDLIKRYCREESNAENINKNYGALVGWEIVGGQRRSIRGAKDYENKRKAANKFFE…
C1	11	MGYP000897285698	RKMLITQKVGDNFGRLYDETRYGSRDAKGINGIPFDRNRSDTSLYGGFSGASVVYSVLIELKKKVRLVNVTLQEYATLGDKPSDNALRSILGTKKAEYAKARILLRHVSQKQLIHYGGALMTIMSASELNNAQQLWLEPDIYQLFDDLEKSVIEPANFEWGRLLDPVMKAVQAYYPWHRFDDDGLAEFRATFDTLADVDKKDILVGMVAALHADSKTANLTKLGMTGSWRRMNNKAGYSFADEDEFIFQSPSGLFEKRITVAEL	MGYP000897285698	MSRKNAVDDYAISLDIGNASVGWSAFTPNYHLVRAKGHELIGARLFEPAQTAENRRMARTTRRRLSRRRWRLHMLDALFDAHLAEVDPSFLVRRKYSWVHPADENNADYWYGGILFDSKNQDKRFYEDYPTIYHLRRALMEDDVQHDIREVYLAIHHILKYRGNFLTEGQLNSSNVFNPDEFLGLMGEIIFYTTGELDDSWKDDIDEESLTDALCAARGSRKARAEKALAVIQNGYVLSKVQSDIFKAVFAGLEGNKLDLAKAFVKDEISSDDKKILGVYFNKADYEDTRSRIIDSGLLDDSECDFLDKLQVQYSAITLKKLLGNAASISDSMCMSFEQHQKNWGIIKKEFRTDSNATEINKHYGELVGWKMDGKQRRSIRGTSAYEDVRKKANAYFRK…
C1	11	MGYP000248338065__MGYP000088788172	RKMLVTQKVGDDFGALYDETRYAATDPKGIKGIPFDGAKQDTSLYGGFSSAKPAYAVLIESKGKTRLVNVTMQEYSLLGDRPSDDELRKVLAKKKSEYAKANILLRHVPKMQLIRYGGGLMVIKSAGELNNAQQLWLPYEEYCYFDDLSQGKGSLEKDDLKKLLDSILGSVQCLYPWHRFTEEELADLHVAFDKLPEDEKKNVITGIVSALHADAKTANLSIVGMTGSWRRMNNKSGYTFSDEDEFIFQSPSGLFEKRVTVGEL	MGYP000248338065	MIETSDLSETDKNRLIHDIEEDKLFPIQRDSDNGVIPHQLHQNELKQIIKKQGKYYPFLLDAFEKDGKQINKIEGLLAFRVPYFVGPLVVPEDLQKSDNSENHWMVRKKKGEITPWNFDEMVDKDASGRKFIERLVGTDSYLLGEPTLPKNSLLYQEYEVLNELNNVRLSVRTGNHWNDKRRMRLGREEKTLLCQRLFMKGQTVTKRTAENLLRKEYGRTYELSGLSDESKFTSSLSTYGKMCRIFGEKYVNEHRDLMEKIVELQTVFEDKETLLHQLRQLEGISEADCALLVNTHYTGWGRLSRKLLTTKAGECKISDDFAPRKHSIIEIMRAEDRNLMEIITDKQLGFSDWIEQENLGAENGSSLMEVVDDLRVSPKVKRGIIQSIRLIDDISKAVG…
C1	11	MGYP000024412742	RKMLVTQKVGDDFGALYDETRYAASDPKGIKGIPFDGFKRDTSLYGGFSSAKPAYAVLIESKGKTRLVNVTMQEYSLLGDRPSDDDLRKILAKKKSEYAKANILLRHVPKMQLIRYGGGLMVIKSAGELNNAQQLWLPYEEYCYFDELSQTAVIPEKDDLKRLLDTVLDTVQRLYPWHRFTEEELADLHIAFDKLPEGEKKNVITGIVSALHADAKTANLSVVGMTGSWRRMNNKSGYTFSDEDEFIFQSTSGLFEKRVTVGEL	MGYP000024412742	MSRKNTVEDYAISLDIGNASVGWSAFTPNYRLVRAKGRELIGVRLFEPADTAESRRMARTARRRYSRRRWRLRLLDALFDQALSEVDPSFLARRKYSWVHPDDESNADRWYGGVLFDSNEQDKRFYEKYPTIYHLRKALMEDDAQHDIREIYLAVHHMVKYRGNFLVEGALESSNAFKENELLELLEKIICYEMLEGERGGDIEQDDENKLVAPADGQLADALCATRGSRSMRVDNALEALGTVNDLSREHKALVKAVFAGLEGNKLDLAKIFVSKEFSSEDKKMLGVYFNKADYEEKRVQIVDSGLLDDAECELLDCMQEQYNAIALKQLLGKSTSVSDSKCASYDAHRVNWDLIKSQLRADENKEEINENYGILVGWKMDSGRRRNVRGGTAYENMR…
C1	11	MGYP000225923878__MGYP000863297580	RKMLVTQKVGDSFGALYDTTRYGALSKKKMRIPFNKEMRDTDLYGGFSSEKTVYAVLIESKKKTRLVNIAMREYAKLGDHPSDDALRMILVEKKPEYGKARILLRHVPPMQLIRYGGALITIKSAAELNNAQQLWLPYGEYCLFDDVMNSADSVSEEQLCGLFDAIVESIQNYYPKHRFDETELAAFYAAFNRVSLEEKKDVIKEVVGALHADAKTANLKNLKMPESWGRMNNKSGYSFADSDEFIFQSPSGLFEQRISVGEL	MGYP000225923878	MRQYLGFSHRTVISTTITMLRTRCASVLRVSSRLIEASSLIGLVSDGAVNSYNLYLQDYLRGYREKVNAGERRRNKAFGFIVGSMNSRNPDKRINPKTGEIVWREEDKAYLRKVMNYRKMLVTQKVGDSFGALYDTTRYGALSKKKMRIPFNKEMRDTDLYGGFSSEKTVYAVLIESKKKTRLVNIAMREYAKLGDHPSDDALRMILVEKKPEYGKARILLRHVPPMQLIRYGGALITIKSAAELNNAQQLWLPYGEYCLFDDVMNSADSVSEEQLCGLFDAIVESIQNYYPKHRFDETELAAFY
C1	11	WP_022791454.1__KRN32399.1	KTMLMTRKPVGPEGALYKETLIAADPKKRLVGASKERQDPTIYGGYTKESSAYMSLVRAGGKNQLVKIPVRIANEIHSGQRKLDDYVQAKVKKFERILLPKISLGQLVEDEGQRFYLATNEMKHNAKQLWLDQKVVTTYKRLTAESPVEDFLTVFDALTSSATIHHFKFYQRDLELLRDNRAGFQDLAKATQLKVLKDVLYELHDNAGWRDPIKQYFKEIGLKVRMWTKLQKEGGIKLTDQAELIYQSPSGLFEKRRRVQDL	KRN32399.1	MGSVGFAGIDNQYNLVRTKGKNVIGVRLFDEADSAAERRGHRTNRRRLQRRRWRLRLLDDIFAKPLQAVDPNFLARLKYSYVNKKDQGQQDHYYGGYVFGSTAADQAYHQAYPTIYHLRKRLMEDDQKHDLREVYLAIHHIVKYRGNFLNPQSSLDIDQQFDVTDFAQALARFADHQALSWALEAPIRFLEAELATGLSNSARVDAAIEAFSFDTKVDRAAIKEMLKGLSGNQIDFTKLFVNVDSADWDQEERKQWKMKLSEEDFDEQALPILERLSQDETEFFLAIKRAYDGIALMRFLGDEQSLSSAMIKAYEDHRRDLTFLKTQVRTPQNRQALSEGYTNYLSVDDKKHKRGAKELAQLIEASDASEQDKATMLDRIANDQFAPKQRTKANGLIPY…	Bacteria; Terrabacteria group; Firmicutes; Bacilli; Lactobacillales; Leuconostocaceae; Weissella; Weissella halotolerans; Weissella halotolerans DSM 20190
C1	11	WP_054646658.1__WP_103473459.1	KKMLVTKELETNHGNLFKQTLYPSHGKMKNLINPKENRSSDIYGGYSSETGAYVSLIKVFKKNKIENKIIKIPLLYIDKLNRQANAKQFIRNFIIKDDSNKFDILSEKIFLNQLVIDGDELFTISGSGDRQNAQQLILSDKSLKILSKNINVISKNDLIIIFNEIIDDICKYMKMYEVENSDETKAKFEEINDKDRMLKIINDLLLGLHANASRSNLSSIGLSPSFGRFFSGNAGIKLSENAKFIYQSPTGLFSRKVKISDL	WP_103473459.1	MTQKVIPYNIGLDIGTNSVGWAVTDNENKLLHIKGHNGIGVRLFKEGQSAAERCGFRTTRRRLSRRKWRLRLLNEIFADKIAKVDPSFFARLKQSNVSPKDPNKTMFGNILFDNGNLNDKSFHDEYKTIYHLRQSIIDHPEKKFDIRLIYLAMHHIIKYRGHFLNQANVQDFKGGKIDLEESFKDLNSIFENQGRDLRLVTEDANKYVKELSDNSKTRNDRQKELSKVLYIPIDKNSDKNNKKVTTEIIKAILGMKAKFDVIFGIDAENAKEWILTFNSDDFDDKIEGLSAQMTDEAGEILLILKELYFALNLSDILNNSVTDKNAKTLSEAMINRYDDHKEQLTMLKQVIDNSDKKHAKALKAAYSAYIDGENNKKISFEDLRKRIQKNLDNSETSKK…	Bacteria; Terrabacteria group; Firmicutes; Bacilli; Lactobacillales; Lactobacillaceae; Lactobacillus; Lactobacillus lindneri
C1	11	MGYP000893641077	RKMLVTQKVGDSFGALYNETRYGAAVKEGHDGIAFDKNKADTSLYGGFSSAKVVYSILVELKGKVRLVNITMQEYSMLGDYPSDEALKKVLVAKKPEYAKAKILLRHIPSMQLIHYKGACMTIKSATELNNARQLWLDCDVYNALDDYLKCGTSKSSIDIMQIWDALFDAVNKHYPLHRVEESTLAKARTKFEKLDLDKQLDVLGMIVVALHADPGRANLSLVGLPSEWKRVRSVSFSDDDEFVFQSPSGLFETKITIAEL	MGYP000893641077	MSRKKIVPNYAISLDIGNASVGWAAFTPDYRLMRAKGRELIGVRLFEPAQTAEARRMARTTRRRYSRRRWRLHMLDAIFDAPLAEVDPSFLARRKYSWVHPADENNADYWYGGVLFDSKNQDKRFYKQYPTIYHLRKTLMEDDKQHDIREVYFAVHHLLKYRGNFLVEGDLDSSSVFDSKNLLNLIGEIILCVFDEQLDGSWTAGIDKKRLADTLCTTKGSRSMRVENALAVICESCELPKEQINVIKAIFAGLEGNKLDLAKIFPSEERTSDEKKALGIYFNKSDYEEVRAQVVDSGLLDEQCELLDKMQKQYSAIALKQLLGNAKSVSESMCASYTRHQRNWDLIKKELRTEDNADEINKHYGELVGWTMVDGRRRSIRGTSTYEKTRQNANKYFSK…
C1	11	MGYP000419315688__MGYP000732029848__MGYP000416621896	RKMLVTQKVGDSFGALYNETRYGAAVKEGHDGIAFDKNKADTSLYGGFSSAKVVYSILVELKGKVRLVNITMQEYSMLGDCPSDEALKKVLVAKKPEYAKAKILLRHIPSMQLIHYKGACMTIKSATELNNARQLWLDCDVYNALDDYLKCGTSKSSIDIMQIWDALFDAVNKHYPLHRVEESTLAKARTKFEKLDLDKQLDVLGMIVVALHADPGRANLSLVGLPSEWKRVRSVSFSDDDEFVFQSPSGLFETKITIAEL	MGYP000419315688	MHQVVVGLVVQGQNSVIVGNDSVSLQGQLSSLGRIVLSLDLINQSVIIGVGIEQVVGRIAGLAQGQEAHGVHVVSAPAHGSNLIVAFLNVVIEDAPLVGGNFNIDVQVVLQHFSHSFNDLLDGVVVVVAQGQSGEAFAVGVASLCQGSLGALNVSGSGQAKAFAAFGDILAINRVAGGQEAVSGLCIDLHNVVDDGLTVDGQADCLTDQNVVHRLGRAVEVIVNSAVAGAGLHTGILGLQAGKVRGRNAGNAVNLTGLVSGQSSCLIQNVAEGDFLQGDILSIPVVLVLFQNDVFVHAHAGDLEGAVADIGICFGGPLVTVGFNGGFLNRGEGPHAQDALCLGVAGQFAVNRGFFDNGAVSDGAANAYNIYLQDYLRGYREKLKAGDRKHGKAFGFIVG…
C1	11	MGYP000664233615	RKMLVTQKVGDSFGALYNETRYGAAVKEGHDGIAFDKNKADTSLYGGFSSAKVVYSILVELKGKVRLVNITMQEYSMLGDCPSDEALKKVLVAKKPEYAKAKILLRHIPSMQLIRYKGACMTIKSATELNNARQLWLDCDVYNALDDYLKCGTSKSSIDIMQIWDALFDAVNKHYPLHRVEESTLAKARTKFEKLDLDKQLDVLGMIVVALHADPGRANLSLVGLPSEWKRVRSVSFSDDDEFVFQSPSGLFETKITIAEL	MGYP000664233615	MSRKKIVPNYAISLDIGNASVGWAAFTPDYRLMRAKGRELIGVRLFEPAQTAEARRMARTTRRRYSRRRWRLHMLDAIFDAPLAEVDPSFLARRKYSWVHPADENNADYWYGGVLFDSKNQDKRFYKQYPTIYHLRKTLMEDDKQHDIREVYFAVHHLLKYRGNFLVEGDLDSSSVFDSKNLLNLIGEIILCVFDEQLDGSWTAGIDKKRLADTLCTTKGSRSMRVENALAVIRESCELPKEQINVIKAIFAGLEGNKLDLAKIFPSEEHTSDEKKALGIYFNKSDYEEARAQVVDSGLLDDEQCELLDKMQKQYSAIALKQLLGNAKSVSESMCASYTRHQRNWDLIKKELRTEDNADEINKHYGELVGWTMVDGRRRSIRGTSTYEKTRQNANKYFS…
C1	11	MGYP000193028393	RKMLVTQKVGDNFGPLYNETRYGAGVKEGRDGIAFGKNKADTSLYGGFSSAKVVYSVLIELKKKVQLVNITMQEYAILGDRPSDDALRNVLVAKKKEYSKARFLLRHIPQMQLIRYNNAYMVIKSATELNNARQLWIDHRVYDALDDYLKKGVSRNGVDTVTVWDMLFKAVEKGYPLHVIERNVLDDARVKFMELSLAEQIDVLGLIVIALHADPRRANLRIVGLPSEWKRIRSVSFSDNDEFIFQSPSGLFEKRVTVAEL	MGYP000193028393	MGRKVAAEDYAISLDIGNGSVGWAAFTPDYRLVRAKGHELIGARLFEPAQTAEARRMARTTRRRISRRRWRLRLLDALFDAALSEIDPSFLMRRKYSWVHPNDTNNAERWYGGILFDSKDQDKRFYEKYPTIYHLRRALMEDNEQHDIREVYVAVHHILKYRGNFLIEGELDSSDVFVTKKLLNLVKNIINQTSENELEESWALNVDEVKFADALCTTRGSRKMRADNALALIQNACDLTKEQIALVKAILSGLEGNKLDLNKIFPLEGRSSEDQKALSVYFNKADYEETRAKISDSGLLGDDECAFLDELQEQYSAVALKQLLGDSTSISESMCESYDHHRKNWELIKKELRTEDNAEEINRHYGAIVGWEIVDGQRKSIRSSNEDKRKKANKYFADL…
C1	11	MGYP000520859495	RKMLVTQKVGDSFGALYNETRYGAAVKEGHDGIAFDKNKADTSLYGGFSSAKVVYSILVELKGKVRLVNITMQEYSMLGDCPSDEALKKVLVAKKPEYAKAKILLRHIPSMQLIRYKGACMTIKSATELNNARQLWLDCDVYNALDDYLKCGTSKSSIDIMQIWDALFDAVNKHYPLHRVEESTLAKARTKFEKLDLDKQLDVLGMIVVALHADPGRANLSLVGLPSEWKRVRSVSFSDDDEFVFQSPSGLFETKLLLQN	MGYP000520859495	MDLKHAIDEDRLFPVQRDSDNGVIPYQLHRNELRRILEKQGKYYPFLLDTFEKNGEQVNKIEGLLTFRVPYFVGPLVEREGMQPSDNGENHWMKRKKSGEITPWNFDKMVDKDESGRRFIERLVDTDSYLLGEATLPKNSMLYQEYEVLNELNNVRLSVRSGNRWENRRRQRLGREEKTLLIRNLFMKGGVVTKKAAENLLRKEYGRTYELSGLASESKFMSSMSSYGKLCRIFGAERVNKDSELMEQIIELQTVFEDKETLLHQLRMLDGLSDSDCELLARTHYTGWGKLSRKLLTTKVGECKIGDDFAPQKHSIIEIMRFEDRNFMEIITDKNYGFPEWIDEQNLGADKKQSLESMVDELHVSPKVKRGIIQSVRLIDDISKAVGKKPSRIFLELAG…
C1	11	WP_103434628.1	KKMLVTKKLETNHGALFKQTLYPSPAHDIKKRQLIKPKDNRPTDIYGGYTHEERKYMSLVKVIGKKDNEYRMANVPLLKINKNNDIKEILKSQFSNKKFEIVLPKVLKNQLFSENGALFVIGSKGYKYNANQLVLSDLDMKLLNDLSNNKSIDEVTINQLFKNIVDSTNKYMPLYEIKNLNEVVEKFNNLEFNDKKKTITDFLLATHANPTMSNLKNIGLPSYFGRFTSGNAGIKLSENANVIYQSPTGLFSRKVKISDF	WP_103434628.1	MLMNKQPYNIGLDIGTSSVGWSATELDNRLLHIKGHNGIGVRLFKEGESAADRRGFRTTRRRLARRKWRLRLLNEIFATEIAKVDPSFFARLKQSNVSPKDPNKTMFENILFDDENLDDQKFHHDYKTIYHLRQAIINHPEQKFDIRLIYLAMHHIIKYRGHFLNQANVQDFKGGKIDLEKSFKALNDIFENQGRDLRLVTDKANQYVKVLSDNAKTRSDRKKELSKLLYVPIDKDTDKNSKKVTGEILKAILGNKAKFDVIFGIEVENPKEWVLTFNSDDFDDKIEGLSSQMTDEDSEILLILKELYFALNLSDILNNSVTDKNAKTLSEAMINRYDDHKNQLAMLKKVIDSSDKKHAKELKEAYSAYIDGENNKKISFEDLKKRIQKNLVDSELSQK…	Bacteria; Terrabacteria group; Firmicutes; Bacilli; Lactobacillales; Lactobacillaceae; Lactobacillus; Lactobacillus sanfranciscensis
C1	11	MGYP000401009913	RKMLITQKVGDEFGPLYRETRYGASVKEGRDGIPFDKKRVSTALYGGFSSAKVMYSILIELKKKTRLVNITMQDYALLGDQPSDEELRRILKKEGREYEKSRILLRHVSPMQLIRYSGALMVVKSATELNNAQQLWLSRSHYDALDNYLNGRRCELASDELLRIIFSAVQKHYPCHAMTDEQILFACEKIKELKSEEQLNLIKQIVAALHADPRRADLSILGLPSEWKRFRNLSFNDEDEFIFQSPSGLFEKRITVAEL	MGYP000401009913	MSRKNAVDDYAISLDIGNASVGWSAFTPNYHLVRAKGHELIGARLFEPAQTAENRRMARTTRRRLSRRRWRLHMLDALFDAHLAEVDPSFLVRRKYSWVHPADENNADHWYGGILFDSKNQDKRFYEDYPTIYHLRRALMEDDVQHDIREVYLAIHHILKYRGNFLTEGQLNSSNVFNPDEFLGLMGEIIFYTTGELDDSWKDDIDEESLTDALCAARGSRKARAEKALAVIQNGYVLSKVQSDIFKAVFAGLEGNKLDLAKAFVKDEISSDDKKILGVYFNKADYEDTRSRIIDSGLLDDSECDFLDKLQVQYSAITLKKLLGNAASISDSMCMSFEQHQKNWGIIKKEFRTDSNATEINKHYGELVGWKMDGKQRRSIRGTSAYEDVRKKANAYFRK…
C1	11	WP_103423055.1__WP_139571221.1__WP_139562496.1__WP_103434279.1__WP_103473260.1	KKMLVTKKLETNHGALFKQTLYPSPAHDIKKRPQLIKPKDNRPTDIYGGYTHEERKYMSLVKVIGKKDNEYRMANVPLLKINKNNDIKEILKSQFSNKKFEIVLPKVLKNQLFSENGALFVIGSKRYKYNANQLVLSDLDMKLLNDLSNNKSIDEVTINQLFKNIVDSTNKYMPLYEIKNLNEVVEKFNNLEFNDKKKTITDFLLATHANPTMSNLKNIGLPYFGRFIRNTGIKLSENANVIYQSPTGLFSRKIKISDF	WP_103473260.1	MNKQPYNIGLDIGTSSVGWSATELDNRLLHIKGHNGIGVRLFKEGESAADRRGFRTTRRRLARRKWRLRLLNEIFATEIAKVDPSFFARLKQSNVSPKDPNKTMFGNILFDDENLDDQKFHHDYKTIYHLRQAIINHPEQKFDIRLIYLAMHHIIKYRGHFLNQANVQDFKGGKIDLEKSFKALNDIFENQGRDLRLVTDKANQYVKVLSDNAKTRSDRKKELSKLLYVPIDKDTDKNSKKVTGEILKAILGNKAKFDVIFGIEVENPKEWVLTFNSDDFDDKIEGLSSQMTDEDSEILLILKELYFALNLSDILNNSVTDKNAKTLSEAMINRYDDHKNQLAMLKKVIDSSDKKHAKELKEAYSAYIDGENNKKISFEDLKKRIQKNLVDSELSQKIN…	Bacteria; Terrabacteria group; Firmicutes; Bacilli; Lactobacillales; Lactobacillaceae; Lactobacillus; Lactobacillus sanfranciscensis
C1	11	WP_103428486.1	KKMLVTKELETNHGALFKQTLYPSPAHDIKKRQLIKPKDNRPTDIYGGYTHEERKYMSLVKVIGKKDNEYRMANVPLLKINKNNDIKEILKSQFSNKKFEIVLPKVLKNQLFSENGALFVIGSKQYKYNANQLVLSDLDMKLLNDLSNNKSIDEVTINQLFKNIVDSTNKYMPLYEIKNLNEVVEKFNNLEFNDKKKTITDFLLATHANPTMSNLKNIGLPSYFGGFIRNTGIKLSENANAIYQSPTGLFSRKVKISDF	WP_103428486.1	MNKQPYNIGLDIGTSSVGWSATELDNRLLHIKGHNGIGVRLFKEGESAADRRGFRTTRRRLARRKWRLRLLNEIFATEIAKVDPSFFARLKQSNVSPKDPNKTMFGNILFDDENLDDQKFHHDYKTIYHLRQAIINHPEQKFDIRLIYLAMHHIIKYRGHFLNQANVQDFKGGKIDLEKSFKALNDIFENQGRDLRLVTDEANQYVKVLSDNAKTRSDRKKELSKLLYVPIDKDTDKNSKKVTGEILKAILGNKAKFDVIFGIEVKNPKEWVLTFNSDDFDDKIEGLSSQMTDEDSEILLILKELYFALNLSDILNNSVTDKNAKTLSEAMINRYDDHKNQLAMLKKVIDSSDKKHAKELKEAYSAYIDGENNKKISFEDLKKRIQKNLVDSELSQKIN…	Bacteria; Terrabacteria group; Firmicutes; Bacilli; Lactobacillales; Lactobacillaceae; Lactobacillus; Lactobacillus sanfranciscensis
C1	11	WP_081460903.1	KNILTTKKTEKDRGPLNKETIFSPKSGKKLIPLNSKRSDTALYGGYSNVYSAYMTLVRANGKNLLIKIPISIANQIEVGNLKINDYIVNNPAIKKFEKILISKLPLGQLVNEDGNLIYLASNEYRHNAKQLWLSTTDADKIASISENSSDEELLEAYDILTSENVKNRFPFFKKDIDKLSQVRDEFLDSDKRIAVIQTILRGLQIDAAYQAPVKIISKKVSDWHKLQQSGGIKLSDNSEMIYQSATGIFETRVKISDL	WP_081460903.1	MYTYYFKESEMVYDVGLDIGTGSVGWVALDENGKLARAKGKNLVGVRLFDTAQTAADRRGFRTTRRRLSRRKWRLRLLDELFSAEINEIDSSFFQRLKYSYVHPKDEENKAHYYGGYLFPTEEETKKFHRSYPTIYHLRQELMAQPNKRFDIREIYLAIHHLVKYRGHFLSSQEKITIGSTYNPEDLANAIEVYADEKGLSWELNNPEQLTEIISGEAGYGLNKSMKADEALKLFEFDNNQDKVAIKTLLAGLTGNQIDFAKLFGKDISDKDEAKLWKLKLDDEALEEKSQTILSQLTDEEIELFHAVVQAYDGFVLIGLLNGADSVSAAMVQLYDQHREDRKLLKSLAQKAGLKHKRFSEIYEQLALATDEATIKNGISTARELVEESNLSKEVKEDT…	Bacteria; Terrabacteria group; Firmicutes; Bacilli; Lactobacillales; Leuconostocaceae; Fructobacillus; Fructobacillus fructosus
C1	11	WP_056958673.1	KKMLVTKELETNHGALFNQTLYPSPAHDIKKRQLIKPKDNRPTDIYGGYTHEERKYMSLVKVIGKKDNEYRMANVPLLKINKNNDIKEILKSQFSNKKFEIVLPKVLKNQLFSENGALFVIGSKGYKYNANQLVLSDLDMKLLNDLSNNKSIDEVTINQLFKNIVDSTNKYMPLYEIKNLNEVVEKFNNLEFNDKKKTITDFLLATHANPTMSNLKNIGLPYFGRFIRNTGIKLSENANVIYQSPTGLFSRKIKISDF	WP_056958673.1	MNKQPYNIGLDIGTSSVGWSATELDNRLLHIKGHNGIGVRLFKEGESAADRRGFRTTRRRLARRKWRLRLLNEIFATEIAKVDPSFFARLKQSNVSPKDPNKTMFGNILFDDENLDDQKFHHDYKTIYHLRQAIINHPEQKFDIRLIYLAMHHIIKYRGHFLNQANVQDFKGGKIDLEKSFKALNDIFENQGRDLRLVTDEANQYVKVLSDNAKTRSDRKKELSKLLYVPIDKDTDKNSKKVTGEILKAILGNKAKFDVIFGIEVENPKEWVLTFNSDDFDDKIEGLSSQMTDEDSEILLILKELYFALNLSDILNNSVTDKNAKTLSEAMINRYDDHKNQLAMLKKVIDSSDKKHAKELKEAYSAYIDGENNKKISFEDLKKRIQKNLVDSELSQKIN…	Bacteria; Terrabacteria group; Firmicutes; Bacilli; Lactobacillales; Lactobacillaceae; Lactobacillus; Lactobacillus sanfranciscensis
C1	11	TVU86901.1	KYMNISHAVYTRNNNMFKQTLFPIIERTTAKTKSLIPKKLDRPTDIYGGYSNNNDAYLALVKVDKKRGSEYRVVGIPMRAAAMLKASKNYDEDLRKVIEPMVMFDKNGKAKRGIEGFRVLVGKMPFKQAVLDGNKKFMLTGTVDTPNLKQLVLSQQNMKYILDYIEDVDCRKHKFGDKVQNPDKCLLEVFDEIIEIVDKYFELFDSRDFREKLRNSRNKFIKLEASKTADTILAILKGLQAKSTRATIKELN	TVU86901.1	NSFSTYIDYRNIFGDEIDNPNKQADFEKMIEWSTVFEDRKIFKRKLKEITWLTSEQIKQVSSKRYSGWGRLSKKLLTQITDENGVNILQRLWNEPETLTEVLANPVIKRKIVEANSSFTKAKDMKDILVEAYTSPQNKKAIRQVMRVVDDIIAAAHGKKPSQIAIEFAREDQDNPQMTKSRKAQLDQIYAKISDEFLDDAVKNELKNMKDNKPLAKDKVFLYFKQMGRDAYSGEKLSLDNLQDYDIDHIYPQSFIKDDSFDNRVLVQRAYNNGKSDNVPVLLFGNKIAAGLGITIRQMWKKWLELGLISKRKFNNLITDPEKISRNMASGFVNRQLVETSQVIKLVANILQAKLPDTEIIEVKASYNSILRKEFNLYKSREVNDYHHAIDAYLTTIVGN…	Bacteria; Terrabacteria group; Firmicutes; Bacilli; Lactobacillales; Lactobacillaceae; Lactobacillus; Lactobacillus jensenii
C1	11	MGYP000056911810__MGYP000062807154	KHLLVTHEVFEDHGALFDQTIYPAWKAQNKKLIPTKQGRDIAIYGGYSGQKTAYLAIVKVHDKVDYLKVMAVPISAVTEVNQQRQLGLAAEKAYLKKLFLPQFTKKSGIIDFEIVRPHVYLQQRIEDEVYGEVHQFALRSSTYYRNLQQLWLPLSSQQVLLKKDAKDEELTRVFDQICEQTQRYFSLYERYNSRQTLRNNRDRFIALPTTNVVDDRGKLVQVGKREVISRLMSCLLYTSPSPRDT	MGYP000056911810	MYTGEKLNIDRLSQYDIDHILPQSLIKDDSLDNRVLVHQRINREKNDSFAADLFASKMQGTWELWCSAGLVSAHKLHHLLMRPGEIDQRTTERFINRQLVETRQVIKLTTEVLSSLYDPEKTQLISVKAALSHQLRTELELPKLRELNDYHHAFDAYLAARIGTYLLKRYPKLERFFVYGQYKVAPQLDLRRFNFIHDLVSDKQDRIIAPATGEVLWDRAADIKYLKHLNGLKHLLVTHEVFEDHGALFDQTIYPAWKAQNKKLIPTKQGRDIAIYGGYSGQKTAYLAIVKVHDKVDYLKVMAVPISAVTEVN
C1	11	WP_150861282.1	MTSHYVSIIRTFKKEDPVYKVVNISTADVSLLAEKERVSEDLADMYLKELIAKKLAKGKSGKNFASEPFEIVLPRVGKDSLFKNKKYGLFLIESATELHNYQELWLPRNDQLLIKRVQTHQIEESKADYELTRMYRNIAGQVDHYFRLYKIRKFAGKLQASVDDFAGLPVYKNEITDGKVEVLMALLKKLNGAISKGKTNLTTVKLQSDFGRTLLTKGIVLEDDSSIIYQSPTGLFERSIKLADL	WP_150861282.1	MTSHYVSIIRTFKKEDPVYKVVNISTADVSLLAEKERVSEDLADMYLKELIAKKLAKGKSGKNFASEPFEIVLPRVGKDSLFKNKKYGLFLIESATELHNYQELWLPRNDQLLIKRVQTHQIEESKADYELTRMYRNIAGQVDHYFRLYKIRKFAGKLQASVDDFAGLPVYKNEITDGKVEVLMALLKKLNGAISKGKTNLTTVKLQSDFGRTLLTKGIVLEDDSSIIYQSPTGLFERSIKLADL	Bacteria; Terrabacteria group; Firmicutes; Bacilli; Lactobacillales; Lactobacillaceae; Lactobacillus; Lactobacillus rhamnosus
C1	11	MGYP000600458731	LTAKKPKYKVVSVPVRMLQRLKMAEQKGHDQYMQTLHDVLSRNFTSFKKNRKTGLKEAVVKDFDVLVPCVRYNQLVIDGDVKFTLGSAAYQHNAKQLVLSDHSLETLANNFEYVRKHPDEADERMTMLYDDILAQVNRYFTLYDKNKFREKLNAGRDKYLKLPTFSLNKKDASKAETIINMLRGLHANATAPEMKYILNTSTGFGAFQTKSGIQLSENAKLVYQSPTGLFSREVLLKDL	MGYP000600458731	MRLLLIWQSFALTAKKPKYKVVSVPVRMLQRLKMAEQKGHDQYMQTLHDVLSRNFTSFKKNRKTGLKEAVVKDFDVLVPCVRYNQLVIDGDVKFTLGSAAYQHNAKQLVLSDHSLETLANNFEYVRKHPDEADERMTMLYDDILAQVNRYFTLYDKNKFREKLNAGRDKYLKLPTFSLNKKDASKAETIINMLRGLHANATAPEMKYILNTSTGFGAFQTKSGIQLSENAKLVYQSPTGLFSREVLLKDL
C1	11	EKQ00748.1	MKVTKKTETIFKVVKIATSQVAALNKARSRSTAEELSVLTELLKPKFSKVGKNGKITDTPFEVVLPRVPREQLFYNAKYGFFMVNSDTMFHNFQEIWVSRSDQKILQQIRKAKIDYPNVDQDLDNLFHNLADQIVKYFDLYSIAGFKEKISQSQNTFNDLAVDDTDQSVGKITVINELLKGAQANGMTGSLKVLKISTPFGFTQDKSGVLTKDSSIIYQSPTGLFERSVRLTDL	EKQ00748.1	MKVTKKTETIFKVVKIATSQVAALNKARSRSTAEELSVLTELLKPKFSKVGKNGKITDTPFEVVLPRVPREQLFYNAKYGFFMVNSDTMFHNFQEIWVSRSDQKILQQIRKAKIDYPNVDQDLDNLFHNLADQIVKYFDLYSIAGFKEKISQSQNTFNDLAVDDTDQSVGKITVINELLKGAQANGMTGSLKVLKISTPFGFTQDKSGVLTKDSSIIYQSPTGLFERSVRLTDL	Bacteria; Terrabacteria group; Firmicutes; Bacilli; Lactobacillales; Lactobacillaceae; Lactobacillus; Lactobacillus casei group; Lactobacillus casei; Lactobacillus casei 21/1
C1	11	MGYP000682051717	DYLKVMAVPISAVTEVNQQRQLGLAAEKAYLKKLFLPQFTKKSGIIDFEIVRPHVYLQQRIEDEVYGEVHQFALRSSTYYRNLQQLWLPLSSQQVLLKKDAKDEELTRVFDQICEQTQRYFSLYERYNSRQTLRNNRDRFIALPTTNVVDDRGKLVQVGKREVISRLMRGLHANAERKDLKVIGIKTSFGLLQEGNGIRLGLAAKMIMESPTRLFKREARIAPE	MGYP000682051717	RQRQMCIRDRDYLKVMAVPISAVTEVNQQRQLGLAAEKAYLKKLFLPQFTKKSGIIDFEIVRPHVYLQQRIEDEVYGEVHQFALRSSTYYRNLQQLWLPLSSQQVLLKKDAKDEELTRVFDQICEQTQRYFSLYERYNSRQTLRNNRDRFIALPTTNVVDDRGKLVQVGKREVISRLMRGLHANAERKDLKVIGIKTSFGLLQEGNGIRLGLAAKMIMESPTRLFKREARIAPES
C1	11	MGYP000594568994	FGALYNETRYGAAVKEGHDGIAFDKNKADTSLYGGFSSAKVVYSILVELKGKVRLVNITMQEYSMLGDCPSDEALKKVLVAKKPEYAKAKILLRHIPSMQLIHYKGACMTIKSATELNNARQLWLDCDVYNALDDYLKCGTSKSSIDIMQIWDALFDAVNKHYPLHRVEESTLAKARTKFEKLDLDKQLVCFRDDCCSALHADPGSCKPFVGWPPQRVETC	MGYP000594568994	MGYFGALYNETRYGAAVKEGHDGIAFDKNKADTSLYGGFSSAKVVYSILVELKGKVRLVNITMQEYSMLGDCPSDEALKKVLVAKKPEYAKAKILLRHIPSMQLIHYKGACMTIKSATELNNARQLWLDCDVYNALDDYLKCGTSKSSIDIMQIWDALFDAVNKHYPLHRVEESTLAKARTKFEKLDLDKQLVCFRDDCCSALHADPGSCKPFVGWPPQRVETC
C1	11	MGYP000744913818	RKMLVTQKVGDSFGALYNETRYGAAVKEGHDDIAFDKNKADTSLYGGFSSAKVVYSILVELKGKVRLVNITMQEYSMLGDCPSDEALKKVLVAKKPEYAKAKILLRHIPPMQLIHYKGACMTIKSATELNNARQLWLDCDVYNALDDYLKCGTSKSSIDIMQIWDALFDAVNEYLLVSSHCYCRRRPIALFDDYCGSSHRYCVSRPLVVRLFHHARDVW	MGYP000744913818	MASADENKRINPKTGEIAWSEADKDYLRRVMNYRKMLVTQKVGDSFGALYNETRYGAAVKEGHDDIAFDKNKADTSLYGGFSSAKVVYSILVELKGKVRLVNITMQEYSMLGDCPSDEALKKVLVAKKPEYAKAKILLRHIPPMQLIHYKGACMTIKSATELNNARQLWLDCDVYNALDDYLKCGTSKSSIDIMQIWDALFDAVNEYLLVSSHCYCRRRPIALFDDYCGSSHRYCVSRPLVVRLFHHARDVW
C1	11	MGYP000936590465	KYMLITREVSTKNGQLSDQTVYSAKRINNVKSPIPVKKDSDPELYGFRTGNVDHHMVIVKCPKKDSYDYKVVGIPVRFIDKLRDAKRNNRYNQTLNEIVNYRLDGKKETFKVVLDNVMYGQLLKDGNEKFALGSPAYKINAKQLCISEKSIKVIADENYYDSLNNSEKNTALISAYENIISVVNKELPLYDVNKFREKLSNGLDFFKNMNNDVKK	MGYP000936590465	DRIFDEKSGELILDRKHAIETIKKIYQYKYMLITREVSTKNGQLSDQTVYSAKRINNVKSPIPVKKDSDPELYGFRTGNVDHHMVIVKCPKKDSYDYKVVGIPVRFIDKLRDAKRNNRYNQTLNEIVNYRLDGKKETFKVVLDNVMYGQLLKDGNEKFALGSPAYKINAKQLCISEKSIKVIADENYYDSLNNSEKNTALISAYENIISVVNKELPLYDVNKFREKLSNGLDFFKNMNNDVKK
C1	11	MGYP000919641017	IPLREVQNLKNAKHNGKYEEKLHDVVSAKLGGNVSDFRVIVDNVMYGQLIVDGNEKYTLGSSTYKYNAKQLIIDDSLIEILSDKRKISNLSDEEISSKLIDAYNGILNSVNLYFDLYDTNKFREKLNNGIDKFVKLPNFSNKDDTGKLEVLLKVLDGLHAGPSIIRIKELGLSTPLGQLQSPSGITMSENSQILYQSPSGLFERKLRLKDL	MGYP000919641017	IPLREVQNLKNAKHNGKYEEKLHDVVSAKLGGNVSDFRVIVDNVMYGQLIVDGNEKYTLGSSTYKYNAKQLIIDDSLIEILSDKRKISNLSDEEISSKLIDAYNGILNSVNLYFDLYDTNKFREKLNNGIDKFVKLPNFSNKDDTGKLEVLLKVLDGLHAGPSIIRIKELGLSTPLGQLQSPSGITMSENSQILYQSPSGLFERKLRLKDL
C1	11	CDN23244.1	MKEARAQSTVKERELLKKFLIAKFTKIGKDGKKTITPFDIVIPRVPREQLFHNKRYGFFMVNSDTLMHNYQELWMSRSDQQILAKLVKSAHAVENGQVIKLFENILEQINKYFPLYDINQFRKKLDQSEDVFSKLPLEGNGTTSGMRETIQNILTGAGTGAKNGDLKNLGIKTPFGFLQVPGGVVLDGATTMIYQSPTGMFNRIVRLSEL	CDN23244.1	MKEARAQSTVKERELLKKFLIAKFTKIGKDGKKTITPFDIVIPRVPREQLFHNKRYGFFMVNSDTLMHNYQELWMSRSDQQILAKLVKSAHAVENGQVIKLFENILEQINKYFPLYDINQFRKKLDQSEDVFSKLPLEGNGTTSGMRETIQNILTGAGTGAKNGDLKNLGIKTPFGFLQVPGGVVLDGATTMIYQSPTGMFNRIVRLSEL	Bacteria; Terrabacteria group; Firmicutes; Bacilli; Lactobacillales; Lactobacillaceae; Lactobacillus; Lactobacillus rhamnosus
C1	11	EKQ19739.1	KRMLITHEVRFETASLFKQTLYAAKNPKNRGGSRQLIPKKKGYLVDIYGGYTQETGSYLSVVRLTKKAMYAVVKVSTRDAAKLAVAKSISEQKENETLKKIIDGKLSKTSKKGKTTHQLFEIVLPRVGQKTLFKNSKYNQFLVNSDTYMHNYQELWMPREYQRMWKDILLSNHGDAQIEGQLDQIFKFIVSQVNSYFNLYDINQFRKK	EKQ19739.1	MIKDNSLDNRVLVHPLVNREKDTIFASTRFAKQTNGMWRQWHAAGLISSRKLRNLQMRPDEIDKYASGFVARQLVETRQIIKLTEQIVADQYPDTKIIAVKAGLSSQLRKELDFPKNREVNHYHHAFDAFLAARIGTYLLKRYPNLEPFFTYGKFKKTEVKKLKSFNFIRDMTHAKDKIVAKETGEIVWDNASDINELDRIYNFKRMLITHEVRFETASLFKQTLYAAKNPKNRGGSRQLIPKKKGYLVDIYGGYTQETGSYLSVVRLTKKAMYAVVKVSTRDAAKLAVAKSISEQKENETLKKIIDGKLSKTSKKGKTTHQLFEIVLPRVGQKTLFKNSKYNQFLVNSDTYMHNYQELWMPREYQRMWKDILLSNHGDAQIEGQLDQIFKFIVSQVNS…	Bacteria; Terrabacteria group; Firmicutes; Bacilli; Lactobacillales; Lactobacillaceae; Lactobacillus; Lactobacillus casei group; Lactobacillus paracasei
C1	11	MGYP000342957975	RKMLVTQKVGDSFGALYDTTRYGALSKKKMRIPFNKEMRDTDLYGGFSSEKTVYAVLIESKKKTRLVNIAMREYAKLGDHPSDDALRMILVEKKPEYGKARILLRHVPPMQLIRYGGALITIKSAAELNNAQQLWLPYGEYCLFDDVMNSADSVSEEQLCGLFDAIVESIQNYYPKHRFDETELAAFYAAFNRVSLEAVSYT	MGYP000342957975	ASSAASDVYKRQAKDYENKRKAANKFFEELIKGSVLSDQEKERLLHDIENDELFPVQRDSGNGVIPYQLHLNELKKIIQKQGRYYPFLLETYIKDGKEVNKLEGLLAFRVPYYVGPLVSRDDMQSSDNGENHWMIRKKKGVITPWNFDEMVDKDESGRKFIERLVGTDSYLLGEPTLPKNSLLYEEFEVLNELNNVRLSIRTGNHWADKRRVRLGHNEKQLLLEELFAKQATVTKKDAEKLLRRTYGNTYEISGLADEKKFVSSLSSYGKMCRTLKASYVNSHKDVVEKIIELQTVFEDKKTLKHQLQLLGELTETNCELLSNTHYTGWGKLSRKLLASKVAVCKIGNDFAPAKHSIIEIMRETDRNFMEIITDKDLGVGEWISQQNVGAEDGNSYQDI…
C1	11	RND88449.1	KRMLITHEVRFETASLFKQTFYAAKNSKNRGGSRQLIPKKKGYLVDIYGGYTQETGSYLSVVRLTKKAMYAVVKVSTRDAAKLAVAKSISEQKENETLKKIIDGKLSKTSKKGKTTHQLFEIVLPRVGQKTLFKNSKYNQFLVNSDTYMHNYQELWMPREYQRMWKDILLSNHGDAQLEGQLDQIFKFIVSQVNSYFNLPW	RND88449.1	MNGMWRQWHAAGLISSRKLRNLQMRPDEIDKYASGFVARQLVETRQIIKLTEQIVADQYPDAKIIAVKAGLSSQLRKELDFPKNREVNHYHHAFDAFLAARIGTYLLKRYPNLEPFFTYGKFKKTEVKKLKSFNFIRDMTHAKDKIVAKETGEIVWDNASDINELDRIYNFKRMLITHEVRFETASLFKQTFYAAKNSKNRGGSRQLIPKKKGYLVDIYGGYTQETGSYLSVVRLTKKAMYAVVKVSTRDAAKLAVAKSISEQKENETLKKIIDGKLSKTSKKGKTTHQLFEIVLPRVGQKTLFKNSKYNQFLVNSDTYMHNYQELWMPREYQRMWKDILLSNHGDAQLEGQLDQIFKFIVSQVNSYFNLPW	Bacteria; Terrabacteria group; Firmicutes; Bacilli; Lactobacillales; Lactobacillaceae; Lactobacillus; Lactobacillus casei group; Lactobacillus paracasei
C1	11	MGYP000223020105	FVLAEAVKEKGHTLQIVGVPIRALNTLKNSANYSEKLLEIIKPQVMFNKDTGKPIKGIKDVKILMDKIPCRQPVLEGESYYMLASSKYRYSLKQISLSQMSMKYILDYIDDPNFNKHEMINIDQQDEKECLLSVYDEILEKMDKYLPLFDIRSFRKKLHDGRDAFIALPVASEEKKPGEVDVIRKILKGLHANADITKFG	MGYP000223020105	FVLAEAVKEKGHTLQIVGVPIRALNTLKNSANYSEKLLEIIKPQVMFNKDTGKPIKGIKDVKILMDKIPCRQPVLEGESYYMLASSKYRYSLKQISLSQMSMKYILDYIDDPNFNKHEMINIDQQDEKECLLSVYDEILEKMDKYLPLFDIRSFRKKLHDGRDAFIALPVASEEKKPGEVDVIRKILKGLHANADITKFG
C1	11	MGYP000846344333	RCIKPSPWRKNTTVSSTFTVMRSMTVLPKIYLEQVVRDQVKGQMYRFSLGSDKEYHNVQELYLPLSIQQAFVGHYDESDEQRSNDLVKVYDATLKQLQRYFPLHLSRNFDQVANQAHQSFEGLKNNVQTSDKQLGKKEVLNSLFVGLHANATRSNLSVLGMSKDFGRIKSNGITLTDKAEIIYQSPTGLFERKVALKDL	MGYP000846344333	RCIKPSPWRKNTTVSSTFTVMRSMTVLPKIYLEQVVRDQVKGQMYRFSLGSDKEYHNVQELYLPLSIQQAFVGHYDESDEQRSNDLVKVYDATLKQLQRYFPLHLSRNFDQVANQAHQSFEGLKNNVQTSDKQLGKKEVLNSLFVGLHANATRSNLSVLGMSKDFGRIKSNGITLTDKAEIIYQSPTGLFERKVALKDL
C1	11	MGYP000896845309	KFMLISHEVYTLRGAMFNQTVYPASDAGKRKLIPIKADRPINVYGGYSGSADAYMAIVRIHNKKGDKYRVVGVPMRARDRLDAAKNVSDADFDRALKDVLAPQLTKTKKSRKTGEITQVIEDFEIVLGKVMYRQLMIDGDKKFMLGSSTYQYNAKQLVLSDQSVKTLASKGRLDPLQESMDYNNVYTEILDKVNQ	MGYP000896845309	PSIRKFDKKKQIPKIVPVSVDDKATDKINGKIASEIINAILGYKSKLDVVVQCTPVDSKSWALKFDEEDIDAKLQKILPEMDENQQSIIAILQNLYSQVTLNQIVPNGMSLSESMIEKYNDHHDHLKLYKKIIDQLADPKKKAALKKAYSQYVGDDGKVIEQADFWSSVKKNLDDSDLSKQIMDLIDAEKFMPKQRTSQNGVIPHQLHQRELDEIIEHQSKYYPWLAEINPNKHDLHLAKYKIEELVAFRVPYYVGPMITPDDQAKSAETVFSWMERKGKEAGQITPWNFDEKVDRNASANRFIKRMTTKDTYLIGEDVLPDESLLYEKFKVLNELNMVRVNGKLLKVADKQAIFQDLFENYKHISVKKLQNYIKSKTGLPSDPEISGLSDPEYFNNSL…
C1	11	MGYP001462164856	KYMIVSQEVSTRSGAMFKQTIYPRPDRDMAKTRNLIPKKVGLDPSIYGGYSDNADAYLAIVKIEKQKGHEYRVVGVPMRYLSKLATAQTDGHYLETLHDVLEPLVLMDPKTGHHKRGLKDFKIVKGRVPYKQYIIDGDRKFMLGSSTYLYNLKQLTLSTASMKTILDFIDDPEGKKHRLEPLPQDTDAALLA	MGYP001462164856	ISKRKYLNLILDRENLNPYQASGFINRQLVETSQVIKLVAAILQAELPKTEILEVRAAYNSQLRKAFDLYKSREVNDYHHAIDAYLTTICGNYLYRVYPQLRRFFVYGQYQRFESSEDQQRHQLVKEFKQFNFLHKLLEGKEDTICISRTNQPVFSRRKIIHQLKRAYEFKYMIVSQEVSTRSGAMFKQTIYPRPDRDMAKTRNLIPKKVGLDPSIYGGYSDNADAYLAIVKIEKQKGHEYRVVGVPMRYLSKLATAQTDGHYLETLHDVLEPLVLMDPKTGHHKRGLKDFKIVKGRVPYKQYIIDGDRKFMLGSSTYLYNLKQLTLSTASMKTILDFIDDPEGKKHRLEPLPQDTDAALLA
C1	11	MGYP001310487800	LIQIKEDKATNLYGGYSGNVDAWMAIVKIPGKKIDKYKVVGVPMRAVRNLDNALSTSKAAYDSELEKILAPKFTKVTHFQVILGKVMYRQLVIDGKKKFMIGSSAYPYNAKQLVLSDKSVQALASVNVDEQQERQQLISTYHESVDKVNKYFELYDHRSFRQSLRDDIKQFRLLQNKNQFNGQKRVI	MGYP001310487800	LIQIKEDKATNLYGGYSGNVDAWMAIVKIPGKKIDKYKVVGVPMRAVRNLDNALSTSKAAYDSELEKILAPKFTKVTHFQVILGKVMYRQLVIDGKKKFMIGSSAYPYNAKQLVLSDKSVQALASVNVDEQQERQQLISTYHESVDKVNKYFELYDHRSFRQSLRDDIKQFRLLQNKNQFNGQKRVI
C1	11	MGYP000216137065	YKRQVERFELVVPKIGFNQLVIDGGQPFMLGSATYQYNARELFISKEAVKALNKQLSTHVDLVQVFDEILVQVNRWFPLYDTNGFREKLSHGRDRFMKLNDSFEEKSDTQIDVLNRILIGFHANAARTNLKILGLGTDLGFMTQQAGIRLTEKAILVHQSPSGLFERKVALRLSL	MGYP000216137065	DVYKRQVERFELVVPKIGFNQLVIDGGQPFMLGSATYQYNARELFISKEAVKALNKQLSTHVDLVQVFDEILVQVNRWFPLYDTNGFREKLSHGRDRFMKLNDSFEEKSDTQIDVLNRILIGFHANAARTNLKILGLGTDLGFMTQQAGIRLTEKAILVHQSPSGLFERKVALRLSLIHISE
C1	11	MGYP000916110889	KKIDFRVVVDNVMYGQLIQDGGQKFTLGSSTYRYNAKQLVLDMNSLRILSDDNYLNSLKEEKMSNEFVNIYRAILEIVNDKFDVFDVNKFREKLNNGIDKFSKLNNDDKKTILLKVLNGLHCGPTIVPIKELGFTTPLGQLQSTSGIFLSEYSNIIYQSPSGLFERKVRLKDL	MGYP000916110889	KKIDFRVVVDNVMYGQLIQDGGQKFTLGSSTYRYNAKQLVLDMNSLRILSDDNYLNSLKEEKMSNEFVNIYRAILEIVNDKFDVFDVNKFREKLNNGIDKFSKLNNDDKKTILLKVLNGLHCGPTIVPIKELGFTTPLGQLQSTSGIFLSEYSNIIYQSPSGLFERKVRLKDL
C1	11	MGYP001240354041	KKIDFRVVVDNVMYGQLIQDGGQKFTLGSSTYRYNAKQLVLDMDSLRILSDEKYRNSLTDDEKNSEFINIYQQVLNVVNEKFDVFDVRGTRDKLTKGLDKFLNITSNDKEIVLLKILSGLHCNAARVKINEIGINTSFGELQTTHGIVLSENSYIIYQSPSGLFERKVRLKDL	MGYP001240354041	KKIDFRVVVDNVMYGQLIQDGGQKFTLGSSTYRYNAKQLVLDMDSLRILSDEKYRNSLTDDEKNSEFINIYQQVLNVVNEKFDVFDVRGTRDKLTKGLDKFLNITSNDKEIVLLKILSGLHCNAARVKINEIGINTSFGELQTTHGIVLSENSYIIYQSPSGLFERKVRLKDL
C1	11	MGYP000166944414	RKMLVTQKVGDSFGALYDTTRYGALSKKKMRIPFNKEMRDTDLYGGFSSEKTVYAVLIESKKKTRLVNIAMREYAKLGDHPSDDALRMILVEKKPEYGKARILLRHVPPMQLIRYGGALITIKSAAELNNAQQLWLPYGEYCLFDDVMNSADSVSEEQLCGLFDAIC	MGYP000166944414	MNRENAVEDYAVSLDIGNASVGWAAFTPNYRLMRAKGHELIGARLFEPASTAEERRMARTTRRRYSRRHWRLRMLDSMFDQALSEVDPSFLMRRKYSWVHPEDKNNEGHWFGGVLFDSNEQDKRFYEKYPTIYHLRKTLMEDDERHDIREVYLAIHHMMKYRGNFLTEGELAPSSVFDVEDLLKLLTEILQYADEDETGDDLELQADANGLTEALCTTKGSRSIRAKNAISILKEGTALSKRQEAIISAVFAGLEGNKLDLTKVFPNKEYTPEDKKTLALHFNKADYDEKRIAIGDSGLLEDNECDFLDCIQRQYSAIALKQLLGDSTSVSESMCARYEQHQRNWDLIKRYCREESNAENINKNYGALVGWEIVGGQRRSIRGAKDYENKRKAANKFFE…
C1	11	MGYP001448626775	KGKKENKYKVVGVPMRSLHNLRLAEGIGHEAYVNELKMVLTPQFTKDKKNRKTGEISRQVSDFEIIVGKLMYRQLVIDGQEKSLIASSVYQYNAKQLVLSDDSIKTISNAEEWDERTLSTRYDKVYEEILQKSKQFLPIFQHRHFQERLEAGQPQFSQLSVRDLYK	MGYP001448626775	KGKKENKYKVVGVPMRSLHNLRLAEGIGHEAYVNELKMVLTPQFTKDKKNRKTGEISRQVSDFEIIVGKLMYRQLVIDGQEKSLIASSVYQYNAKQLVLSDDSIKTISNAEEWDERTLSTRYDKVYEEILQKSKQFLPIFQHRHFQERLEAGQPQFSQLSVRDLYK
C1	11	MGYP000637832757	LHLSLRRQRQMCIRDRYQYNAKQLVLSDDSIKTISNAENWDEEILSTRYDQVYDEILQKCKQFLPIFQHRHFQERLEAGQPQFSQLSVRDLYKGAKMVRSGKKSIINSILRGIHANADRPDLDLFGIKNLGQFSSTSGINLSPNTIICYQSPTGLFERRVTLKDL	MGYP000637832757	LHLSLRRQRQMCIRDRYQYNAKQLVLSDDSIKTISNAENWDEEILSTRYDQVYDEILQKCKQFLPIFQHRHFQERLEAGQPQFSQLSVRDLYKGAKMVRSGKKSIINSILRGIHANADRPDLDLFGIKNLGQFSSTSGINLSPNTIICYQSPTGLFERRVTLKDL
C1	11	MGYP000867385367	EKVLIKMIAIGQLVLNDEKLMYLVSYEFYHNAKQLWLPSKEADFISQLTTDSVDDELIKGFDLLTSEKVLKRFPFYAQDLQKLIFLRESFKFIDNKYEVLETILKGLQLDAAQQKPVKMIDKTAVDWKNYRQPGGIKLTYNAEIIYQSTTGIFEKRVKIADL	MGYP000867385367	EKVLIKMIAIGQLVLNDEKLMYLVSYEFYHNAKQLWLPSKEADFISQLTTDSVDDELIKGFDLLTSEKVLKRFPFYAQDLQKLIFLRESFKFIDNKYEVLETILKGLQLDAAQQKPVKMIDKTAVDWKNYRQPGGIKLTYNAEIIYQSTTGIFEKRVKIADLL
C1	11	MGYP000688875368	MRDTDLYGGFSSEKTVYAVLIESKKKTRLVNIAMREYAKLGDHPSDDALRMILVEKKPEYGKARILLRHVPPMQLIRYGGALITIKSAAELNNAQQLWLPYGEYCLFDDVMNSADSVSEEQLCGLFDAIVESIQNYYPKHRLMRLNWRLSMLLLTGSH	MGYP000688875368	MRDTDLYGGFSSEKTVYAVLIESKKKTRLVNIAMREYAKLGDHPSDDALRMILVEKKPEYGKARILLRHVPPMQLIRYGGALITIKSAAELNNAQQLWLPYGEYCLFDDVMNSADSVSEEQLCGLFDAIVESIQNYYPKHRLMRLNWRLSMLLLTGSH
C1	11	MGYP000960099642	KYMLVSRETETRDQEMFKMTVYPRLSRDTKKSRNLIPKKKDMPTEIYGGYTNNSDAYMVIARINKKKETEYRVFGVPMRELVNLRKAEKKGYYNAYLKQVLEPEIMYNKNGKKNKTISLSAVFQENKLFNMSIIDNITFKSNIEKEKLKQIIKI	MGYP000960099642	ETKKKVFDKKDIIEKLKHAYDYKYMLVSRETETRDQEMFKMTVYPRLSRDTKKSRNLIPKKKDMPTEIYGGYTNNSDAYMVIARINKKKETEYRVFGVPMRELVNLRKAEKKGYYNAYLKQVLEPEIMYNKNGKKNKTISLSAVFQENKLFNMSIIDNITFKSNIEKEKLKQIIKI
C1	11	CPS13933.1	MQDGNKKFLLKSAIYLCNAKQLVLSEEAMRVITGHWLDSDKQDQELLDVYDEILEKIDRYLPLFDIRDFRNKLHKGREKFLKLNAEDKFKAIIQILKGLHDNSDTGELKDIGITVPFGQLQNNSGITLSSDTILVYQSPTGLFEKRVKISSL	CPS13933.1	MQDGNKKFLLKSAIYLCNAKQLVLSEEAMRVITGHWLDSDKQDQELLDVYDEILEKIDRYLPLFDIRDFRNKLHKGREKFLKLNAEDKFKAIIQILKGLHDNSDTGELKDIGITVPFGQLQNNSGITLSSDTILVYQSPTGLFEKRVKISSL	Bacteria; PVC group; Chlamydiae; Chlamydiia; Chlamydiales; Chlamydiaceae; Chlamydia/Chlamydophila group; Chlamydia; Chlamydia trachomatis
C1	11	OUC66394.1	KRMLITHEVRFETASLFKQTLYAAKNSKNRGGSRQLIPKKKGYLVDIYGGYTQETGSYLSVVRLTKKAMYAVVKVSTRDAAKLAVAKSISEQKENETLKKIIDGKLSKTSKKGKTTHQLFEIVLPRVGQKTLFKNSKYNQFLVNSDPRLQ	OUC66394.1	MTKLGKPYGIGVDIGSNSIGFAAVDENSHLIRLKGKTVIGARLFEEGKAAADRRASRTTRRRLSRNRWRLSFLRDFFESHITPTDPNFFMRQKYSEISPKDKSRYKYEKRLFNDRTDAEFYKYENCPTMYHLRNRLMTDPSKADVREIYFAIHHILKSRGHFLTPGDAKDFNTNKVAVNKIFPALQDAYAQVYPDLDITFDENKVNEFKTVLLNEKATPSDTQRALVNLLLAKEGDRDILKQQKQALTEFAKAVVGLKTKLNVALGTEVDSSEATAWNFSLGQLDDKWTGIESAMTDEGTEILDQIRDLYRARLLNGIVPAGKTLSQAKVDDYAQHHEDLELFKDYLKQLEDDGTAKAIRQLYDRYIDGDDAKPFVREDFVKALTKEVTAHPNAKSPEL…	Bacteria; Terrabacteria group; Firmicutes; Bacilli; Lactobacillales; Lactobacillaceae; Lactobacillus; Lactobacillus casei group; Lactobacillus paracasei
C1	11	MGYP000643712031	MVLSDESVKTLASKGKLDEEQESAAYDNVYDEILDKVDRYFALYDQRNYRTNLHEGEQKFIGLPLHDTFDGSKKVANGKRETISDILNGLHANATMTNLKVLGISSPFGMFQSHGPINLNPETIILCQSPTGLFERRIILRDL	MGYP000643712031	MVLSDESVKTLASKGKLDEEQESAAYDNVYDEILDKVDRYFALYDQRNYRTNLHEGEQKFIGLPLHDTFDGSKKVANGKRETISDILNGLHANATMTNLKVLGISSPFGMFQSHGPINLNPETIILCQSPTGLFERRIILRDL
C1	11	MGYP000936279726	THNADELVVNPKANSILANLGKATNEELDYVFTELINESVEHLKMYKIQNPDKAIKTFKNKKATKDKKVEQIKRELITDYLITVHANAAYKNLKALNLPGTMGVLTGNVNKGFILSDDAEIIYQSPSGLIENRIKVKNF	MGYP000936279726	THNADELVVNPKANSILANLGKATNEELDYVFTELINESVEHLKMYKIQNPDKAIKTFKNKKATKDKKVEQIKRELITDYLITVHANAAYKNLKALNLPGTMGVLTGNVNKGFILSDDAEIIYQSPSGLIENRIKVKNFK
C1	11	MGYP001428610086	KFMLITREVSTKDDKLSDQTVYSAKRINNVASPIPVKKNSNPELYGFRTGNVDHHMVIVKYPQKDSFVYKVVGIPMRFMQELRSSKNQTEYENTLNRIVQAKLNRKKIDFRVVVDNVMYGQL	MGYP001428610086	MGFAARDDENNLIRVKGKNVIGARLFSEGKTAQERRMARTSRRRYNRRKWRLRLLNDIFHDEIVHKDKDFFNRLKQSSISTKDDRKKYFGSLLFPELSDSEFYHNGNQTIYHLRHRLMTSDEKADIREIYLALRHIVKYRGNFLDDTPVSSFEASDLKLGSFIPTLNDLFETIDVNYVFNSENTNQIESILLNNDLRNSDKSKQLVDLLYRNVSDVDDKSLEKQFNKFRKDISKEIAKAFVGSKFNVNKLLAYETDDGSKISLSFSDASSDDKMLELADNLDDERINILNALKVIYSRVRLNQIIPNGMGLSESMIASYELHKKQLNDLKKLLNVLPFHEKYAVKVAYAAYIGNMDAQKFTQAELSTIESLKEKDSIKKVIDYKTGHITNESLISVINQ…
C1	11	MGYP000692236791	HPDEADERMTMLYDDILDRVNRYFTLYDKNKFREKLNAGRDKYLKLPTFSQFENNKKTAIGKTEAVINILRGLHANAVTFGKMQSQSGIELSENAKLVYQSPTGLFSREVLLKDL	MGYP000692236791	HPDEADERMTMLYDDILDRVNRYFTLYDKNKFREKLNAGRDKYLKLPTFSQFENNKKTAIGKTEAVINILRGLHANAVTFGKMQSQSGIELSENAKLVYQSPTGLFSREVLLKDL
C1	11	MGYP000950007091	EKSNQYITLYNEILKVVNGRFDVFDVNSFRKKLNNGIDKFIKLNNVDKRKILIKILSGLHCGPSIVPLKELGLTTPLGQLQSTNGISLSENTIIIYQSPSGMNERKVRLGDL	MGYP000950007091	EKSNQYITLYNEILKVVNGRFDVFDVNSFRKKLNNGIDKFIKLNNVDKRKILIKILSGLHCGPSIVPLKELGLTTPLGQLQSTNGISLSENTIIIYQSPSGMNERKVRLGDL
C1	11	MGYP000046115563	YHGWGQKTLFKNSKYNLFLVNSDTYMHNYQELWMPREYQKMWKDISLSKYGDAQTEDQLDQIFGFIVSQVNSYFNLYDINQFRKKLNDAADKFATLPMRDTDDMQGKLRQ	MGYP000046115563	MSYSRLSYHGWGQKTLFKNSKYNLFLVNSDTYMHNYQELWMPREYQKMWKDISLSKYGDAQTEDQLDQIFGFIVSQVNSYFNLYDINQFRKKLNDAADKFATLPMRDTDDMQGKLRQ
C1	11	MGYP001000136890	VIKVVNDRFPLFDINKFRVKLTNGIDYFEKLPLESSSGKVGKKEVILKVLNGLHCGATNVNIKVIGLSTPLAKLQAPHGILLTESTVINYQSPSGLFERKVRLKDL	MGYP001000136890	VIKVVNDRFPLFDINKFRVKLTNGIDYFEKLPLESSSGKVGKKEVILKVLNGLHCGATNVNIKVIGLSTPLAKLQAPHGILLTESTVINYQSPSGLFERKVRLKDL
C1	11	MGYP000819230487	KYMLVSKEVTTERGAFYKETKYKAGGTSLIPIKQNRPINIYGGYKEKRNSYMMLVKINKKKETIYKIVGIPRLLSDKLDRLSTACLLYTSDAA	MGYP000819230487	MDSKYLERLGRFNFLWQLEDNKTIDVYDNTNNEFVLNVPEMKEYIQKINNYKYMLVSKEVTTERGAFYKETKYKAGGTSLIPIKQNRPINIYGGYKEKRNSYMMLVKINKKKETIYKIVGIPRLLSDKLDRLSTACLLYTSDAA
C1	11	MGYP000406187170	MTFQEIKNLNEVVEKFNNLEFNDKKKTITDFLLATHANPTMSNLKNIGLPSYFGGFIRNTGIKLSENANVIYQSPTGLFSRKVKISDF	MGYP000406187170	MTFQEIKNLNEVVEKFNNLEFNDKKKTITDFLLATHANPTMSNLKNIGLPSYFGGFIRNTGIKLSENANVIYQSPTGLFSRKVKISDF
C1	11	MGYP000204347648	KRMLITHEVRFETADLFKQTVYGAKDSKEAGGSKQLIPKKKGYPVDIYGGYFRENTAYLAVVKVTKKTETIFKVCLLYTSDAADEGL	MGYP000204347648	QRQMCIRDRTIYAQKMNATWRQWHEAGLISGRKLRNLQMRPDQIDKYATGFVARQLVETRQIIKLTEQIVAAQYPETKIIAVKAGLSHRLREELEFPKNRDVNHYHHAFDAFLAARIGTYLLKRFPNLQAFFTYGKFKKADVKKLRGFNFIRDITHAESKIVAKDTGEVVWDKQRDADELDRIYNFKRMLITHEVRFETADLFKQTVYGAKDSKEAGGSKQLIPKKKGYPVDIYGGYFRENTAYLAVVKVTKKTETIFKVCLLYTSDAADEGL
C1	11	MGYP000746895564	AIRRQRQMCIRDRFINLSLDEKKDTILQVLNGLHDNAVMPKIKSLGLSTPLGFMQFSSGVPLSENAKLIYQSPTGLFEKRVKISDL	MGYP000746895564	AIRRQRQMCIRDRFINLSLDEKKDTILQVLNGLHDNAVMPKIKSLGLSTPLGFMQFSSGVPLSENAKLIYQSPTGLFEKRVKISDL
C1	11	MGYP001409354705	ALENDPQKDVKQFGKREILNSLFIGLHANATRSDLSVIGLSGQFGRLQSRGGIKLTDQAEIIYQSPTGLFERKIALKDL	MGYP001409354705	ALENDPQKDVKQFGKREILNSLFIGLHANATRSDLSVIGLSGQFGRLQSRGGIKLTDQAEIIYQSPTGLFERKIALKDL
C1	11	MGYP000457932848	KFMLISQEVYTLRGAMFNQTIYPADEAGRKKLIPTKADKAVDVYGGYSGSTDAYMAVSYTHLRAHETLANL	MGYP000457932848	STQGYSSAASDVYKRQAKRIHEANADQMKATDVEDVLADAYTSPQNKKAIRQVVKVVDDIQRAMGGVAPKFISIEFTRSEDRNPRRTISRERQLEDTLKDTAKTLVKSMNPDILSELDNASKSKKGLTDRLYLYFTQLGRDMYTGKPINIDEISNYDIDHILPQAFIKDDSLSNRVLVSKAVNNGKSANVPLKLFGVKMAHFWKQLAEAGLINKRKLKNLQTNPDTISKFAMHGFIRRQLVETSQVIKLVANILGDKYRNDDTKIIEITARMNHQMRDEFAFIKNREINDYHHAFDAYLTAFLGRYLYHRYIKLRPYFVYGDFKKFREDKVTMRNFNFLHDLTDDTQARIADTETGEVIWDRETSIKQLRDVYHYKFMLISQEVYTLRGAMFNQTIYPA…
C1	11	MGYP000942316431	LVEILNGLHDNSVMGKLKNIGFATPFGKMQESTGVVLSSEAKLIYQSPTGLFKKRVKISEL	MGYP000942316431	LVEILNGLHDNSVMGKLKNIGFATPFGKMQESTGVVLSSEAKLIYQSPTGLFKKRVKISEL
C1	12	MGYP000861252935	NDCLVTRMTETKTNGELYNATVYKHQNSAKAKIPRKDNLSVEKYGGHTSDKAAYMAAVEQIDADNKKKRLIIKVPIRIALLAHNNDALLSELIKQELGIKELRIIKSPIPKYQVIKTKDDSMLMLISQANAGNAKQLRLPYEVENKYVKLQKLISGFDDFSTPEFARSMYYKLPEYANRVGETGNYHYELKNSIFEDIDVFLNEFYCTMVDKIAIYIPFYGKEMIGKLRVFFEAFIVCHDLKQKVAFLDEMLKLTQANAQYPVFEKLDISKKYFKSGTGRITAKTFYLDDIEFYDYSITGLKVKKTKL	MGYP000861252935	MKAYSIGLDIGTNSVGWAVIGEDNQLVRYKKKNMWGARLFDEADKAEGRRKNRAARRRLKRRTQRINFLQQIFAPIVLSVDNGFFIKLNESMLRKEDKTHDPFKLSLQEAGYYAKNPDGITLRYPTIYHLRKALMESNEKIEPRLVYLAIHHIVKYRGNFLYQKDFNIDDSSDISEKLTQLSEYLKENFGFDDDELDPKQQKIVAIIKQTDKSRSARRSEIEALFEFSKTNKVIFSEIIKMILGLNADAKKIFADLEDKLGIEFSGKYEDKRDEIATTLGDDRMELINLLEAIYNWGVLQSVLKGEGSVSQAMINKYDAYAADLKFIKDLFREKLSRVDYKTFFKSKEDTKGETSYYAKYTTSGYGYKNFIKDFEIYFIKATDNFEYSYNDFKKDTSGN…
C1	12	MGYP001018779633	NDCLVTRMTETKTNGELYNATVYKHQNSAKAKIPRKDNLSVEKYGGHTSDKAAYMAAVEQTDVDNKKKRLIIKVPIRIVLLAHNNDALLSELMKQELGVKELRIIKSPIPKYQVIKTKDGSMLMLTSQADAGNVKQLRLPYDVENRYAKLQKLISGFDDFSTPEFARSMYYKLPEYANRVGETGNYHYELKNSIFEDIDVFLNEFYCTMVDKIAIYIPFYGKEMIGKLRVFFEAFIVCHDLKQKVAFLDEMLKLTQAKAQYPVFEKLDISKKYFKSGTGKITAKTFYLDDIEFYDYSITGLKVKKTKL	MGYP001018779633	MKAYSIGLDIGTNSVGWAVIDEKNQLVRYKKKNMWGARLFDEADKAEGRRKNRAARRRLKRRAQRINFLQQIFAPIVLSVDDGFFIKLNESMLWKEDKTHDPVKLSLQKAGYYAKNPDDIKLRYPTIYHLRKALMESNEKFDPRLVYLAIHHIVKYRGNFLYQKDFNIDDSSNISEKLTQLFEYLEENFGFDSDVLDSSKQQEIVAIIKQTDKSRSARRSEIEALFEFSKINKVIFSEIIKMILGLNADAKKIFANLEDKLGIEFSGKYEDKRDEIATILGDDRMELINLLEAIYNWGVLQSVLKGEGSVSQAMINKYDAYATDLKFIKDLFREKLSRVDYKTFFKSKKDDKGETLYYTKYTTSGYDYKKFIKDFETYFIKATDGFGYSYDDFKKDTSG…
C1	12	MGYP000012320933	NDILISKKTEIKTGEFYNQTLYKSNSVNAKIKIKENKPTDIYGGYTSYKYSYITLVKYLKKDKEIKKLINIPVVLTKQKNSMDIINNYIKDELKCDNYEILIEKIPINTEIIYSNQNTNLVGSTEVSNNVQFKLKRTEQIKYKDLLNFIFNSHYPVCTKEKDKYLYDNIEFDSYDLFKEYILKEFNNQINNFYDLILNIMEKYYPLYESELERLKEVNTSGEFNNLQLINLDEKSKTKDNEITKVEVIKEIFKMLKCNSVNANLKKLNKTIKFSDRVGRKNSITIKKGTLIYKSPTGLKEKKYEF	MGYP000012320933	GIFADTNLKKDDAEKIIELLTVFEDKNIVKEELNILYPTLKDKFTRILSLNYKGWSGLSRKLLETPYYVDPETTIKKSIMDLMWETTDNFMQIINDKKYNFQEMIKKENKQEEVKLDYSLVEDLATSPAVKRGIYQSLKIVDEIVNYMGYKPSYVSIEMSRNNEKKQRTEDRRKQLLKLYDDNKKNINNYSAIKEELLKREKIDTEKLLLYFRQEGKSLYSMTPLDINHLEQYDVDHILPQTLIKDDSIDNKALVLQEENRAKSANLVVPKPYRDKCISWWKHLKDIKLISNKKYNNLIRSNFRNEDIEGFINRQLVETRQITKHVANIISNLYDDTKIIYLKANVSHGYRERFKLYKYRDLNDYHHAHDAYLAITLGLYQERYVKSKIDKIELRNLIE…
C1	12	MGYP000935538579	NDCLITKKTEIGDSQFYKQTIYSKKSTDPKPTIPIKANLPTNRYGGYSGVQAAHFAVINYLKQSGKKESPATEIISIPTQIYTLEKTHPGSIDKYIQDNYKDAVVLLPKVPINQKIEYDGNEQFIVGGSEVTNAKQLKLPYDIEYAIAVALKHGVPRVTISEEQADEDDKLRNKRNRQIEKRNKVIDGINRFWKVYSDKLANQYQQFGKAGDNARNATPEYDKLSIDDKIEVIKLVLVATSAGSGRVDMKGSEKNPKFPELGLPNSFGRMSGKTINPLNITFVYESITGLHRRKLDGKSL	MGYP000935538579	MKQSYSIGLDIGTGSVGWAVINEDFSLRKHKHQNMWGANLFNEAQKAELRRSFRLSRRRLARRKRRITLLQQIFNNEICNVDPNFYLRLTESMLYIDDKSSSLDLDANILFSDHTFTDKTYREKYPTIYHLRSELFHNPEKQDIRLIYLALHHIIKYRGNFLIEGGVDGVISSFDSQNLQKFMEFIGAGDKEAKQIKSILLNQSQTRSARKSNIIQLLQPSADNKSIISEAVGAAIGLKWNAEKLFDDKSLEIKGEFSDKNYEDQRDDIAAAIGDDRYDLIETLESVYQWTIFSQFIRKDSCLSDIMVEKYNAYRQDLSDLKGLFRDFLSEKEYKSFFHGDASKFDLYNKHKIDTDDLYKSIKKHLGESAKDDVRYQRFEKRAELGEFLSRQRIRDNGA…
C1	12	MGYP000144613491__WP_129637372.1	NDCLITKKTETGDSQFYKQTIYSKKSTDPKPTIPIKANLPTNRYGGYSGVQAAYFAVINYLKQSNKKESPATEIISIPAQIYTLEKTHPGSIDKYIRDNYKDAVVLLPKIPINQKIEYDGNEQFIVGSSEVTNAKQLKLPYDIEYAIAIALKRGIPRVTISEEQADEDDKLRDKRNRQIEKRTKVIDGINRFWKVYSDKLANQYQQFRKAGDNARNAAPEYDKLSIDDKIEVIKLVLVATSAGSGRVDMKGSEKNPKFPELGLPNSFGRMSGKTIDPLNVTFVYESITGLHCRKLNGKSL	WP_129637372.1	VRYQRFEKRAELGEFLSRQRIRDNGAIPHQIHQYELEKIIDNQATHYPFLAQNRDKIISIFTFKLPYYIGPLKTGGDFAWSIKKKDGVIYPWNFNEIIDDEASAEKFIERMRNKCTYLPDKDVLPKNSLLYQEYECRNELKNVTVNGKRLSPDIQNRIIDELFTKEYSITYKKLAKYLYDNQIYDTSSLVISGTADDKSFMSSRKSYIDFTKKIGIEITPENKAAIEEIIKWTTLFEDKKILSKKLQKYSDIFSKDQIDSILKLKYTGWGRLSGELLDGITAHTRYGKMTVIEVMRQCSDNFMQIIQSDRYEFKKIIEDALLKDATPEITYDDIKNLAASPGIKRALWRSIRIIDEIVDTIGYGPKLVSIEMARSEEDKVRTKNRYSQLEKMYKELYGK…	Bacteria; unclassified Bacteria; Bacteria candidate phyla; Candidatus Saccharibacteria; unclassified Saccharibacteria; Candidatus Saccharibacteria bacterium
C1	12	WP_129744779.1	NDCLITKKTETGDSQFYKQTIYSKKSTDPKPTIPIKANLPTNRYGGYSGVQAAYFAVINYLKQSNKKESPATEIISIPAQIYTLEKTHPGSIDKYIRDNYKDAVVLLPKIPINQKIEYDGNEQFIVGSSEVTNAKQLKLPYDIEYAIAIALKRGIPRVTISEEQADEDDKLRDKRNRQIEKRTKVIDGINRFWKVYSDKLANQYQQFRKAGDNARNAAPEYDKLSIDDKIEVIKLVLVATSAGSGRVDMKGSEKNPKFPELGLPNSFGRMSGKAIDPLNVTFVYESITGLHCRKLNGKSL	WP_129744779.1	MKQSYSIGLDIGTGSVGWAVINEDFSLRRHKHQNMWGANLFNEAQKAELRRSFRSSRRRLARRKRRITLLQQIFNNEICNVDPNFYLRLTESMLYIDDKSSSLDLDANILFSDHTFTDKIYREKYPTIYHLRSELFHNPGKQDIRLIYLALHHIIKYRGNFLIEGGVDGVISSFDSQNLQKFMEFIGAGDKEAKQIKSILLNQSQTRSARKSSIIQLLQPSADNKSIISEAVGAAIGLKWNAEKLFDDKSLEIKGEFSDKNYEDQRDDIAAAIGDDRYELIETLESVYQWTIFSQFIRKDSCLSDIMVEKYDAYRQDLSDLKGLFRDFLSKKEYKSFFHGDASKFDLYNRHKIDADDLYKSIKKHLGESAKDDARYQRFEKRAELGEFLSRQRIRDNGA…	Bacteria; unclassified Bacteria; Bacteria candidate phyla; Candidatus Saccharibacteria; unclassified Saccharibacteria; Candidatus Saccharibacteria bacterium
C1	12	MGYP000945898458	RDVLISKKVEENTGAFYSETKYPREDKAGSKLVPLKQGNNMRGANNLKELDTRKYGGYKGGEKAYFVLVKYCIEKALKKKVKKEYHMEFVEIPVYIARGIKNKDINLYDYVCDILNEANKNSVADVEILRNKVPKYQMIIGENGEEYYLVGATEVANSKQFVLGGANQRYNRLLNYISYGKNDKWQYIQTELLDEQLIGLYNLLIAKIKDEYKGFSKEVVRIQENNSFDKLDVKNKKEFIAEMIKLVQPDSRYPDLGKYATGLSDRMGRKSKEKVGKKITLVDKSVTGLYERRTTFEL	MGYP000945898458	MYNIGLDIGTGSVGWCLTDENGYLLKVNRKGNNGNTYRNSAWGVRLFESADTAADCRIKRSTRRRYNRRRTRIIELRKIMSDMIMPIDPNFYARLDEAFLWNEDKSDKAKAPFLLFNDNGYDDVKYYTDYPTIYHLRKHLLEMEGRADARLIYLALHHMMKYRGHFLFEGQSFEAIDNIEDTFIELEHLVNVYVKEKEDTDNNSKNNALYQTIKNYLADNKVKNKDKKEDITDTFIKAGYDNKYSKELAAAVLGYEFNIGIIVNDNNLTDENGKALKVKFADAKYEEQDEKLSDTLGERYYVVETLKKIYSWKVLHSILGDNKYLSYAMVDKYKKHGEQLTALKELFHKYTSQDEYNDFFHHEKDENGKYIVNYANYIKGIKRLSNETNKKYNTKQQLY…
C1	12	MGYP000209399435	RDVIISKKVEENTGAFYSETKYPREDKTDSKLVPLKQGNNMRGANNLKELDTRKYGGYKGGEKAYFVLVKYCIEKALKKSVKKEYHMEFIGIPVYIARGIKNKDINLYDYVCDILNEANKNSVADVEILRNKVPKYQMIIGENGEEYYLVGATEVINSKQFVLGGANQRYNRLLNYITYGENDKWQYIQTELIDEQLIGLYNLLIAKIKDEYKGFSKEAVRIQENNSFDKLDVRNKKEFIAEMIKLVQPDSDYPDLGKYATGLSNRMGRKSKEKVGKKITLVDKSVTGLYERRTTFEL	MGYP000209399435	MYNIGLDIGTGSVGWCLTDENGHLLKVNRKGDNGKTYRNSAWGVRLFESADTAADCRIKRSTRRRYNRRRTRIIELRKIMSDMIMPIDPNFYARLDEAFLWNEDKSDKAKAPFLLFNDNGYDDVKYYTDYPTIYHLRKHLLETKEKADPRFIYLALHHMMKYRGHFLFEGQSFEAIDNIEDTFIELEHLVNVYVKEKEDTDNNAENNALYQEIKNYLADNKVKNKDKKEYITDTFIKADYDNKYSKELAAAVLGYEFNVGIIVNDNSLTDEDGKALKAKFADAKYEEKEEKLSDTLGERYYIIETLKKIYSWKVLHSILGDNKYLSYAMVDKYEKHSEQLKALKYLFHKYTSQDKYNDFFHKEKCYKNDKDEKDADEEKNNNEKKCDKWKYIVNYANYI…
C1	12	MGYP000387020119	RDVIISKKVEENTGAFYSETKYPREDKAGSKLVPLKQGNNMRGANNLKELDTRKYGGYKGGEKAYFVLVKYCIEKALKKSVKKEYHMEFIGIPVYIARGIKNKDINLYDYVCDILNEANKNSVADVEILRNKVPKYQMIIGENGEEYYLVGATEVINSKQFVLGGVNQRYNRLLNYITYGENDKWQYIQTELIDEQLTGLYNLLISKIKYEYKGFSKEALRIQENNSFDKLDVKNKKEFIAEMIKLVQPDSDYPDLGKYATGLSNRMGRKSKEKVGKKITLVDKSVTGLYERRTTFEL	MGYP000387020119	MYNYNIGLDIGTGSVGWCLTDENGHLLKVNRKGDNGKTYRNSAWGVRLFESADTAADCRIKRSTKRRYNRRRTRIIELRKIMSDMIMPIDPNFYARLDEAFLWNEDKSDKAKAPFLLFNDNGYDDVKYYTDYPTIYHLRKYLLEKEGRADARFIYLALHHMMKYRGHFLFEGQSFEAIDNIEDTFIELEHLVNVYVKEKEDTDNKSKNNALYQTIKNYLADNKVKNKDKKEDITDIFIKAGYDNKYSKELAAAVLGYEFNVGIIVNDNSLTDEDGKALKAKFADAKYEEKEEKLSDTLGERYYIIETLKKIYSWKVLHSILGDNKYLSYAMVDKYEKHSEQLKALKYLFHKYTSQDKYNDFFHKEKCYKNDKDEKDANEEKNNNEKKCDKWKYIVNYAN…
C1	12	MGYP000416478379	RDVLISKKVEENTGAFYSETKYPREDKAGSKLVPLKQGDNMRGANNLKELDTRKYGGYKGGEKAYFVLVKYCIEKALKKSVKKEYHMEFVEIPVYIARGIKNKNINFYDYVCDTLNEANKNSVADVEILRNKVPKYQMIIGENGEEYYLVSATEVINSKQFVLGGANQQYNRLLNYIKYGKNDKWQYIQTELLDEQLIGLYNLLIAKIKDEYKGFSKEAVRIQENNSFDKLDVKDKKEFIAEMIKLVQPDSDYPYLGKYATGLSNRMGRKTGEKVGKKITLVDKSVTGLYERRTTFEL	MGYP000416478379	MQEESGMYNIGLDIGTGSVGWCLTDNNGHLLKINRKGNNGRSYRNSAWGVRLFESADTAADCRIKRSTRRRYNRRRTRIIELRKIMSDMIMPIDPNFYARLDEAFLWNEDKSDKAKAPFLLFNDKEYNDKKYYEDFKTIYHLRKYLINTTNKVDARLIYLALHHMMKYRGHFLYEGQTFESIDNVEDVFVELNNLVNAYIKECEDKDGNEYNDVYREIKKCLADNEIKNKDKKELIAAMFMRADYSKKYSKEVAVAILGYEFNVGIIVGENELTGEDNKPLKTKFSDANYEEQEENISSVLGEKYSIIEALKKIYSWKVLHGILGDNTYISSAMVAKYNIHKQQLSELKQLFHKYASLDEYSDFFHKEKDKSGNDIVNYANYIKGIKRLTNKDNKNYSA…
C1	12	MGYP000443029229__MGYP000411610564	RDVLISKKVEENTGAFYSETKYPREDKAGSKLVPLKQGDNMRGANNLKELDTRKYGGYKGGEKAYFVLVKYCIEKALKKSVKKEYHMEFVEIPVYIARGIKNKNINFYDYVCDTLNEANKNSVADVEILRNKVPKYQMIIGENGEEYYLVSATEVINSKQFVLGGSNQQYNRLLNYIKYGKNDKWQYIQTELLDEQLIGLYNLLIAKIKDEYKGFSKEAVRIQENNSFDKLDVKDKKEFIAEMIKLVQPDSDYPYLGKYATGLSNRMGRKTGEKVGKKITLVDKSVTGLYERRTTFEL	MGYP000443029229	IVKRKINKQYTDRLSAEQLKKILKLKFKGWGRYSAKLLNGIKGDMGTTIIEMLEDADERFAYCDYCPNFMQIINKDEKIKQIIDDNRPRYDGTKDLLDVIQDMHTSPANRRGIWQTMKAIEEIIEYMGEKPQQIYIEFAREDDPKAKNKRADSRKRAIDKALKKLKEDVVDEYNENVYKELKQYEKRLDEEKVYLYFMQNGKDLYFPDKELNLDELEKLEIDHIIPYSLSDDDSLDNKALVLKGNNQNKGNKIVKEAFPQLFSNSGTVNYWKNLKKAGLISEKKYNNLQKNNVDDILTKGFINRQLVETRQIVKSVANLILDYYNEQIDVIEVKASLSTSVRKMLTYEKKDSNGFWEENKDNCMFYKNRDMNDYHHAHDAYLANIIGMYIQKNYPHLQK…
C1	12	MGYP001032457762	RDVLISKKVEENTGAFYSETKYPREDKAGSKLVPLKQGDNMRGANNLKELDTRKYGGYKGGEKAYFVLVKYCIEKALKKSVKKEYHMEFVEIPVYIARGIKNKNINLYDYVCDTLNEANKNSVADVEILRNKVPKYQMIIGENGEEYYLVSATEVINSKQFVLGGSNQQYNRLLNYIKYGKNDKWQYIQTELLDEQLIGLYNLLIAKIKDEYKGFSKEAVRIQENNSFDKLDVKDKKEFIAEMIKLVQPDSDYPYLGKYATGLSNRMGRKTGEKVGKKITLVDKSVTGLYERRTTFEL	MGYP001032457762	AAAVLGYEFNVGIIVNDNNLTDENGKALKAKFADAKYEEQEEKLSDTLGEKYYIVETLKKIYSWKVLHSILGDSKYLSYAMVDKYKKHSEQLKTLKALFYKYTSQDEYNAFFHYEKDEDGKYIVNYANYIKGIKRLSNETNKKFNAKQQLYESIKEKLGERATDDEVYKNILVEMEQETFLEKINNVDNSAIPYQLNLMEMDKILTQQGVYYKELKDNKEQLLKMLTSKIPYYVGPLNNHNKGNRNFAWMTKRAGKENEKVYPWNIKDVVDIDVTAEDFITRMTNYCTYLPDEKVLPKESLLYQRYMLLEELSQIRIDGKKLSKEDRKAIIDDLFIGKGRVKVSDKDFKEYLNKVNYVKVNGKGYDVTGYQSDDGFACALSSYNKFRRILGHIDEQNEK…
C1	12	MGYP000009421094	RDVLISKKVEENTGAFYSETKYPREDKAGSKLVPLKQGDNMRGANNLKELDTRKYGGYKGGEKAYFVLVRYCTEKALKKKVKKEYHMEFVEIPVYIARGIKNKNINLYDYVCDTLNEANKNSVADVEILRNKVPKYQMIIGENGEEYYLVSATEVINSKQFVLGGSNQQYNRLLNYIKYGKNDKWQYIQTELLDEQLIGLYNLLIAKIKDEYKGFSKEAVRIQENNSFDKLDVKDKKEFIAEMIKLVQPDSDYPYLGKYATGLSNRMGRKTGEKVGKKITLVDKSVTGLYERRTTFEL	MGYP000009421094	MYNYNIGLDIGTGSVGWCLTDENGHLLKVNRKGNNGKTYRNSAWGVRLFESADTAADCRIKRSTRRRYNRRRTRIIELRKIMSDMIMPIDPNFYARLDEAFLWNEDKSDKAKAPFLLFNDNGYDDVKYYTDYPTIYHLRKHLLETEGRADARLIYLALHHMMKYRGHFLFEGQSFEAIDNIEDTFIELEHLVNVYVKEKEDTDNNSKNNALYQTIKNYLADNKVKNKDKKEDITDTFIKAGYDNKYSKELAAAVLGYEFNVGIIVNDNNLTDENGKALKAKFADAKYEEQEEKLSDTLGEKYYIVETLKKIYSWKVLHSILGDSKYLSYAMVDKYKKHGEQLTALKDLFHKYTSQNEYNDFFHHEKDEDGKYIVNYVNYIKGIKRLSNETNKKYNTKQQ…
C1	12	MGYP000073768451__MGYP000833552430__MGYP001391745078	RDVLISKKVEENTGAFYSETKYPREDKAGSKLVPLKQGDNMRGANNLKELDTRKYGGYKGGEKAYFVLVKYCIEKALKKSVKKEYHMEFVEIPVYIARGIKNNDINLYDYVCDILNEANKNSVADVEILRNKVPKYQMIIGENGEEYYLVSATEVINSKQFVLGGANQQYNRLLNYIKYGKNDKWQYIQTELLDEQLIGLYNLLIAKIKDEYKGFSKEAVRIQENNSFDKLDVKDKKEFIAEMIKLVQPDSDYPYLGKYATGLSNRMGRKTGEKVGKKITLVDKSVTGLYERRTTFEL	MGYP000073768451	MYNIGLDIGTGSVGWCLTDENGYLLKVNRKGNNGNTYRNSAWGVRLFESADTAADCRIKRSTRRRYNRRRTRIIELRKIMSDMIMPVDPNFYARLDEAFLWNEDKSDKAKAPFLLFNDNGYDDVKYYTDYPTIYHLRKHLLETKEKVDPRFIYLVLHHMMKYRGHFLFEGQSFEAIDNIEDTFIELEHLVNVYVKEKEDTDNNAENNALYQEIKNYLADNKVKNKDKKEYITDTFIKADYDNKYSKELAAAVLGYEFNVGIIVNDNSLTDEDGKALKAKFADAKYEEKEEKLSDTLGERYYIIETLKKIYSWKVLHSILGDNKYLSYAMVDKYEKHSEQLKALKYLFHKYTSQDKYNDFFHKEKCYKNDKDEKDADEEKNNNEKKCDKWKYIVNYANYI…
C1	12	MGYP000052156476	RDVLISKKVEENTGAFYSETKYPREDKAGSKLVPLKQGDNMRGANNLKELDTRKYGGYKGGEKAYFVLVKYCIEKALKKSVKKEYHMEFVEIPVYIARGIKNNDINLYDYVCDILNEANKNSVADVEILRNKVPKYQMIIGENGEEYYLVSATEVINSKQFVLGGANQQYNRLLNYIKYGKNDKWQYIQTELLDEQLIGLYNLLIAKIKDEYKGFSKEAVRIQENNSFDKLDVKDKKEFIAEMVKLVQPDSDYPYLGKYATGLSNRMGRKTGEKVGKKITLVDKSVTGLYERRTTFEL	MGYP000052156476	MFNIGLDIGTASVGWCLTDENGHLLKVNRKGDNGKTYRNSAWGVRLFESADTAADCRIKRSTRRRYNRRRTRIIELRKIMSDMIMPVDPNFYARLDEAFLWNEDKSDKAKAPFLLFNDNGYDDVKYYTDYPTIYHLRKHLLETKEKVDPRFIYLVLHHMMKYRGHFLFEGQSFEAIDNIEDTFIELEHLVNVYVKEKEDTDNNAENNALYQEIKNYLADNKVKNKDKKEYITDTFIKADYDNKYSKELAAAVLGYEFNVGIIVNDNSLTDEDGKALKAKFADAKYEEKEEKLSDTLGERYYIIETLKKIYSWKVLHSILGDNKYLSYAMVDKYEKHSEQLKALKYLFHKYTSQDKYNDFFHKEKCYKNDKDEKDADEEKNNNEKKCDKWKYIVNYANYI…
C1	12	MGYP001051020981__MGYP001344576332__MGYP000345732451__UniRef100_A0A3D5LVE5	RDVLISKKVEENTGAFYSETKYPREDKAGSKLVPLKQGNNMRGANNLKELDTRKYGGYKGGEKAYFVLVKYCIEKALKKSVKKEYHMEFVEIPVYIARGIKNNDINLYDYVCDILNEANKNSVADVEILRNKVPKYQMIIGENGEEYYLVSATEVINSKQFVLGGANQQYNRLLNYIKYGKNDKWQYIQTELLDEQLIGLYNLLIAKIKDEYKGFSKEAVRIQENNSFDKLDVKDKKEFIAEMIKLVQPDSDYPYLGKYATGLSNRMGRKTGEKVGKKITLVDKSVTGLYERRTTFEL	UniRef100_A0A3D5LVE5	MYNIGLDIGTGSVGWCLTDENGYLLKVNRKGNNGNTYRNSAWGVRLFESADTAADCRIKRSTRRRYNRRRTRIIELRKIMSDMIMPIDPNFYARLDEAFLWNEDKSDKAKAPFLLFNDKEYNDKKYYEDFKTIYHLRKYLINTTNKVDARLIYLALHHMMKYRGHFLYEGQTFESIDNVEDVFVELNNLVNAYIKECEDKDGNEYNDVYREIKKCLADNEIKNKDKKELIAAMFMRADYSKKYSKEVAVAILGYEFNVGIIVGENELTGEDNKPLKTKFSDANYEEQEENISSVLGEKYSIIEALKKIYSWKVLHGILGDNTYISSAMVAKYNIHKQQLSELKQLFHKYASQDEYSDFFHKEKYKSGNYIVNYANYIKGIKRLTNKDNKNYSAKQQLYI…	Bacteria; Terrabacteria group; Firmicutes; Clostridia; Clostridiales; Eubacteriaceae; Eubacterium; unclassified Eubacterium; Eubacterium sp.
C1	12	MGYP001028805302	RDVLISKKVEENTGAFYSETKYPREDKADSKLVPLKQGDNMRGANNLKELDTRKYGGYKGGEKAYFVLVKYCIEKALKKSVKKEYHMEFVEIPVYIARGIKNNDINLYDYVCDILNEANKNSVADVEILRNKVPKYQMIIGENGEEYYLVSATEVINSKQFVLGGANQQYNRLLNYIKYGKNDKWQYIQTELLDEQLIGLYNLLIAKIKDEYKGFSKEAVRIQENNSFDKLDVKDKKEFIAEMVKLVQPDSDYPYLGKYATGLSNRMGRKTGEKVGKKITLVDKSVTGLYERRTTFEL	MGYP001028805302	MYNIGLDIGTGSVGWCLTDENGYLLKVNRKGNNGNTYRNSAWGVRLFESADTAADCRIKRSTRRRYKRRRTRIIELRKIMSDMIMPIDPNFYARLDEAFLWNEDKSDKAKAPFLLFNDNGYDDVKYYTDYPTIYHLRKHLLETKEKADPRFIYLALHHMMKYRGHFLFEGQSFEAIDNIEDTFIELEHLVNVYVKEKEDTDNNAENNALYQEIKNYLADNKVKNKDKKEYITDTFIKADYDNKYSKELAAAVLGYEFNVGIIVNDNSLTDEDGKALKAKFADAKYEEQEEKLSDKLGERYYIIETLKKIYSWKVLHSILGDNKYLSYAMVDKYEKHSEQLKALKYLFHKYTSQDEYSEFFHQEKNKEGKYIVNYANYIKGIKRLSNETNKKYNTKQQLY…
C1	12	CDF09515.1__WP_055174365.1__PVX59179.1	RDVLISKKVEENTGAFYSETKYPREDKAGSKLVPLKQGNNMRGANNLKELDARKYGGYKGGEKAYFVLVKYCIEKALKKKVKKEYHMEFVEIPVYIARGIKNKDINLYDYVCDILNEANKNSVADVEILRNKVPKYQMIIGENGEEYYLVSATEVINSKQFVLGGANQQYNRLLNYIKYGKNDKWQYIQTELLDEQLIGLYNLLIAKIKDEYKGFSKEAVRIQENNSFDKLDVKDKKEFIAEMIKLVQPDSDYPYLGKYATGLSNRMGRKTGEKVGKKITLVDKSVTGLYERRTTFEL	PVX59179.1	MYNIGLDIGTGSVGWCLTDENGYLLKVNRKGNNGNTYRNSAWGVRLFESADTAADCRIKRSTRRRYKRRRTRIIELRKIMSDMIMPIDPNFYARLDEAFLWNEDKSDKAKAPFLLFNDNGYDDVKYYTDYPTIYHLRKHLLETKEKADPRFIYLALHHMMKYRGHFLFEGQSFEAIDNIEDTFIELEHLVNVYVKEKEDTDNNAENNALYQEMKNYLADNKVKNKDKKEYITDTFIKADYDNKYSKELAAAVLGYEFNVGIIVNDNSLTDEDGKALKAKFADAKYEEKEEKLSDTLGERYYIIETLKKIYSWKVLHSILGDNKYLSYAMVDKYEKHSEQLKALKYLFHKYTSQDEYSEFFHQEKNKEGKYIVNYANYIKGIKRLSNETNKKYNTKQQLY…	Bacteria; FCB group; Bacteroidetes/Chlorobi group; Bacteroidetes; Bacteroidia; Bacteroidales; Bacteroidaceae; Bacteroides; Bacteroides galacturonicus
C1	12	MGYP000009507654	RDVLISKKVEENTGAFYSETKYPREDKTDSKLVPLKQGDNMRGANNLKELDTRKYGGYKGGEKAYFVLVRYCTEKVLKKSVKKEYHMEFVEIPVYIARGIKNKDINLYDYVCDILNEANKNSVADVEILRNKVPKYQMIIGENGEEYYLVSATEVINSKQFVLGGANQQYNRLLNYIKYGKNDKWQYIQTELLDEQLIELYNLLIAKIKDEYKGFSKEAVRIQENNSFDKLDVKDKKEFIAEMIKLVQPDSDYPYLGKYATGLSNRMGRKTGEKVGKKITLVDKSVTGLYERRTTFEL	MGYP000009507654	MYNIGLDIGTGSVGWCLTDENGYLLKVNRKGNNGNTYRNSAWGVRLFESADTAADCRIKRSTRRRYKRRRTRIIELRKIMSDMIMPIDPNFYARLDEAFLWNEDKSDKAKAPFLLFNDNGYDDVKYYTDYPTIYHLRKHLLETKEKADPRFIYLALHHMMKYRGHFLFEGQSFKAIDNIEDTFIELEHLVNVYVKEKEDTDNNAENNALYQEIKNYLADNKVKNKDKKEYITDTFIKADYDNKYSKELAAAVLGYEFNVGIIANDNSLTDEDGKALKAKFADAKYEEKEEKLSDTLGERYYIIETLKKIYSWKVLHSILGDNKYLSYAMVDKYEKHSEQLKALKYLFHTYTSQDEYSEFFHQEKNKEGKYIVNYANYIKGIKRLSNETNKKYNTKQQLY…
C1	12	UniRef100_A0A352T713	RDVIISKKLEENTGAFYSETKYPREDKADSKLVPLKQGNNMRGADNLKELDTRKYGGYKGGEKAYFVLVKYCIEKALKKKVKKEYHMEFVEIPVYIARDIKNKDINLYDYVCDILSEAYKNSVVDVEILRNKVPKYQMIIGENGEEYYLVGATEVINSKQFVLGGANQQYNRLLNYIMYGKNDKWQYIQTELLDEQLTGLYDLLLSKIKDEYKGFSKEAIRIQEDNSFYKLDVKNKKEFIAEMIKLVQPDSNYPYLGKYSTGLSDRMGRKSKEKVGKKITLVDKSVTGLYERRTTFEL	UniRef100_A0A352T713	MYNIGLDIGTGSVGWCLTDNNGHLLKINRKGDNGKTYRNSAWGVRLFASADTAADCRIKRSTRRRYNRRRTRIIELRKIMSEMIMPVDPNFYARLDEAFLWNDDKSDKAKAPFLLFNDKDLYDIKYYKKYPTIYHLRKYLLETKEKADPRFIYLALHHMMKYRGHFLYEGQTFEAIDNIEDAFIELEQLINVYVNKNEEIENNVKNNDLYKSIKNYLADNKIKNKDKKEYITDIFIKAGYDKKYSKELAAAVLGYEFNVGIIVNDNSLTDEDGKTLKVKFADPKYEEKEEKLNDTLGEIYYIVEVLKKIYSWKVLHSILGDSMYLSYAMADKYEKHREQLMALKKLFHKYVSQDEYSEFFHQEKNKEGKYIVNYANYIKGIKRLNNETNKNSNANQQLY…	Bacteria; Terrabacteria group; Firmicutes; Clostridia; Clostridiales; Eubacteriaceae; Eubacterium; unclassified Eubacterium; Eubacterium sp.
C1	12	MGYP000258575933	RDVIISKKVEENTGAFYSETKYPREDKAGSKLVPLKQGDNMRGANNLKELDTRKYGGYKGGEKAYFVLVRYCIEKALKKSVKKEYHMEFVEIPVYIARGIKNKNINLYDYVCDTLNEANKNSVADVEILRNKVPKYQMIIGENGEEYYLVSATEVINSKQFVLGGANQQYNRLLNYIMYGKNDKSQYIQTELLNEQLNGLYEFLITKIMSEYKGFVDKTIKIQQSNVFYNLDVKEKKSFISEMIKFVQPDSKYPYLKKYGGGLGDRFGRKDGYKVGKKITLVDKSVTGLYERRTTFEL	MGYP000258575933	MYNYNIGLDIGTGSVGWCLTDNNGHLLKVNRKGNNGNTYRNSAWGVRLFESADTAADCRIKRSTRRRYNRRRTRIIELRKIMSDMIMPIDPNFYARLDEAFLWNEDKSDKAKAPFLLFNDNGYDDVEYYTDYPTIYHLRKYLLEKEGRADARFIYLALHHMMKYRGHFLFEGQSFEAIDNIEDTFIELEHLVNVYVKEKEDTDNNSKNNALYQTIKNYLADNKVKNKDKKEDITDTFIKAGYDNKYSKELAAAVLGYEFNVGIIVNDNNLTDENGKALKAKFADAKYEEQEEKLSDTLGEKYYIVETLKKIYSWKVLHSILGDSKYLSYAMVDKYKKHSEQLKTLKALFYKYTSQDEYNAFFHYEKDEDGKYIVNYANYIKGIKRLSNETNKKFNAKQQ…
C1	12	MGYP000050157914	RDVIISKKVEENTGAFYSETKYPREDKAGSKLVPLKQGDNMRGANNLKELDTRKYGGYKGGEKAYFVLVRYCIEKALKKSVKKEYHMEFVEIPVYIARGIKNNDINLYDYVCDILNEANKNSVADVEILRNKVPKYQMIIGENGEEYYLVSATEVINSKQFVLCGANQQYNRLLNYIMYGKNDKSQYIQTELLNEQLNGLYEFLITKIMSEYKGFVDKTIKIQQSNVFYNLDVKEKKSFISEMIKFVQPDSKYPYLKKYGGGLGDRFGRKDGYKVGKKITLVDKSVTGLYERRTTFEL	MGYP000050157914	MYNYNIGLDIGTGSVGWCLTDENGHLLKVNRKGNNGKTYRNSAWGVRLFESADTAADCRIKRSTRRRYNRRRTRIIELRKIMSDMIMPIDPNFYARLDEAFLWNEDKSDKAKAPFLLFNDNGYDDVKYYTDYPTIYHLRKHLLETEGRADARLIYLALHHMMKYRGHFLFEGQSFEAIDNIEDTFIELEHLVNVYVKEKEDTDNNSKNNALYQTIKNYLADNKVKNKDKKEDITDTFIKAGYDNKYSKELAAAVLGYEFNVGIIVNDNNLTDENGKALKAKFADAKYEEQEEKLSDTLGEKYYIVETLKKIYSWKVLHSILGDSKYLSYAMVDKYKKHGEQLTALKDLFHKYTSQNEYNDFFHHEKDEDGKYIVNYANYIKGIKRLSNETNKKYNTKQQ…
C1	12	WP_146527275.1__MGYP000853637811	NDCLTTKKTEIGDNQFYDQTIYGKDSGVTMITRKANLPVDKYGGYSGRKAAYFMAIRYLKQVRNKDVFVNEIISVPTQVYTLEKTKPGSINEYLRKNYRQVIVLVPKIPINQKIEYDGNEQFIVGSSEVTNAKQLKLPYGIEYAIAIVLKQGIPHVTISEEQAADDNKLQRKRNRQIEKRDRAISGVEKFWGIYAEKLANQYQQFGNAGNSARNTLAEYTKLSLDDKIKVIGLVLRATHAGSDRVDMKGSEKKPVFPELGLPNSFGRMAGKSLDPTKLTFVYESITGLHRRKLDGKTL	WP_146527275.1	MKQPYSIGLDIGTNSVGWAVINESFDLRKYKHQNMWGAHLFDEAQKAATRRSFRSSRRRLARRKRRITLLQRIFDNEMQKVDPHFYLRLSESMLHLGDKNSALELDANILFADHSFTDKSYREKYPTIYHLRRDLFHNSKKQDIRLVYLALHHIIKYRGNFLVEGGVDNVISSFDNQNLQKFMDFIGADESIAKKVKAILLDRSLSRSVRKSDIISLLQPSSDKKRAVSEAVGAVIGLKWNANKLFEDDSLEAKGEFSNKNYEEQRDEIAAAIGDDRYELVETLESVYQWTIFSQFIRKDSCLSDIMVEKYDAYRQDLSDLKALFHEFLPQKYKTFFHGDAAEFELYNNHKRNLDDLYKSIKKQLGEVAKDDPRYQRFEKRAELEEFLSRQRIRDNGAI…	Bacteria; unclassified Bacteria; Bacteria candidate phyla; Candidatus Saccharibacteria; TM7 phylum sp. oral taxon 353
C1	12	MGYP000964456082	NDCLITKKTEIGDNQFYDQTIYGKDSGATMITRKSNLPVDKYGGYSGRKAAYFMVIRYLKQVRNKDVFVNEIISVPTQVYTLEKTKPGSINEYLRKNYRQVIVLVPKIPINQKIEYDGNEQFIVGSSEVTNAKQLKLPYDIEYAIAIVLKQGIPHVTISEEQAADDNKLQRKRNRQIEKRDRVISGVEKFWGIYAEKLANQYQQFGDAGHNAQSALVEYSELSLDDKIKVIGLVLRATHAGPDRVDMKGSEKKPVFPELGLPNSFGRMAGKSLDPTKLTFVYESITGLHCRKLDGKLL	MGYP000964456082	MMKQPYSIGLDIGTNSVGWAVINEGFDLRKYKHQNMWGAHLFDEAQKAATRRSFRSSRRRLARRKRRITLLQQIFDNEMQKVDPHFYLRLSESMLHLGDKNSALELNANILFADRSFTDKSYREKYPTIYHLRSDLFHSSAKQDIRLVYLALHHLIKYRGNFLVEGGVDNVISSFDNQNLEKFIDFIGADESMAKKVKAILLDRSLSRSTRKSDIINLLQPSSDKKRAVSEAVGAAIGLKWNANKLFEDDSLEAKGEFSNKNYEEQRDEIAAAIGDDRYELVETLESVYQWTIFSQFIRKDSCLSDIMVEKYDAYRQDLSDLKALFHEFLPQKYKTFFHGDAAEFELYNNHKQNLDDLYKSIKKQLSEVAKDDPRYQRFEKRAELEEFLSRQRIRDNGA…
C1	12	WP_146477548.1	NDCLITKKTEIGDNQFYDQTIYGKDSGATMITRKSNLPVDKYGGYSGRKAAYFMAIRYLKQVRNKDVFVNEIISVPTQVYTLEKTKPGSINEYLRKNYRQVIVLVPKIPINQKIEYDGNEQFIVGSSEVTNAKQLKLPYDIEYAIAIVLKQGIPHVTISEEQAADDNKLQRKRNRQIEKRDRVISGVEKFWGIYAEKLANQYQQFGDAGHNAQSALVEYSELSLDDKIKVIGLVLRATHAGSDRVDMKGSEKKPVFPELGLPNSFGRMAGKSLDPTKLTFVYESITGLHRRKLDGKTL	WP_146477548.1	MKQPYSIGLDIGTNSVGWAVINEGFDLRKYKHQNMWGAHLFDEAQKAATRRSFRSSRRRLARRKRRITLLQQIFDDEIQKIDPHFYLRLSESMLHLGDKNSTLELDANILFADHSFTDKSYREKYPTIYHLRSSLFHDSKKQDIRLVYLALHHLIKYRGNFLIEGGVDNVISSFDNQSLQAFMEFIGAGDSTAQKIKAILLDRSLSRSARKSDIINLLQPSSDKKRAVSEAVGAAIGLKWNANKLFEDDSLEAKGEFSNKNYEEQRDEIANAIGDDRYGLVETLESVYQWTIFSQFIRKDSCLSDIMIEKYDAYRQDLSDLKALFHEFLTQKYKTFFHGDAAEFELYNNHKRNLDDLYKSIKKQLGEVAKDDPRYQRFEKRAELEEFLSRQRIRDNGAI…	Bacteria; unclassified Bacteria; Bacteria candidate phyla; Candidatus Saccharibacteria; TM7 phylum sp. oral taxon 346
C1	12	MGYP000903758360	NDCLITRKTKIGDDQFYDQTIYGKNSGKTMIARKANLPVGKYGGYSGEKAAYFMAIRYLKQVRNKDVFVNEIISVPTQVYTLEKTKPGSINEYLRKNYRQVIVLVPKIPINQKIEYDGNEQFIVGSSEVTNAKQLKLPYGIEYAIAIVLKQGIPHVTISEEQAADDNKLQRKRNRQIEKRDRAISGVEKFWGIYAEKLANQYQQFGNAGNSARNTLAEYTKLSLDDKIKVIGLVLRATHAGSDRVDMKGSEKKPVFPELGLPNSFGRMAGKSLDPTKLTFVYESITGLHRRKLDGKTL	MGYP000903758360	SYREKYPTIYHLRSDLFHNSDKQDIRLVYLALHHLIKYRGNFLIEGGVDNVISSFDNQSLQAFMEFIGADDSMVQKIKAILLDRSLSRSARKSDIINLLQPSSDNKRAVSEAVGAAIGLKWNANKLFEDDSLEAKGEFSNKNYEEQRDEIAAAIGDDRYELVEALESVYQWTIFSQFIRKDSCLSDIMVEKYDDYRQDLSDLKSLFREFLNENDYKSFFHGKKSSFELYNTHKKYLSENNNKITPLYKDIENILNNIAKDDPRYQRFEKRAELGEFLARQRIRDNGAIPHQIHQYELEKIIDNQAQYYPFLAQNRDKIISIFTFKLPYYIGPLKTGGNFAWSVKKKDGVIYPWNFDEMIDDEASAEKFIDRMRNNCTYLPDEEVLPKNSLLYQEYEVRN…
C1	12	MGYP000885386634	NDCLITKKNEIGDNQFYDQTIYGKNSGATMITRKANLPVDKYGGYSGRKAAYFMAIRYLKQVRNKDVFVNEIISVPTQIYTLEKTKPGSINEYIRNNYKQAKVLISKIPINQKIEHEGNEQFIVGSSEVTNAKQLKLPYNIEYAVAVALKQGIPRITITEEQATSDDELQNKRNKQIERRNKVINGVEKFWGIYAEKLANQYQQFGNAGPNAQSALAEYSELSLDDKIKVIGLVLRATHAGSDRVDMKGSENKPVFPELGLPNSFGRMADKSLDPTKLTFVYESITGLHRRKLDGKSL	MGYP000885386634	MKQSYSIGLDIGTNSVGWAVINESFDLRKYKHQNMWGAHLFDEAQKAATRRSFRSSRRRLARRKRRVTLIQQIFNDEIQKIDPHFYLRLSESMLHIGDKNSALELDANILFADHSFTDKSYREKYPTIYHLRSDLFHNSAKQDIRLVYLALHHIIKYRGNFLVEGGVDNVISSFDSQNLQTFMDFISADESVAKKVKAILLNRSLSRSTRKSAIIELLQPSPDNKKTISEAVGAVIGLKWNANKLFEDDSLEAKGEFSNKNYEEQRDEIATAIGDDRYGLVETLESVYQWTIFSQFIRKDSCLSDIMIEKYDAYRQDLSDLKALFHEFIPQKYKTFFHGDAAEFELYNNHKRNLNDLYKSIKKQLGEVAKDDPRYQRFEKRAELEEFLSRQRIRDNGAI…
C1	12	MGYP000946694446	NDCLITKKTEIGDNQFYDQTIYGKNSGATMITRKANLPVDKYGGYSGRKAAYFMAIRYLKQVRNKDVFVNEIISVPTQTYTLEKTKPGSINEYLHNSYRQATTLLPKIPINQKIEYDGNEQFVVGSSEVTNAKQLKLPYNIEYAVAVALKQGIPRITITEEQAASDDELQNKRNKQIERRDKVIDGVEKFWGIYAEKLANQYQQFGNAGDSAQNTLAEYTKLSLDDKIKVIGLVLRATHAGSDRVDMKGSEKKPVFPELGLPNSFGRMAGKSLDPTKLTFVYESITGLHRRKLDGKSL	MGYP000946694446	MMKQPYSIGLDIGTNSVGWAVINEGFDLRKYKHQNMWGAHLFDEAQKAATRRSFRSSRRRLARRKRRITLLRQLFDDEIQKIDPHFYLRLSESMLHVGDKSSTLELDANILFADHSFTDKSYREKYPTIYHLRSDLFHSSAKQDIRLVYLALHHIIKYRGNFLVEGGVDNVISSFDNQNLQKFMDFIGADESMTKKVKAILLDRSLSRSVRKSDIIKLLQPTPDNKRIVSEAVGAAIGLKWNANKLFEDDSLEAKGEFSNKNYEERRDEIAAAIGDDRYELVETLESVYQWTIFSQFIRKDSCLSDIMVEKYDDYRQDLSDLKSLFHELLSKESYKSFFHGDTAEFEQYNKHKYSLEDLYKSIKNHLGNVAKEDPRYQRFEKRAELGEFLARQRIRDNG…
C1	12	MGYP000730405898	NDCLITKKTEIGDNQFYDQTIYGKNSGATMITRKVNLPVDKYGGYSGRKAAYFMAIRHLKQVRNKDVFVNEIISVPTQIYTLEKTKPGSINEYLRNNYRQAAILLPKIPINQKIEYEGNEQFIVGSKEVANAKQLKLPYDIEYAVAIALKQGIPRITISEEQAEKDNNLRNKRAKQIERRDRVMSGVEKFWEIYTDKLTNQYQQFGDAGNSARNTLAEYTKLSLDDKIKVIGLVLRATHAGSDRVDMKGNEKKPVFPELGLPNSFGRMAGKSLDPTTLTFVYESITGLHCHKLDGKLL	MGYP000730405898	MKQPYSIGLDIGTNSVGWAVINEGFDLRKYKHQNMWGAHLFDEAQKAATRRSFRSSRRRLARRKRRITLLQQIFDNEMQKVDPHFYLRLSESMLHVGDKNSTLELDANILFADRSFTDKSYREKYPTIYHLRSDLFHSSAKQDIRLVYLALHHIIKYRGNFLVEGGVDNVISSFDNQNLEKFIDFIGADESMAKKVKAILLDRSLSRSARKSDIINLLQPSPDNKRAVSEAVGAAIGLKWNANKLFEDDSLEVKEEFSNKNYEEQRDEIAAAIGDDRYELVETLESVYQWTIFSQFIRKDSCLSDIMVEKYDDYRQDLSDLKALFHEFLPQKYKTFFHGDAAEFELYNNHKRNLDDLYKSIKKQLGEVAKDDPRYQRFEKRAELEEFLSRQRIRDNGAI…
C1	12	MGYP000278582369	NDCLITKKTEVGDSQFYDQTVYGKNSGKKMIARKAHLPVNRYGGYSGKKAAYFAVINYLKPSGKKESPATEIISIPAQIYALEKTHPGSIDKYIQDNYKDAVVLLSKVPINQKIEYDGNEQFIVGGSEVTNAKQLKLPYDIEYAIAIALKRGVPRVTIPEEQADENDKLRDKRNRQIEKRNKVIDGINRFWKVYSDKLANQYQQFGEAGNNARNAAPEYDKLSIDDKIEVIKLVLVATSAGSGRVDMKGSEKNPKFPELGLPNSFGRMSGKTINPLNVTFVYESITGLHCRKIDGKSL	MGYP000278582369	MTVIEVMRQCSDNFMQIIQSDRYEFKKIIEDALLKDANPEITYDDIKNLAASPGIKRALWRSIRIIDEIVDTIGYSPKLISIEMARSEEDKVRTKNRYSQLEKMYKELYGREYNKSDIKPQLENYKDCLDKKKYYLYFLQNGKSAYSGKKLDIENGLKDCEIDHILPRSLTKDDSLDNTVLVLREENQLKLDDYPISPDVQKKMLPIWMSLKNAKFMSQLKFQRLTSQKQLSDDQIYGFINRQLVETRQITKHLARMLTEKYKNSSTEVFTIRAGMSSEYRRIHDLPKCREVNDLHHAKDAYLAATLAQYVKVRYPKLDKEFIYGEYKKFKSDKKKNNREYGSFILSSMKYDFTNTNTGEIVWQGKSSCEIIDKTMKYNDCLITKKTEVGDSQFYDQTV…
C1	12	MGYP000062068791	NDCLITRKTEIGDNQFYDQTVYSKNSGKKMIARKAHLPVNRYGGYSGKKAAYFAVINYLKQSNKKESPATEIISIPTQIYTLEKTHPGSIDKYIRDNYKDAVVLLPKVPINQKIEYDGNEQFIVGSSEVTNAKQLKLPYDIEYAIAIALKRGIPRVTISEEQADEDDKLRNKRNRQIEKRAKVIDGINRFWKVYSDKLANQYQQFGEAGNNARNAAPEYDKLSIDDKIEVIKLVLVATSAGSGRVDMKGSEKNPKFPELGLPNSFGRMSGKTINPLNVTFVYESITGLHCRKINGKSL	MGYP000062068791	MKQSYSIGLDIGTGSVGWAVINEDFSLRRHKHQNMWGANLFNEAQKAELRRSFRSSRRRLARRKRRITLLQQIFNNEICNVDPNFYLRLTESMLYIDDKSSSLDLDANILFSDHTFTDKTYREKYPTIYHLRSELFHNPEKQDIRLIYLALHHIIKYRGNFLIEGGVDGVISSFDSQNLQKFMEFIGAGDKEAKQIKSILLNQSQTRSARKSNIIQLLQPSADNKNIISEAIGAAIGLKWNAEKLFDDKSLEIKGEFSDKNYEDQRDDIAAAIGDDRYELVETLESVYQWTIFSQFIRKDSCLSDIMIEKYDAYRQDLSDLKGLFRDFLSEKEYKSFFHGDASKFDLYNKHKIDTDDLYKSIKKHLGESAKDDVRYQRFEKRAELGEFLSRQRIRDNGA…
C1	12	MGYP000907979733	NDCLITKKLEENTGGFYDITILSKKEAQKIAQKGKSLSSRKIYLNPTKYGGFSGEKGAYSIALEFDGKKDREKRIVNMPVQFIKNPKKYLDRNFNNYRILYDKILKNQLIIRDGSPQYLTSYQEVNNARQLKIPYELENFIANLSKILSKPNVQVGDNDFMVFAIRKLGYNIEFDRKNPEFSTEQRNFIKNDISRRLNELYKLLTRKGEENFPVFASEIKKLKECQEKFEQLEISDKYITIVRFLKLLHTDASIVDFDNIGYRKNVGQKQIPGGVKIDNLILIHQSITGLKTKRIKL	MGYP000907979733	MKNKDYKIGLDIGTNSVGWAVIDKNNSLVRYKKQNMWGVRLFSEAQKAEERRIKRSARRRLARRNYRLRLLQQLFSQAVLEKDDAFFIRMKESILWNEDKTTKGDFQLFNDADFTDKDFHQQYPTIYHLRHELANSNSQKDARLVYLALHHILKNRGNFLYEKDFNIDSLEDITKDIEDLFCLLGKNNDNIILKTEQKLPIIKTLKKQTISRDKKRKEILAILNPDRNIKPLIENTLKLLLGLKSDFSKIFPEIEFGEEKDAAKFEFNEKFDEKRDELAAILGENFDLIEICEKIYSWTILQSILNGKKSLSEAMIDKYNSHHKDLALLKKITKNEDIEAKNYDTRKRFFNEIYQEYIRNTSDLAKRKQNSSAYKVLENEIRELLKIVPDEYTKEKEEI…
C1	12	MGYP000907850307	NDCLVTKKLEENTGGFYDITILSKKEAQKIAQKGKSLSSRKIYLDPTKYGGFSGEKGAYSIALEFDGKKDREKRIVNMPVQFIKNPKKYLDRNFNNYRILYDKILKNQLIIRDGSPQYLTSYQEVNNARQLKIPYELENFIANLSKILSKPNVQVGDNDFMVFVIRKLGYNIEFDCKNPEFSTEQRNFIENDISRRLNGLYKLLTQKGEENFPIFAGEIKKLKECQEKFEQLEISDKHITLVRFLKLLHTDVSIVDFDNIGYRKNVGQKQIPGGIKIDNLILIHQSITGLKNKRIKL	MGYP000907850307	MKNKDYKIGLDIGTNSVGWAVIDKNNSLVRYKKQNMWGVRLFSEAQKAEERRIKRSARRRLARRNYRLRLLQQLFSQAVLEKDDAFFIRMKESMLWNEDKTTKGDFQLFNDADFTDKDFHQQYPTIYHLRHELANSNSQKDARLVYLALHHILKNRGNFLYEKDFNIDSLEDITKDIEDLFCLLGKNNDNIILKTEQKLPIIKTLKKQTISRDKKRKEILAILNPDRNIKPLIENTLKLLLGLKSDFSKIFPEIEFGEEKDAAKFEFNEKFDEKRDELAAILGENFDLIEICEKIYSWIILQSILNGKKSLSEAMIDKYNSHHKDLALLKKITKNEDIEAKNYDTRKRFFNEIYQEYIRNTSDLAKRKQNSSAYKVLENEIRELLKIVPDKYTKEKEEI…
C1	12	MGYP000946114882	NDCLVTRKVEIGDNQFYDQTIYGKNSGKTMIARKIGLPVDKYGGYSGEKDAYCTAIHYINRGNPVYKIIGIPVQVYMQDKITQKKEELIFYHYHGLNKYKQATVLIPKIPLNQKIKYDGNEQFIVSSSEVTNAKQLKLPYDIEYAVAVALKLGDIPQARVTEEQASSDDYLRYKRDRQIEQKQKVIDGIEKFWDIYVDKLSDQYQQFGSIIERARLVCDKYRKLSTVDMIKLIRLALAATHANSSNANMKKDFPGLNLPSDFGRMRGKNLDPTRFTFVYESITGLHRRELNGETL	MGYP000946114882	KEDDYPVSSDIQKHMAVIWSLLKRAKLMSPTKFQRLTSKKQLSESRIASFVNRQLVETRQITKHLARMLHEKYQDSSTDIFTIRAGMGSEYRDCHDLPKSRDVNDFHHAKDAYLAVVIAQFIRRRYPKLEQKFTYGDYIKFKSKLLNSHDKHSFIIRAMDYDFTDEATGEVIWQRKTAYDVINRTMKYNDCLVTRKVEIGDNQFYDQTIYGKNSGKTMIARKIGLPVDKYGGYSGEKDAYCTAIHYINRGNPVYKIIGIPVQVYMQDKITQKKEELIFYHYHGLNKYKQATVLIPKIPLNQKIKYDGNEQFIVSSSEVTNAKQLKLPYDIEYAVAVALKLGDIPQARVTEEQASSDDYLRYKRDRQIEQKQKVIDGIEKFWDIYVDKLSDQYQQFGSII…
C1	12	MGYP000924199276	NDCLITKKTEIGDSQFYKQTIYSKKSTDPKPTIPIKANLPTNRYGGYSGVQAAYFAAINYLKPSGKKESPVTEIISIPTQIYTLEKTHPGSIDKYIQDNYKDAVVLLPKVPINQKIEYDGNEQFIVGSSEVTNAKQLKLPYDIEYAIAIALKHGVPRVTISEEQADEDDKLRDKRNRQIEKRAKVIDGINRFWKVYSDKLANQYQQFGKAGDNARNAAPEYDKLSIDDKIKAIKLALRATRAGSERADMQTNFPELKLPNGFGRMQKSLNPAKLTFVYESITGLHRRKLDGKSL	MGYP000924199276	MKYDFTNTNTGEIIWQGKSSCEIIDKTMKYNDCLITKKTEIGDSQFYKQTIYSKKSTDPKPTIPIKANLPTNRYGGYSGVQAAYFAAINYLKPSGKKESPVTEIISIPTQIYTLEKTHPGSIDKYIQDNYKDAVVLLPKVPINQKIEYDGNEQFIVGSSEVTNAKQLKLPYDIEYAIAIALKHGVPRVTISEEQADEDDKLRDKRNRQIEKRAKVIDGINRFWKVYSDKLANQYQQFGKAGDNARNAAPEYDKLSIDDKIKAIKLALRATRAGSERADMQTNFPELKLPNGFGRMQKSLNPAKLTFVYESITGLHRRKLDGKSLGHKR
C1	12	MGYP000220271112	NDCLVTRKVEIRDSQFYDQTIYGKNSGKTMIARKIGLPVDKYGGYSSEKDAYCMAIHYLRQVRGKDVPTDEIIGIPVQIYMQNKIKPGSISNYIQNKYKQATVLIPKIPLNQKIKYDGNEQFIVSSKEVANAKQLKLPYDIEYAVAVALKLGDIPQVRVTEEQASSNDRYRYIRNRQIERREKVMDGINRFWDVYADKLNSQYQQFGSSLKKVEAACNAYCDLPAANKINVTKQALAATHAGSENANMKNNFPESALSNEFGRMKVNALNPTKITFVYESITGLHCRELNGETL	MGYP000220271112	MVDEREKLIADAKKDQRYQRFEKRAELGEFLARQRIRDNGAIPHQIHQYELEKIIDNQAQYYPFLAQNRDKIISIFTFKLPYYIGPLKTGGNFAWSVKKKDGVIYPWNYDEMIDDEASAEKFIDRMRNHCTYLPDEEVLPKNSLLYQEYEVRNELKNITVNGERLGAGVQNDIVDKLFTVESSVTRKKLVDYLYKNQIYDTDSLAIEGFSNEKGFNSSRKSYIDFTQKIGIKITPGNQQAVEEVIKWITLFEDKKILAKKIRREYGNIFNEEQISKILRLNYSGWGRLSRKLLDGITIQNQDGKLTVIGAMRKYKDNFMQIVQSERYGFKEIIDDILSANQCAEINYDDIKNLAGSPGIKRALWRSVRIIDEIVDTIGYGPRLISIEMARNEGEKVSTN…
C1	12	MGYP000895923654	NDCLVTRKVEIRDSQFYDQTIYGKNSGKTMIARKIGLPVDKYGGYSSEKDAYCMAIHYLRQVRGKDVPTDEIIGIPVQIYMQNKIKPGSISNYIQNKYKQATVLIPKIPLNQKIKYDGNEQFIVSSKEVANAKQLKLPYDIEYAVAVALKLGDIPQVRVTEERASSNDRYRYIRNQQIERREKVMDGINRFWDVYADKLNSQYQQFGSSLKKVEVACNAYCELPAANKINVTKQALAATHAGSENANMKNNFPESALSNEFGRMKVNALNPTKITFIYESITGLHRRELNGETL	MGYP000895923654	MLRIVKYAGVYMSKELDKKEPYSIGLDIGTNSIGWAVIDDDCKLRRYKHQNMWGAHLFKEADKAATRRSFRSSRRRLARRKRRITLLQQIFDDEIQKIDPQFYLRLSESMLHLGNKNSALELDANILFADHSFTDKSYREKYPTIYHLRSDLFHNTDRQDIRLVYLALHHIIKYRGNFLVEGGVDSVISSFDNQNLHKFMDFIGADERTAEEVKNILLDRSKSRSARKSAIDKQMQLALSAKEAIKAVVGLKWDAGKLFEDSSLDAKGEFSSKDYEEQRDTIATAIGDENYELVATLESVYQWTVFSQFIRKDSCLSDIMIERYDNYRQDLSDLKSLFREFLNENNYKSFFHGKKSSFELYNTHKKYLSENNNKITPLYKDIENILKNIAKDDPRYQRF…
C1	12	MGYP000890340152	NDCLITKKTEIGDNQFYDQTIYSKNSGKTMIARKIGLPVDKYGGYSGEKDAYCMAIHYLKRVRDKDVPTDEIIGIPVQVYMQDKIKPGSISNYIQNKYKQATVLIPKIPLNQKIRYDGNEQFIVSSSEVANAKQLKLPYNIEYAVAIALKLGSVPQISVTEEQASGNDRYRYIRNRQIECKEKVIDGINRFWDAYTNKLSSQYQQFGKVVDKVKTTTSEYQAMSMEDKIKAIGLVLIATHAGSGRADMKKSFPKLGLPDSFGRMASKTLDPTKFTFVYDSITGLHRRELNGETL	MGYP000890340152	MLIIVKYAGVYMDKELDKKEPYSIGLDIGTSSIGWAVIGDDCKLRRYKHQNMWGAHLFKEADKAATRRSFRSSRRRLARRKRRVTLLQQIFDDEIQKIDPHFYLRLSESMLHLGDKNSALELDANILFADHSFTDKSYREKYPTIYHLRSDLFHNTDRQDIRLVYLALHHIIKYRGNFLVEGGVDNIISSFDNQNLQKFMDFIGADERAAEEIKDTLLDRSKSRSARKSAIDKQVQLTSSAKEAVKAVVGLKWDASKLFEDSSLETKGEFSSKDYEEQRDDIATAIGDENYELVATLESVYQWTVFSQFIRKGSSLSDIMIERYDNYRQDLSDLKALFHEFLTKEDYKSFFHGDTAEFELYNNHKSKNSIDDLYKSIRKRLGNVAKEDRRYQRFEKRAE…
C1	12	MGYP000999773648	NDCLTTKKTEIGDNQFYDQTIYGKNSGKTMIARKIGLPVDKYGGYSGEKDAYCMAIHYLKRVRDKDVPTDEIIGIPVQVYMQDKIKPGSIINYIQNKYKQATVLIPKIPLNQKIKYDGNEQFIVSSSEVANAKQLKLPYDIEYAIAIALKLGDIPQIRVTEEQASSDDYLHYKRDRQIERKQKVIDGIEKFWDIYVDKLSNQYQQFGSIIERARLVCDKYRNLSTVDKIKLIRLALVATHANSRNANMKKDFPELNLPSDFGRMRDKTLDPTKLTFVYESITGLHCRELNGETL	MGYP000999773648	MGKELDKKEPYSIGLDIGTGSIGWAVIGDDYKLRRHKHQNMWGAHLFKEANDAATRRSFRSSRRRLARRKRRITLLRQIFDNEIQKIDPHFYLRLSESMLHLGDKNSALELDANILFADHSFTDKSYREKYPTIYHLRSDLFHNTDRQDIRLVYLALHHIIKYRGNFLVEGGVDNIISSFDNQNLQKFMDFIGADERAAEEIKNTLLDRSKSRSARKSAIDKQTQLTSSAKEAVKAVVGLKWDASKLFEDSSLETKGEFSSKDYEEQRDTIATALGDENYELVAALESVYQWTVFSQFVRKGSCLSDIMVERYNNYRQDLSDLKSLFREFLDKNNYKSFFHGKKSSFELYNTHKKYLSENNNKITPLYKDIENILKNIAKDDPRYQRFEKRVKLGEFLV…
C1	12	OKZ95369.1	RDVMISKKTEENTGSFYNQTRYPKEKLDGNKKETKLIPLKSGNNLRGKEGLKELSVEKYGGYQGGECAYFVLVKYYTVKNKKKTEEKQWKMEFVGIPTYISYEINKGNINLKQYICDKLKNNTVEILRNKICKYQELMDEEGNRYFLVGPTEVANAKQFVLGSRYQKFNRLYSYINSENWHYIRTDELEKEIDEFFKLLQNKIHNEFKGYIKDIDKVIGANTSKLDIDKKIDYFNEIYKIVQANSSRPAVSKFNIAGISDGLGRKRSLPFKDKIIIVDKSVTGIYERRTCFEL	OKZ95369.1	MDNKVLVKKIENQNKGNRIVSDAFGNKADYKEMQNYWEMLYKAGLISEKKYNNLNKSLDEVFSKGFINRQLVETRQIVKNVANLISDYYDDKIEVIEVKAQLSSYIRNKFTQEKKDDDGFWIENTENAMFFKNRGLNDYHHAHDAYLACIIGLYIQKVYPGWKNELNFKKYRREFEKYYEEQKKYSTKSKKEIYISMLSRFTKNYEKAGWNGEEIIEYMRKIFCYRDVMISKKTEENTGSFYNQTRYPKEKLDGNKKETKLIPLKSGNNLRGKEGLKELSVEKYGGYQGGECAYFVLVKYYTVKNKKKTEEKQWKMEFVGIPTYISYEINKGNINLKQYICDKLKNNTVEILRNKICKYQELMDEEGNRYFLVGPTEVANAKQFVLGSRYQKFNRLYSY…	Bacteria; Terrabacteria group; Firmicutes; Clostridia; Clostridiales; Eubacteriaceae; Eubacterium; unclassified Eubacterium; Eubacterium sp. 36_13
C1	12	MGYP000040392483	NDCLITRKTKIGDDQFYDQTIYGKNSGKTMIARKANLPVGKYGGYSGEKAAYFAAINYLKQVRNKDVSVNEIVSIPAQIYTLEKTRSDSINEYISNNYKQATVLLSKIPINQKIECEGNEQFIVGSSEVTNAKQLKLPYDIEYAVAIALKQGIPRITISEEQAEKDNNLRNKRAKQIEKRDKVISGIERFWEVYTDKLSSQYQQFGSAVEKAKAASSKYQAMSVDDKIKVIRLVLVATHAGSGRVDMKKSFPKLGLPDGFGRMKDKNLNPTKLTFVYESITGLHCRKLDGKLL	MGYP000040392483	NRIVDELFTKELSVTYKKFIKYLYDNQIYNTDSLIISGTAKEKSFASSRKSYIDFMQKVGVSITPKNQQAIEEVIKWITLFEDKKILAKKLQKHSDIFNEYQLRTILKLNYSGWGRLSHKLLDGITAHTPYGELTVIETMRSSKDNFMQIIQSDRYEFKKIIDDILSADQRTDIAYDDIKKLAGSPGIKRALWRSIRIIDEIVDTIGYEPKLISIEMARNEDEKVRTKSRYGQLEKMYKELYGKAYTKSDIKSQLADYKDKLDRKKYYLYFLQNGKCAYTGEPLDIENGLRDSEIDHILPRSLTKDDSLDNTVLVLRKENQRKLDDYPIAPDVQNRMRPIWISLKNTKLMSQLKFQRLTSQKQLSEDRVAGFVNRQLVETRQITKHLARMLTEKYHNSS…
C1	12	MGYP000931235743	NDCLITRKTKIGDDQFYDQTIYGKSSGKTMIARKANLPVGKYGGYSGEKAAYFAAINYLKQVRNKDVSVNEIVSIPAQIYTLEKTRSDSINEYISNNYKQATVLLSKIQINQKIEYEGNEQFIVGSSEVTNAKQLKLPYDIEYAVAIALKQGIPRITISEEQAEKDNNLRNKRAKQIEKRDKVISGIERFWEVYTDKLSSQYQQFGSAVEKAKAASSKYQAMSVDDKIKVIGLVLVATHAGSGRVDMKKNFPKLGLPDGFGRMKDKNLNPTKLTFVYESITGLHCRKLDGKLL	MGYP000931235743	MKQPYSIGLDIGTNSVGWAVINEGFDLRKYKHQNMWGAHLFDEAQKAATRRSFRSSRRRLARRKRRITLLQQIFDNEMQKVDPHFYLRLSESMLHVGDKSSTLELDANILFADRSFTDKSYREKYPTIYHLRSSLFHDSKKQDIRLVYLALHHLIKYRGNFLIEGGVDNVISSFDNQSLQAFMEFIGADDSTAQKIKAILLDRSLSRSARKSDIINLLQPSSDKKRAVSEAVGAAIGLKWNANKLFEDDSLEAKGEFSNKNYEEQRDEIANAIGDDRYELVETLESVYQWTIFSQFIRKDSCLSDIMVEKYDDYRQDLSDLKALFHEFLPQKYKTFFHSDAAEFELYNNHKRNLDDLYKSIKKQLGEVAKDDPRYQRFEKRAELEEFISRQRIRDNGAI…
C1	12	MGYP000911527222	NDCLITRKTKIGDDQFYDQTIYGKSSGKTMIARKANLPVGKYGGYSGEKAAYFAAINYLKQVRNKDVSVNEIVSIPAQIYTLEKTRSDSINEYISNNYKQATVLLSKIPINQKIEYEGNEQFIVGSSEVTNAKQLKLPYDIEYAVAIALKQGIPRITISEEQAEKDNNLRNKRAKQIEKRDKVISGIERFWEVYTDKLSSQYQQFGSAVEKAKAASSKYQAMSVDDKIKVIGLVLVATHAGSGRVDMKKNFPKLGLPDGFGRMKDKNLNPTKLTFVYESITGLHCRKLDGKLL	MGYP000911527222	MMKQPYSIGLDIGTNSVGWAVINEGFDLHKYKHQNMWGAHLFDEAQKAATRRSFRSSRRRLARRKRRITLLQQLFDDEIQKIDPHFYLRLSESMLHLGDKNSALELDANILFADHSFTDKSYREKYPTIYHLRSDLFHNSKKQDIRLVYLALHHIIKYRGNFLVEGGVDNVISSFDNQNLQKFMDFIGVDESMTKKVKAILLDRSLSRSVRKSDIIKLLQPTPDNKKIVSEAVGAVIGLEWNANKLFEDDSLEVKGKFSNKNYEEQRYEIAAAIGDDRYELVETLESVYQWTIFSQFIRKDSCLSDIMVEKYDAYRQDLSDLKSLFHEFLPKESYKSFFHGDTTEFEQYNKHKYSLEDLYKSIKNHLGNVAKEDPRYQRFEKRAELGEFLARQRIRDNG…
C1	12	MGYP001018791447	NDCLITQKTKIGDDQFYDQTIYGKSSGKTMIARKVNLPVGKYGGYSGEKAAYFAAINYLKQVRNKDVSVNEIVSVPAQIYTLEKTRSDSINEYISNNYKQATVLLPKIPINQKIEYEGNEQFIVGSSEVTNAKQLKLPYDIEYAVAIALKRGIPRVTISEEQAKEDDNLRDKRAKQIEKRDKVISGIERFWEVYTDKLSSQYQQFGSAVEKAKAASSKYQAMSVDDKIKVIGLVLVATHAGSGRVDMKKNFPKLQLPSDFGRMIGKNLDPTKLTFVYESITGLHCRKLDGKLL	MGYP001018791447	MMKQPYSIGLDIGTNSVGWAVINEGFDLRKYKHQNMWGAHLFDEAQKAATRRSFRSSRRRLARRKRRITLLQQIFDNEMQKVDPHFYLRLSESMLHSCDKNSALELNANILFADRSFTDKSYREKYPTIYHLRSDLFHSSAKQDIRLVYLALHHIIKYRGNFLVEGGVDNVISSFDNQNLEKFIDFIGADESMAKKVKAILLDRSLSRSARKSDIINLLQPSPDNKRAVSEAVGAAIGLKWNANKLFEDDSLEVKEEFSNKNYEEQRDEIAAAIGDDRYGLVETLESVYQWTIFSQFIRKGSCLSDIMVEKYDAYRQDLSDLKSLFREFLNENNYKSFFHGKKSSFELYNTHKKYLSENNNKITPLYKDIENILKNIAKDDPRYQRFEKRAELGEFLAR…
C1	12	MGYP000925621913	NDCLITRKTKIGDDQFYDQTIYGKSSGKTMIARKVNLPVGKYGGYSGEKAAYFAAINYLKQVRNKDVSVNEIVSVPAQIYTLEKTRSDSINEYISNNYKQATVLLPKIPINQKIEYEGNEQFIVGSSEVTNAKQLKLPYDIEYAVAIALKRGIPRVTISEEQAKEDDNLRDKRAKQIEKRDKVISGIERFWEVYTDKLSSQYQQFGSAVEKAKAASSKYQAMSVDDKIKVIGLVLVATHAGSGRVDMKKNFPKLQLPSDFGRMIGKNLDPTKLTFVYESITGLHCRKLDGKLL	MGYP000925621913	MMKQPYSIGLDIGTNSVGWAVINEGFDLRKYKHQNMWGAHLFDEAQKAATRRSFRSSRRRLARRKRRITLLQQIFDNEMQKVDPHFYLRLSESMLHSCDKNSALELNANILFADRSFTDKSYREKYPTIYHLRSSLFHDSKKQDIRLVYLALHHIIKYRGNFLVEGGVDNVISSFDNQNLEKFIDFIGADESMAKKVKAILLDRSLSRSARKSDIINLLQPSPDNKRAVSEAVGAAIGLKWNANKLFEDDSLEVKEEFSNKNYEEQRDEIAAAIGDDRYGLVETLESVYQWTIFSQFIRKGSCLSDIMVEKYDAYRQDLSDLKSLFREFLNENNYKSFFHGKKSSFELYNTHKKYLSENNNKITPLYKDIENILKNIAKDDPRYQRFEKRAELGEFLAR…
C1	12	MGYP000954465743	NDCLITKKTEIGDNQFYDQTIYGKNSGKTMIARKANLPVGKYGGYSGEKAAYFAAINYLKQVRNKDVSVNEIVSVPAQIYTLEKTRSDSINEYISNNYKQATILLPKIPINQKIEYEGNEQFIVGSSEVTNAKQLKLPYAIEYAVAIALKRGIPRVTISEEQAKEDDNLRDKRAKQIEKRDKVISGIERFWEVYTDKLSSQYQQFGSAVEKAKAASSKYQAMSVDDKIKVIGLVLVATHAGSGRVDMKKNFPKLQLPSDFGRMIGKNLDPTKLTFVYESITGLHCRKLDGKLL	MGYP000954465743	MQKVDPHFYLRLSESMLHLGDKNSALELNANILFADRSFTDKSYREKYPTIYHLRSDLFHSSAKQDIRLVYLALHHLIKYRGNFLVEGGVDNVISSFDNQNLEKFIDFIGADESMAKKVKAILLDRSLSRSTRKSDIINLLQPSSDKKRAVSEAVGAAIGLKWNANKLFEDDSLEAKGEFSNKNYEEQRDEIAAAIGDDRYELVETLESVYQWTIFSQFIRKDSCLSDIMVEKYDAYRQDLSDLKALFHEFLPQKYKTFFHGDAAEFELYNNHKQNLDDLYKSIKKQLSEVAKDDPRYQRFEKRAELEEFLSRQRIRDNGAIPHQIHQYELERIIDNQAQYYPFLAQNRDKIISIFTFKLPYYIGPLKTGGDFAWSVKKKDGVIYPWNFDEMIDDEASA…
C1	12	MGYP000891718395	NDCLITRKTKIGDDQFYDQTIYGKSSGKTMIARKANLPVGKYGGYSGEKAAYFAAINYLKQVRNKDVSVNEIVSIPAQIYTLEKTRSDSINEYISNNYKQATVLLSKIPINQKIEYEGNEQFIVGSSEVTNAKQLKLPYDIEYAVAIALKRGIPRVTISEEQAEKDNNLRNKRAKQIEKRDKVISGIERFWEVYTDKLSSQYQQFGNAVEKAKAANSNYQAMSVEDKIKVIRLVLMATHAGSGRVDMKKNFPKLQLPSDFGRMIGKNLDPTKLTFVYESITGLHRRKLDGKSL	MGYP000891718395	MKQPYSIGLDIGTNGVGWAVINEGFDLRKYKHQNMWGAHLFDEAQKAATRRSFRSSRRRLARRKRRITLLQQIFDNEMQKVDPHFYLRLSESMLHVGDKNSTLELDANILFADRSFTDKSYREKYPTIYHLRSSLFHDSKKQDIRLVYLALHHLIKYRGNFLIEGGVDNVISSFDNQSLQAFMEFIGADDSMVQKIKAILLDRSLSRSARKSDIINLLQPSSDNKRAVSEAVGAAIGLKWNANKLFEDDSLEAKGEFSNKNYEEQRDEIAAAIGDDRYEIVEALESVYQWTIFSQFIRKDSCLSDIMVEKYDDYRQDLSDLKSLFREFLNENDYKSFFHGKKSSFELYNTHKKYLSENNNKITPLYKDIENILNNIAKDDPRYQRFEKRAELGEFLARQ…
C1	12	MGYP000916513279	NDCLITKKTEIGDNQFYDQTIYGKNSGATMITRKANLPVDKYGGYSGRKAAYFMAINYLKQVRNKDVSVNEIVSVPAQIYTLEKTRSDSINEYISNNYKQATVLLPKIPINQKIEYEGNEQFIVGSSEVTNAKQLKLPYDIEYAVAIALKRGIPHVTISEEQAKEDDNLRDKRAKQIEKRDKVISGIERFWEVYTDKLSSQYQQFGSAVEKAKAASSKYQAMSVDDKIKTIGLVLVATHSGSGRVDMKKNFPKLQLPSDFGRMIGKNLDPTKLTFVYESITGLHRRKLDGKTL	MGYP000916513279	KELYGKEYTKSDIKSQLAEYKDKLDKKKYYLYFLQNGKCAYTGEPLDIENDLRDSEIDHILPRSLTKDDSLDNTVLVLRKENQRKLDDYPIAPDIQNHMRPIWTSLKNAKLMSQLKFQRLTSQKQLSEDRVAGFVNRQLVETRQITKHLARMLTEKYHDSATEVFTIRAGMSSEYRRIHDLPKCREVNDLHHAKDAYLAATLAQYVKIRYPKLDNAFIYGEYMKFKSKRQTDTDRSSFILASMNYDFTNTNTGEIIWQSKTAHDVIDRTMKYNDCLITKKTEIGDNQFYDQTIYGKNSGATMITRKANLPVDKYGGYSGRKAAYFMAINYLKQVRNKDVSVNEIVSVPAQIYTLEKTRSDSINEYISNNYKQATVLLPKIPINQKIEYEGNEQFIVGSS…
C1	12	RYC75270.1	NDCLITKKTEIGDNQFYDQTIYGKNSGATMITRKANLPVDKYGGYSGRKAAYFMAINYFKQVRNKDVSVNEIVSVPAQIYTLEKTRSDSINEYISNNYKQATILLPKIPINQKIEYEGNEQFIVGSSEVTNAKQLKLPYDIEYAVAIALKRGIPHVTISEEQAKEDDNLRDKRAKQIEKRDKVISGIERFWEVYTDKLSSQYQQFGSAVEKAKAASSKYQAMSVDDKIKTIGLVLLATHSGSGRVDMKKNFPKLQLPSDFGRMIGKNLDPTKLTFVYESITGLHRRKLDGKTL	RYC75270.1	MKQPYSIGLDIGTNSVGWAVINEDFSLCKYKHQNMWGAHLFDEAQKAATRRSFRSSRRRLARRKRRITLLQQIFNDEIQKVDPHFYLRLSESMLHVGDKSSTLELDANILFADHPFTDKSYREKYPTIYHLRSSLFHNSEKQDIRLVYLALHHLIKYRGNFLIEGGVDNVISSFDSQSLQTFMEFIGADDSTAQKIKATLLDRSLSRSTRKSDIINLLQPSPDNKRAVSEAVGAAIGLKWSANKLFEDDSLEVKGEFSNKNYEEQRDEIATAIGDDRYELIETLESVYQWTVFSQFIRKDSCLSDIMIEKYDAYRQDLSDLKALFHESLPQKYKTFFHGDAAEFELYNNHKRNLDDLYKSIKKQLGEIAKNNPRYQRFEKRAELGEFLARQRIRDNGAI…	Bacteria; unclassified Bacteria; Bacteria candidate phyla; Candidatus Saccharibacteria; unclassified Saccharibacteria; Candidatus Saccharibacteria bacterium TM7_G1_3_12A
C1	12	MGYP000979272638	NDCLITKKTEIGDNQFYDQTIYGKNSGATMIARKANLPVDKYGGYSGRKAAYFTAINYLKQVRNKDVSVNEIVSVPAQIYTLEKTRSDSINEYISNNYKQATVLLPKIPINQKIEYDGNEQFVVGSSEVTNAKQLKLPYDIEYAVAIALKRRIPRVTISEEQAKEDDNLRDKRAKQIEKRDKVISGIERFWEVYTDKLSSQYQQFGNAVEKAKAASSKYQAMSVDDKIKVIGLVLVATHAGSGRVDMKKNFPKLQLPSDFGRMIGKNLDPTKLTFVYESITGLHRRKLDGKTL	MGYP000979272638	MGKELDKKEPYSIGLDIGTSSIGWAVIGDDCKLRRHKHQNMWGAHLFKEADKAVTRRSFRSLRRRLARRKRRITLLQQIFNDEIQKVDPHFYLRLSESMLHVGDKSSTLELDANILFADHSFTDKSYREKYPTIYHLRSSLFHNSEKQDIRLVYLALHHLIKYRGNFLIEGGVDNVISSFDSQSLQTFMEFIGADDSTAQKIKATLLDRSLSRSTRKSDIINLLQPSPDNKRAVSEAVGAAIGLKWNANKLFEDDSLEAKGEFSNKNYEEQRDEIATAIGDDRYGLVETLESVYQWTVFSQFIRKDRCLSDIMVEKYDAYRQDLSDLKALFHEFLPQKYKTFFHGDAAEFELYNNHKRNLDDLYKSIKKQLGEIAKDNPRYQRFEKRAGLEEFLSRQRI…
C1	12	MGYP001011654686	NDCLITKKTEIGDNQFYDQTIYGKNSGATMIARKADLPVDKYGGYSGRKAAYFMAINYLKQVRNKDVFVNEIVSVPTQVYTLEKTKPGSINEYLRNNYRQATILLSKIPINQKIEYDGNEQFIVGSSEVTNAKQLKLPYDIEYAVAIALRQGIPRITISEEQAEKDNNLRNKRAKQIEKRDKVISGIERFWEVYTDKLSSQYQQFGSAVEKAKAASSKYQAMSVDDKIKVIGLVLVATHAGSGRVDMKKNFPKLGLPDGFGRMKDKNLNPTKLTFVYESITGLHRRKLGGKAL	MGYP001011654686	DRVAGFVNRQLVETRQITKHLARMLTEKYYDSATEVFTIRAGMSSEYRRIHDLPKCREVNDLHHAKDAYLAAVLAQYIKIRYPKLDKAFVYGEYMKFKSKKQTNMDRSSFILASMSYDLTNTETGEIIWQSKITHDVIDRTMKYNDCLITKKTEIGDNQFYDQTIYGKNSGATMIARKADLPVDKYGGYSGRKAAYFMAINYLKQVRNKDVFVNEIVSVPTQVYTLEKTKPGSINEYLRNNYRQATILLSKIPINQKIEYDGNEQFIVGSSEVTNAKQLKLPYDIEYAVAIALRQGIPRITISEEQAEKDNNLRNKRAKQIEKRDKVISGIERFWEVYTDKLSSQYQQFGSAVEKAKAASSKYQAMSVDDKIKVIGLVLVATHAGSGRVDMKKNFPKLG…
C1	12	MGYP000879753854	NDCLITKKTEIGDNQFYDQTIYGKNSGATMIARKADLPVDKYGGYSGRKAAYFMAINYLKQVRNKDVFVNEIVSVPTQVYTLEKTKPGSINEYLRNNYRQATILLSKIPINQKIEYDGNEQFIVGSSEVTNAKQLKLPYDIEYAVAIALKRGIPRVTISEEQAKEDDNLRDKRAKQIEKRDKVISGIERFWEVYTDKLSSQYQQFGSAVEKAKAASSKYQAMSVDDKIKVIGLVLVATHAGSGRVDMKKNFPKLGLPDGFGRMKDKNLNPTKLTFVYESITGLHRRKLGGKAL	MGYP000879753854	MMKQPYSIGLDIGTNSVGWAVINEGFDLRKYKHQNMWGAHLFDEAQKAATRRSFRSSRRRLARRKRRVTLLQQIFNDEIQKVDPHFYLRLSESMLHVGDKSSTLELDANILFTDRSFTDKSYREKYPTIYHLRSDLFHNSAKQDIRLVYLALHHLIKYRGNFLIEGGVDNVISSFDSQSLQTFMEFIGADDSTAQKIKATLLDRSLSRSARKSDIINLLQPSPDNKRAVSEAVGAAIGLKWNANKLFEDDSLEVKGEFSNKNYEEQRDEIAAAIGDDRYELVETLESVYQWTIFSQFIRKDSCLSDIMVEKYDAYRQDLSDLKSLFHEFLSKESCKSFFHGDAAEFEQYNKHKYSLDDLYKSIKNHLGNVAKEDPRYQRFEKRAELGEFLARQRIRDDG…
C1	12	MGYP000102880225	NDCLITKKTEIGDNQFYDQTIYGKNSGATMIARKADLPVDKYGGYSGRKAAYFMAINYLKQVRNKDVFVNEIVSVPTQVYTLEKTKPGSINEYLRNNYRQATILLSKIPINQKIEYEGNEQFIVGSSEVTNAKQLKLPYAIEYAVAIALKRGIPRVTISEEQAKEDDNLRDKRAKQIEKRDKVISGIERFWEVYTDKLSSQYQQFGSAVEKAKAASSKYQAMSVDDKIKVIGLVLVATHAGSGRVDMKKNFPKLQLPSDFGRMIGKNLDPTKLTFVYESITGLHRRKLDGKTL	MGYP000102880225	MKQPYSIGLDIGTNSVGWAVINEGFDLRKYKHQNMWGAHLFDEAQKAATRRSFRSSRRRLARRKRRITLLQQIFNDEIQKVDPHFYLRLSESILHVGDKSSTLELDANILFADHSFTDKSYREKYPTIYHLRSSLFHNSEKQDIRLVYLALHHLIKYRGNFLIEGGVDNVISSFDSQSLQTFMEFIGANDSTAQKIKATLLDRSLSRSTRKSDIINLLQPSPDNKRAVSEAVGAAIGLKWNANKLFEDDSLEAKGEFSNKNYEEQRDEIATAIGDDRYGLVETLESVYQWTVFSQFIRKDRCLSDIMVEKYDAYRQDLSDLKALFHEFLPQKYKTFFHGDAAEFELYNNHKRNLDDLYKSIKKQLGEIAKDNPRYQRFEKRAELEEFLSRQRIRDNGAI…
C1	12	MGYP000965173811	NDCLITKKTEIGDNQFYDQTIYGKNSGATMITRKANLPVDKYGGYSGKKAAYFMAIRYLKQVRNKDVFVNEIISVPTQIYTLEKTKPGSINEYLRNNYRQATILLSKIPINQKIEYEGNEQFIVGSSEVTNAKQLKLPYDIEYAVAIALRQGIPRITISEEQAEKDNNLRNKRAKQIEKRDKVISGIERFWEVYTDKLSSQYQQFGNAVEKAKAANSNYQAMSVEDKIKVIRLVLMATHAGSGRVDMKKNFPKLQLPSDFGRMIGKNLDPTKLTFVYESITGLHRRKLDGKSL	MGYP000965173811	SQLADYKDKLDRKKYYLYFLQNGKCAYTGKPLDIENDLRDSEIDHILPRSLTKDDSLDNTVLVLRNENQRKLDDYPISPDVQNRMRPIWISLKNTKLMSQLKFQRLTSQKQLSEDCVAGFVNRQLVETRQITKHLARILTEKYHNSATEVFTIRAGMSSEYRRIHDLPKCREVNDLHHAKDAYLAAVLAQYIKVRYPRLDKAFIYGEYMKFKSKKQTNTDRSSFILASMSYDLTNTETGEIIWQSKITHDVIDRTMKYNDCLITKKTEIGDNQFYDQTIYGKNSGATMITRKANLPVDKYGGYSGKKAAYFMAIRYLKQVRNKDVFVNEIISVPTQIYTLEKTKPGSINEYLRNNYRQATILLSKIPINQKIEYEGNEQFIVGSSEVTNAKQLKLPYDI…
C1	12	MGYP000940439275	NDCLITRKTKIGDDQFYDQTIYGKSSGKTMIARKVNLPVGKYGGYSGEKAAYFAAINYLKQIRNKDVSVNEIVSVPAQIYTLEKTRSDSINEYISNNYKQATVLLPKIPINQKIEYEGNEQFIVGSGEVTNAKQLKLPYDIEYAVAVALKRGIPRVTISEEQAKEDDNLRDKRAKQIEKRDKVISEIERFWEVYTDKLSSQYQQFGSAVEKAKAANSEYQAMSVEDKIKAIRLVLVATHAGSGRVDMKKNFLKLGLPDGFGRMKDKNLDPTKLTFVYESITGLHRRKLDGKSL	MGYP000940439275	MKQSYSIGLDIGTNSVGWAVINEGFDLRKYKHQNMWGAHLFDEAQKAATRRSFRSSRRRLARRKRRVTLLQQIFNDEIQKVDPHFYLRLSESMLHLGDKNSALELDANILFADHSFTDKSYREKYPTIYHLRSDLFHNPTKQDIRLVYLALHHIIKYRGNFLVEGGVDNVISSFDNQNLQKFMDFIGADELRAKKIKTILLDRSLSRSVRKSDIIKLLQPTPDNKRVVSEAVGAAIGLKWNANKLFEDDSLEAKGEFSNKNYEEQRDEIAAAVGDDRYELVETLESVYQWTIFSQFIRKDSCLSDIMVEKYDGYRQDLSDLKSLFHEFLPKESYKSFFHGDAAEFERYNKHKYSLEDLYKSIKKHLGNTVKEDPRYQRFEKRAELGEFLARQRIRDNGA…
C1	12	MGYP000898076093	NDCLITKKTEIGDNQFYDQTIYGKNSGATMITRKANLPVDKYGGYSGRKAAYFMAIRYLKQVRNKDVFVNEIISVPTQVYTLEKTKPGSINEYLRKNYRQVIVLVPKIPINQKIEYDGNEQFIVGSKEVTNAKQLKLPYDVEYAVAVALKQGIPQITITEEQAVDDNKLQRKRNRQIEKRDRVISGVERFWEIYADKLTNQYQQFGNAGPNAQSSLVEYSKLPLDDKIKVINLVLKATHAGSGRVDMSKEFPQLGLSSRFGRMDNKALDPTKLTFVYESITGLHRRKLDGKTL	MGYP000898076093	FTQKVGVSITPKNQQAIEEIIKWITLFEDKKILAKKLQKYSDIFDNNQLRAILKLNYSGWGRLSRELLDGIIAHTPYGELTVIETMRSSKDNFMQIIQSDRYEFKKIIDDILSADQRTDIAYDDIKKLAGSPGIKRALWRSVRIIDEIVDTIGYEPKLISIEMARNEDEKVRTKSRYGQLEKMYKELYGKEYTKSDIKSQLADYKDKLDRKKYYLYFLQNGKCAYTGEPLDIENDLRDSEIDHILPRSLTKDDSLDNTVLVLRKENQRKLDDYPIAPDIQNHMRSIWTSLKNAKLMSQLKFQRLTSQKQLSEDRVAGFVNRQLVETRQITKHLARMLTEKYHDSATEVFTIRAGMSSEYRRIHDLPKCREINDLHHAKDAYLAAVLAQYVKIRYPKLDN…
C1	12	MGYP000850749039	NDCLITKKTEIGDNQFYDQTIYGKNSGKKMIARKDHLPVNRYGGYSGKKAAYFAMINYLKQSNKKESPATEIISIPTQIYTLEKTHPGSIDKYIQDNYKDAVVLLPKIPINQKIEYDGNEQFIVGSNEVTNAKQLKLPYDIEYAIAIALKHGVPRVTISEEQADEDDKLRDKRNRQIEKRDKAIDGINRFWKVYSDKLANQYQQFGKAGDNARNASPEYDKLSIDDKIKAIKLALRATRAGSERADMQTNFPELKLPNGFGRMKDKKLNPLNVTFVYESITGLRRRKLNGKSL	MGYP000850749039	MKQSYSIGLDIGTGSVGWAVINEDFSLRRHKHQNMWGANLFNEAQKAELRRSFRSSRRRLARRKRRITLLQQIFNNEICNVDPNFYLRLTESMLYIDDKSSSLDLDANILFSDHTFTDKTYREKYPTIYHLRSELFHNPEKQDIRLIYLALHHIIKYRGNFLIEGGVDGVISSFDSQNLQKFMEFIGAGDEEAKQIKSILLNQSQTRSARKSSIIQLLQPSADNKSIISEAVGAAIGLKWNAEKLFDDKSLEIKGEFSDKNYEDQRDDIAAAIGDDRYELIETLESVYRWTIFSQFIRKDSCLSDIMIEKYDAYRQDLSDLKGLFRDFLPEKEYKSFFHGDASKFDLYNRHKIDADDLYKSIKKHLGESAKDDARYQRFEKRAELGEFLSRQRIRDNGA…
C1	12	MGYP000365320091	NDCLITKKTEIGDSQFYDQTVYGKNSGKKMIARKAHLPVNRYGGYSGKKAAYFAVINYLKPSGKKESPATEIISIPAQIYTLEKTHPGSIDRYIQDNYKDAVVLLSKVPINQKIEHDGNEQFIVGSSEVTNAKQLKLPYDIEYAIAIALKRGVPRVTISEEQADQDDKLRDKRNRQIEKRDKVIDGINRFWKVYSDKLANQYQQFKKAGDNARNAAPEYDKLSIDDKIRAIGMVLKATHAGSSRVNMSKEFPQLKLSSRFGRMDSETLDPAKLTFVYESITGLHRRKLDGKSL	MGYP000365320091	AYRQDLSDLKGLFRDFLSEKEYKSFFHGDASKFDLYNKHKIDTDDLYKSIKKHLGESAKDDARYQRFEKQAELGEFLSRQRIRDNGAIPHQIHQYELEKIIDNQAAHYPFLAQNRDKIISIFTFKLPYYIGPLKTGGDFAWSIKKKDGVIYPWNFNEIIDDEASAEKFIERMRNKCTYLPDKDVLPKNSLLYQEYECRNELKNVTVNGKRLSPDIQNRIIDELFTKEYSINYKKLAKYLYDNQIYDTGSLVISGTADDKSFMSSRKSYIDFTNKIGTEITPENKAAIEEIIKWITLFEDKKILAKKLQKYSDIFSKDQIDSILKLKYTGWGRLSSELLDGIAAHTRYGKMTVVEVMRQCSDNFMQIIQSDRYEFKKIIEDALLKDANPEITYDDIKNLA…
C1	12	WP_129744232.1	NDCLITRKTEIGDNQFYDQTVYSKNSGKKMIVRKAHLPVNRYGGYSGKKAAYFAMINYLKQSNKKESPTTEIISIPTQIYTLEKTHPGSIDKYIQDNYKDAVVLLPKVPINQKIEYDGNEQFIVGSKEVTNAKQLKLPYDIEYAIAIALKRGIPRVTISEEQADEDDKLRDKRNRQIEKRAKVIDGINRFWKVYSDKLANQYQQFGKAGDNARSAAPEYDKLSIDDKIKAIKLALRATRAGSERADMQTNFPELKLPNGFGRMRETLDPTKLTFVYESITGLHRRKLNGKSL	WP_129744232.1	MKQSYSIGLDIGTGSVGWAVINEDFSLRRHKHQNMWGANLFNEAQKAELRRSFRSSRRRLARRKRRITLLQQIFNNEICNVDPNFYLRLTESMLYIDDKSSSLDLDANILFSDHTFTDKIYREKYPTIYHLRSELFHNPGKQDIRLIYLALHHIIKYRGNFLIEGGVDGVISSFDSQNLQKFMEFIGAGDKEAKQIKSIFLNQSQTRSARKSSIIQLLQPSADSKNIISEAVGAAIGLKWNAEKLFDDKSLEIKGEFSDKNYEDQRDDIAAAIGDDRYELIETLESVYQWTIFSQFIRKDSCLSDIMVEKYDAYRQDLSDLKGLFRDFLSKKEYKSFFHGDASKFDLYNRHKIDADDLYKSIKKHLGESAKDDARYQRFEKRAELGEFLSRQRIRDNGA…	Bacteria; unclassified Bacteria; Bacteria candidate phyla; Candidatus Saccharibacteria; unclassified Saccharibacteria; Candidatus Saccharibacteria bacterium
C1	12	MGYP001018018467	NDCLITQKTEIGDNQFYNQTIYGKDSTDPKPAIPRKTNLPVSKYGGYSGEKDAYCTAIHYINRGNPVYKIIGIPVQVYMQDKIKPGSISNYIQNKYKQATILIPKIPLNQKIKYNGNEQFIVSSSEVANAKQLKLPYDIEYAVAIALKLGSVPQISVTEEQASGNDRYRYIRNRQIERRERVIDGINRFWDAYIDKLDSQYQQFGKVVDKIKATTSEYQAMSVEDKIKAIGLVLVATHAGSGRVDMKKSFPKLGLPDSFGRMKGKTLDPAKITFVYESITGLHCRELNGETL	MGYP001018018467	ADYNKSVIKPQLAKYKEKLNKKKYYLYFLQNGKCAYTGKPLDIENDLRECEIDHIIPRSLTKDDSLDNTVLVIRNENQRKEDDYPVSNDIQERMAIIWRSLKNAKLMSPTKFQRLTDKRHLSKDHNVAGFINRQLVETRQITKHLARMLEEKYRSSLKKEKVFTIRAGMGSEYRDYHDLPKSRDINDFHHAKDAYLAVVIAQFIRRRYPKLEQKFTYGEYMKFKADLLESHDKHSFIIRAMDYDFTDKSTDEVIWQRKTAYDVIDRTMKYNDCLITQKTEIGDNQFYNQTIYGKDSTDPKPAIPRKTNLPVSKYGGYSGEKDAYCTAIHYINRGNPVYKIIGIPVQVYMQDKIKPGSISNYIQNKYKQATILIPKIPLNQKIKYNGNEQFIVSSSEVAN…
C1	12	MGYP000960966087	NDCLITQKTEIGDNQFYNQTIYGKDSTDPKPAIPRKTNLPVNKYGGYSGEKDAYCTAIHYINRGNPVYKIIGIPVQVYMQDKIKPGSISNYIQNKYKQATILIPKIPLNQKIKYNGNEQFIVSSSEVANAKQLKLPYDIEYAVAIALKLGSVPQISVTEEQASGNDRYRYIRNRQIERRERVIDGINRFWDAYIDKLDSQYQQFGKVVDEVKTTASEYQAMSMEDKIKAIGLVLVATHAGSGRVDMKKSFPKLGLPDSFGRMKDKTLDPAKITFVYESITGLHCRELNGETL	MGYP000960966087	MLRIVKYAGVYMSKELDKKEPYSIGLDIGTNSIGWAVINEDFSLRKYKHQNMWGANLFDKANDAATRRSFRSSRRRLARRKRRITLLQQIFNDEIQKIDPHFYLRLSESMLHLGDKNSALELDANILFADHSFTDKSYREKYPTIYHLRSDLFHNTDRQDIRLVYLALHHIIKYRGNFLVEGGVDNIISSFDNQNLQKFMDFIGADERVAKEIKNILLDRSKSRSARKSAIDKQMQLTPSTKEAIKAVVGLKWDAGKLFEDSSLDAKGEFSSKDYEEQRDTIATAIGDENYELVATLESVYQWTIFSQFIRKDSCLSDIMIERYNNYRQDLSDLKALFHKFLSKDDYKSFFHGDTAEFELYNNRKSKNSIDDLYKSIRKRLGNVAKEDRRYQRFEKRAE…
C1	12	WP_066781689.1	KNLYLTRRPFIDAGQFWDQTIYSPHDKKKTPDSLIPLKKNLDTQKYGGYSGKDYAHFFIYSVLNKQGDVEYRFDGVPLYIAANINRDDRGALAQYAKQLVEHENVPNAKRKTKDLVFQRIERACVPKYQLICISQCSGDSDRSVSDYYYITGKKEVRNALQLAFPMHLYGAINAIEDKKELDDSALEELVVYILRNAPRIAPDVFRRLNLTEKLADCLDIPDRIELQNSIYGLFNLINAESNVVNLQIFGGAKTAGVKLINLNSLLNDPATTVTFIDQSVTGMFERKETIGI	WP_066781689.1	MKLRNAKDYSIGLDVGTGSTGWAVTTLDGDLFTFNHRPTLGSRLFESASTAQETREARGARRRLKRRRWRISLLQEQFAAEMESCDSNFFIRLNQSRLWQEDRTEQGKGYLFGGKPILCGAQIFANEQEYYQQFPTIFHLRKFLVECSEQVDLRLIYLALHNIVKYRGNFLYQDNKTLNVRNFNLDSQIADFLDQLQLWCENNDLCFHEIDGTTTLASQLNTCFHQQSNQQKKDTLKTFFATCIENDKIAGELTKALLGYKTDFKIIFNIEGEKDEYKAKCNEEEKILKLQETIDDANQVLLQSILNLYSGIIVEKILNNTAVKNESAQCTLSAYHCYSYALYSKQLRTLKKLVRKYNPQRYNECFNLSAEDPKAKKQLCTYARYNAQHSTDYDEFKKY…	Bacteria; Terrabacteria group; Actinobacteria; Coriobacteriia; Coriobacteriales; unclassified Coriobacteriales; Coriobacteriales bacterium DNF00809
C1	12	MGYP000210742574	NDCLITKKTEIGDNQFYKQTIYSKDSTNPKPTIPKKANLPVNRYGGYSGENAAHFMVIRYTKKDVLVNEIISIPAQVYTLEKTKPGSINEYLHNNYKQATVILSKIPINQKIEYDGNEQFIVGSKEVTNAKQLKLPYGIEYAIAIALKQGIPHVTISEEQSADDNKLQRKRNKQIERRDKVISGVEKFWRIYADKLTNQYQQFGNAGPNAQSALVEYSKLLLDDKIKVINLVLKATHAGSGRVDMSKEFPQLGLSSRFGRMDNKALDPTKLTFVYESITGLHRRKLDGKTL	MGYP000210742574	MTKQPYSIGLDIGTNSVGWAVINEDFSLCKYKHQNMWGAHLFDEAQKAATRRSFRSSRRRLARRKRRITLLQQIFNDEIQKVDPHFYLRLSESMLHVGDKSSTLELDANILFTDRSFTDKSYREKYPTIYHLRSSLFHNSAKQDIRLVYLALHHLIKYRGNFLIEGGVDNVISSFDSQSLQAFIEFIGADDSTAQKIKATLLDRSLSRSARKSDIINLLQPSPDNKRAVSEAVGAAIGLKWNANKLFEDDSLEVKGEFSNKNYEEQRDEIATAIGDDRYGLVETLESVYQWTVFSQFIRKDSCLSDIMIEKYDAYRQDLSDLKALFHESLPQKYKTFFHGDAAEFELYNNHKRNLDDLYKSIKKQLSEVAKDDPRYQRFEKRAELEEFLSRQRIRDNGA…
C1	12	RKV95803.1	NDCLITKKTEIGDNQFYKQTIYSKDSTNPKPTIPKKANLPVNRYGGYSGENAAHFMVIRYTKKDVLVNEIISIPAQVYTLEKTKPGSINEYLHNNYKQATVILSKIPINQKFEYDGNEQFIVGSKEVTNAKQLKLPYDVEYAVAVALKQGIPQITITEEQAVDDNKLQRKRNRQIERRDRVISGVERFWEIYADKLTNQYQQFGNAGPNAQSSLVEYSKLPLDDKIKVINLVLKATHAGSGRVDMSKEFPQLGLSSRFGRMDNKALDPTKLTFVYESITGLHRRKLDGKTL	RKV95803.1	MIYPWNFDEMIDDEASAEKFIDRMRNNCTYLPDEEVLPKNSLLYQEYEVRNELKNVTVNGERLSPDIQNRIVDELFNKEPSVTHKKLIKYLYDNQICNTTSLVISGTAKEKSFASSRKSYIDFTQKVDTPITPKNQQAIEEIIKWITLFEDKKILAKKLQKYSDIFNESQLRTILKLSYSGWGRLSRKLLDGITAHTRYGEMTVIETMRRCSDNFMQIIQSDQYEFKKIIEDILSLDQRTEITYNDIKNLAGSPGIKRALWRSVRIIDEIVDIIGYEPRLISIEMARNEDEKVRTKSRYSQLEKMYKDLYGKAYTKSDIKSQLADYKDKLDRKKYYLYFLQNGKCAYTGDPLDIENDLRDSEIDHILPRSLTKDDSLDNTVLVLRKENQRKLDDYPIAP…	Bacteria; unclassified Bacteria; Bacteria candidate phyla; Candidatus Saccharibacteria; Candidatus Saccharimonas; unclassified Candidatus Saccharimonas; Candidatus Saccharimonas sp.
C1	12	MGYP000997675378	NDCLITQKTKIGDDQFYKQTIYSKDSTNPKPAIPKKANLPVNRYGGYSGENAAHFMVIRYSKKDVLVNEIISIPTQVYTLEKTKPGSINEYLHNNYKQATVLLSKIPINQKIEYEGNEQFIVGSSEVTNAKQLKLPYDIEYAVAIALKQGIPHITISEEQAEEDNNLRNKHAKQIERRDRVMSGVEKFWEIYTDKLTNQYQQFGSAVEKAKAANSDYQAMSVEDKIKVIRLVLVATHAGSGRVDMKKSFPKLGLSDGFGRMKDKKLNPTKLTFVYESITGLHRRKLDGKSL	MGYP000997675378	ETRQITKHLARMLTEKYHNSSTEVFTIRAGMSSEYRHIHDLPKCREVNDLHHAKDAYLAAVLAQYIKVRYPRLDKAFIYGEYMKFKSKKQTDADRSSFILSSMKYDFTNTETGEIIWQGKTAQDVIDRTMRYNDCLITQKTKIGDDQFYKQTIYSKDSTNPKPAIPKKANLPVNRYGGYSGENAAHFMVIRYSKKDVLVNEIISIPTQVYTLEKTKPGSINEYLHNNYKQATVLLSKIPINQKIEYEGNEQFIVGSSEVTNAKQLKLPYDIEYAVAIALKQGIPHITISEEQAEEDNNLRNKHAKQIERRDRVMSGVEKFWEIYTDKLTNQYQQFGSAVEKAKAANSDYQAMSVEDKIKVIRLVLVATHAGSGRVDMKKSFPKLGLSDGFGRMKDKKLN…
C1	12	MGYP000995406688	NDCLITKKTEIGDNQFYKQTIYSKDSTNPKPAIPKKANLPVNRYGGYSGENAAHFMVIRYPKKDVLVNEIISIPTQVYTLEKTKPGSINEYLHNNYKQATVLLPEIPINQKIEYDGNEQFIVGSKEVTNAKQLKLPYGIEYAIAIALKQGIPHVTISEEQAVDDNKLQRKRNKQIERRDKVIDGVEKFWEIYADKLTNQYRQFGSVVEKAKVANNEYRAMPVEDKIKAIGLVLTATHAGSGRVDMKKSFPKLGLPDDFGRMKGKKLDPAKLTFVYESITGLHRRKLDGKTL	MGYP000995406688	MKQPYSIGLDIGTNSVGWAVINEGFDLHKYKHQNMWGAHLFDEAQKAATRRSFRSSRRRLARRKRRITLLQQIFDNEMKKVDPHFYLRLSESMLHVGDKSSTLELDANILFADHSFTDKSYREKYPTIYHLRSSLFHNSEKQDIRLVYLALHHLIKYRGNFLIEGGVDNVISSFDSQSLQTFMEFIGADDSTAQKIKAILLDRSLSRSARKLDIINLLQPSPDNKRAVSEAVGAAIGLKWNADKLFEDDSLEVKGEFSNKNYEEQRDEIATAIGDDRYELVETLESVYQWTIFSQFIRKDSCLSDIMVEKYDDYRQDLSDLKSLFREFLNENNYKSFFHGKKSSFELYNTHKKYLSENNNKITPLYKDIENILKNIAKDDPRYQRFEKHAELGEFLARQ…
C1	12	MGYP000942571312__MGYP000871216069	NDCLITRKTEIGDNQFYKQTIYSTNSTNPKPAIPRKVNLPVNKYGGYSGENAAHFMVIRYRKKDTLVNEIISIPTQIYTLDKTKSGAIDEYIRNNYNQAAILLPKIPINQKIEYEGNEQFIVGSKEVANAKQLKLPYDIEYAVAIALKRGIPRVTISEEQAKEDDNLRDKRAKQIEKRDKVISGIERFWEVYTDKLSSQYQQFGSAVEKAKAANSEYQAMSVEDKIKAIGLVLAATHAGSGRVDMKKNFPKLQLPSDFGRMIGKNLDPTKLTFVYESITGLHCRKLDGKSL	MGYP000942571312	IIDDILSANQHTEITYEDIKKLAGSPGIKRALWRSVRIIDEIVDTIGYEPKLISIEMARNEDEKIRTKSRYGQLEKMYKDLYGKAYTKSDIKSQLAEYKDKLDKKKYYLYFLQNGKCAYTGDPLEIENDLRDSEIDHILPRSLTKDDSLDNTVLVLRKENQRKLDDYTIAPDIQNHMRPIWTSLKNAKLMSQLKFQRLTSQKQLSEDRVAGFVNRQLVETRQITKHLARMLTEKYHDSATEVFTIRAGMSSEYRRIHDLPKCREVNDLHHTKDAYLAAVLAQYIKIRYPKLDKAFVYGEYMKFKSKKQTNMDRGSFILSSMKYDFTNTETGEIIWQGKTTHDVIDRTIRYNDCLITRKTEIGDNQFYKQTIYSTNSTNPKPAIPRKVNLPVNKYGGYSG…
C1	12	MGYP000875482995	CLITKKTEIGDNQFYDQTIYGKNSGKTMIARKANLPVGKYAGYSGEKAAYFAAINYLKQVRNKDVSVNEIVSVPAQIYTLEKTRSDSINKYISNNYKQATVLLPKIPINQKIEYEGNEQFIVGSKEVANAKQLKLPYDIEYAVAIALKQGIPRVAISEEQAASDDELQNKRNKQIERRDKVIDGVEKFWGIYADKLTNQYQQFGDAGHNAQNALTEYARLSLDDKIKVINMVLKATHAGSSRVNMSKEFPQLKLSSRFGRMDNKTLDPTKLTFVYESITGLHRRKLDGKSL	MGYP000875482995	CLITKKTEIGDNQFYDQTIYGKNSGKTMIARKANLPVGKYAGYSGEKAAYFAAINYLKQVRNKDVSVNEIVSVPAQIYTLEKTRSDSINKYISNNYKQATVLLPKIPINQKIEYEGNEQFIVGSKEVANAKQLKLPYDIEYAVAIALKQGIPRVAISEEQAASDDELQNKRNKQIERRDKVIDGVEKFWGIYADKLTNQYQQFGDAGHNAQNALTEYARLSLDDKIKVINMVLKATHAGSSRVNMSKEFPQLKLSSRFGRMDNKTLDPTKLTFVYESITGLHRRKLDGKSLRQGQ
C1	12	MGYP000913512250	NDCLITRKTEIGDNQFYKQTIYSTNSTNPKPAIPRKANLPVNKYGGYSGENAAHFMVIRYRKKGTLVNEIISIPTQIYTLDKTKSGAIDEYIRNNYNQAAILLPKIPINQKIEYEGNEQFIVGSKEVANAKQLKLPYDIEYAVAIALKQGIPRVAISEEQAASDDELQNKRNKQIERRDKVIDGVEKFWGIYADKLTNQYQQFGDAGHNAQNALTEYARLSLDDKIKVINMVLKATHAGSSRVNMSKEFPQLKLSSRFGRMDNKTLDPTKLTFVYESITGLHRRKLDGKSL	MGYP000913512250	MMKQPYSIGLDIGTNSVGWAVINEGFDLRKYKHQNMWGAHLFDEAQKAATRRSFRSSRRRLARRKHRITLLQQLFDDEIQKIDPHFYLRLSESMLHLSDKNSALELDANILFADHSFTDKSYREKYPTIYHLRSDLFHNSAKQDIRLVYLALHHIIKYRGNFLVEGGVDNVISSFDNQNLQKFMDFIDADESMAKKVKAILLDRSLSRSVRKSDIIKLLQPAPDNKRVVSEAVGAAIGLKWNANKLFDDDSLEAKGEFSNKNYEEQRDEIAAVIGDDRYEIVETLESVYQWTIFSQFIRKDSCLSDIMVEKYDAYRQDLSDLKSLFHEVLPEKDYKSFFHGNDAEFERYNKHKYSLEDLYKSIKKHLSNVAKEDPRYQRFEKRAELGEFLARQRIRDNG…
C1	12	MGYP000897948424	NDCLVTRKVEIGDNQFYDQTIYGKNSGKTMIARKIGLPVDKYGGYSGEKDAYCTAIHYINRGNPVYKIIGIPVQVYMQDKIKPGSISNYIQNKYKQATVLIPKIPLNQKIKYDGNEQFIVSSSEVTNAKQLKLPYDIEYAVAVALKLGDIPQVRVTEEQASSDDYLRYKRDRQIERKQKVIDGIEKFWDIYVDKLSDQYQQFGSIIERARLVCDKYRNLSTVDKIKLIRLALAATHANSSNANMKKDFPGLNLPSDFGRMRGKNLDPTRFTFVYESITGLHRRELNGETL	MGYP000897948424	MLRIVKYAGVYMDKELDKKEPYSIGLDIGTGSIGWAVIDDDCKLRRYKHQNMWGAHLFKEADKAATRRSFRSSRRRLARRKRRITLLQQIFDDEIQKIDPHFYLRLSESMLHLGDKNSALELDANILFADHSFTDKSYREKYPTIYHLRSDLFHNTDRQDIRLVYLALHHIIKYRGNFLVEGGVDSVISSFDNQNLQKFMDFIGADERVAKEIKNILLDRSKSRSARKSAIDKQMQLTPSTKEAIKAVVGLKWDAGKLFEDSSLDAKGEFSSKDYEEQRDAIATAIGDENYELVATLESVYRWTVFSQFIRKDSCLSDIMIERYDNYHQDLSDLKALFHKFLSKDDYKSFFHGDTAEFELYNSHKSKNSIDDLYKSIRKRLGNIAKDDLRYQRFEKRAE…
C1	12	TWO86669.1__WP_146428150.1__WP_146556723.1	NDCLITKKTEIGDNQFYDQTIYGKDSGKTMIARKSDLPVAKYGGYSGEKDAYCTAIHYINRGNPVYKIIGIPVQVYMQDKIKPGSISNYIQNKYKQATVLIPKIPLNQKIEHDGNEQFIVSSSEVTNAKQLKLPYDIEYAVAVALKLGDIPQVRVTEEQASSDDYLRYKRDRQIERKQKVIDGIEKFWDIYVDKLSDQYQQFGSIIERARLVCDKYRNLSTVDKIKLIRLALAATHANSSNANMKKDFPGLNLPSDFGRMRGKNLDPTRFTFVYESITGLHRRELNGETL	WP_146556723.1	MFSKEQISKILQLNYSGWGRFSRKLLDGITIQNRDGKLTVIGAMRQYKDNFMQIVQSERYGFKEIIDDILSANQCAEINYDDIKNLAGSPGIKRALWRSVRIIDEIVDTVGYEPKLISIEMARNEGEKVSTNSRKSQLEKMYKELIGDDADYNKSVIKPQLAKYKEKLNKKKYYLYFLQNGKCAYTGKPLNIENGLRECEIDHIIPRSLTKDDSLDNTVLVIRNENQRKEDDYPVSNDIQKRMVVIWSLLKKAKLMSPTKFQRLTSKKQLSDSRVAGFVNRQLVETRQITKHLARMLEEKYRNSSKKEKVFTIRAGMSSEYRDYHDLPKSRDINDFHHAKDAYLAVVIAQFIRHRYPKLEEKFIYGEYMKFKSKLLNSHDKHSFIIRAMGRDFTDESTG…	Bacteria; unclassified Bacteria; Bacteria candidate phyla; Candidatus Saccharibacteria; TM7 phylum sp. oral taxon 348
C1	12	MGYP000637491545__WP_118199798.1__MGYP000446894593__MGYP000226416651	KNLRVTYAAFEDGGAFWKQTIYSPREKSKLIATKSDRPAEIYGGYSSQTFANFFVYEVMKKKVKQLRFGAVPAAIASKSDPDTYNAMLEMYARGLAKTAKEKFVRIVRARVLKNTMIELYGERFRIAGEKQVYPVRQMPLAIDEMYLLKGVETIVAAGNAGASARIDFEKAAESLVGFWDLLLEKLPVNYPKLTVQLKLGSLKHPKDILAATSESEFPAIVYKIAEAEIQVMEQASGLRNMSDTKILGGNTFGGSLVFTFNKVLNDPKSKACFIDTTPAGLHEVKTKIW	WP_118199798.1	MGYTAYNLNVLGYEEFAKRVELLFKDTDAVNDPQYKTMMEAFANHAFLRRIHTVDNAAIPYQLHAEVVNRIIDNQGRFYPWLIDAREHILKVLTSRIPYYVGPLDSTDHGKAGENGTRFAWVKRLAGHEDAFVSPWNYEDHIDIDTTAELFIRRMTGECSYLDGEDVLAKNSLLYEKYCFFNELASLSFTEDGDSWMPFDAGMRKAIYDAASDGKTMTVKRIESVLQRDFFIAHPHVRGTSNPKAMSSKRSNYAYFCRLFDVKALSASDMSMAEDLVLWNTVFEDRDILRRKILKTYGDLLTEKAVDDFCHKRLSGWGKLSERLLTGIWADTASGDMCVMDVLEQGRPYGRYRGSSMNLMQILNDDVLGFKMEIKRLNDSHMQMAEGFDLNALPGSPAL…	Bacteria; Terrabacteria group; Firmicutes; Clostridia; Clostridiales; Lachnospiraceae; Coprococcus; Coprococcus comes
C1	12	WP_118372757.1	KNLRVTYATFEDGGAFWKQTIYSPREKSKLIATKSDRPAEIYGGYSSQTFANFFVYEVMKKKVKQLRFGAVPAAIASKSDPDTYNAMLEMYARGLAKTAKEKFVRIVRARVLKNTMIELYGERFRIAGEKQVYPVRQMPLAIDEMYLLKGVETIVAAGNAGASARIDFEKAAESLVGFWDLLLEKLPVNYPKLTVQLKLGSLKHPKDILAATSESEFPAIVYKIAEAEIQVMEQASGLRNMSDTKILGGNTFGGSLVFTFNKVLNDPKSKACFIDTTPAGLHEVKTKIW	WP_118372757.1	MGTRVFKEGQHAAEARMPRTSRRGIQRRRGREHEMERVFAPVISSIDPDFFIRRRMSYKLGKIRFESDPIGFSYSRLFHSFPTLSHLDVALMESDSAMDPRLIFESVANHVVRRGHFLLEDQNVSSTNSDIDTQVANYAEVLVSYFEDTLDERIEPSLEALDINGNVTARELQKRFASAMCVSGDDIQKKTEKAQIKAIADLVAGYKADLTALVPDAEKLPKVSISDGDALEEFLSDSCPDSLVSVLMAAQALYTSWKLQGMLSYAPGKSLSHNQVAQYDVYGKQLRMLKNLALKYVAKQDADGNIDEDGFKDYVRFFGGPKCEDRYRYDKVQVKKQDSPKKNMGYTAYNLNVLGYEEFAKRVELLFKDTDAVNDPQYKTMMEAFANHAFLRRIHTVDN…	Bacteria; Terrabacteria group; Actinobacteria; Coriobacteriia; Coriobacteriales; Coriobacteriaceae; Collinsella; unclassified Collinsella; Collinsella sp. AF39-11AT
C1	12	MGYP000512362091	KNLRVTYAAFEDGGAFWKQTIYSPREKSKLIATKSDRPAEIYGGYSSQTFANFFVYEVMKKKVKQLRFGAVPAAIASKSDPDTYNAMLEMYARGLAKTAKEKFVRIVRARVLKNTMIELYGERFRIAGEKQVYPVRQMPLAIDEMYLLKGVETIVAAGNAGASARIDFEKAAESLVGFWDLLLEKLPVNYPKLTVQLKLGSLKHPKDILAATSESEFPAIVYKIAEAEIQVMEQASGLRNMSDTKILGGNTFGGSLVFTFNKVLNNPKSKACFIDTTPAGLHEVKTKIW	MGYP000512362091	NILVLWYNDTTKRKPHTAYVWERKYAMKKLKQMSGPYSIGFELSSTAHGFVATDPNGNVLYHGKQPVMGTRVFKEGQHAAEARMPRTSRRGIQRRRGREHEMERVFAPVISSIDPDFFIRRRMSYKLGKIRFESDPIGFSYSRLFHSFPTLAHLDVALMESDSAMDPRLIFESVANHVVRRGHFLLENQNVSSTNSDIDTQVANYAEVLVSYFEDTLDERIEPSLEALDINGNVTARELQKRFASAMCVSGDDIQKKTEKAQIKAIADLVAGYKADLTALVPDAEKLPKVSISDGDALEEFLSDSCPDSLVSVLMAAQALYTSWKLQGMLSYAPGKSLSHNQVAQYDVYGKQLRMLKNLALKYVAKQDADGNIDEDGFKDYVRFFGGPKCEDRYRYDKV…
C1	12	MGYP000551736214	KNLRVTYAAFEDGGAFWKQTIYSPREKSKLIATKSDRPAEIYGGYSSQTFANFFVYEVMKKKVKQLRFGAVPAAIASKSDPDTYNAMLEMYARGLAKTAKEKFVRIVRARVLKNTMIELYGERFRIAGEKQVYPVRQMPLAIDEMYLLKGVETIVAAGNAGASARIDFEKAAESLIGLWDLLLEKLPVNYPKLTVQLKLGSLKHPKDILAATSESEFPAIVYKIAEAEIQVMEQASGLRNMSDTNILGGNTFGGSLVFTFNKVLNDPKLKACFIDTTPAGLHEVKTKIW	MGYP000551736214	MKKLKQMSGPYSIGFELSSTAHGFVATDPNGNVLYHGKQPVMGTRVFKEGQHAAEARMPRTSRRGIQRRRGREHEMERVFAPVISSIDPDFFIRRRMSYKLGKIRFESDPIGFSYSRLFHSFPTLAHLDVALMESDSAMDPRLIFESVANHVVRRGHFLLENQNVSSTNSDIDTQVANYAEVLVSYFEDTLDERIEPSLEALDINGNVTARELQKRFASAMCVSGDDIQKKTEKAQIKAIADLVAGYKADLTALVPDAEKLPKVSISDGDALEEFLSDSCPDSLVSVLMAAQALYTSWKLQGMLSYAPGKSLSHNQVAQYDVYGKQLRMLKNLALKYVAKQDADGNIDEDGFKDYVRFFGGPKCEDRYRYDKVQVKKQDSPKKNMGYTAYNLNVLGYEE…
C1	12	WP_118218773.1	KNLRVTYAAFEDGGAFWKQTIYSPREKSKLIATKSDRPAEIYGGYSSQTFANFFVYEVMKKKVKQLRFGAVPAAIASKSDPDTYNAMLEMYARGLAKTAKEKFVRIVRARVLKNTMIELYGERFRIAGEKQVYPVRQMPLAIDEMYLLKGVETIVAAGNAGASARIDFEKAAESLIGLWDLLLEKLPVNYPKLTVQLKLGSLKHPKDILAATSESEFPAIVYKIAEAEIQVMEQASGLRNMSDTKILGGNTFGGSLVFTFNKVLNDPKLKACFIDTTPAGLHEVKTKIW	WP_118218773.1	MKKLKQMSGPYSIGFELSSTAHGFVATDPNGNVLYHGKQPVMGTRVFKEGQHAAEARMPRTSRRGIQRRRGREHEMERVFAPVISSIDPDFFIRRRMSYKLGKIRFESDPIGFSYSRLFHSFPTLAHLDVALMESDSAMDPRLIFESVANHVVRRGHFLLENQNVSSTNSDIDTQVANYAEVLVSYFEDTLDERIEPSLEALDINGNVTARELQKRFASAMCVSGDDIQKKTEKAQIKAIADLVAGYKADLTALVPDAEKLPKVSISDGDALEEFLSDSCPDSLVSVLMAAQALYTSWKLQGMLSYAPGKSLSHNQVAQYDVYGKQLRMLKNLALKYVAKQDADGNIDEDGFKDYVRFFGGPKCEDRYRYDKVQVKKQDSPKKNMGYTAYNLNVLGYEE…	Bacteria; Terrabacteria group; Firmicutes; Clostridia; Clostridiales; Lachnospiraceae; Coprococcus; Coprococcus comes
C1	12	MGYP000566733676	KNLRVTYAAFEDGGAFWKQTIYSPREKSKLIATKSDRPAEIYGGYSSQTFANFFVYEVMKKKVKQLRFGAVPAAIASKSDPDTYNAMLEMYARGLAKTAKEKFVRIVRARVLKNTMIELYGERFRIAGEKQVYPVRQMPLAIDEMYLLKGVETIVAAGNAGASARIDFEKAAESLIGLWDLLLEKLPVNYPKLTVQLKLGSLKHPKDILAATSESEFPAIVYKIAEAEIQVMEQASGLRNMSDTKILGGNTFGGSLVFTFNKVLNDPKSKACFIDTTPAGLHESKTKIG	MGYP000566733676	WMPFDAGMRRAIYDAASDGKTMTVKRIESVLQRDFFIAHPHVRGTSNPKAMSSKRSNYAYFCRLFDVKALSASDMSMAEDLVLWNTVFEDRDILRRKILKTYGDLLTEKAVDDFCHKRLSGWLSERLLTGIWADTASGDMCVMDVLEQGRPYGRYRGSSMNLMQILNDDVLGFKMEIKRLNDSHMQTAEGFDLNALPGSPALRRGVSQAMKVLDDIVSVAGKAPDRIYLKVTRTASNSRKGKRTAKRCDKIKQALKALDADAAADLGAAKLLRELGMFDEKEINERIYLYFHQAGKCLYTGKPIDITRIASNDYYVDHVVPLAYRKDESLDNKVLVYAEASRYKSETLLVSPVVQRKMLPFWRMLRNAGLMSERKLNALIRNEISEGMLKSIIGRQFTE…
C1	12	WP_008370734.1	KNLRVTYAAFEDGGAFWKQTIYSPREKSKLIATKSDRPAEIYGGYSSQTFANFFVYEVMKKKVKQLRFGAVPAAIASKSDPDTYNAMLEMYARGLAKTAKEKFVRIVRARVLKNTMIELYGERFRIAGEKQVYPVRQMPLAIDEVYLLKGVETIAAAGNAGASAKIDFEKAAESLVGFWDLLLEKLPVNYPKLTVQLKLGLLKHPKDILAATSESEFPAIVYKIAEAEIQVMEQASGLRNMSDTKILGGNTFGGSLVFTFNKVLNDPKSKACFIDTTPAGLYEVKTKIW	WP_008370734.1	MKKQDSPKNNMGYTAYNLNVLGYEEFAKRVELLFKDTDAVKRLNDSHMQMAEGFDLNALPGSPALRRGVSQAIKVLDDIVSVAGKAPDRIYLKVTRTASNSRKGKRTAKRSDKIKQALKALDADAAADLGAAKLLRELGMFDEKEINERIYLYFHQAGKCLYTGKPIDITRIASNDYYVDHVVPLAYRKDESLDNKVLVYAEASRYKSETLLVSPAVQRKMLPFWRMLRNAGLMSERKLNALIRTEISEGMLKSIIGRQFTENSWEAKLFTAAIAAKYPGTVVIPVKAGVIGAVRSRIGIPKSLKANQFYHAHDALLAAEVGRYMELAKPAFVHNRVKYEQYMRKIKLVNEENKKAPKSQLDFFAGGFFFDRVDKDTGEVYWNKDEEVERIYRACGWKN…	Bacteria; Terrabacteria group; Firmicutes; Clostridia; Clostridiales; Lachnospiraceae; Coprococcus; Coprococcus comes
C1	12	MGYP000438253788	KNLRVTFAPYEEGGAFWKQTVYSPRDSKTKLIPVKGDRDAALFGGYSAQTFAYFMIYESEGKKGNLFRFAPVPTSIASKATDSLTELYARSLCRESGERFVCVVRDRILKETVYEAYGERFRVKGLKTAGPVRQLALDAADTRLLRIVERMVDGEQPSPRRDLESDAKVLCRLWARLLALAPANFPRVSKVLKLGALKTPEEVFADTEADDLAKVVRAVAESEVQVVELLSGIRGTADVRPLGGSAFAGTLSMTSIRSSTTPRPVSLSLTFRRRASTRGYPPLGKTLFL	MGYP000438253788	MTSANSDPSAQVEALARELDALGEACGEAIELDGGALAGMGGSWTARELQKAVSGAVSVTGDDIDAKIARAQAKALGDLVAGYKANMDAFALEGEQIGKISVSDADALDEFLANCPDRLAPTIEAARGLYSAWRLQGLLSFAPGKTLSHNQVAQYEVYGRQLRTLKDLALKYIVHADSEDGPDEDGLALYRDFFGGPKRTGRRGYDKVLVKKLDGAKRNMGYTAYDLNVIPYEEFKKRVEKLFKGTDAAKDPAYIDMAAALGEHRFLRRIHTTDNSAIPYQLHAEVVGRIIDAQGNFYPWLKDAGTHILKVLTSRIPYYVGPLDSSAAPLDAHGKARFAWSRRLPGHERAFVAPWNYEEHIDTDAAAEAFIRRMTGKCTYLVDEDVLPANSLIYERFRF…
C1	12	MGYP000996246652	RKTKIGDDQFYDQTIYGKNSGKTMIARKANLPVGKYGGYSGEKAAYFAAINYLKQVRNKDVSVNEIVSVPAQIYTLEKTKPGSINEYLHNNYRQATILMSKIPINQKIEYDGNEQFVVGSSEVTNAKQLKLPYDIEYAVAIALKQGIPRVTISEEQATDDNKLQRKRNKQIEKRDKVIDGVEKFWGIYADKLANQYQQFGNAGPNTQSSLVEYSKLPLDDKIKVINLVLKATHAGSGRVDMSKEFPQLGLSSRFGRMDNKALDPTKLTFVYESITGLHRRKLDGKTL	MGYP000996246652	RKTKIGDDQFYDQTIYGKNSGKTMIARKANLPVGKYGGYSGEKAAYFAAINYLKQVRNKDVSVNEIVSVPAQIYTLEKTKPGSINEYLHNNYRQATILMSKIPINQKIEYDGNEQFVVGSSEVTNAKQLKLPYDIEYAVAIALKQGIPRVTISEEQATDDNKLQRKRNKQIEKRDKVIDGVEKFWGIYADKLANQYQQFGNAGPNTQSSLVEYSKLPLDDKIKVINLVLKATHAGSGRVDMSKEFPQLGLSSRFGRMDNKALDPTKLTFVYESITGLHRRKLDGKTLEQGR
C1	12	MGYP001143944613	NDCLVTRKKEEAPESAFYKATIRSPKAKTGNIPLRYVTDRNGRKRPLPPELYGNYEGEYDAYFVFATFEKGKKRTTVLTGIPVRIDYLARKDDGAIGSYLAEIAAADKKKLISYEKKKILKYQLIRLNGQLCYVTSSSEVINAEQLVTDNKYSLLLYCLEHPQKRVAVRTDRSQEESRTYCLKEDGDYFAPLIDAFIEDYVEKLERRYGNYKKYAEGIRAYASSPEFSGLPVYSSDPKVVSKHGYLACLLNLTKACSTTLDMQKYGGKKGWGRLNGKTIYKEDID	MGYP001143944613	MNVLETMYTTDRNFRQIETDENLGFKDAFSGKTEQTKNDIAYADVNDLYLSPAVKRTVWQTVKAVKEIVKIMGEEPRCIFLESTRMDEAKNQTKKRSDIISGLYDRIRDDVGQYNEDLKNARADLKKRDEAELNDEKVYLYFLQMGKCMYSGEKLKLKDLSSYEVDHIVPRCYIKDDSFQNKALVLKEYNQEKSGTLALQKSIRDKMTPFWSFLKDHGLIGKKKFDNLTKAEYTDGDLNGFIARQLTETNQSIKGARELLKSRYADTDVEFVKAGISSVFRMARAEEGYTEFLKSRNLNDFHHAKDAYLAAVIGYFTRKIYPIWGADPEARTLKDEIKSCRNGAKTRELCQQRNGIVVDAMKYVTPDRDDGVDWNVCYNNILSAFSNNDCLVTRKKEEA…
C1	12	MGYP000844869273	NDCKLTKKLEFKASSNFYDQTIYPSREGLIPKKYLKDDNGINKPLAPELYGGFSGEQAEFMVVVRYDDVKKGEVKEKYSFEKIPVLIAYQEKLQPGRLKEHLEEICGLHNPKVVKKANKGQLIKMEGHYVTIASDKEVTNAVQLVLPAKYNKLLKTAEKISGNYDFEENVDVKTKMEVLANEIIPEMCRKIRGLYPLFKSIVEKVEIYFNEGYRDLSLNEKLEYINKLLVITMPNATRVDMPKKFGGGGSGWGRLQRRVDVYKIEEWVYQSCTGLYYSIEKGLNG	MGYP000844869273	MNKKEYAIGLDLGTNSVGWAVVDRDYNLLKYKGQHMWGTRIFEEGKSAAATRVLRSARRRNERRKERIRLLQMLFGDTVLEKDDGFFIRLEESFLHHKSIDKVHGRDHKFNLFIGTDVGKTDKEYYKKYPTIYHLRADLASNVEKKDPRLIYLAMHHILKYRGNFLFEGKDVQTGASMQEGLQDLFEMIDSKLDASDSDITIYDKSKFDEIQNILVDNSIPKFIPKRFSLEGKEIKTKEACIVELFANAYVDDKAKQAKVNKFSKALANALTGRRFILQDIIFDEVDKESNPKIEINFSKLDDDKREAILLAVGDNSSIVEGLELIYYAYLFNDILGGEKSISKAMVRIYEKHKEDLKILKKLFKKDGLSKEDKKNGKFNLIFNKKNIVNYVSYIKSTS…
C1	12	MGYP000112906331	KNLRVTFAPYEEGGAFWKQTVYSPRDTKTKLIPVKGDRDAALFGGYSAQTFAYFMIYESEGKKGNLFKFAPVPASIASKATDSLTELYARSLCRESGERFIRVVRDRILKETVYEAYGERFRIKGQKTAGPVRQLALDTSDTRLLRIVERMVDGEQPSPRRDLESDARVLCRLWARLLELAPVNFPRVSKVLKLSDLKTPEEVFSDAEADDIAKTVRAVAESEVQVVELLSGIRGTADVRSLGGSAFAGTLSMTFDKIINDPKAGFAIVDISAAGLHERVSTLG	MGYP000112906331	MARKLKNINGPWYAGIDLDGTSIGFVATDEYGDVLYHKGQPVMGARCFKEALHASEARMPRTARRRLQRARGREREMERVFAPAIAPIDPDFFVRRRMSYKLMRDDIAADPTAAAWQGLLDGYPTLAHLDVDLMESDGPRDPRLIFWAVANHVVRRGHFLMEGHDVTSANSDPSAQVEALVRELDSLGEACDEAIELDGGALTDMDGSWTARELQKAVSGAVSVTGDDIDAKIARAQAKALGDLVAGYKANMDAFALEGEQIGKVSVSDADALDEFLANCPDRLAPTIEAARGLYSAWRLQGLLSFAPGKTLSHNQVAQYEVYGRQLRTLKNLALKYIVRADSADGPDEDGLELYRDFFGGPKRSGRRGYDKVLVKKLDGAKRNMGYTAYDLNVIPYEE…
C1	12	MGYP000541511018	KNLRVTFAPYEEGGAFWKQTVYSPRDSKTKLIPVKGDRDAALFGGYSAQTFAYFMIYEGEGKKGKLFRFAPVPTSIASKATDSLTELYARSLCRESGERFVRVVRERILKETVYEAYGERFRVKGLKTAGPVRQLALDAADTRLLKIVERMVDGEQPSPRRDLESDAKVLCRLWARLLALASANFPRVSKVLKLGALKTPEEVFADTEADDLAKTVRAVAESEVQVVELLSGIRGTADVRPLGGSAFAGTLSMTFDKIVNDPKAGFAIVDISAAGLHERVSTLG	MGYP000541511018	MARKLKNINGPWYAGIDLDGTSVGFVATDECGEVLYHKGQPVMGARCFKEALHASEARMPRAARRRLQRARGREREMERVFAPAIAPTDPDFFVRRRMSYKLMRDDVAADPAAAAWQGLLDGYPTLAHLDVDLMESDGPRDPRLIFWAIANHVVRRGHFLMEGNDVTSANSDPSAQVDALVRELDALGEACGEAIELDGGALAGMGGSWTARELQKAVSGAVSVTGDDVDAKIARAQAKALGDLVAGYKANMDAFALEGEQIGKISVSDADALDEFLANCPDRLAPTIEAARGLYSAWRLQGLLSFAPAKNLSHNQVAQYEAYGRQLRTLKDLALKYIVHADFEDGPDEDGLALYRDFFGGPKRSGRRGYDKVLVKKLDGAKRNMGYTAYDLNVIPYEE…
C1	12	VYU35378.1	KNLRVTFAPYEEGGAFWKQTVYSPRDSKTKLIPVKGDRDAALFGGYSAQTFAYFMIYETEGKKGNLFRFAPVPTSIASKATDSLTELYARSLCRESGERFVRVVRDRILKETVYEAYGERFRVKGLKTAGPVRQLALDAADTRLLRIVERMVDGEQPSPRRDLDSDAKVLCRLWARLLALAPANFPRVSKVLKLSALKTPEEVFADTEADDLAKTVRAVAESEVQVVELLSGIRGTADVRPLGGSAFAGTLSMTFDKIVNDPKAGFAIVDISAAGLHERVSTLG	VYU35378.1	MARKLKNINGPWYAGIDLDGTSVGFVATDEYGDVLYHKGQPVMGARCFKEALHASEARMPRTARRRLQRARGREREMERVFAPAIAPTDPDFFVRRRMSYKLMRDDIAADPAAAAWQGLLDGYPTLAHLDVDLMESDDPRDPRLIFWAIANHVVRRGHFLLEGNDVTSANSDPSAQVDALVRELDALGEACGEAIELDGGALAGMGGSWTARELQKAVSGAVSVTGDDIDAKIARAQAKALGDLVAGYKANMDAFALEGEQIGKISVSDADALDEFLANCPDRLAPTIEAARGLYSAWRLQGLLSFAPGKTLSHNQVAQYEVYGRQLRTLKDLALKYVVHADSEDGPDEDGLALYRDFFGGPKRSGRRGYDKVLVKKLDGAKRNMGYTAYDLNVIPYEE…	Bacteria; Terrabacteria group; Actinobacteria; Coriobacteriia; Coriobacteriales; Coriobacteriaceae; Collinsella; Collinsella aerofaciens
C1	12	MGYP000470882697	KNLRVTFAPYEEGGAFWKQTVYSPRDSKTKLIPVKDNRDAALFGGYSAQTFAYFMIYETEGKKGNLFRFAPVPTSIASKVADSLTELYARSLCRESGERFVRVVRDRILKETVYEAYGERFRVKGLKTAGPVRQLALDAADTRLLRIVERMVDGEQPSPRRDLDSDAKVLCRLWARLLALAPANFPRVSKVLKLGALKTPEEVFADTEADDLAKTVRAVAESEVQVVELLSGIRGTADVRPLGGSAFAGTLSMTFDKIVNDPKAGFAIVDISAAGLHERVSTLG	MGYP000470882697	MARKLKNINGPWYVGIDLDGTSVGFVATDECGEVLYHKGQPVMGTRCFKEALHASEARMPRAARRRLQRARGRKREMERVFAPAIAPKDPDFFIRRRMSYRLMREDIATDPTAAAWQVLLDGYPTLAHLDVDLMESDGPHDPRLIFWAITNHVVRRGHFLMEGNDVTSANSDPSAQVEALVRELDALGETCGEAIELDGGALACMDGSWTARELQKAVSGAVSVTGDDIDAKIARAQAKALGDLVAGYKANMDAFALEGEQIGKISVSDVDALDEFLANCPDRLVPTIDAARGLYSAWRLQGLLSFAPGKTLSHNQVAQYEVYGRQLRTLKDLALKYIVHADSEDGADEDGLALYRDFFGGPKRSGRRGYDKVIVKKLDGAKRNMGYTAYDLNVIPYEE…
C1	12	MGYP000099585997	KNLRVTFAPYEEGGAFWKQTVYSPRDSKTKLIPVKGDRDAALFGGYSSQTFAHFMVYESKGKKGRQFRFAPIPTAVAAKATDSLVELYARSLCKESGETFVRIVRNRILKETVFDAYGERFRVKGLKAAGPVRQLALGAADIRLLRVVERMVDGEEPSPRHDLDSDVQVLCRLWARLLELAPANFPRVSKVLKLADLKTLEEVFAETKEEDLAKAVRAVAESEVQVVELLSGIRNNADVRPFGGSAFAGTIQMTFDKVINDPKAGFAIVDISAAGLHERITELG	MGYP000099585997	MARKLKNINGPWYVGIDLDGTSVGFVATNECGEVLYHKGQPVMGTRCFKEALHASEARMPRAARRRLQRARGREREMERVFAPAIAPTDPDFFIRRRMSYRLMREDIATDPAAAAWQGLLDGYLTLAHLDVDLMEADGPRDPRLIFWAIANHVVRRGHFLMEGSDVTSANSDPSAQVDALVRELDALGEACGEAIELDGGALAGMGGSWTARELQRAVSGAVSVTGDDIDAKIARAQAKALGDLVAGYKANMDAFALEGEQIGKISVSDADAIDEFLANCPDRLAPTIEAARGLYSAWRLQGLLSFAPGKTLSHNQVAQYEVYGRQLRTLKDLALKYIVHADSEDGPDEDGLALYRDFFGGPKRTGRRGYDKVLVKKLDGAKRNMGYTAYDLNVIPYEE…
C1	12	WP_118334625.1	KNLRVTFAPYEEGGAFWKQTVYSPRDSKTKLIPVKGDRDAALFGGYSSQTFAHFMVYESKGKKGRQFRFAPIPTAVAAKATDSLVELYARSLCKESGETFVHIVRNRILKETVFDAYGERFRVKGLKAAGPVRQLALGAADIRLLRVVERMVDGEEPSPRHDLDSDVQVLCRLWARLLELAPANFPRVSKVLKLADLKTPEEVFAETKEEDLAKAVRAVAESEVQVVELLSGIRNNADVRPFGGSAFAGTIQMTFDKVINDPKAGFAIVDISAAGLHERITELG	WP_118334625.1	MARKLKNINGPWYVGIDLDGTSVGFVATDECGEVLYHKGQPVMGTRCFKEALHASEARMPRAARRRLQRARGREREMERVFAPAIAPTDPDFFIRRRMSYRLMREDIATDPAAAAWQGLLDGYPTLAHLDVDLMEADGPRDPRLIFWAIANHVVRRGHFLMEGNDVTSANSDPSAQVDALVRELDALGEACGEAIELDGGALAGMGGSWTARELQTAVSGAVSVTGDDIDAKIARAQAKALGDLVAGYKANMDAFALEGEQIGKISVSDADAIDEFLANCPDRLAPTIEAARGLYSAWRLQGLLSFAPGKTLSHNQVAQYEVYGRQLRTLKDLALKYIVHADSENGPDEDGLALYRDFFGGPKRSGRRGYDKVLVKKLDGAKRNMGYTAYDLNVIPYEE…	Bacteria; Terrabacteria group; Actinobacteria; Coriobacteriia; Coriobacteriales; Coriobacteriaceae; Collinsella; unclassified Collinsella; Collinsella sp. AM13-34
C1	12	MGYP000733175646	KNLRVTFAPYEEGGAFWKQTVYSPRDSKTKLIPVKGDRDAALFGGYSAQTFAYFMIYETEGKKGNLFRFAPVPTSIASKATDSLTELYARSLCRESGERFVRVVRDRILKETVYEAYGGALQGQGAEDRRPVRQLALDAADTRLLKIVERMVDGEQPSPRRDLESDAKVLCRLWARLLALAPANFPRVSKVLKLGALKTPEEVFADTEADDLAKTVRAVAESEVQVVELLSGIRGTADVRPLGGSAFAGTLSMTFDKIVNDPKAGFAIVDISAAGLHERVSTLG	MGYP000733175646	HRSHDRQVHRDEGPTVVEQQGLLRAHYVRYRGAGAPGRDGTSELDFFSGGFFRDLVDYDTAEVLWDSDFERERLVRACSWKNLRVTFAPYEEGGAFWKQTVYSPRDSKTKLIPVKGDRDAALFGGYSAQTFAYFMIYETEGKKGNLFRFAPVPTSIASKATDSLTELYARSLCRESGERFVRVVRDRILKETVYEAYGGALQGQGAEDRRPVRQLALDAADTRLLKIVERMVDGEQPSPRRDLESDAKVLCRLWARLLALAPANFPRVSKVLKLGALKTPEEVFADTEADDLAKTVRAVAESEVQVVELLSGIRGTADVRPLGGSAFAGTLSMTFDKIVNDPKAGFAIVDISAAGLHERVSTLG
C1	12	MGYP000226541933	KNLRVTFASYEEGGAFWKQTVYSPRDSKTKLIPVKGDRDPALFGGYSSQTFAHFMIYESKGKKGRQFRFAPIPTVVAAKATDSLVELYARSLCKESGEEFVRIVRDRILKETVFEAYGERFRVKGLKAAGPVRQLALRAADIRLLRVVERMVDGEEPNPRRDLDSDAQVLCRLWARLLELAPANFPRVSKVLKLADLKTPEDVFAETKEESLAKAVRAVAESEIQVVELLSGIRNNADVRPFGGSAFAGTIQMTFDKVINDPKAGFAIVDISAAGLHERITELG	MGYP000226541933	MRLSCGCLGRNHRPLGRIDDRGGCSCQMHAIWSPPEGGFSKRLVRACSWKNLRVTFASYEEGGAFWKQTVYSPRDSKTKLIPVKGDRDPALFGGYSSQTFAHFMIYESKGKKGRQFRFAPIPTVVAAKATDSLVELYARSLCKESGEEFVRIVRDRILKETVFEAYGERFRVKGLKAAGPVRQLALRAADIRLLRVVERMVDGEEPNPRRDLDSDAQVLCRLWARLLELAPANFPRVSKVLKLADLKTPEDVFAETKEESLAKAVRAVAESEIQVVELLSGIRNNADVRPFGGSAFAGTIQMTFDKVINDPKAGFAIVDISAAGLHERITELG
C1	12	MGYP000999781915	RQCFISRMSVEDTGAFWSQTIYSPRDAKMGRRLKLSLKQGLDPSKYGGYSSEQFAYFFIYEAKNVKKKKIVLQFAQVPVRVASTIARDSSKLDEYAGELATQEGLEFTRVVRRRILKKQLLELNGDRLIITGAKKVRNATEFAFTLKEAALVAICSKMTKSGSTSEFVPGSEQLSFELNELFATLVSRGAKLNARLYVQLKLDTCLSNFNELALVDKAKVILQLVAITNGSINMADLSPVNGLKSAGCMQLTYTKLLNDPANDMYLIDQSVTGMFERRIRIGF	MGYP000999781915	MNLRNATGDYSIGLDLGTNSVGWAVTDSNGSMAHFKGKPTLGSRLFDAAETAAGARQHRGQRRRYVRRRWRLDLLQGLFQDEVNKVDSEFFIRLRQSRLHVEDRAEGHAGYRWPLFNDTDFTEKDYYKRFPTIYHLRKWLMETDEKADIRLIYLAAHNIVKHRGNFLREDNKDLSSHNANPAETVRSLRQALDDWCAERGYVCAWTSVDDLAEADSHILDILTNSKERRADQAKELAKLFGVDCGDTKQSKSCNSALAKAVVGLKAELKDVFGEFGAEKTAVYLSSDDDVEAVCNAIPDDSGELFQALCAVYSAYILQELLSYAPGQTISANMVAKYDQYGKDLKLLKNLARTYVSRENYDAFFRGQTYEDSNDYNVDKAQGYTRYNLGTTKASYDDFK…
C1	12	MGYP000982135058	RQCFISRMPVEATGTFWDQTIYSPKCGKKLTLPLKRGLDPDRYGSYSREQFAYFFIYEARDLKHERHILQFAQVPVRVAAHIAKDPSQLESYAVKLAGQANLAFVRIVRRRILKKQLLELNGDRLIITGVREVRNATEFAFSLDEETLIERCVQIAKAGSLIGVVNDEDEEQLSADLNELFSSLVKRGPKLCNRLYAQLKLDKYLSKFDELTLTDKAKVVLQLIAITNGSINMADLSALGSSKYAGCMQVSYFKQLNVPIGEVNIIDQSVTGMFERRTHIGL	MGYP000982135058	MNLRNTTDEYNIGLDMGTNSVGWAVTDKVGAIAHFKGMPTLGSRLFDAAQTAAEARAHRGQRRRYVRRRWRLDLLQSLFQDEIDKVDSEFFIRLRQSRLHVEDREDGHADYKWPIFNDSDFTEVDYYKRFPTIYHLRKWLIETDKKADIRLIYLAVHNIVKHRGNFLRENNKNLSSRNADPAEAVEHLRLALNNWCLERGYECAWKSEGNDNAILNVLIDGEKRRSDQVREIAKLTGVDCGDAKQSRQCNEAIAKAIVGLKAEMKNIFGEFPAEKTLIYLSSDDDVEVVRDACPDDSGELFQALCELYAAYILQGLLSYAPGQTISVNMVKKYDRYGEDLHLLKKLTRTYASKRYDAFFRGETYEGSSDYVVDKAQGYTRYNLGTTQLSYDDFQKAVKE…
C1	12	WP_021725096.1	RQCFISRMPVEATGTFWDQTIYSPKCGKKLTLPLKRGLDPDRYGSYSREQFAYFFIYEARDLKHERHILQFAQVPVRVAAHIAKDPSQLESYAVKLAGQANLAFVRIVRRRILKKQLLELNGDRLIITGVREVRNATEFAFSLDEETLIERCVQIAKVGSLIGVVNDEDEEQLSADLNELFSSLVKRGPKLCNRLYAQLKLDKYLSKFDELTLTDKAKVVLQLIAITNGSINMADLSALGSSKYAGCMQVSYFKQLNAPIGEVNIIDQSVTGMFERRTHIGL	WP_021725096.1	MNLRNTTDEYNIGLDMGTNSVGWAVTDKVGAIAHFKGMPTLGSRLFDAAQTAAEARAHRGQRRRYVRRRWRLDLLQSLFQDEIDKVDSEFFIRLRQSRLHVEDREDGHADYKWPIFNDSDFTEVDYYKRFPTIYHLRKWLIETDQKADIRLIYLAVHNIVKHRGNFLRENNKNLSSRNADPAEAVGHLRLALNNWCLERGYECAWKSGGNDNAILNVLIDGEKRRSDQVREIAKLTGIDCGDAKQSRQCNEAIAKAIVGLKAEMKNIFGEFPAEKTLIYLSSDDDVEVVRDACPDDSVELFQALCELYAAYILQGLLSYAPGQTISVNMVKKYDRYGEDLHLLKELTRTYASKRYDAFFRGETYEGSSDYVVDKAQGYTRYNLGTTQLSYDDFQKAVKE…	Bacteria; Terrabacteria group; Actinobacteria; Coriobacteriia; Coriobacteriales; Atopobiaceae; Olsenella; Olsenella profusa
C1	12	MGYP001127399431	NDIMVVRRKEFDGDVAFYDQTIYGFGSNKQDLIPRKYVTAADGSRVPLDPKLYGGFSSEKQAYYVSVAHPGKKGTEYAFVGIPVRIARSYANGNKNAVNDYVAGLYKDGEIVGAPVRKHQLMIMEGQAVYVVSSTEVSNAVQLTVDRRFHEMLYHIAHGNIEALSKMKDFHAVAHDFVLEYLDKLERFFPMYMSKGKRVKEFIEGACGGFDALSVKDKCEYIKVLLIMTKSKSSMSDMPVKWNGGTSWGRLHNKNIKPDKTEWIDTSVTGYYKVTKKGVK	MGYP001127399431	MGRRAVRRRDVRRRLFRIARRRFERRRERIELLRALTAKSVGAADEEFFRRLDMSFLLNESKDGKSGRTHRFNLFNGSFTDKAYYRKYPTIYHLRHALCVDTEKADIRLVYLALHHIIKYPGNFLREETTIEANEGISAEVLDDLFTSLEAVNGEFARPTDAEAYAAEACKKIRRKERAEALAAMSGKNVPAKQLALLITGLSCELSKLFGREIDDKLKVSFTGKFEESIPELESKLGAEELDVLYAAHDVYLRCLLADILDGHSRVCDAMMEKFDKHKSDLAELKALLRRDRNRETYDKVFKSRRSAPVKLANYAAYVRTSTARTHYVEGCTREAFYKFIGSVLADLPESEEKSKILDSIACEDFMPRLNDVTNGAIPYQLHLNELKAILDAQSKYYP…
C1	12	MGYP000866289652	RQCFISRMPVEDTGTFWDQTIYSPRCGKKLMLPLKSGLDPDKYGSYSREQFAYFFIYEVCDSRRGRHALQFAQVPVRVAAHIAKDPSQLESHAIKLAEQANLEFVRIVRRRILKKQLLELDGDRLIITGAREVRNATELAFSLDEAALIERCAQVAKEGSSFGVVDDEEQLSVKMNGLFCNLVERGPRLGKRLYAQLKLDRCVLQFNGLELLEKAKIIVGLVAITNGSTNSLNLSSLDGAKNIGKIRVTHNKLINDVATDYVLIDQSVTGMFERQTRIGL	MGYP000866289652	MNLRNTTDEYNIGLDMGTNSVGWAVADKAGAIAHFKGKPTLGSRLFDAAQTAAGARMHRSQRRRYVRRRWRLDLLQSLFQDEVSKVDPEFFCRLRQSRLYVGDREKGHADYTWPIFNDSDFNEVDYYKRFPTIYHLRKWLMETDEKADIRLIYLATHNIVKHRGNFLRENNKSLSSRDANPAQAVKSLRLALNDWCSERDYECAWKGGEDDGAIDGAILNVLADGEKGRSDQAKEIAKLTGVDCGDAKQSKQCNEAIAKAIVGLKVEMKNIFGEFPAEKTSYIYLSSDEDVEAIREACPDDSGELFQALCELYSAYILQGLLSYAPGQTISVNMVAKYEKYGRDLRLLKELTRTYAPQKYDLFFRGETYAGSSDYVVDEAQGYTRYNLGTTKANYDDFQ…
C1	12	MGYP000900786071	RQCFISRMPVEDTGAFWDQTIYSPRSNKRLELPLKDDLDPNKYGSYSREQFAYFFIYEARDAKKSKTVLRFAQVPVRVTSAIARDSSKLDEYASGLAVQEGLEFTKIIRRRILKKQLLELNGDRLVITGAKEVRNATEFAFTLEETALVAMCSEIAREGVPSEIASDVQSISSQLSDLFLALIERGLTIGVRLHGQLKLGQYLRQFEDAALRDKAKVIIGIISITNGATNTLDLSSLNGSKNVGQVKITHNKLLNDKSTSYVLIDQSVTGMFERRTRIGL	MGYP000900786071	MNLRNATGDYSIGLDLGTNSVGWAVTDSNGSMAHFKGKPTLGSRLFDAAETAAGARQHRGQRRRYVRRRWRLDLLQGLFQDEVNKVDSEFFIRLRQSRLHVEDRAEGHAGYRWPLFNDTDFTEKDYYKRFPTIYHLRKWLMETDEKADIRLIYLAAHNIVKHRGNFLREDNKGLSSHNANPAEAVRSLRQALDDWCAERGYVCAWTSVDDLAEADSHILDILTNSKERRADQAKELAKLFGVDCGDTKQSKSCNSALAKAVVGLKTELKDVFGEFCTEKTAIHLSSDDDVEAIRDAIPDDSGELFQVLCAVYSAYVLQELLSYAPGQTISANMVAKYDQYGKDLKLLKNLARTYVSRENYDAFFRGQTYEDSNDYNVDKAQGYTRYNLGTTKASYDDFK…
C1	12	WP_062531800.1	RQCFISRMPVEDTGAFWDQTIYSPRSNKRLELPLKDDLDPNKYGSYSREQFAYFFIYEARDAKKSKTVLRFAQVPVRVTSAIARDSSKLDEYASGLAVQEGLEFTKIIRRRILKKQLLELNGDRLVITGAKEVRNATEFAFTLEETALVAMCSEIAREGVPSEIASDVQSISSQLSDLFLALIERGLTIGVRLHGQLKLGQYLRQFEDAALRDKAKVIIGIISITNGATNTLDLSSLNGSKNVGQVRITHNKLLNDKSTSYVLIDQSVTGMFERRTRIGL	WP_062531800.1	MNLRNATGDYSIGLDLGTNSVGWAVTDSNGSMAHFKGKPTLGSRLFDAAETAAGARQHRGQRRRYVRRRWRLDLLQGLFQDEVNKVDSEFFIRLRQSRLHVEDRAEGHAGYRWPLFNDTDFTEKDYYKRFPTIYHLRKWLMETDEKADIRLIYLAAHNIVKHRGNFLREDNKNLSSHNANPAEAVRSLRQALDDWCAERGYVCAWTSVDDLAEADSHILDILTNSKERRADQAKELAKLFGVDCGDTKQSKSCNSALAKAVVGLKTELKDVFGEFCAEKTAIHLSSDDDVEAIRDAIPDDSGELFQVLCAVYSAYVLQELLSYAPGQTISANMVAKYDQYGKDLKLLKNLARTYVSRENYDAFFRGQTYEDSNDYNVDKAQGYTRYNLGTTKASYDDFK…	Bacteria; Terrabacteria group; Actinobacteria; Coriobacteriia; Coriobacteriales; Atopobiaceae; Olsenella; unclassified Olsenella; Olsenella sp. DNF00959
C1	12	MGYP000755187628	RDCLVTKKLEENTGEFYNQTINAKPEKGKEKNTKLLPIKKGLSVGKYGGYQGGEAAYSCLVRYQQGRKTKVSMEKISVIIAKKIAEKEVSLDRYLKEKLGVEEIVILRKKVMKNQLIEDGDGNRFYLTAATEVVNAKQFILDGKHQHLLRTIAIMEKGEYYGYRMDELEKSMDELYAYYRMKIQQQYSAYESIVKKIVESHVYENLYTENNIEMLQRKGKFLMQLLRLTQANAECIDLKTISDGKLADRMGRKGGYTIKTGTKFIDQSITGLYERYMTI	MGYP000755187628	QMCIRDRKIFGYRDCLVTKKLEENTGEFYNQTINAKPEKGKEKNTKLLPIKKGLSVGKYGGYQGGEAAYSCLVRYQQGRKTKVSMEKISVIIAKKIAEKEVSLDRYLKEKLGVEEIVILRKKVMKNQLIEDGDGNRFYLTAATEVVNAKQFILDGKHQHLLRTIAIMEKGEYYGYRMDELEKSMDELYAYYRMKIQQQYSAYESIVKKIVESHVYENLYTENNIEMLQRKGKFLMQLLRLTQANAECIDLKTISDGKLADRMGRKGGYTIKTGTKFIDQSITGLYERYMTI
C1	12	CDE45850.1	RDCLITKKLEENTGEFYKQTINAKPEKGKENNTKLLPIKKGLSVEKYGGYQGGEAAYSCLVRYQQGRKTKLSLEKISVIIAKKIAEKEVSLDRYLKEKLGVEEIVILRKKVMKNQLIEDSDGNRFYLTAATEVVNAKQFILDGKHQHLLRTIAIMEKGEYYGYRLDELENSMDELYAYYRMKIQQQYPAYESIVKKIVESHVYESLHVEEKIKAVQEKGKFLIQLLRLTEANAECIDLKTISDGRLADRIGRKNHYTIKEGIKFIDQSITGLYERYMTV	CDE45850.1	MKQILKKVQGYNIGLDIGTNSVGWVVTDENANLLQFRKKNMWGARLFEKGDTAQGRRLSRSTRRRYDRRRQRIHYLQEMLATMVLPIDESFFIRLNEAFLWKEDKSVQRDYILFADKQFTDRDFYKQFKTIYHLRKFLLDTKEKADPRFIYLALHHMIKYRGNFLYQGQSFDVVENVQESFRVLLEEMYEQLGKEWEYGEHFDDIQRILENTTIGKKSKQEQIAAILTEQYGNKKLANEVTRACLGYSFDLTVVMENENLLDESGKKIKISFSDSKYEEQELELQNRLEEKFAVIEALKRIYNWLVLKDTLRGKKYISEAMVNKYEAHHEDLVKLKRLFRTYLSTEEYSCFFRKEKQKDKYISNYVNYRKGAERCSKEKLYKAIHELFDTVAKDDVVYQ…	Bacteria; Terrabacteria group; Firmicutes; Clostridia; Clostridiales; Clostridiaceae; Clostridium; environmental samples; Clostridium sp. CAG:411
C1	12	MGYP000202766705	GNCQISRKKEELTGKFYNETIYPAGSGDLIPLKKNLSVEKYGGYLGKQNAYYVAVQDENGKKQKKIIGIPIYVKELEKTQPGAIDAYIKKQLNTISYRILKDNICKYQEIIVNGNAMYLTGAKEKKNEMSNAKQFFFGDHYYNLYETLLKCFADKVPEDEKEEYDKKMIEVYNYIIAKGERQYKECAFAFEKIKQALDFPMLSYNDKIDCLREILKITQANSTCANIKKYCKQSANVTGTERVGRIERVINIDDSKRNKSVAVFVDKSVTGLYERRYTL	MGYP000202766705	MKKTGKIKNSVLQETHYNVGLDIGTSSVGYAVVDADTGKVLVFKKKNMLGGRLFNEGETAKATRVNRSTRRRYDRRRERIKLLRCLMWEMVDEKDPDFFARLDEGFLMREDKTIQSKSILFNDKNYTDKDYYKEYATIYHLRKELFENDEQKDIRLVYLALHHLIKYRGHFLYEGQNFQEINNDINELFVRLYEQLAENCQYKCEIHNNQIEEIVEILKDTKQTKSEKKEVLKPVITKTMRETEKKAAQEIVNAILGKKINFNILFGVDTIIDNEDKALKLSFAEEKYDEQEDYIYEQLQEKAEILDTLKEIYSWFALQDILKGEKTVASAMVKKYEKHKKDLKILRNVVRKYCTPEEYKNFFIEKITDTKKLKKSVNYVNYIGADGRGNTENLYNEIK…
C1	12	MGYP000642898170	GNCQISRKKEELTGKFYNETIYPAGSGDLIPLKKNLSVEKYGGYSGKQNAYYVAVQDENGKKQKKIIGIPIYVKELEKTQPGAIDAYIKKQLNTISYRILKDKICKYQEIIVNGNAMYLTGAKEKKNEMSNAKQFFFGDHYYNLYETLLKCFADKVPEDEKEGYDKKMIEVYNYIIAKGERQYKECAFAFEKIKQALDFPMLSYNDKIDCLREILKITQANSTCANIKKYCKQSANVTGTERVGRIERVINIDDSKRNKSVAVFVDKSVTGLYERRYTL	MGYP000642898170	MKKTGKIKNSVLQETHYNVGLDIGTSSVGYAVVDADTGKVLVFKKKNMLGGRLFNEGETAKATRVKRSTRRRYDRRRERIKLLRCLMWEMVDEKDPDFFARLDEGFLMREDKTIQSKSILFNDKSYTDKDYYKEYATIYHLRKELFENDEQKDIRLVYLALHHLIKYRGHFLYEGQNFQEINNDINELFVRLYEQLAENCQYKCEIHNNQIEEIVEILKDTKQTKSEKKEVLKPVITKTMRETEKKAAQEIVNAILGKKINFNILFGVDTIIDNEDKALKLSFAEEKYDEQEDYIYEQLQEKAEILDTLKEIYSWFALQDILKGEKTVASAMVKKYEKHKKDLKILRNVVRKYCTPEEYKNFFIEKIIDTKKLKKSVNYVNYIGADGRGNTENLYNEIK…
C1	12	MGYP000111358084	GNCQISRKKEELTGKFYNETIYPAGSGDLIPLKKNLSVEKYGGYLGKQSAYYVAVQDENGKKQKKIIGIPIYVKELEKTQPGAIDAYIKKELKITSYRMLKDKICKYQEIIVNGNAMYLTGAKEKKNEMSNAKQFFFGDHYYNLYETLLKCFADKVPEDEKEGYDKKMIEVYNYIIAKGERQYKECAFAFEKIKQALDFPMLSYNDKIDCLREILKITQANSTCANIKKYCKQSANVTGTERVGRIERAINIDDSKRNKSVAVFVDKSVTGLYERRYTL	MGYP000111358084	MKKTGKIKNSVLQETHYNVGLDIGTSSVGYAVVDADTGKVLVFKKKNMLGGRLFNEGETAKATRVKRSTRRRYDRRRERIKLLRCLMWEMVDEKDPDFFARLDEGFLMREDKTIQSKSILFNDKSYTDKDYYKEYATIYHLRKELFENDEQKDIRLVYLALHHLIKYRGHFLYEGQNFQEINNDINELFVHLYEQLAENCQYNCEIHNNQIEEIVEILKDTKQTKSEKKEVLKPVITKTMRETEKKAAQEIVNAILGKKINFNILFGVDTIIDNEDKALKLSFAEEKYDEQEDYIYEQLQEKAEILDTLKEIYSWFALQDILKGEKTVASAMVKKYEKHKKDLKILRNAVRKYCTPEEYKNFFIEKTTNTKKLNYVNYIGADGRGNTENLYKEIRKLLE…
C1	12	MGYP000841547308	NTCNVVKKQEPYANAAFYKQTIISPKEGIKALSPLKYRNGTPMPVELYGGYTGLQAAYFAIVEKDGKKGGRELVFGMIPVIVQTAGKVEDYVREEYGKNAVIRRIVRKYQPIVYKGHICYVAGESELQNAVELFVNPKFEEIIYIAEQRRNAAATGRTTRWDAQFDARKERNDELFVELLINVAGKIERFDPLYSEFAKRLVGVAHECAEAMSTEEKLRFITDMLTVTAAGPGRIALDKKYGGGQFGRLSGKTIYPAQVIWLDMSLTGLRVRERKEEV	MGYP000841547308	MGKKEFPDYCLGLDIGTNSVGWAAIDDGYELLKLCGKDAWGALLIDNAESAAGRRLARSARRRLERRRERIRLLRELFAPLIAPVDEKFFVRLDESSLHVGEGEFFRKNRYNIFDGEFTDKDYFRGKDTCTVYHLRRKLMESDEKADIRLVYLAVHHIVKYRGHFLLDGKAVDVGGNMLSGALDELFDLLEGDTYGKDMRYSSVKDKLLGILQDKRSSRARKREGSAGLFAAAGFKKYAKAIAGAVLGYKVALSDVLDAAADGEEPEHSAILGDNGKKLDFSFADGKYDENEEMYLQAAEERTDIFLALKRVYSAMMFDGIMRGKTTLSAAMVDKYEKHAKDLRILKKLFREHLKDEYDPFFRGGKGASYTRYIGDKSHGWYKDKTSQEELYKELKKLF…
C1	12	MGYP000856422535	KDYLVTRKLEEQTGEFYNQNPIKKSEIKNTRISLKSEKDPLKYGGYSGENQAYYVIYEYKDKKGKSEYRMQGIPIRYSYEIKNKKITLEEYLKNKCNENQEEFIRILKSKILKNQVFLDENNELQKIISDSEYRNMKQLFLNKKEIIDLYSALNYNILNEKKKEELDKEKIQIIAIDSYRTIINKMINEFKGIDDIEKKDILNNGKFEALDIEEKIKTLNNLLTCISKAYVDLTNIGLNSNEGRKYNINFNKKKLNNMTFIDQSVTGFYERRYRVDEL	MGYP000856422535	MANNLKYNIGLDIGTSSVGWCVTDEENNIVKKSGKHLWGSRLFDEGKTAAETRTFRGVRRRTERRKNRIRYLQSMLLEDIEKVDENFIPRLQQSNLIKDDTNQFKFNLFEDGEFIDKEYYDEYPTIYHLRNALVNEDKKFDIRLVYLALHHIIKYRGNFLTKGDLSDETNAINSDLENIIDYLKENEIELKYPIEKIKEILVNKELTKSEKEKEILSLFDYEKEDKQIIDNLFKAVVGLKFNLNAIFDLEDERKLEFASDNDWDSIASELNENAEIFYSMKNIYSWIIVESFLVGKNYISEAFIEKYDKYHEDLVKLKNAYKKYLDEIQYNKMFRKYETDNYYSYNGKLSEIEKSKKCSNEELCKRIKKDLKGFEDESDVSEIFNDISNENYLIKLNTT…
C1	12	MGYP001027612178	NDIFVTKKTEFGTGEFYNQTIKSKTDNDHDSKKRLQNNLPVNLYGYYEGINKAYTIVVKYKEMDKYVQKMLGIPIQIYYKTRIEEKNNPIIKEFIKNSFNIEGSVEPKIIIDKIPFNALLNWNGSLCYLVGAGDGKVEVCNAMQLHFEKHKLLQWKYTLNRLLNNRCETIHDVKYNIQLGEVIDYLIDKMENKYPIYSNNIIKLKEWFKYKNTEALSLEEKENIIKQSLRLLKANSENANLKFLGQSGRFGRLLNKNISNAKIINQSITGIWENYDEF	MGYP001027612178	MKKNNNERPYNIGLDLGTSSVGWAVVDANTFKVIKKTVKKSGKEGKGIQKALWGVRLFDEAESAEKRRLKRSTRRRYDRRRSRLNLLRQEFKEEIDKIDPNFFTKLKESFYNENDEVNKTVKLTKEEKKQIKEYYKKYPTIYHLREKLIKNPEIEDIRLVYLAIHHIIKYRGNFLYENDNFNIENLNIKEKVEEIFESFPNYVESIDVEKIEDIDYSSIEAALLCDSKNDKKVKLKKELSNFLPAKMTTSFVNALLGYKFSLNNMFEVELEKDTKTTFKGSDFEDNIDELTTLIPDEIEFVDLLKELYDMVFVKTLFKDSDTPSISALMVSKYNIHKQNLRLIKRILKNERAEYERFFKTKENYICLYDRYMKNPNTDFDNSKMIKALRESLPKAIAKT…
C1	12	WP_013252099.1	RQCFISRMPVEGDTRYGGRYWGETIYSPKGKHKHEIPLKQGLDPNLYGGYSDLLYSYFLIYEASDVSSGERVLRFIGIPTSIAARMANQKRLEEYVSRLALQENLEHVRMVRKIMKKQLIEVDNCRLLVTAADAVTNATELAFSLDEMKIISTCAKCINGADPSAIDKIGNAQDSFFDNLKRRGSDRCALLFSQLKLDKLSQNFYMISSDDKSKILISILDRIRAKSNSVDLSLVGGAKHAAQMKFDFNAKLNNPASSFVLIDQSVTGMFERRTRIGL	WP_013252099.1	MNLRNTTDEYNIGLDMGTNSVGWAVTDKAGAIAHFKGKPTLGSRLFDAAQTAAGARIHRSQRRRYVRRRWRLDLLQSLFQDEVSKVDSEFFCRLRQSRLYVGDREKGHADYTWPIFNDSDFNEVDYYKRFPTIYHLRKWLMETDEKADIRLIYLATHNIVKHRGNFLRENNKSLSSRDANPAQAVKSLRLALNDWCSERDYECAWKGEEDDGAIDEAILNVLADGEKGRSDQAKEIAKLTGVDCGDAKQSKQCNEAIAKAIVGLKVEMKNIFGEFPAEKTSYIYLSSDEDVEAVRESCPDDSGELFQALCKLYSAYILQELLSYADPSGQTISANMVAKYKQYGRDLRLLKELTRTYAPQKYDLFFRGETYAGSSDYVVDEARGYTRYNLGTTKANYDD…	Bacteria; Terrabacteria group; Actinobacteria; Coriobacteriia; Coriobacteriales; Atopobiaceae; Olsenella; Olsenella uli
C1	12	MGYP000893252868	RQCYITRMPVEDSGAFWNATIYSPRDPKMGPKLSLPLKNDLDPQTYGGYSSQQFAYFFIYEARDKKGRTVFRFAEVPVWLAPRIRVDEGALEAHARRLAEGEKLQFVGIQRAKLLKKQLIEIDGERFLITGKRVMRNATEISLREDEIALLQQYLLKRASRPCSHVVTAVSADDLVESALQSVSRYANRLALLLKPSQLRDGMMTLCDDEKIEIVLRVLALANASTDMSDLSAAGGPKCAGYMQPTYSKLLSDPNVDFYIIDQSVTGMFERRTRVGV	MGYP000893252868	MNLRNVQGDYNIGLDMGTGSDGWAVTDGEGRLLHFKKQPTWGSRLFDSAETAASARIPRSQRRRYVRRRWRLDLLQGLLQEEVEKVDPDFFLRLRQSRLVDSDPNKTTAAYRWPIFNESDFTEVDYYDRFPTIYHLRKHLLESDEQADIRLVYLALHNIVKCRGNFLREGSSLSAKSAKPDDAVKAFCEALEAWSEGRDGEYSPISVDDVVAALTAKGASNSERAAAIADYVTLSFGDRAADKKLKKALATAMVGLKAEFKDVFGEFPAEKTKISLSNDEEVDALREACPDDSKDVFDSLCGVYAAYVLQGLLSYAPGETISANMVAKYDRYGADLKLLKALVREYKDAKAYDSFFRGPLYSDKSGYNVAQSKGYTRYNLGKTSYDDFAKEVKKLFAGT…
C1	12	MGYP000900801215	RQCYITRMPVEDSGAFWNATIYSPRDPKMGPKLSLPLKSALDPQTYGGYSSQQFAYFFIYEARDKKGRTVFRFAEVPVWLAPRIRVDEGALEAHARRLAEGEKLQFVSIQRAKLLKKQLIEIDGERFLITGKRVMRNATEISLREDEIALLQRHLLKKASKPFSHVATLITADDLVESALQSVSRYANRLALLLKPSQLRDGMMALCDDEKTEIVLRILALANASTDMSDLSAAGGPKCAGYMQPTYSKLLSDPNVDFYIIDQSVTGMFERRTRVGL	MGYP000900801215	MNLRNVQGDYNIGLDMGTGSDGWAVTDGEGRLLHFKKQPTWGSRLFDSAETAASARIPRSQRRRYVRRRWRLDLLQGLLQEEVEKVDPDFFLRLRQSRLVDSDPNKTTAAYRWPIFNESDFTEVDYYDQFPTIYHLRKHLLESDEQADIRLVYLALHNIVKCRGNFLREGSSLSAKNAKPDDAVKAFCEALEAWSEGRDGEYSPINVDDVVAALTAKGVSNSERAAAIADYVTVSFGDRAADKKLKKALATAMVGLKAEFKDVFGEFSAEKTKISLSNDEEVEALREACPDDSKDVFDSLCGVYAACVLQGLLSYASGETISANMVAKYDRYGADLKLLKALVREYKDAKAYDSFFRGPLYSDKSGYSVAQSKGYTRYNLGKISYDDFAKEVKKLFAGT…
C1	12	MGYP000044861570	RQCHITRMPMEDSGAFWNATIYSPRDPKMGGKLSLRLKSDLDPQIYGGYSSQQFAYFFIYEARDKKGRPAFRFSQVPVWLASRIASDEGALEEYAREQAASEQLEFVRIQRSKILKKQLVEIDGDKLIITGAEEVRNARQFAFSLDELSLLGRASARGDGEAIDEETISNGYNVLLKVMIERGELVGKGLMKKLSLGDRYEQFMQLDCAAKKSLILQLAAIVNASNRQIDLSKIGGAKTAGQYKVTYNKLLNDPNTDFYIVDQSVTGMFERRTRVGL	MGYP000044861570	LEVCPDEGKVLFESLQRVHSAYVLQGLLSYAPGESISANMIAKYDQYAKDLRMLKLLVREYAPTSYDDFFRGPLCPNKGGYDKFDASVKGYTRYNLGVTSYDDFAKEVKKLFVGTGAEGDERYESMMDAFDDQRFLRRLKTSDNGSICYQLHLEEMETILDNQGRFYPTLANEKDKLLSLVTFRIPYYVGPLTQRNAREDAHGKLRFAWSERKPGTEGVAITPWNWEDVIDKGASAEKFITRMTGICTYLQGEDVLPKSSLLYEEFCVLNELNGMRWTSDGDEERRFDAEQREGMMCDLFRKTRAVSNKKIEDWLVQNGYAHSPKVSGGQSETGLESKLGSYYFFAKGVFGTDEIAEVDYPMVEEIILWNTLFEDRSILKEKLREKYGDAGEGRLSAEQ…
C1	12	MGYP000000763670	RQCYITRMPVEDSGAFWNATIYSPRDPKMGPKLSLPLKSDLDPQMYGGYSSQQFAYFFIYEARDKKGRTVFRFAEVPVWLAPRIRVDEGALEAHARRLAEGEKLQFVSIQRAKLLKKQLIEIDGDRLIITGAEEVRNATQYAFSAKEQGLIIRAKEIAQGKVAVGADSSAPLDELFAGMIARGKNVAAGLMKKLNLVEKRSEFATLLPGQQSAIILQLAAIVNAANRQIDISSIGGAKTAGQYKVTFNKVLSDPNVDFCIIDQSVTGMFERRTRVGL	MGYP000000763670	MGKHVDEDTGELWDGAAEVEGIRKALNYRQCYITRMPVEDSGAFWNATIYSPRDPKMGPKLSLPLKSDLDPQMYGGYSSQQFAYFFIYEARDKKGRTVFRFAEVPVWLAPRIRVDEGALEAHARRLAEGEKLQFVSIQRAKLLKKQLIEIDGDRLIITGAEEVRNATQYAFSAKEQGLIIRAKEIAQGKVAVGADSSAPLDELFAGMIARGKNVAAGLMKKLNLVEKRSEFATLLPGQQSAIILQLAAIVNAANRQIDISSIGGAKTAGQYKVTFNKVLSDPNVDFCIIDQSVTGMFERRTRVGL
C1	12	MGYP001019429217	KDCFITRMPEEQTGAYWEETIYSPLDTKNGKNLQIPLKQSGKEGYLDPRKYGGTNTAFNAYFFAFVAKDARGRDKYFFEGVPVYLAKQVKEQPQLLVDFANSIAAIKRCSTAKILRGKVPLRQKFLLDGTPFYLGGRTGNKNVILSGVEFACGIDMAKEIGTAIEHPRELSREKLISIIKILVTTIENNCSRQAELINFSRFEDKLDELDENAASNVVNNLLGVINGAKQSCDLSDLGGSKQSGFMRPNIATLLEDITWCYPSITGMFEQRVSFEDL	MGYP001019429217	MNLRNVGEYAVGLDLGTGSVGWAVTDASTGDILHFKGKPTWGSRLFPSSDTAATTRQKRAQRRRYARRRQRIEKLQELFIPEIEKVDPEFFIRLNQSRLIKADRNPNFYTEYSYPLFNDKDFKESDYYEEFPTIWHLRKHLMELGEKADIRLVYLALHNIVKYRGNFLQENNKDLRAANANAGAAAIDLTNALEEYFSLHEDESAVTCAPNTADLQMALEQQGLRNGERLDRIVAALNVSDRAMAKLFAKACIGQKVEFSKLAFGMENQEGTNVYIWDDDKYDVLISLCPEDFISVLGALKNAYSAYVLSDLLAGKQSISASLIDSYEQHQKDLRIVKALVREYLGLKEYRRLFRGPKFANGDYDFNKVAKPSYTGYILGESLCNKQGTTREELVKELK…
C1	12	ERL12345.1	KDCFITRMPEEQTGAYWEETIYSPLDAKNGKNLQIPLKQSGKEGYLDPKKYGGTNTAFNAYFFAFVAKDARGRDKYFFEGVPVYLAKQLNEQPQILVDFANSIAATKKCSTAKILRSKVPLRQKFLLDGTSFYLGGRTGNKNVILSGVEFACGIDMAKMIDTAIKHPEELSQKELISIIQMLADTIERNSDRQASLINFRRFDDKLRNIDAIAASRIIKNLLNSMNGVKQSCDLSDLGGSKQSGFMQSNIATLFERITWCYSSITGMFEQRVSFEDL	ERL12345.1	MLSAGVMLGDVSALKSSRNSLFQKSKKLIENSSSDLTKVDYSKMREILLSIRNIAIRFFNNEDFKESDYYKEFPTIWHLRKNLMESDKKADIRLVYLALHNIVKYRGNFLQENNKDLRAANANAGAAAIDLSNALEEYFSLHEDESALTCVPNVADLQMTLEQPGLRNGERLDRIVAALNMPDRARAKLFAKACIGQKVEFSKLALGMEKQEGTNAYIWDDDKYDELVALCPEDFFPVLETLKNAYSAYVLSDLLAGKLSISASLIDSYEQHQNDLKIVKELVREYLGQKEYGRLFRGPKFANGDYNFNKVAKPSYTSYILGESLCNKQGTTREELVKELKRVFDDCSAIQADKRYQKIKQRLEDDPKFLIKQKTRANGAIPYQLHLEEMHQIIEKQGK…	Bacteria; Terrabacteria group; Actinobacteria; Coriobacteriia; Coriobacteriales; Coriobacteriaceae; unclassified Coriobacteriaceae; Coriobacteriaceae bacterium BV3Ac1
C1	12	MGYP000884749447	KDYLVTRKLEEQTGEFYNQNPIKKSEIKNTRIALKSEKEPLKYGGYSGENQAYYVIYEYKDKKGKFEYRMQGIPIRYAYEIKNKKMPLEEYLKNKCNENQEEFIRILKSKILKNQAFFDENNELQKIISDSEYRNMKQLFLSKNEIIDLYGVLNYNILNEKKREKLDREKIAIDSYRTIINKMINEFKGIDDIEKKGILNNGKFEALDIEEKIKTLNNLLTCISKACVDLKNIGLGTEESRKRVKPSFGKKHLDNMTFIEQSVTGFYERRYRVDEL	MGYP000884749447	KLINTNMNFMQIITSDKFGFKEQLEQALKEVIGEEKKKISYDDIAEIQTSPANKKGIWQAILVVKEITKILKAEPENIYIEFARSDETKGVITKKKLEKIEQQYKEISDFTKNNKSLLEELNKAKNQTKNINERLYLYFMQMGKSMYSGEKLDIENLSSYQIDHIIPQSYIKDNSIDNKVLVLSEENQRKKDSLLLEDAIIDKMLPTWTYLNEHGLISDLKFKKLIKRRMFSNEEEEVKFISRQIVETRQITKYVREILTKLYPDTEIVGLKSSVTHNFREKYEFYKIRNLNDCHHAQDAYIMCVSGKAFKDSKLLKYEKIKHFLEEEKRKSVEERNKDKDEKYGIVMRIIRKRVDIEKVNKVFQYKDYLVTRKLEEQTGEFYNQNPIKKSEIKNTRIA…
C1	12	CDD84379.1	RQCYISRMPQQDTGAFWNATVYSPRDPKMGPKLALSTKQGLDPKLYGGFSSQQFAYFFIYEAKKKGKPTFRFSQVPVWLAARIEANPLALEEYARGLAKGEGLEFVSIQRPKIYKKQLIEVNGDKLIITGAKEVRSGAELAFNQDEISAISMCSKLRAAEAGLDGAFSEEVSAIWNRISNAPVQSCGRLLRQLTLPKYQSNFDSSSNEEKAAVVLGLIALLNGNNRIVDLSGVGGSSHAGAMMMSYPKLLDDPKVPFFIIDQSVTGMFERKTRVGL	CDD84379.1	MNLRNYPGEYSIGLDMGTGSVGWSVVDEKGNLLHFKKKPTWGSRLFDSVMPASEARVHRGQRRRYERRRWRLDLLQGLFKNEMNKVDPEFFMRLNQSRTIEGDPIFTKSFTKADYYDRFPTIYHLRAYLMESNEPADLRLIYLAMHNIIKHRGNFLREEEKSLSAKHADSKKAVTQFVDALKEWCFSRGYEFGKDPAKSIEKCLSDSKSSRSQLASEIAKALAVSTDAAAADKKLADNLAKAMVGLQCEFKYVFGEFDCESTKLALSDDEKLELLRAACPDDSVELLDALCAVYSAYVLQGLLSYAPGQTISHNMIAKYDLYKTDLKTLRALVREYAPGAYDEFFRGATYHDANPDDSSKDYSYADAEGYTAYNLHKLSYDDFAKAVKKLLGGTDAVTD…	Bacteria; Terrabacteria group; Actinobacteria; Coriobacteriia; Coriobacteriales; Coriobacteriaceae; Collinsella; environmental samples; Collinsella sp. CAG:289
C1	12	MGYP001025182563	RQCHVTRMPMEDSGAFWDATIYSPRDPKMGGKLSLRLKSDLPVEVYGGYSRQQFAYFFIYEARDKKGRPAFRFSQVPVWLASRIASEEGALEKYAREQATSEQLEFVRIQRSKILKKQLIEIDGERFVVTGKKEMRNAVQIAFSGDEISCLREFISKKEEGPHYGNSVSVSPDELLRSIKSHKRFANRLLNQIKIDDIQSNNLSLDEDGKMEIVLRILALINGSANMVDLSLAGGSKYSGCLHPNYNKLLNDPNTDFFIVDQSVTGMFERRTRVGL	MGYP001025182563	MGLSASQIATYVAPASRHFWQSRILTRSVDPTGNRRQRHCTITERVVGVNLRNFKGDYSVGLDMGTGSVGWSVTDEDGNLLHFKKQPTWGSRLFDSAQTAAEARTPRGQRRRYVRRRWRLDLLQSLLQEEIERVDPDFFLRLRQSRLVNTDPNKTTSDYRWPLFNGSDFTEVDYYNKFPTIYHLRKWLMETDEQADIRLVYLALHNIVKHRGNFLREGQKLSSENANPDDAVSEFCTALKEWCEGQEGDCGALKEADIVAVLTARGMRPSDRAADLLELLPVSFGDGDKQADKKLKKALASAMVGLKAEFKDIFGDFATEGTKISLSKDEESEALLEVCPDEGKVLFESLQRVYSAYVLQGLLSYAPGESISANMIAKYDQYAKDLRMLKLLVREYAPA…
C1	12	KAB1635964.1	RQCHITRMPMEDSGAFWNATIYSPRDPKMGSKLSLRLKGDLDPQIYGGYSSQQFAYFFIYEARDKKGRPAFRFSQVPVWLASRIASDEGALEEYAREQAASEQLEFVRIQRSKILKKQLVEIDGERFVVTGKKEMRNAVQIAFSGDEISCLREFISKKEEGPHYGNSVSVSPDELLRSIKSHKRFANRLLNQIKIDDIQSNNLSLDEDGKMEIVLRILALINGSANMVDLSLAGGSKYSGCLQPNYNKLLNDPNTDFFIVDQSVTGMFERRTRVGL	KAB1635964.1	MNLRNFKGDYSVGLDMGTGSVGWSVTDEDGNLLHFKKQPTWGSRLFDSAQTAAEARTPRGQRRRYVRRRWRLDLLQSLLQEEIERVDPDFFLRLRQSRLVNTDPNKTTSDYRWPLFNGSDFTEVDYYNKFPTIYHLRKWLMETDEQADIRLVYLALHNIVKHRGNFLREGQKLSSENANPDDAVSEFCTALKEWCEGQEGDCGALKEADIVAVLTARGMRPSDRAADLLELLPVSFGDGDKQADKKLKKALASAMVGLKAEFKDIFGDFATEGTKISLSKDEESEALLEVCPDEDKVLFESLQRVHSAYVLQGLLSYAPGESISANMIAKYDQYAKDLRMLKLLVREYAPTSYGDFFRGPLCPNKGGYDKFDASVKGYTRYNLGVTSYDDFAKEVKKLF…	Bacteria; Terrabacteria group; Actinobacteria; Coriobacteriia; Eggerthellales; Eggerthellaceae; Ellagibacter; Ellagibacter isourolithinifaciens
C1	12	MGYP000859277422	RQCFISRMPYEDTGVFWDATIYSPRDQKKKPALSLKNGLDPQKYGGYSREQFAYFFVYEARKPGKSESLFRFAQVPVWLAKRMEGNSGSLESYAYKLAKNEKLEYVGIERARILKKQLIEIDNDRLIVTGIKEARNGREFASTSNEAALVNRLVNQGELDESDDRQLQELWDRIVSLDNRVGCRLMAQLKLYNRREAFVKADIRSKRDIILGLLNIINAASNVVDFSVLSNDGKHDKCVGTIQPNYSKLLSDPDIDFYVIDQSTTGMFERRTRIGF	MGYP000859277422	MNLRNCSREYNIGLDMGTGSVGWAVADNDGQLFHFKKQPTWGSRLFESANTAAMARIPRSQRRRYIRRRWRLDLLQSLFQDEVEKVDSEFFVRLRQARLLEEDRAEGHSDYKWPLFNDTDFTEHGYYKLFPTIYHLRKWLMETDQQADIRLIYLAIHNIVKHRGNFLREDQKSLSAKTAKPDDALHAFFKALNDWCTSRGYETVNDTASEIIRVFNDEEAAPSDKKKRIAALLCISLGDDSAANRKCNEALAAGMVGLKAEFKNVFGEFQAEKTAIYLSNDEDVEALREMCPDDSVDLFNRVCSVYSAYVLQELLSYAPGETISINMVKKYEQYGEDLALLKNLTREYAQESYDNFFRGPKYPGTNIYDVSKVQGYTKYNLGTSKLSYDDFEKAVVDLL…
C1	12	MGYP000846428453	RQCFISRMPYEDTGVFWDATIYSPRDQKKKPVLPLKNGLDPQKYGGFSREQFAYFFVYEARKPRGNKPLFRFAQVPVWLARRMEGDSSALESYARGLAANEKLEYVGIERAKILKRQLIEIDGDRLIVTGIKEARNGRELAFNSDELALINRLAKRGELSENDDKQLHVIWNRMVSPGNRIGHRLMSQLKLCSREGSFSKADIKSKGEIVLGLINIINAVSNVVDLSVLSSDGKHDKCVGTIQPNYSKLLSDSNVDFYIIDQSVTGMFERRTRIGL	MGYP000846428453	MNLRNISDDYSIGLDMGTGSVGWAVGDVRGQLFHFKRQPTWGSRLFDSANTAAMARMPRSQRRRYVRRRWRLDLLQSLFQDEIEKVDPEFFIRLRQSRLIKEDRAEGHRDYGHPLFNDSDFTEREYYKRFPTIYHLRKWLMETDGQADIRLIYLAIHNIVKHRGNFLREEQKSLSAKTAKPDVALHSFFEALNAWCATRGYELVSNRSYELMSDVTAKILGVLADEKAAPSSKKKGIAARIGVSMGDDSAANRKCNEALAAGMVGLKAEFKNVFGDFQAEKTAIYLSSDEDVDALREACPDDSIGLFNRLCDVYSAYVLQGLLSYVPGETLSVNMVEKYEQYGKDLALLKELVRRYASKSYDSFFRGPTYPDTNIYDASKAKGYTKYNLGTSKLSYDDF…
C1	12	MGYP000973673757	RQCFISRMPYEDTGVFWDATIYSPRDQKKKPVLPLKNGLDPQKYGGFSREQFAYFFVYEARKPRGNKPLFRFAQVPVWLARRMEGDSSALESYARGLAANEKLEYVGIERAKILKRQLIEIDGDRLIVTGIKEARNGRELAFNSDELALINRLAKRGELSENDDKQLHVIWNRMVSPGNRIGHRLMSQLKLCSREGAFSKADIKSKGEIVLGLINIINAVSNVVDLSVLSSDGKHDKCVGTIQPNYSKLLSDSNVDFYIIDQSVTGMFERRTRIGL	MGYP000973673757	MNLRNISDDYSIGLDMGTGSVGWAVGDVRGQLFHFKRQPTWGSRLFDSANTAAMARMPRSQRRRYVRRRWRLDLLQSLFQDEIEKVDPEFFIRLRQSRLIKEDRAEGHRDYGHPLFNDSDFTEREYYKRFPTIYHLRKWLMKTDGQADIRLIYLAIHNIVKHRGNFLREEQKSLSAKTAKPDVALHSFFEALNAWCATRGYELVSNRSYELVIDVTAKILGVLADEKAAPTSKKKVIATLLGVSMGDDSAANRRCNDALAAGMVGLKAEFKNVFGEFQAEKTAIHLSSDEDVDALREACPDDSIELFNRLCDVYSAYVLQGLLSYAPGETISVNMVEKYEQYGKDLALLKELVRRYASKSYDSFFRGPTYPDTNIYDASKAKGYTKYNLGTSKLSYDDF…
C1	12	MGYP000522575800	KDIFITRMLEEQTGTLWDETVYSPRDNKNGKNLFPLKGFGTDVVLNPSVYGGYNKVKQAYFFAFRAKDKKGNWKDFFEGVPIHLVQTISSSPTILREYAESIAVANKCSDAQVLRAKIPLRQKFELEGSAFYLFGRSNKTNEIRSANEIAGDLTFVTAIRNALKLPEALSQKDKLELYQKVTEKLNACCPRLAELLKLDDYTDQIEALEVADYSKLIDQIVRVCKGELQGCNLSMFSRSPSSGFMLINLASKLKNIIWIDESVSGMSAKRTTYQDL	MGYP000522575800	MNIRNASNYTIGLDLGTGSVGWAVTDSNGELYTRNGKHTLGARLFPNAETAATTRIKRGQRRRYDRRRQRIDQLQNIFEDEMAGVDPDFFPRLRQSSLIESDRSEVFSADRRHALFNGSDFSEKEYYDQFPTIWHLRHFLASSTEKADIRLIYLALHNIVKYRGNFLREDETGVTATNANASSAVSSLTNALLDYFDLYSEEGVSAAPDIDALEDALDAKGMRVADRAKQIEDSLHINDAKMAKAVARACVGYKVEFSNIFFGLEKSDVTNLSVTDEEKRETFLSVCPDDALEVFEAIERVRSAYALSSILKGASSISEAMIESYEQHKSDLTTVKGLIRDHLGLTAYRKMFRGPKNSSGLYDINKLPKNSYTAYIAGEKLANKMGCSHEDFLKNLRKV…
C1	12	MGYP000845902681	RDCIITHKLEENTGSFYDENRLPKNDKSEKLIPIKEGLPVERYGGYQGGEAAYCCLVSYVKKKKQQLELVKIPVTTAKKIYDGKTTLENYLKEKMGLDDIHIIRKKIMKYQLIEEDGCRYYLVSAEELANAKQLVLGSKNVRFNRILNIIEDNRYNGYSPKYIQRGLDDFYEFLIGKIQKEFGRSSSVAQEIYDTKVFYELESAKDKGDFIMEILKLTNIGSDYPYLKKYKKYNKISSSLIDRKGRSKYQGYKIKPGTVLIDQSVTGLYERRLEL	MGYP000845902681	MNRNKQVLMDRANVCDSTNKTMEQLYNIALDIGTSSVGWCVTDMNGKLMKFKRRNMWGARLFDKGQTAETRRLKRSLRRRYARRRQRIILLQNLLGDMVNQKDKNFFVRLNESFLWKCDKTEKSDYLLFADKDYTDKEYYKKYPTIYHLRKHLIESNEKADPRMVYLAIHNIIKHRGHFLYQGQKFEEVSDLSDIINELSDCLKCNFEGAEFKIEKEVIEKVEEIFNEKTKEGVNNEHKKSKAEKCEDLEKILVDNKWDKKISKEIAKACLGYKFNVGTVIGESELKGEDGKSIKIQFDDSKYEEKILELAEKINDKIEIINILQNVYSWIVMEDILSGYKYISDAMVDKYERHNKQLNMLKRLFRKYLSRDDYLEFFRKEKGKEKDENKEKYIINYVN…
[truncated: 8,663 more rows]
