# Supplementary material for: A catalogue of biochemically diverse CRISPR-Cas9 orthologs
Source: Nat Commun. 2020 Nov 2;11:5512. doi: 10.1038/s41467-020-19344-1 (PMC7606464; doi:10.1038/s41467-020-19344-1)
Supplement: Supplementary file 8 — Supplementary Data 5 [file 41467_2020_19344_MOESM8_ESM.xlsx]

## Sheet: RE Controls
Cutsite
FspI	T	G	C	G	C	A
Top		0	0	0.999	0	1e-05
Bottom		0	0	0.999	0	0
HinP1	T	G	C	G	C	A
Top		0	0.997	0.003	0	1e-05
Bottom		0	0.023	0.004	0.973	0
HhaI	T	G	C	G	C	A
Top		0	0	0	0.9995	0.0003
Bottom		0.0001	0.9995	0	0.0001	0

## Sheet: Lpn
Abbreviation	Clade	Organism	Cutsite																									PAM
Lpn	I	Legionella pneumophila
			Average	24	23	22	21	20	19	18	17	16	15	14	13	12	11	10	9	8	7	6	5	4	3	2	1	NRGNN
			NTS	0.01066	0.00482	0.00124	0.0061	0.00474	0.00398	0.00508	0.00424	0.00268	0.00356	0.00558	0.00456	0.00584	0.00478	0.00466	0.00024	0.00274	0.00214	0.00528	0.0643	0.56302	0.25408	0.00886	0.00256	NTS
			TS	0.00098	0.00158	0.03426	0.00198	0.0047	0.00246	0.00508	0.00152	0.00192	0.0011	0.00232	0.00354	0.00422	0.00894	0.00824	0.00768	0.0027	0.0042	0.00624	0.00368	0.04466	0.80486	0.01128	0.00946	TS
			T1	A	T	T	C	C	G	C	T	A	A	A	G	A	G	G	A	A	G	A	G	G	A	C	A	NRGNN
			NTS	0.0081	0.0032	0.0007	0.0033	0.0036	0.0052	0.0041	0.0055	0.0025	0.0028	0.0013	0.0021	0.0011	0.0043	0.0008	0.0001	0.0016	0.0054	0.0112	0.1664	0.4232	0.2998	0.0185	0.0095	NTS
			TS	0.0008	0.0012	0.0411	0.0007	0.0041	0.0025	0.0002	0.0002	0.0001	0.0001	0.0001	0.0014	0.0066	0.0056	0.0092	0.0037	0.002	0.0048	0.0062	0.0053	0.0377	0.8428	0.0035	0.0058	TS
			T2	A	T	T	C	C	C	G	G	C	G	A	C	G	T	T	G	G	G	T	C	A	A	C	T	NRGNN
			NTS	0.0104	0.0048	0.001	0.0075	0.0061	0.0028	0.0147	0.0014	0.0039	0.0053	0.0008	0.004	0.0059	0.0002	0.0014	0.0001	0.0007	0.001	0.0005	0.0473	0.781	0.0804	0.0064	0.0006	NTS
			TS	0.001	0.0017	0.066	0.0039	0.0019	0.0009	0.0032	0.0005	0.0005	0.0003	0.0056	0.0007	0.0047	0.0054	0.0038	0.0095	0.0058	0.0061	0.0151	0.0044	0.0515	0.7909	0.0007	0.0056	TS
			T3	A	T	T	C	G	G	G	A	A	A	G	G	T	A	A	T	C	G	A	A	C	T	G	T	NRGNN
			NTS	0.0045	0.0004	0	0.0042	0.0076	0.0055	0.0019	0.0017	0.0025	0.0022	0.0029	0.0035	0.0022	0.0021	0.0066	0	0.0006	0.0003	0.0003	0.006	0.5204	0.4018	0.0049	0.0007	NTS
			TS	0.0006	0.0011	0.0174	0.0012	0.0077	0.0049	0.0058	0.0011	0.0004	0.0011	0.0006	0.0039	0.0049	0.0011	0.0023	0.0096	0.0023	0.0053	0.0047	0.0029	0.0387	0.8505	0.0091	0.0065	TS
			T4	A	T	T	C	A	C	A	G	G	A	G	A	A	G	G	A	G	A	A	A	T	C	G	C	NRGNN
			NTS	0.0253	0.0148	0.0044	0.0096	0.004	0.0061	0.0029	0.0094	0.0036	0.0043	0.0215	0.0128	0.0177	0.0163	0.014	0.0007	0.0103	0.0024	0.0126	0.0428	0.2305	0.4724	0.0017	0.0012	NTS
			TS	0.0017	0.003	0.0284	0.0035	0.0066	0.0028	0.0156	0.0048	0.0067	0.0026	0.0011	0.0103	0.0041	0.0225	0.0246	0.0063	0.0026	0.004	0.0032	0.0044	0.0323	0.6967	0.0301	0.0281	TS
			T5	A	T	T	C	G	A	A	G	A	G	G	A	C	A	C	G	C	T	A	A	A	G	A	G	NRGNN
			NTS	0.005	0.0009	0.0001	0.0059	0.0024	0.0003	0.0018	0.0032	0.0009	0.0032	0.0014	0.0004	0.0023	0.001	0.0005	0.0003	0.0005	0.0016	0.0018	0.059	0.86	0.016	0.0128	0.0008	NTS
			TS	0.0008	0.0009	0.0184	0.0006	0.0032	0.0012	0.0006	0.001	0.0019	0.0014	0.0042	0.0014	0.0008	0.0101	0.0013	0.0093	0.0008	0.0008	0.002	0.0014	0.0631	0.8434	0.013	0.0013	TS

## Sheet: Khu
Abbreviation	Clade	Organism	Cutsite																									PAM
Khu	II	Kurthia huakuii
			Average	24	23	22	21	20	19	18	17	16	15	14	13	12	11	10	9	8	7	6	5	4	3	2	1	NGG
			NTS	0.00754	0.00408	0.00166	0.0067	0.00456	0.00566	0.0066	0.00558	0.00376	0.00408	0.00498	0.00508	0.00596	0.00538	0.00446	0.00192	0.00328	0.00322	0.0337	0.0253	0.77196	0.05644	0.00482	0.0046	NTS
			TS	0.0027	0.00324	0.02406	0.00354	0.00486	0.0038	0.00428	0.00214	0.00328	0.00186	0.00234	0.00388	0.00424	0.00726	0.00702	0.00588	0.00394	0.0046	0.00868	0.00402	0.0703	0.79276	0.0063	0.0083	TS
			T1	A	T	T	C	C	G	C	T	A	A	A	G	A	G	G	A	A	G	A	G	G	A	C	A	NGG
			NTS	0.0083	0.0045	0.0026	0.0081	0.0068	0.0131	0.0076	0.0109	0.0052	0.0048	0.0045	0.0054	0.0049	0.0093	0.0043	0.0044	0.0039	0.0074	0.1595	0.0877	0.5714	0.0195	0.008	0.0114	NTS
			TS	0.0051	0.0057	0.0374	0.0055	0.0075	0.0055	0.0048	0.0014	0.0036	0.0026	0.0018	0.005	0.0097	0.0072	0.0119	0.0075	0.0057	0.0074	0.0147	0.0088	0.0575	0.7451	0.0058	0.0094	TS
			T2	A	T	T	C	C	C	G	G	C	G	A	C	G	T	T	G	G	G	T	C	A	A	C	T	NGG
			NTS	0.0117	0.0048	0.0013	0.0096	0.0075	0.0054	0.019	0.0026	0.0067	0.0064	0.0023	0.0065	0.0067	0.0008	0.0033	0.0018	0.0031	0.0029	0.0021	0.0188	0.6849	0.1677	0.0092	0.0028	NTS
			TS	0.0031	0.0036	0.0496	0.005	0.0035	0.0021	0.0034	0.0029	0.0029	0.0007	0.0057	0.001	0.0047	0.0056	0.0043	0.0091	0.0087	0.0068	0.0215	0.0062	0.0657	0.7682	0.0012	0.0051	TS
			T3	A	T	T	C	G	G	G	A	A	A	G	G	T	A	A	T	C	G	A	A	C	T	G	T	NGG
			NTS	0.0003	0	0	0.0012	0.0023	0.0014	0.0011	0.0014	0.001	0.0008	0.0006	0.0015	0.0012	0.0011	0.0022	0	0.0008	0.0003	0.0005	0.0028	0.9003	0.0672	0.0027	0.0008	NTS
			TS	0.0009	0.0014	0.0107	0.0015	0.0052	0.0034	0.0025	0.001	0.0006	0.0004	0.0002	0.0018	0.0019	0.0009	0.0012	0.0032	0.0012	0.0015	0.0016	0.0008	0.0604	0.886	0.0016	0.0016	TS
			T4	A	T	T	C	A	C	A	G	G	A	G	A	A	G	G	A	G	A	A	A	T	C	G	C	NGG
			NTS	0.0157	0.0101	0.0041	0.0096	0.0041	0.0079	0.004	0.0108	0.0051	0.0064	0.0166	0.0115	0.015	0.0152	0.0114	0.0031	0.0077	0.0042	0.0051	0.0138	0.7475	0.0264	0.0027	0.0074	NTS
			TS	0.0034	0.0044	0.0158	0.0047	0.0065	0.0063	0.0104	0.0052	0.0078	0.0051	0.0021	0.0103	0.0043	0.0166	0.0162	0.0071	0.0033	0.0066	0.0043	0.0038	0.0841	0.6985	0.0174	0.0247	TS
			T5	A	T	T	C	G	A	A	G	A	G	G	A	C	A	C	G	C	T	A	A	A	G	A	G	NGG
			NTS	0.0017	0.001	0.0003	0.005	0.0021	0.0005	0.0013	0.0022	0.0008	0.002	0.0009	0.0005	0.002	0.0005	0.0011	0.0003	0.0009	0.0013	0.0013	0.0034	0.9557	0.0014	0.0015	0.0006	NTS
			TS	0.001	0.0011	0.0068	0.001	0.0016	0.0017	0.0003	0.0002	0.0015	0.0005	0.0019	0.0013	0.0006	0.006	0.0015	0.0025	0.0008	0.0007	0.0013	0.0005	0.0838	0.866	0.0055	0.0007	TS

## Sheet: Esp1
Abbreviation	Clade	Organism	Cutsite																									PAM
Esp1	III	Eggerthella_sp._YY7918
			Average	24	23	22	21	20	19	18	17	16	15	14	13	12	11	10	9	8	7	6	5	4	3	2	1	NAAAG
			NTS	0.00762	0.00464	0.00098	0.00662	0.00428	0.00308	0.00316	0.0043	0.0018	0.0025	0.00462	0.00498	0.0026	0.0017	0.00262	8e-05	0.00192	0.0021	0.0014	0.28	0.26806	0.36504	0.00772	0.00362	NTS
			TS	0.00226	0.00174	0.05434	0.0038	0.00996	0.00388	0.00566	0.00164	0.0017	0.0009	0.0034	0.0053	0.00306	0.01064	0.00716	0.00956	0.00308	0.00484	0.00348	0.00446	0.02348	0.81298	0.00698	0.00304	TS
			T1	A	T	T	C	C	G	C	T	A	A	A	G	A	G	G	A	A	G	A	G	G	A	C	A	NAAAG
			NTS	0.0039	0.0025	0.0008	0.0004	0	0.0012	0.0012	0.003	0.0013	0.0021	0.0004	0.0052	0.0004	0.0017	0.0004	0.0004	0.0013	0.0043	0	0.0438	0.8244	0.062	0.0177	0.0115	NTS
			TS	0.0013	0.0026	0.0715	0.0018	0.0076	0.0053	0.0004	0	0.0004	0	0.0004	0.0025	0.0034	0.0065	0.0074	0.0031	0.0008	0.0038	0.003	0.0033	0.0501	0.8122	0.0017	0.0024	TS
			T2	A	T	T	C	C	C	G	G	C	G	A	C	G	T	T	G	G	G	T	C	A	A	C	T	NAAAG
			NTS	0.0054	0.0015	0.0004	0.0022	0.0038	0.0019	0.0075	0.002	0.0007	0.003	0	0.0022	0.003	0	0.0004	0	0	0.0004	0.0004	0.8276	0.0953	0.0318	0.0079	0.0011	NTS
			TS	0.0007	0.0015	0.1	0.0099	0.0039	0.0015	0.0022	0.0007	0.0004	0.0008	0.0023	0.0004	0.0038	0.003	0.0045	0.0079	0.0054	0.0087	0.0058	0.0064	0.0075	0.8197	0.0008	0.0023	TS
			T3	A	T	T	C	G	G	G	A	A	A	G	G	T	A	A	T	C	G	A	A	C	T	G	T	NAAAG
			NTS	0.0079	0.0024	0	0.0023	0.0115	0.0108	0.0016	0.0046	0.0047	0.0008	0.0071	0.0101	0.0024	0.0024	0.0084	0	0.0008	0.0008	0	0.0632	0.2584	0.5792	0.0102	0.0024	NTS
			TS	0.0031	0.0023	0.0423	0.0023	0.0224	0.01	0.0094	0.0008	0.0008	0.0008	0.0023	0.0063	0.0055	0.0024	0.0031	0.0131	0.0016	0.0079	0.0063	0.0053	0.0231	0.7971	0.02	0.0054	TS
			T4	A	T	T	C	A	C	A	G	G	A	G	A	A	G	G	A	G	A	A	A	T	C	G	C	NAAAG
			NTS	0.0097	0.0096	0.0005	0.004	0.0005	0.0015	0.0015	0.0055	0.0015	0.001	0.0132	0.0066	0.004	0.002	0.0015	0	0.0075	0.001	0.001	0.0318	0.0158	0.857	0.002	0.0015	NTS
			TS	0.0046	0.0015	0.0239	0.0026	0.0087	0.001	0.0147	0.0051	0.0045	0.0005	0	0.0061	0.001	0.0123	0.0152	0.002	0.0036	0.003	0.0015	0.0025	0.0132	0.8447	0.006	0.0035	TS
			T5	A	T	T	C	G	A	A	G	A	G	G	A	C	A	C	G	C	T	A	A	A	G	A	G	NAAAG
			NTS	0.0112	0.0072	0.0032	0.0242	0.0056	0	0.004	0.0064	0.0008	0.0056	0.0024	0.0008	0.0032	0.0024	0.0024	0	0	0.004	0.0056	0.4336	0.1464	0.2952	0.0008	0.0016	NTS
			TS	0.0016	0.0008	0.034	0.0024	0.0072	0.0016	0.0016	0.0016	0.0024	0.0024	0.012	0.0112	0.0016	0.029	0.0056	0.0217	0.004	0.0008	0.0008	0.0048	0.0235	0.7912	0.0064	0.0016	TS

## Sheet: Fma
Abbreviation	Clade	Organism	Cutsite																									PAM
Fma	III	Finegoldia_magna_ATCC_29328
			Average	24	23	22	21	20	19	18	17	16	15	14	13	12	11	10	9	8	7	6	5	4	3	2	1	NNGAC
			NTS	0.00034	0.0002	6e-05	0.0011	0.00078	0.00074	0.00096	0.00054	0.00076	0.00094	0.0011	0.00138	0.00228	0.00306	0.0056	0.00228	0.00342	0.00348	0.00348	0.0032	0.0122	0.9331	0.00822	0.00404	NTS
			TS	0.00168	0.0015	0.0038	0.00184	0.00152	0.00188	0.00166	0.00172	0.00188	0.00096	0.00104	0.0013	0.00108	0.00134	0.00104	0.0012	0.00106	0.0011	0.00148	0.00074	0.00478	0.95672	0.00158	0.00044	TS
			T1	A	T	T	C	C	G	C	T	A	A	A	G	A	G	G	A	A	G	A	G	G	A	C	A	NNGAC
			NTS	0.0001	0	0	0.0001	0	0.0001	0.0004	0.0001	0.0003	0.0002	0.0002	0.0002	0.0002	0.0003	0.0005	0.0019	0.0015	0.0007	0.0031	0.001	0.0221	0.9495	0.0046	0.0049	NTS
			TS	0.001	0.001	0.0032	0.0009	0.0012	0.0011	0.0019	0.0002	0.0003	0.0003	0.0001	0.0001	0.0005	0.0001	0.0004	0.0003	0.0005	0.0006	0.0006	0.0002	0.0033	0.9739	0.0002	0.0001	TS
			T2	A	T	T	C	C	C	G	G	C	G	A	C	G	T	T	G	G	G	T	C	A	A	C	T	NNGAC
			NTS	0.0011	0.0004	0.0001	0.0023	0.0017	0.0012	0.0028	0.0006	0.0008	0.0017	0.0003	0.0028	0.0034	0.001	0.002	0.0059	0.0024	0.003	0.0009	0.0029	0.0068	0.9348	0.0106	0.0047	NTS
			TS	0.0015	0.0013	0.0057	0.0022	0.0014	0.0012	0.0012	0.0016	0.0011	0.0004	0.0011	0.0004	0.0008	0.001	0.0003	0.0015	0.0019	0.0019	0.0031	0.0013	0.0107	0.9484	0.0035	0.0009	TS
			T3	A	T	T	C	G	G	G	A	A	A	G	G	T	A	A	T	C	G	A	A	C	T	G	T	NNGAC
			NTS	0.0002	0	0	0.0007	0.001	0.0011	0.0005	0.0003	0.0007	0.0008	0.0008	0.0008	0.0017	0.0062	0.0202	0.0018	0.0039	0.0051	0.0019	0.0031	0.0076	0.9162	0.0156	0.0029	NTS
			TS	0.0015	0.0014	0.0033	0.0016	0.0016	0.002	0.0023	0.0018	0.0005	0.0014	0.0007	0.002	0.0018	0.0011	0.0014	0.0012	0.0006	0.0014	0.0012	0.0003	0.001	0.9602	0.0023	0.0005	TS
			T4	A	T	T	C	A	C	A	G	G	A	G	A	A	G	G	A	G	A	A	A	T	C	G	C	NNGAC
			NTS	0	0.0001	0	0.0001	0	0.0001	0.0001	0.0002	0.0001	0.0001	0.0009	0.002	0.003	0.0066	0.0007	0.0006	0.0035	0.0027	0.0043	0.0063	0.0023	0.9542	0.0029	0.0043	NTS
			TS	0.0014	0.0013	0.002	0.0018	0.0011	0.0017	0.0018	0.001	0.0018	0.0015	0.0005	0.0013	0.0008	0.0013	0.0012	0.0006	0.0004	0.0008	0.0006	0.0007	0.0008	0.9701	0.0003	0.0003	TS
			T5	A	T	T	C	G	A	A	G	A	G	G	A	C	A	C	G	C	T	A	A	A	G	A	G	NNGAC
			NTS	0.0003	0.0005	0.0002	0.0023	0.0012	0.0012	0.001	0.0015	0.0019	0.0019	0.0033	0.0011	0.0031	0.0012	0.0046	0.0012	0.0058	0.0059	0.0072	0.0027	0.0222	0.9108	0.0074	0.0034	NTS
			TS	0.003	0.0025	0.0048	0.0027	0.0023	0.0034	0.0011	0.004	0.0057	0.0012	0.0028	0.0027	0.0015	0.0032	0.0019	0.0024	0.0019	0.0008	0.0019	0.0012	0.0081	0.931	0.0016	0.0004	TS

## Sheet: Lrh
Abbreviation	Clade	Organism	Cutsite																									PAM
Lrh	III	Lactobacillus_rhamnosus_LOCK900
			Average	24	23	22	21	20	19	18	17	16	15	14	13	12	11	10	9	8	7	6	5	4	3	2	1	NNTAAW
			NTS	0.00172	0.00062	0	0.0016	0.0009	0.0016	0.00186	0.0013	0.00124	0.00076	0.00038	0.0012	0.00088	0.00148	0.00066	0.00044	0.00124	0.00108	0.0011	0.00078	0.00156	0.9705	0.0039	0.00164	NTS
			TS	0.00132	0.0015	0.00372	0.0014	0.00148	0.00042	0.00054	6e-05	0.00138	0.00044	0.0017	0.00072	0.00042	0.0009	0.00208	0.00138	0.00106	0.00088	0.0012	0.00082	0.00266	0.96964	0.00138	0.0014	TS
			T1	A	T	T	C	C	G	C	T	A	A	A	G	A	G	G	A	A	G	A	G	G	A	C	A	NNTAAW
			NTS	0.0008	0	0	0.0008	0.0012	0.0005	0.001	0.001	0.0007	0.0005	0	0.0008	0.0005	0.0002	0	0.0002	0.0005	0.0004	0.0015	0.0006	0.0014	0.9843	0.0019	0.002	NTS
			TS	0.0011	0.0008	0.0031	0.0005	0.0005	0	0	0	0	0	0.0002	0.0005	0.0005	0.0004	0.0005	0	0	0.0004	0.0008	0.0004	0.0013	0.9895	0.0003	0.0003	TS
			T2	A	T	T	C	C	C	G	G	C	G	A	C	G	T	T	G	G	G	T	C	A	A	C	T	NNTAAW
			NTS	0.0046	0.0022	0	0.0006	0	0.0011	0.0046	0	0.0006	0.0006	0	0.0006	0.0012	0	0.0006	0.0006	0.0006	0	0.0011	0.0029	0.0011	0.9707	0.0063	0.0006	NTS
			TS	0.0012	0	0.0074	0.0012	0.0006	0	0.0006	0	0	0	0.0034	0	0	0.0012	0.004	0.0017	0.0023	0.0011	0.0023	0	0.0028	0.9651	0.0051	0.0006	TS
			T3	A	T	T	C	G	G	G	A	A	A	G	G	T	A	A	T	C	G	A	A	C	T	G	T	NNTAAW
			NTS	0.0022	0	0	0.0017	0.0022	0.0022	0.0013	0.0035	0.0017	0.0021	0.0004	0.0017	0.0017	0.0035	0.0008	0.0004	0.0017	0.0012	0.0004	0	0.0025	0.956	0.006	0.0021	NTS
			TS	0.0013	0.0026	0.0025	0.0026	0.003	0.0004	0.0018	0	0.0009	0	0.0004	0.0012	0.0008	0.0008	0.0012	0.0025	0.0008	0.0022	0.0026	0.0017	0.0026	0.9617	0.0008	0.0009	TS
			T4	A	T	T	C	A	C	A	G	G	A	G	A	A	G	G	A	G	A	A	A	T	C	G	C	NNTAAW
			NTS	0.0006	0.0009	0	0.0003	0.0003	0.0021	0.0003	0.0012	0.0003	0.0006	0.0003	0.0021	0.0006	0.0012	0.0015	0.0006	0.0009	0	0	0	0.0003	0.9808	0.0003	0.0027	NTS
			TS	0.0009	0.0033	0.0048	0.0006	0.0021	0	0.0003	0.0003	0.0009	0.0006	0	0.0015	0	0	0.0006	0.0015	0.0006	0.0003	0.0003	0.0003	0.0045	0.9724	0.0003	0.0018	TS
			T5	A	T	T	C	G	A	A	G	A	G	G	A	C	A	C	G	C	T	A	A	A	G	A	G	NNTAAW
			NTS	0.0004	0	0	0.0046	0.0008	0.0021	0.0021	0.0008	0.0029	0	0.0012	0.0008	0.0004	0.0025	0.0004	0.0004	0.0025	0.0038	0.0025	0.0004	0.0025	0.9607	0.005	0.0008	NTS
			TS	0.0021	0.0008	0.0008	0.0021	0.0012	0.0017	0	0	0.0051	0.0016	0.0045	0.0004	0.0008	0.0021	0.0041	0.0012	0.0016	0.0004	0	0.0017	0.0021	0.9595	0.0004	0.0034	TS

## Sheet: Tba
Abbreviation	Clade	Organism	Cutsite																									PAM
Tba	III	Tissierellia bacterium KA00581
			Average	24	23	22	21	20	19	18	17	16	15	14	13	12	11	10	9	8	7	6	5	4	3	2	1	NNNATTT
			NTS	0.00206	0.0017	0.00058	0.00212	0.00096	0.00056	0.00134	0.0016	0.00072	0.00146	0.00172	0.00164	0.00188	0.00152	0.00138	0.00032	0.00118	0.0013	0.00102	0.00216	0.0026	0.95282	0.00882	0.00366	NTS
			TS	0.00274	0.0029	0.01838	0.00236	0.00376	0.0015	0.00168	0.00078	0.00094	0.00098	0.00184	0.0016	0.0024	0.00334	0.00272	0.00324	0.00094	0.00136	0.00166	0.00114	0.0086	0.9244	0.0044	0.00224	TS
			T1	A	T	T	C	C	G	C	T	A	A	A	G	A	G	G	A	A	G	A	G	G	A	C	A	NNNATTT
			NTS	0.001	0.0009	0.0001	0.001	0.0003	0.0002	0.0006	0.0015	0.0002	0.0005	0.0006	0.0006	0.0005	0.0009	0.0003	0.0002	0.0008	0.002	0.0009	0.0022	0.0015	0.9664	0.0057	0.0062	NTS
			TS	0.0022	0.002	0.0241	0.0018	0.0022	0.0007	0.0001	0	0.0003	0.0001	0.0001	0.0008	0.0019	0.0014	0.0023	0.0004	0.0001	0.0006	0.0018	0.0009	0.0023	0.9475	0.0006	0.0012	TS
			T2	A	T	T	C	C	C	G	G	C	G	A	C	G	T	T	G	G	G	T	C	A	A	C	T	NNNATTT
			NTS	0.0017	0.0014	0.0008	0.0038	0.0013	0.0009	0.0035	0.0004	0.0004	0.002	0.0006	0.0021	0.0022	0.0002	0.0007	0.0005	0.0003	0.0006	0.0005	0.0015	0.0033	0.9584	0.0055	0.0018	NTS
			TS	0.0016	0.0018	0.023	0.0025	0.0011	0.0002	0.0012	0.0005	0.0011	0.0005	0.0036	0.0008	0.0024	0.0019	0.0026	0.0035	0.0014	0.0015	0.003	0.0015	0.0229	0.911	0.0037	0.0017	TS
			T3	A	T	T	C	G	G	G	A	A	A	G	G	T	A	A	T	C	G	A	A	C	T	G	T	NNNATTT
			NTS	0.0016	0.0008	0.0003	0.0011	0.0011	0.0004	0.0009	0.0014	0.0017	0.001	0.0013	0.0016	0.0012	0.001	0.0033	0.0004	0.0006	0.0007	0.0008	0.0018	0.0053	0.9407	0.0256	0.0029	NTS
			TS	0.0033	0.0031	0.0167	0.0016	0.0082	0.0032	0.0021	0.0007	0.0001	0.0008	0.0009	0.0014	0.0034	0.0006	0.0011	0.0033	0.0009	0.0023	0.0012	0.0014	0.0016	0.9333	0.0051	0.0018	TS
			T4	A	T	T	C	A	C	A	G	G	A	G	A	A	G	G	A	G	A	A	A	T	C	G	C	NNNATTT
			NTS	0.004	0.0035	0.0009	0.0017	0.001	0.0009	0.0008	0.002	0.0008	0.0011	0.0042	0.0033	0.0037	0.0037	0.0015	0	0.0033	0.0015	0.002	0.0032	0.0007	0.9403	0.0038	0.004	NTS
			TS	0.0038	0.0036	0.0133	0.0042	0.0039	0.0016	0.004	0.0007	0.0014	0.0015	0.0011	0.0027	0.0028	0.0061	0.0057	0.001	0.0013	0.001	0.0009	0.0012	0.0039	0.9126	0.0096	0.005	TS
			T5	A	T	T	C	G	A	A	G	A	G	G	A	C	A	C	G	C	T	A	A	A	G	A	G	NNNATTT
			NTS	0.002	0.0019	0.0008	0.003	0.0011	0.0004	0.0009	0.0027	0.0005	0.0027	0.0019	0.0006	0.0018	0.0018	0.0011	0.0005	0.0009	0.0017	0.0009	0.0021	0.0022	0.9583	0.0035	0.0034	NTS
			TS	0.0028	0.004	0.0148	0.0017	0.0034	0.0018	0.001	0.002	0.0018	0.002	0.0035	0.0023	0.0015	0.0067	0.0019	0.008	0.001	0.0014	0.0014	0.0007	0.0123	0.9176	0.003	0.0015	TS

## Sheet: Lan
Abbreviation	Clade	Organism	Cutsite																									PAM
Lan	IV	Lactobacillus animalis KCTC 3501
			Average	24	23	22	21	20	19	18	17	16	15	14	13	12	11	10	9	8	7	6	5	4	3	2	1	NRG
			NTS	0.00268	0.00182	0.00096	0.0094	0.00598	0.00526	0.00962	0.00262	0.00358	0.00258	0.00398	0.00318	0.0017	0.00084	0.0019	0.00256	0.0045	0.00576	0.02588	0.17108	0.19716	0.50318	0.01588	0.00716	NTS
			TS	0.00146	0.00148	0.0032	0.00166	0.00138	0.00116	0.00124	0.0012	0.00112	0.00054	0.0012	0.00098	0.00136	0.00312	0.0013	0.0019	0.0027	0.00278	0.0124	0.00734	0.02504	0.91252	0.00198	0.00126	TS
			T1	A	T	T	C	C	G	C	T	A	A	A	G	A	G	G	A	A	G	A	G	G	A	C	A	NRG
			NTS	0.0005	0.0007	0.0001	0.0016	0.0011	0.0011	0.0012	0.0012	0.0007	0.0007	0.0006	0.0006	0.0006	0.0004	0.0024	0.0023	0.0012	0.0012	0.0348	0.0363	0.2551	0.6159	0.0207	0.013	NTS
			TS	0.0007	0.0007	0.0022	0.0007	0.0008	0.0003	0.0009	0	0	0	0	0	0.0001	0.0001	0.0007	0.0005	0.0002	0.0003	0.0013	0.0009	0.0163	0.9666	0.0007	0.0001	TS
			T2	A	T	T	C	C	C	G	G	C	G	A	C	G	T	T	G	G	G	T	C	A	A	C	T	NRG
			NTS	0.0063	0.0049	0.0021	0.0223	0.0183	0.0193	0.0412	0.0045	0.0099	0.0041	0.0026	0.0057	0.0029	0.0006	0.0028	0.003	0.0037	0.0036	0.0008	0.0454	0.1112	0.6415	0.0121	0.0044	NTS
			TS	0.0031	0.0032	0.0052	0.0027	0.0027	0.0021	0.0027	0.0047	0.0036	0.0019	0.0048	0.001	0.005	0.0079	0.0023	0.0063	0.0112	0.0098	0.0556	0.0228	0.0238	0.7836	0.0042	0.0056	TS
			T3	A	T	T	C	G	G	G	A	A	A	G	G	T	A	A	T	C	G	A	A	C	T	G	T	NRG
			NTS	0.0005	0.0002	0	0.0003	0.0009	0.0005	0.0003	0.0003	0.0002	0.0001	0.0002	0.0005	0.0003	0.0002	0.0007	0.0001	0.0011	0.0015	0.0009	0.0246	0.1499	0.7876	0.0198	0.0034	NTS
			TS	0.0015	0.0015	0.0035	0.0015	0.0017	0.001	0.0012	0.0009	0.0004	0.0002	0.0001	0.001	0.0009	0.0005	0.0004	0.0007	0.0002	0.0007	0.0007	0.0009	0.0096	0.9631	0.0018	0.0002	TS
			T4	A	T	T	C	A	C	A	G	G	A	G	A	A	G	G	A	G	A	A	A	T	C	G	C	NRG
			NTS	0.0027	0.0015	0.0017	0.0073	0.0012	0.0022	0.001	0.0041	0.002	0.0027	0.0056	0.0076	0.0023	0.0017	0.0018	0.0015	0.0041	0.0047	0.013	0.2721	0.3332	0.2935	0.0141	0.0112	NTS
			TS	0.0011	0.0011	0.0027	0.0016	0.0011	0.0009	0.0011	0.0002	0.0006	0.0006	0	0.0017	0.0002	0.0007	0.0009	0.0006	0.0003	0.0009	0.0012	0.0038	0.0256	0.9452	0.001	0.0004	TS
			T5	A	T	T	C	G	A	A	G	A	G	G	A	C	A	C	G	C	T	A	A	A	G	A	G	NRG
			NTS	0.0034	0.0018	0.0009	0.0155	0.0084	0.0032	0.0044	0.003	0.0051	0.0053	0.0109	0.0015	0.0024	0.0013	0.0018	0.0059	0.0124	0.0178	0.0799	0.477	0.1364	0.1774	0.0127	0.0038	NTS
			TS	0.0009	0.0009	0.0024	0.0018	0.0006	0.0015	0.0003	0.0002	0.001	0	0.0011	0.0012	0.0006	0.0064	0.0022	0.0014	0.0016	0.0022	0.0032	0.0083	0.0499	0.9041	0.0022	0	TS

## Sheet: Sag1
Abbreviation	Clade	Organism	Cutsite																									PAM
Sag1	IV	Streptococcus agalactiae
			Average	24	23	22	21	20	19	18	17	16	15	14	13	12	11	10	9	8	7	6	5	4	3	2	1	NGG
			NTS	0.0003	0.0001	2e-05	0.00064	0.00054	0.0006	0.00066	0.0006	0.0005	0.00052	0.00036	0.00064	0.00078	0.00076	0.00058	0.00072	0.00092	0.00072	0.00242	0.09092	0.3989	0.48596	0.00364	0.00146	NTS
			TS	0.00072	0.0007	0.00336	0.0009	0.00164	0.00182	0.00136	0.00112	0.00072	0.00056	0.00032	0.00076	0.00096	0.00128	0.00122	0.00128	0.00066	0.00072	0.00084	0.00118	0.03078	0.93852	0.00156	0.00036	TS
			T1	A	T	T	C	C	G	C	T	A	A	A	G	A	G	G	A	A	G	A	G	G	A	C	A	NGG
			NTS	0.0002	0.0001	0	0.0005	0.0006	0.0003	0.0009	0.0008	0.0005	0.0003	0.0004	0.0003	0.0005	0.0006	0.0006	0.0015	0.001	0.0008	0.005	0.0581	0.4171	0.4965	0.0046	0.0018	NTS
			TS	0.0006	0.0005	0.0028	0.0006	0.0008	0.0006	0.0009	0	0.0002	0	0	0.0001	0.0009	0.0001	0.0012	0.0008	0.0008	0.0008	0.001	0.0007	0.0259	0.9531	0.0004	0.0003	TS
			T2	A	T	T	C	C	C	G	G	C	G	A	C	G	T	T	G	G	G	T	C	A	A	C	T	NGG
			NTS	0.0002	0.0001	0	0.0005	0.0003	0.0002	0.0008	0	0.0006	0.0001	0	0.0006	0.0002	0	0.0002	0	0.0001	0.0002	0.0001	0.0035	0.1138	0.866	0.0052	0.0006	NTS
			TS	0.0003	0.0006	0.006	0.0007	0.0006	0.0004	0.0004	0.0003	0.0004	0	0.0002	0	0.0004	0.0003	0.0003	0.0006	0.0006	0.0007	0.0013	0.0006	0.0123	0.9622	0.0039	0.0002	TS
			T3	A	T	T	C	G	G	G	A	A	A	G	G	T	A	A	T	C	G	A	A	C	T	G	T	NGG
			NTS	0.0004	0.0001	0	0.001	0.0014	0.0016	0.001	0.0009	0.0012	0.0011	0.0003	0.0013	0.0017	0.0016	0.0016	0.0002	0.0023	0.0014	0.0011	0.0104	0.4128	0.5436	0.0049	0.0012	NTS
			TS	0.0015	0.0012	0.0042	0.0017	0.0025	0.003	0.0026	0.0024	0.0009	0.0012	0.0007	0.002	0.002	0.0016	0.0017	0.0026	0.0012	0.0011	0.0015	0.0006	0.0274	0.9283	0.001	0.0004	TS
			T4	A	T	T	C	A	C	A	G	G	A	G	A	A	G	G	A	G	A	A	A	T	C	G	C	NGG
			NTS	0.0007	0.0002	0.0001	0.001	0.0004	0.0009	0.0006	0.0013	0.0002	0.0011	0.0011	0.001	0.0014	0.0016	0.0005	0.0016	0.0011	0.001	0.0026	0.0078	0.5898	0.3732	0.0016	0.0033	NTS
			TS	0.001	0.001	0.0027	0.0012	0.0038	0.0044	0.0025	0.0029	0.0018	0.0015	0.0003	0.0015	0.0013	0.0035	0.0021	0.0018	0.0006	0.001	0.0004	0.0007	0.0357	0.9199	0.0017	0.0009	TS
			T5	A	T	T	C	G	A	A	G	A	G	G	A	C	A	C	G	C	T	A	A	A	G	A	G	NGG
			NTS	0	0	0	0.0002	0	0	0	0	0	0	0	0	0.0001	0	0	0.0003	0.0001	0.0002	0.0033	0.3748	0.461	0.1505	0.0019	0.0004	NTS
			TS	0.0002	0.0002	0.0011	0.0003	0.0005	0.0007	0.0004	0	0.0003	0.0001	0.0004	0.0002	0.0002	0.0009	0.0008	0.0006	0.0001	0	0	0.0033	0.0526	0.9291	0.0008	0	TS

## Sheet: Sag2
Abbreviation	Clade	Organism	Cutsite																									PAM
Sag2	IV	Streptococcus_agalactiae_NEM316
			Average	24	23	22	21	20	19	18	17	16	15	14	13	12	11	10	9	8	7	6	5	4	3	2	1	NGGDW
			NTS	0.04698	0.0192	0.00534	0.0351	0.02538	0.0173	0.03358	0.01976	0.01246	0.01986	0.01932	0.01722	0.0238	0.01616	0.0167	0.00886	0.00716	0.0066	0.00872	0.10388	0.30232	0.13988	0.00718	0.00718	NTS
			TS	0.00476	0.00554	0.114	0.00582	0.01688	0.0062	0.01162	0.0037	0.00622	0.00394	0.00916	0.012	0.01538	0.03548	0.02432	0.02766	0.01242	0.01534	0.0349	0.0134	0.03846	0.4434	0.0305	0.03682	TS
			T1	A	T	T	C	C	G	C	T	A	A	A	G	A	G	G	A	A	G	A	G	G	A	C	A	NGGDW
			NTS	0.0223	0.0086	0.0022	0.0117	0.0112	0.0159	0.0141	0.0141	0.0061	0.009	0.0042	0.0057	0.0035	0.0121	0.002	0.0003	0.0033	0.0111	0.0055	0.0311	0.3313	0.3982	0.0147	0.0213	NTS
			TS	0.0034	0.004	0.1342	0.0029	0.0118	0.0057	0.0003	0.0005	0.0004	0.0003	0.0005	0.0037	0.0167	0.0112	0.0232	0.0076	0.0046	0.0098	0.02	0.0094	0.03	0.6382	0.0081	0.0176	TS
			T2	A	T	T	C	C	C	G	G	C	G	A	C	G	T	T	G	G	G	T	C	A	A	C	T	NGGDW
			NTS	0.0824	0.0289	0.0052	0.0458	0.0364	0.0206	0.1174	0.012	0.0248	0.0342	0.0063	0.024	0.0346	0.0027	0.0086	0.0012	0.0027	0.004	0.0018	0.0441	0.2793	0.1105	0.0127	0.0029	NTS
			TS	0.0058	0.0068	0.223	0.0129	0.0065	0.0025	0.0097	0.0021	0.0017	0.0024	0.023	0.0049	0.0259	0.0296	0.0185	0.0472	0.0349	0.0223	0.1055	0.024	0.0334	0.2745	0.0026	0.0332	TS
			T3	A	T	T	C	G	G	G	A	A	A	G	G	T	A	A	T	C	G	A	A	C	T	G	T	NGGDW
			NTS	0.0218	0.0043	0.0014	0.0215	0.0401	0.026	0.0106	0.0105	0.0158	0.0123	0.0132	0.0217	0.0113	0.0089	0.0353	0.0004	0.0005	0.0021	0.0002	0.0302	0.5452	0.0925	0.0054	0.0018	NTS
			TS	0.0046	0.0041	0.0751	0.0032	0.0404	0.0184	0.0137	0.0024	0.0011	0.0033	0.0023	0.0107	0.0165	0.0066	0.0106	0.0333	0.0083	0.0226	0.0244	0.0151	0.0415	0.5213	0.0254	0.0335	TS
			T4	A	T	T	C	A	C	A	G	G	A	G	A	A	G	G	A	G	A	A	A	T	C	G	C	NGGDW
			NTS	0.0738	0.0387	0.0118	0.0261	0.0108	0.0199	0.0087	0.0294	0.0092	0.0107	0.0577	0.0281	0.0457	0.047	0.0307	0.0019	0.0274	0.0037	0.008	0.0778	0.1996	0.0864	0.0015	0.0054	NTS
			TS	0.0056	0.0077	0.0689	0.008	0.0114	0.0033	0.0337	0.0095	0.0172	0.006	0.0024	0.0281	0.0115	0.0543	0.0532	0.0106	0.0063	0.0104	0.0078	0.0094	0.0514	0.306	0.0672	0.0806	TS
			T5	A	T	T	C	G	A	A	G	A	G	G	A	C	A	C	G	C	T	A	A	A	G	A	G	NGGDW
			NTS	0.0346	0.0155	0.0061	0.0704	0.0284	0.0041	0.0171	0.0328	0.0064	0.0331	0.0152	0.0066	0.0239	0.0101	0.0069	0.0405	0.0019	0.0121	0.0281	0.3362	0.1562	0.0118	0.0016	0.0045	NTS
			TS	0.0044	0.0051	0.0688	0.0021	0.0143	0.0011	0.0007	0.004	0.0107	0.0077	0.0176	0.0126	0.0063	0.0757	0.0161	0.0396	0.008	0.0116	0.0168	0.0091	0.036	0.477	0.0492	0.0192	TS

[truncated: 13 more sheets: Seq1, Spy rep1, Spy rep2, Sau, Sgo, Ssi, Sth1A, Tsp, Cpe, Nme2, Nsa, Cme2, Cme4]
