# Supplementary material for: A catalogue of biochemically diverse CRISPR-Cas9 orthologs
Source: Nat Commun. 2020 Nov 2;11:5512. doi: 10.1038/s41467-020-19344-1 (PMC7606464; doi:10.1038/s41467-020-19344-1)
Supplement: Supplementary file 9 — Supplementary Data 6 [file 41467_2020_19344_MOESM9_ESM.xlsx]

## Sheet: Makarova 2019 + Characterized
Cas9 ID	Subtype	Size (aa)	Characterization ID	aa Sequence
WP_002855546_1	C	961		MARILAFDIGISSIGWAFSENDELKDCGVRIFTKAENPKTGESLALPRRLARSARKRLARRKARLNHLKHLIANEFKLNYEDYQSFDESLAKAYKGSLISPYELRFRALNELLSKQDFARVILHIAKRRGYDDIKNNGDEEKGKILKAIKQNEEKLVNYQSVGEYLYKEYFQKFKENSKEFINVRNKKESYERCITQSFLKYELKLIFQKQREFGFSFSKKFEEEVLSVAFYKRALKDFSHLVGNCSFFSDEKRAPKNSPLAFMFVALTRIINLLNNLKNTEGILYTKDDLNALLNEVLKNGTLTYKQTKKLLGLSDDYEFKGEKGTYFIEFKKYKEFIKALGEHNLSQDDLNEIAKDITLIKDEIKLKKALAKYDLNQNQIDSLSKLEFKDHLNIGFK…
WP_058914657_1	C	965		MKIIGFNLGIANIGWALRENDEIIDCGVRVFDIPENPKNGNSLALERRENKARMKIVKRKKARMLATKTFLKKEFNVDLSKLFLIGSTQSIYELRTKALSSLISKEELSAIILHIAKHRGYDDSALKNENGTIIEALNKNKEAMLKFKSVGEYFYKNFVQNKEVKKIRNTTEDYSNSVPRSLLKQELDLILDKQKELGLIKNADFKAKLFEIIFFKRPLKDFSNKIGNCIFFENEKRAAKNTISACEFVALGKVVNLLKSIEKDIGIVYEKDSINEIMSIILDKTSISYKKIRDILNLPQDINFKGLDYSKNNVENSKLVDLKKLNEFKKALGDGFTNLDKDILDSIATDITLTKDTATLKEKLKNYNVLNAEQIEKLSELVFNDHINLSLKALKQIIP…
WP_107127902_1	C	965		MKIIGFNLGIANIGWALRENDEIIDCGVRVFDIPENPKNGNSLALERRENKARMKIVKRKKARMLATKTFLKKEFNVDLSKLFLIGSTQSIYELRTKALSSLISKEELSAIILHIVKHRGYDDSALKNENGTIIEALNKNKEAMLKFKSVGEYFYKNFVQNKEVKKIRNTTEDYSNSVPRSLLKQELDLILDKQKELGLIKNADFKAKLFEIIFFKRPLKDFSNKIGNCIFFENEKRAAKNTISACEFVALGKVVNLLKSIEKDIGIVYEKDSINEIMSIILDKTSISYKKIRDILNLPQDINFKGLDYSKNNAENSKLVDLKKLNEFKKALGDGFTNLDKDILDSIATDITLTKDTATLKEKLKNYNVLNAEQIEKLSELVFNDHINLSLKALKQIIP…
WP_115784888_1	C	965		MKIIGFNLGIANIGWALRENDEIIDCGVRVFDIPENPKNGNSLALERRENKARMKIVKRKKARMLATKTFLKKELNVDLSKLFLIGSTQSIYELRAKALSSLISKEELSAIILHIAKHRGYDDSALKNENGTIIEALNKNKEAMLKFKSVGEYFYKNFVQNKEVKKIRNTTEDYSNSVPRSLLKQELDLILDKQKELGLIKNADFKEKLFEIIFFKRPLKDFSNKIGNCIFFENEKRAAKNTISACEFVALGKVVNLLKSIEKDIGIVYEKDSINEIMSIILDKTSISYKKIRDILNLPQDINFKGLDYSKNNAENSKLVDLKKLNEFKKALGDGFTNLDKDILDSIATDITLTKDTATLKEKLKNYNVLNAEQIEKLSELVFNDHINLSLKALKQIIP…
WP_083986130_1	C	970		MMLNVLLNNVIEGIVMKIRTLGVDLGIASIGWALIQEEGERLDIIDSGVRIFTKAEHPKDKSSLALPRRIARSARRSIRRKRARILQVKKFLASTLDIKLEGMLSDTQMLAALFDTRKDFLSPWQLRVEGLDRRLSDAELARVILHIAKRRGYDDLTYGIEDNEKGKVLKAVKQNQALLLKYRSVGEMMVQEFFQKPREGYIGQWENVRNHPEQGDYKRCVGRSELRAELKLILQTQAKLGNTKVTDSFVSMLLGDEQAQSKSQKEGLIFYQRPLKGFADKIGHCVHLPSQKRACKGAPSAEEFIAVSKIINTLLYISNQTGVQWELPVLIDQILSKAYELKSGVSYAKLREILQLPEAFEFRELTYSKEKVEQNTKFIELQATHKLLKANPTLPRHIQ…
#N/A		972	Ghy3	MKTLGLDLGIKSVGWALIESDENRENYRILDLGIRLFSSGQAIENGKVVGPPALPRREARSSRRTIRRKRARLIRIKKFLHNYGLIKNIKDLFYNNKITDVWELRALALNEPLSPEDFSRILIHIAKHRGYMMSVDSDDDEIDGDKDGKKDDKKKIKKAIAETERAIKELNYRTYGEYVYKSALDSKKPMRNRGGEYRYFPSNNLLKKEIDIIFKKQFELGNKFATEELKNKYWEIASSIKDSKSFEDMVGACTFFKDEKRAPKNCYSAEKFVLLTSILNTVVIDEDLKEIKIINIKHIDEIINFAENEDGGISYKKLRKFLSIPDTAMFKGISYEKKKKAKGKKETDPEDKVFVNMYGLNALKKICGEKIAKDKGLSLKIMRVLTYFKGVEQRRSKLL…
WP_071609185_1	C	977		MKIIGFNLGIANIGWALRENDKIIDCGVRVFDIPENPKNGNSLALERRENKARMKIVKRKKARMLATKTFLKKELNVDLSKLFLIGSTQSIYELRAKALSSLISKEELSAIILHIAKHRGYDDSALKNENGTIIEALNKNKEAMLKFKSVGEYFYKNFVQNKEVKKIRNTTEDYSNSVPRSLLKQELDLILDKQKELGLIKNADFKEKLFEIIFFKRPLKDFSNKIGNCIFFENEKRAAKNTISACEFVALGKVVNLLKSIEKDIGIVYEKDSINEIMSIILDKTSISYKKIRDILNLPQEINFKGLDYSKNNVENSKLVDLKKLNEFKKALGDGFANLDKDILDSIATDITLTKDTVTLKEKLKNYNVLNAEQIEKLSELVFNDHINLSLKALKQIIP…
OIO17574_1		979	Ghc2	MSKMILGLDLGITSIGWALVNVDDEDAQNNKIIDSGVRIFTIAEHPKDGKSLALPRREARGARRTTKRKAQKIKAVKRLLIKEKVVTANELNNLFIGNKKQKDVWDLRREALYRELNNKEFARIMVHLAKHRGYASNRKSEEPTDSEGKAVLSGITHNKTILQEKSYLTIGEYISTKTKKRNGKDTEGKLNYENSVSREMLINEITTIFERQKEFSNPHAKEELLEEYKNIAFTQRALKSVEGMVANCPFETNKKRAPKASSTFETFRALQKLKNLRMISNEGESALTKEQILQAIQKAKTAKSFTYKTLKTLFALPKEVQFKGLTYFDHKTGEAKEPESAKLLDFSAYQKIKDAIQSSDNLYWNKIEESVNLLDEIAKILSTHKDDKKSLEELNKIID…
WP_070306793_1	C	984		MARILAFDIGISSIGWAFSENDELKDCGVRIFTKAENPKTGESLALPRRLARSARKRLARCKARLNHLKHLIANEFKLNYEDYQSFDESLAKAYKGSLISPYELRFRALNELLSKQDFARVILHIAKRRGYDDIKNNGDEEKGKILKAIKQNEEKLVNYQSVGEYLYKEYFQKFKENSKEFINVRNKKESYERCIAQSFLKDELKLIFQKQREFGFSFSKKFEEEVLSVAFYKRALKDFSHLVGNCSFFTDEKRAPKNSPLAFMFVALTRIINLLNNLKNTEGILYTKDDLNALLNEVLKNGTLTYKQTKKLLGLSDDYEFKGEKGTYFIEFKKYKEFIKALGEHNLSQDDLNEIAKDITLIKDEIKLKKALAKYDLNQNQIDSLSKLEFKDHLNISFK…
WP_002819067_1	C	984		MARILAFDIGISSIGWAFSENDELKDCGVRIFTKAENPKTGESLALPRRLARSARKRLARRKARLNHLKHLIANEFKLNYEDYQSFDESLAKAYKGSLISPYELRFRALNELLSKQDFARVILHIAKRRGYDDIKNNGDEEKGKILKAIKQNEEKLVNYQSVGEYLYKEYFQKFKENSKEFINVRNKKESYERCITQSFLKYELKLIFQKQREFGFSFSKKFEEEVLSVAFYKRALKDFSHLVGNCSFFSDEKRAPKNSPLAFMFVALTRIINLLNNLKNTEGILYTKDDLNALLNEVLKNGTLTYKQTKKLLGLSDDYEFKGEKGTYFIEFKKYKEFIKALGEHNLSQDDLNEIAKDITLIKDEIKLKKALAKYDLNQNQIDSLSKLEFKDHLNISFK…
WP_052805507_1	C	984		MARILAFDIGISSIGWAFSENDELKDCGVRIFTKAENPKTGESLALPRRLARSARKRLARRKARLNHLKHLIANEFKLNYEDYQSFDESLAKAYKGSLISPYELRFRALNELLSKQDFARVILHIAKRRGYDDIKNNGDEEKGKILKAIKQNEEKLVNYQSVGEYLYKEYFQKFKENSKEFINVRNKKESYERCITQSFLKYELKLIFQKQREFGFSFSKKFEEEVLSVAFYKRALKDFSHLVGNCSFFTDEKRAPKNSPLAFMFVALTRIINILNNLKNTEGILYTKDDLNALLNEVLKNGTLTYKQTKKLLGLSDDYEFKGEKGTYFIEFKKYKEFIKALGEHNLSQDDLNEIAKDITLIKDEIKLKKALAKYDLNQNQIDSLSKLEFKDHLNISFK…
WP_057034899_1	C	984		MARILAFDIGISSIGWAFSENDELKDCGVRIFTKAENPKTGESLALPRRLARSARKRLARRKARLNHLKHLIANEFKLNYEDYQSFDESLAKAYKGSLISPYELRFRALNELLSKQDFARVILHIAKRRGYDDIKNNGDEEKGKILKAIKQNEEKLVNYQSVGEYLYKEYFQKFKENSKEFINVRNKKESYERCITQSFLKYELKLIFQKQREFGFSFSKKFEEEVLSVAFYKRALKDFSHLVGNCSFFTDEKRAPKNSPLAFMFVALTRIINILNNLKNTEGILYTKDDLNALLNEVLKNGTLTYKQTKKLLGLSDDYEFKGEKGTYFIEFKKYKEFIKALGEHNLSQDDLNEIAKDITLIKDEIKLKKALAKYDLNQNQIDSLSKLEFKDHLNISFK…
WP_071319729_1	C	984		MARILAFDIGISSIGWAFSENDELKDCGVRIFTKAENPKTGESLALPRRLARSARKRLARRKARLNHLKHLIANEFKLNYEDYQSFDESLAKAYKGSLISPYELRFRALNELLSKQDFARVILHIAKRRGYDDIKNNGDEEKGKILKAIKQNEEKLVNYQSVGEYLYKEYFQKFKENSKEFINVRNKKESYERCITQSFLKYELKLIFQKQREFGFSFSKKFEEEVLSVAFYKRALKDFSHLVGNCSFFTDEKRAPKNSPLAFMFVALTRIINILNNLKNTEGILYTKDDLNALLNEVLKNGTLTYKQTKKLLGLSDDYEFKGEKGTYFIEFKKYKEFIKALGEHNLSQDDLNEIAKDITLIKDEIKLKKALAKYDLNQNQNDSLSKLEFKDHLNISFK…
WP_052802742_1	C	984		MARILAFDIGISSIGWAFSENDELKDCGVRIFTKAENPKTGESLALPRRLARSARKRLARRKARLNHLKHLIANEFKLNYEDYQSFDESLAKAYKGSLISPYELRFRALNELLSKQDFARVILHIAKRRGYDDIKNNGDEEKGKILKAIKQNEEKLVNYQSVGEYLYKEYFQKFKENSKEFINVRNKKESYERCITQSFLKYELKLIFQKQREFGFSFSKKFEEEVLSVAFYKRVLKDFSHLVGNCSFFSDEKRAPKNSPLAFMFVALTRIINLLNNLKNTEGILYTKDDLNALLNEVLKNGTLTYKQTKKLLGLSDDYEFKGEKGTYFIEFKKYKEFIKALGEHNLSQDDLNEIAKDITLIKDEIKLKKALVKYDLNQNQIDSLSKLEFKDHLNISFK…
WP_002780990_1	C	984		MARILAFDIGISSIGWAFSENDELKDCGVRIFTKAENPKTGESLALPRRLARSARKRLARRKARLNHLKHLIANEFKLNYEDYQSFDESLAKAYKGSLISPYELRFRALNELLSKQDFARVILHIAKRRGYDDIKNNGDEEKSEILKAIKQNEEKLVNYQSVGEYLYKEYFQKFKENSKEFINVRNKKESYERCIAQSFLKDELKLIFQKQREFGFSFSKKFEEEVLSVAFYKRALKDFSHLVGNCSFFTDEKRAPKNSPLAFMFVALTRIINLLNNLKNTEGILYTKDDLNTLLNEVLKNGTLTYKQTKKLLGLSDDYEFKGEKGTYFIEFKKYKEFIKALGEHNLSQDNLNEIAKDITLIKDEIKLKKALAKYDLNQNQIDSLSKLEFKDHLNISFK…
WP_012006786_1	C	984		MARILAFDIGISSIGWAFSENDELKDCGVRIFTKAENPKTGESLALPRRLARSARKRLARRKARLNHLKHLIANEFKLNYEDYQSFDESLAKAYKGSLISPYELRFRALNELLSKQDFARVILHIAKRRGYDDIKNNGDEEKSEILKAIKQNEEKLVNYQSVGEYLYKEYFQKFKENSKEFINVRNKKESYERCITQSFLKDELKLIFQKQREFGFSFSKKFEEEVLSVAFYKRALKDFSHLVGNCSFFTDEKRAPKNSPLAFMFVALTRIINILNNLKNTEGILYTKDDLNALLNEVLKNGTLTYKQTKKLLGLSDDYEFKGEKGTYFIEFKKYKEFIKALGEHNLSQDDLNEIAKDITLIKDEIKLKKALAKYDLNQNQIDSLSKLEFKDHLNISFK…
WP_002799306_1	C	984		MARILAFDIGISSIGWAFSENDELKDCGVRIFTKAENPKTGESLALPRRLARSARKRLARRKARLNHLKHLIANEFKLNYEDYQSFDESLAKAYKGSLISPYELRFRALNELLSKQDFARVILHIAKRRGYDDIKNSDDKEKGAILKAIKQNEEKLANYQSVGEYLYKEYFQKFKENSKEFTNVRNKKESYERCIAQSFLKDELKLIFKKQREFGFSFSKKFEEEVLSVAFYKRALKDFSHLVGNCSFFTDEKRAPKNSPLAFMFVALTRIINLLNNLKNTEGILYTKDDLNALLNEVLKNGTLTYKQTKKLLGLSDDYEFKGEKGTYFIEFKKYKEFIKALGDHSLSQDDLNEIAKDITLIKDEIKLKKALAKYDLNQNQIDSLSKLEFKDHLNISFK…
WP_002883590_1	C	984		MARILAFDIGISSIGWAFSENDELKDCGVRIFTKAENPKTGESLALPRRLARSARKRLARRKARLNHLKHLIANEFKLNYEDYQSFDESLAKAYKGSLISPYELRFRALNELLSKQDFARVILHIAKRRGYDDIKNSDDKEKGAILKAIKQNEEKLANYQSVGEYLYKEYFQKFKENSKEFTNVRNKKESYERCIAQSFLKDELKLIFKKQREFGFSFSKKFEEEVLSVAFYKRALKDFSHLVGNCSFFTDEKRAPKNSPLAFMFVALTRIINLLNNLKNTEGILYTKDDLNALLNEVLKNGTLTYKQTKKLLGLSDDYEFKGEKGTYFIEFKKYKEFIKALGDHSLSQDDLNEIAKDITLIKDEIKLKKALAKYDLNQNQIDSLSKLEFKDHLNISFK…
WP_020836910_1	C	984		MARILAFDIGISSIGWAFSENDELKDCGVRIFTKAENPKTGESLALPRRLARSARKRLARRKARLNHLKHLIANEFKLNYEDYQSFDESLAKAYKGSLISPYELRFRALNELLSKQDFARVILHIAKRRGYDDIKNSDDKEKGAILKAIKQNEEKLANYQSVGEYLYKEYFQKFKENSKEFTNVRNKKESYERCIAQSFLKDELKLIFKKQREFGFSFSKKFEEEVLSVAFYKRALKDFSHLVGNCSFFTDEKRAPKNSPLAFMFVALTRIINLLNNLKNTEGILYTKDDLNALLNEVLKNGTLTYKQTKKLLGLSDDYEFKGEKGTYFIEFKKYKEFIKALGDHSLSQDDLNEIAKDITLIKDEIKLKKALAKYDLNQNQIDSLSKLEFKDHLNISFK…
WP_022552435_1	C	984		MARILAFDIGISSIGWAFSENDELKDCGVRIFTKAENPKTGESLALPRRLARSARKRLARRKARLNHLKHLIANEFKLNYEDYQSFDESLAKAYKGSLISPYELRFRALNELLSKQDFARVILHIAKRRGYDDIKNSDDKEKGAILKAIKQNEEKLANYQSVGEYLYKEYFQKFKENSKEFTNVRNKKESYERCIAQSFLKDELKLIFKKQREFGFSFSKKFEEEVLSVAFYKRALKDFSHLVGNCSFFTDEKRAPKNSPLAFMFVALTRIINLLNNLKNTEGILYTKDDLNALLNEVLKNGTLTYKQTKKLLGLSDDYEFKGEKGTYFIEFKKYKEFIKALGDHSLSQDDLNEIAKDITLIKDEIKLKKALAKYDLNQNQIDSLSKLEFKDHLNISFK…
WP_038400688_1	C	984		MARILAFDIGISSIGWAFSENDELKDCGVRIFTKAENPKTGESLALPRRLARSARKRLARRKARLNHLKHLIANEFKLNYEDYQSFDESLAKAYKGSLISPYELRFRALNELLSKQDFARVILHIAKRRGYDDIKNSDDKEKGAILKAIKQNEEKLANYQSVGEYLYKEYFQKFKENSKEFTNVRNKKESYERCIAQSFLKDELKLIFKKQREFGFSFSKKFEEEVLSVAFYKRALKDFSHLVGNCSFFTDEKRAPKNSPLAFMFVALTRIINLLNNLKNTEGILYTKDDLNTLLNEVLKNGTLTYKQTKKLLGLSDDYEFKGEKGTYFIEFKKYKEFIKALGDHSLSQDDLNEIAKDITLIKDEIKLKKALAKYDLNQNQIDSLSKLEFKDHLNISFK…
WP_042635940_1	C	984		MARILAFDIGISSIGWAFSENDELKDCGVRIFTKAENPKTGESLALPRRLARSARKRLARRKARLNHLKHLIANEFKLNYEDYQSFDESLAKAYKGSLISPYELRFRALNELLSKQDFARVILHIAKRRGYDDIKNSDDKEKGAILKAIKQNEEKLANYQSVGEYLYKEYFQKFKENSKEFTNVRNKKESYERCIAQSFLKDELKLIFKKQREFGFSFSKKFEEEVLSVAFYKRALKDFSHLVGNCSFFTDEKRAPKNSPLAFMFVALTRIINLLNNLKNTEGILYTKDDLNALLNEVLKNGTLTYKQTKKLLGLSDDYEFKGEKGTYFIEFKKYKEFIKALGDHSLSQDDLNEIAKDITLIKDEIKLKKALAKYDLNQNQIDSLSKLEFKDHLNISFK…
WP_052784881_1	C	984		MARILAFDIGISSIGWAFSENDELKDCGVRIFTKAENPKTGESLALPRRLARSARKRLARRKARLNHLKHLIANEFKLNYEDYQSFDESLAKAYKGSLISPYELRFRALNELLSKQDFARVILHIAKRRGYDDIKNSDDKEKGAILKAIKQNEEKLANYQSVGEYLYKEYFQKFKENSKEFTNVRNKKESYERCIAQSFLKDELKLIFKKQREFGFSFSKKFEEEVLSVAFYKRALKDFSHLVGNCSFFTDEKRAPKNSPLAFMFVALTRIINLLNNLKNTEGILYTKDDLNALLNEVLKNGTLTYKQTKKLLGLSDDYEFKGEKGTYFIEFKKYKEFIKALGEHNLSQDDLNEIAKDITLIKDEIKLKKALAKYDLNQNQIDSLSKLEFKDHLNISFK…
WP_052805632_1	C	984		MARILAFDIGISSIGWAFSENDELKDCGVRIFTKAENPKTGESLALPRRLARSARKRLARRKARLNHLKHLIANEFKLNYEDYQSFDESLAKAYKGSLISPYELRFRALNELLSKQDFARVILHIAKRRGYDDIKNSDDKEKGAILKAIKQNEEKLANYQSVGEYLYKEYFQKFKENSKEFTNVRNKKESYERCIAQSFLKDELKLIFKKQREFGFSFSKKFEEEVLSVAFYKRALKDFSHLVGNCSFFTDEKRAPKNSPLAFMFVALTRIINLLNNLKNTEGILYTKDDLNTLLNEVLKNGTLTYKQTKKLLGLSDDYEFKGEKGTYFIEFKKYKEFIKALGDHSLSQDDLNEIAKDITLIKDEIKLKKALAKYDLNQNQIDSLSKLEFKDHLNISFK…
WP_069360684_1	C	984		MARILAFDIGISSIGWAFSENDELKDCGVRIFTKAENPKTGESLALPRRLARSARKRLARRKARLNHLKHLIANEFKLNYEDYQSFDESLAKAYKGSLISPYELRFRALNELLSKQDFARVILHIAKRRGYDDIKNSDDKEKGAILKAIKQNEEKLANYQSVGEYLYKEYFQKFKENSKEFTNVRNKKESYERCIAQSFLKDELKLIFKKQREFGFSFSKKFEEEVLSVAFYKRALKDFSHLVGNCSFFTDEKRAPKNSPLAFMFVALTRIINLLNNLKNTEGILYTKDDLNTLLNEVLKNGTLTYKQTKKLLGLSDDYEFKGEKGTYFIEFKKYKEFIKALGDHSLSQDDLNEIAKDITLIKDEIKLKKALAKYDLNQNQIDSLSKLEFKDHLNISFK…
WP_107128025_1	C	984		MARILAFDIGISSIGWAFSENDELKDCGVRIFTKAENPKTGESLALPRRLARSARKRLARRKARLNHLKHLIANEFKLNYEDYQSFDESLAKAYKGSLISPYELRFRALNELLSKQDFARVILHIVKRRGYDDIKNSDDKEKGAILKAIKQNEEKLANYQSVGEYLYKEYFQKFKENSKEFTNVRNKKESYERCIAQSFLKDELKLIFKKQREFGFSFSKKFEEEVLSVAFYKRALKDFSHLVGNCSFFTDEKRAPKNSPLAFMFVALTRIINLLNNLKNTEGILYTKDDLNTLLNEVLKNGTLTYKQTKKLLGLSDDYEFKGEKGTYFIEFKKYKEFIKALGDHSLSQDDLNEIAKDITLIKDEIKLKKALAKYDLNQNQIDSLSKLEFKDHLNISFK…
WP_126655109_1	C	984		MARILAFDIGISSIGWAFSENDELKDCGVRIFTKAENPKTGESLALPRRLARSARKRLARRKARLNHLKHLIANEFKLNYEDYQSFDESLAKAYKGSLISPYELRFRALNELLSKQDFARVILHIVKRRGYDDIKNSDDKEKGAILKAIKQNEEKLANYQSVGEYLYKEYFQKFKENSKEFTNVRNKKESYERCIAQSFLKDELKLIFKKQREFGFSFSKKFEEEVLSVAFYKRALKDFSHLVGNCSFFTDEKRAPKNSPLAFMFVALTRIINILNNLKNTEGILYTKDDLNALLNEVLKNGTLTYKQTKKLLGLSDDYEFKGEKGTYFIEFKKYKEFIKALGEHNLSQDDLNEIAKDITLIKDEIKLKKALAKYDLNQNQIDSLSKLEFKDHLNISFK…
WP_115766867_1	C	984		MARILAFDIGISSIGWAFSENDELKDCGVRIFTKAENPKTGESLALPRRLARSARKRLARRKARLNHLKHLIANEFKLNYEDYQSFDESLAKAYKGSLISPYELRFRALNELLSKQDFARVILHIVKRRGYDDIKNSDDKEKGTILKAIKQNEEKLANYQSVGEYLYKEYFQKFKENSKEFTNVRNKKESYERCIAQSFLKDELKLIFKKQREFGFSFSKKFEEEVLSVAFYKRALKDFSHLVGNCSFFTDEKRAPKNSPLAFMFVALTRIINLLNNLKNTEGILYTKDDLNTLLNEVLKNGTLTYKQTKKLLGLSDDYEFKGEKGTYFIEFKKYKEFIKALGDHSLSQDDLNEIAKDITLIKDEIKLKKALAKYDLNQNQIDSLSKLEFKDHLNISFK…
WP_002855697_1	C	984		MARILAFDIGISSIGWAFSENDELKDCGVRIFTKVENPKTGESLALPRRLARSARKRLARRKARLNHLKHLIANEFKLNYEDYQSFDESLAKAYKGSLISPYELRFRALNELLSKQDFARVILHIAKRRGYDDIKNSDDKEKGAILKAIKQNEEKLANYQSVGEYLYKEYFQKFKENSKEFTNVRNKKESYERCIAQSFLKDELKLIFKKQREFGFSFLKKFEEEVLSVAFYKRALKDFSHLVGNCSFFTDEKRAPKNSPLAFMFVALTRIINLLNNLKNTEGILYTKDDLNALLNEVLKNGTLTYKQTKKLLGLSDDYEFKGEKGTYFIEFKKYKEFIKALGEHNLSQDDLNEIAKDITLIKDEIKLKKALAKYDLNQNQIDSLSKLEFKDHLNISFK…
WP_002864485_1	C	984		MARILAFDIGISSIGWAFSENDELKDCGVRIFTKVENPKTGESLALPRRLARSARKRLARRKARLNHLKHLIANEFKLNYEDYQSFDESLAKAYKGSLISPYELRFRALNELLSKQDFARVILHIAKRRGYDDIKNSDDKEKGAILKAIKQNEEKLANYQSVGEYLYKEYFQKFKENSKEFTNVRNKKESYERCIAQSFLKDELKLIFKKQREFGFSFSKKFEEEVLSVAFYKRALKDFSHLVGNCSFFTDEKRAPKNSPLAFMFVALTRIINLLNNLKNTEGILYTKDDLNALLNEVLKNGTLTYKQTKKLLGLSDDYEFKGEKGTYFIEFKKYKEFIKALGEHNLSQDDLNEIAKDITLIKDEIKLKKALAKYDLNQNQIDSLSKLEFKDHLNISFK…
WP_002895475_1	C	984		MARILAFDIGISSIGWAFSENDELKDCGVRIFTKVENPKTGESLALPRRLARSARKRLARRKARLNHLKHLIANEFKLNYEDYQSFDESLAKAYKGSLISPYELRFRALNELLSKQDFARVILHIAKRRGYDDIKNSDDKEKGAILKAIKQNEEKLANYQSVGEYLYKEYFQKFKENSKEFTNVRNKKESYERCIAQSFLKDELKLIFKKQREFGFSFSKKFEEEVLSVAFYKRALKDFSHLVGNCSFFTDEKRAPKNSPLAFMFVALTRIINLLNNLKNTEGILYTKDDLNALLNEVLKNGTLTYKQTKKLLGLSDDYEFKGEKGTYFIEFKKYKEFIKALGEHNLSQDDLNEIAKDITLIKDEIKLKKALAKYDLNQNQIDSLSKLEFKDHLNISFK…
WP_041160257_1	C	984		MARILAFDIGISSIGWAFSENDELKDCGVRIFTKVENPKTGESLALPRRLARSARKRLARRKARLNHLKHLIANEFKLNYEDYQSFDESLAKAYKGSLISPYELRFRALNELLSKQDFARVILHIAKRRGYDDIKNSDDKEKGAILKAIKQNEEKLANYQSVGEYLYKEYFQKFKENSKEFTNVRNKKESYERCIAQSFLKDELKLIFKKQREFGFSFSKKFEEEVLSVAFYKRALKDFSHLVGNCSFFTDEKRAPKNSPLAFMFVALTRIINLLNNLKNTEGILYTKDDLNALLNEVLKNGTLTYKQTKKLLGLSDDYEFKGEKGTYFIEFKKYKEFIKALGEHNLSQDDLNEIAKDITLIKDEIKLKKALAKYDLNQNQIDSLSKLEFKDHLNISFK…
WP_052834735_1	C	984		MARILAFDIGISSIGWAFSENDELKDCGVRIFTKVENPKTGESLALPRRLARSARKRLARRKARLNHLKHLIANEFKLNYEDYQSFDESLAKAYKGSLISPYELRFRALNELLSKQDFARVILHIAKRRGYDDIKNSDDKEKGAILKAIKQNEEKLANYQSVGEYLYKEYFQKFKENSKEFTNVRNKKESYERCIAQSFLKDELKLIFKKQREFGFSFSKKFEEEVLSVAFYKRALKDFSHLVGNCSFFTDEKRAPKNSPLAFMFVALTRIINLLNNLKNTEGILYTKDDLNALLNEVLKNGTLTYKQTKKLLGLSDDYEFKGEKGTYFIEFKKYKEFIKALGEHNLSQDDLNEIAKDITLIKDEIKLKKALAKYDLNQNQIDSLSKLEFKDHLNISFK…
WP_126418076_1	C	984		MARILAFDIGISSIGWAFSENDELKDCGVRIFTKVENPKTGESLALPRRLARSARKRLARRKARLNHLKHLIANEFKLNYEDYQSFDESLAKAYKGSLISPYELRFRALNELLSKQDFARVILHIAKRRGYDDIKNSDDKEKGAILKAIKQNEEKLANYQSVGEYLYKEYFQKFKENSKEFTNVRNKKESYERCIAQSFLKDELKLIFKKQREFGFSFSKKFEEEVLSVAFYKRALKDFSHLVGNCSFFTDEKRAPKNSPLAFMFVALTRIINLLNNLKNTEGILYTKDDLNALLNEVLKNGTLTYKQTKKLLGLSDDYEFKGEKGTYFIEFKKYKEFIKALGEHNLSQDDLNEIAKDITLIKDEIKLKKALAKYDLNQNQIDSLSKLEFKDHLNISFK…
YP_002344900_1	C	984		MARILAFDIGISSIGWAFSENDELKDCGVRIFTKVENPKTGESLALPRRLARSARKRLARRKARLNHLKHLIANEFKLNYEDYQSFDESLAKAYKGSLISPYELRFRALNELLSKQDFARVILHIAKRRGYDDIKNSDDKEKGAILKAIKQNEEKLANYQSVGEYLYKEYFQKFKENSKEFTNVRNKKESYERCIAQSFLKDELKLIFKKQREFGFSFSKKFEEEVLSVAFYKRALKDFSHLVGNCSFFTDEKRAPKNSPLAFMFVALTRIINLLNNLKNTEGILYTKDDLNALLNEVLKNGTLTYKQTKKLLGLSDDYEFKGEKGTYFIEFKKYKEFIKALGEHNLSQDDLNEIAKDITLIKDEIKLKKALAKYDLNQNQIDSLSKLEFKDHLNISFK…
WP_075867373_1	C	984		MARILAFDIGISSIGWAFSENDELKDCGVRIFTKVENPKTGESLALPRRLARSARKRLARRKARLNHLKHLIANEFKLNYEDYQSFDESLAKAYKGSLISPYELRFRALNELLSKQDFARVILHIAKRRGYDDIKNSDDKEKGAILKAIKQNEEKLANYQSVGEYLYKEYFQKFKENSKEFTNVRNKKESYERCIAQSFLKDELKLIFNKQREFGFSFSKKFEEEVLSVAFYKRALKDFSHLVGNCSFFTDEKRAPKNSPLAFMFVALTRIINLLNNLKNTEGILYTKDDLNALLNEVLKNGTLTYKQTKKLLGLSDDYEFKGEKGTYFIEFKKYKEFIKALGEHNLSQDDLNEIAKDITLIKDEIKLKKALAKYDLNQNQIDSLSKLEFKDHLNISFK…
WP_082732265_1	A	984		MLFDYKLLNEDSEISGINPYEARVKGLSEKLSDEEFSAALLHLAKRRGVHNVSDVEEDTGNELSTKEQIARNNKALEDKYVAELQLERLKEQGEVRGAANRFKTSDYIKEAKQLLKTQSDYHKIDETFIERYISLLETRRTYYEGPGEGSPFGWKDIKEWYEMLMGHCTYFPEELRSVKYAYNADLYNALNDLNNLVIARDENEKLEYYEKFQIIENVFKQKKKPTLKQIAKEILVNEEDIKGYRVTSTGKPEFTNFKIYHDIKGITSRKEILENADLLNQIAEILTIYQSAEDIQEELAELEPKLTQEEIEQISNLTGYTGTHRLSLKAINLILDELWNTSDNQMTIFNRLKLVPKKVDLSQQKEIPTSLVDDFILSPVVKRSFIQSIKVINAIIKKF…
WP_002858341_1	C	984		MVRILAFDIGISSIGWAFSENDELKDCGVRIFTKVENPKTGESLALPRRLARSARKRLARRKARLNHLKHLIANEFKLNYEDYQSFDESLAKAYKGSLISPYELRFRALNELLSKQDFARVILHIAKRRGYDDIKNSDDKEKGAILKAIKQNEEKLANYQSVGEYLYKEYFQKFKENSKEFTNVRNKKESYERCIAQSFLKDELKLIFKKQREFGFSFSKKFEEEVLSVAFYKRALKDFSHLVGNCSFFTDEKRAPKNSPLAFMFVALTRIINLLNNLKNTEGILYTKDDLNALLNEVLKNGTLTYKQTKKLLGLSDDYEFKGEKGTYFIEFKKYKEFIKALGEHNLSQDDLNEIAKDITLIKDEIKLKKALAKYDLNQNQIDSLSKLEFKDHLNISFK…
WP_002886998_1	C	987		MARILAFDIGISSIGWAFSENDELKDCGVRIFTKAENPKTGESLALPRRLARSARKRLARRKARLNHLKHLIANEFKLNYEDYQSFDEGLAKAYKGSLISPYELRFRALNELLSKQDFARVILHIAKRRGYDDIKNNGDEEKSEILKAIKQNEEKLVNYQSVGEYLYKEYFQKFKENSKEFINVRNKKESYERCIAQSFLKDELKLIFQKQREFGFSFSKKFEEEVLSVAFYKRALKDFSHLVGNCSFFTDEKRAPKNSPLAFMFVALTRIINLLNNLKNTEGILYTKDDLNTLLNEVLKNGTLTYKQTKKLLGLSDDYEFKGEKGTYFIEFKKYKEFIKALGEHNLSQDNLNEIAKDITLIKDEIKLKKALAKYDLNQNQIDSLSKLEFKDHLNISFK…
WP_044306279_1	C	987		MARILAFDIGISSIGWAFSENDELKDCGVRIFTKAENPKTGESLALPRRLARSARKRLARRKARLNHLKHLIANEFKLNYEDYQSFDESLAKAYKGSLISPYELRFRALNELLNKQDFARVILHIAKRRGYDDIKNSDDEEKGKILKAIKQNEEKLVNYQSVGEYLYKEYFQKFKENSKEFINVRNKKESYERCIAQSFLKDELKLIFQKQREFGFSFSKKFEEEVLSVAFYKRALKDFSHLVGNCSFFTDEKRAPKNSPLAFMFVALTRIINLLNNLKNTEGILYTKDDLNALLNEVLKNGTLTYKQTKKLLGLSDDYEFKGEKGTYFIEFKKYKEFIKALDEHSLSQDDLNEIAKDITLIKDETKLKKALAKYDLNQNQIDSLSKLEFKDHLNISFK…
WP_021137704_1	C	987		MARILAFDIGISSIGWAFSENDELKDCGVRIFTKAENPKTGESLALPRRLARSARKRLARRKARLNHLKHLIANEFKLNYEDYQSFDESLAKAYKGSLISPYELRFRALNELLSKQDFARVILHIAKRRGYDDIKNNGDEEKGKILKAIKQNEEKLVNYQSVGEYLYKEYFQKFKENSKEFINVRNKKESYERCITQSFLKYELKLIFQKQREFGFSFSKKFEEEVLSVAFYKRALKDFSHLVGNCSFFSDEKRAPKNSPLAFMFVALTRIINLLNNLKNTEGILYTKDDLNALLNEVLKNGTLTYKQTKKLLGLSDDYEFKGEKGTYFIEFKKYKEFIKALGEHNLSQDDLNEIAKDITLIKDEIKLKKALAKYDLNQNQIDSLSKLEFKDHLNIGFK…
WP_002890122_1	C	987		MARILAFDIGISSIGWAFSENDELKDCGVRIFTKAENPKTGESLALPRRLARSARKRLARRKARLNHLKHLIANEFKLNYEDYQSFDESLAKAYKGSLISPYELRFRALNELLSKQDFARVILHIAKRRGYDDIKNNGDEEKSEILKAIKQNEEKLVNYQSVGEYLYKEYFQKFKENSKEFINVRNKKESYERCIAQSFLKDELKLIFQKQREFGFSFSKKFEEEVLSVAFYKRALKDFSHLVGNCSFFTDEKRAPKNSPLAFMFVALTRIINLLNNLKNTEGILYTKDDLNTLLNEVLKNGTLTYKQTKKLLGLSDDYEFKGEKGTYFIEFKKYKEFIKALGEHNLSQDNLNEIAKDITLIKDEIKLKKALAKYDLNQNQIDSLSKLEFKDHLNISFK…
WP_015016497_1	C	987		MARILAFDIGISSIGWAFSENDELKDCGVRIFTKAENPKTGESLALPRRLARSARKRLARRKARLNHLKHLIANEFKLNYEDYQSFDESLAKAYKGSLISPYELRFRALNELLSKQDFARVILHIAKRRGYDDIKNNGDEEKSEILKAIKQNEEKLVNYQSVGEYLYKEYFQKFKENSKEFINVRNKKESYERCIAQSFLKDELKLIFQKQREFGFSFSKKFEEEVLSVAFYKRALKDFSHLVGNCSFFTDEKRAPKNSPLAFMFVALTRIINLLNNLKNTEGILYTKDDLNTLLNEVLKNGTLTYKQTKKLLGLSDDYEFKGEKGTYFIEFKKYKEFIKALGEHNLSQDNLNEIAKDITLIKDEIKLKKALAKYDLNQNQIDSLSKLEFKDHLNISFK…
WP_032586895_1	C	987		MARILAFDIGISSIGWAFSENDELKDCGVRIFTKAENPKTGESLALPRRLARSARKRLARRKARLNHLKHLIANEFKLNYEDYQSFDESLAKAYKGSLISPYELRFRALNELLSKQDFARVILHIAKRRGYDDIKNSDDKEKGAILKAIKQNEEKLANYQSVGEYLYKEYFQKFKENSKEFTNVRNKKESYERCIAQSFLKDELKLIFKKQREFGFSFSKKFEEEVLSVAFYKRALKDFSHLVGNCSFFTDEKRAPKNSPLAFMFVALTRIINLLNNLKNTEGILYTKDDLNTLLNEVLKNGTLTYKQTKKLLGLSDDYEFKGEKGTYFIEFKKYKEFIKALGEHNLSQDDLNEIAKDITLIKDEIKLKKALAKYDLNQNQIDSLSKLEFKDHLNISFK…
WP_038814334_1	C	987		MARILAFDIGISSIGWAFSENDELKDCGVRIFTKAENPKTGESLALPRRLARSARKRLARRKARLNHLKHLIANEFKLNYEDYQSFDESLAKAYKGSLISPYELRFRALNELLSKQDFARVILHIAKRRGYDDIKNSDDKEKGAILKAIKQNEEKLANYQSVGEYLYKEYFQKFKENSKEFTNVRNKKESYERCIAQSFLKDELKLIFKKQREFGFSFSKKFEEEVLSVAFYKRALKDFSHLVGNCSFFTDEKRAPKNSPLAFMFVALTRIINLLNNLKNTEGILYTKDDLNTLLNEVLKNGTLTYKQTKKLLGLSDDYEFKGEKGTYFIEFKKYKEFIKALGDHSLSQDDLNEIAKDITLIKDEIKLKKALAKYDLNQNQIDSLSKLEFKDHLNISFK…
WP_069179465_1	C	987		MARILAFDIGISSIGWAFSENDELKDCGVRIFTKAENPKTGESLALPRRLARSARKRLARRKARLNHLKHLIANEFKLNYEDYQSFDESLAKAYKGSLISPYELRFRALNELLSKQDFARVILHIAKRRGYDDIKNSDDKEKGAILKAIKQNEEKLANYQSVGEYLYKEYFQKFKENSKEFTNVRNKKESYERCIAQSFLKDELKLIFKKQREFGFSFSKKFEEEVLSVAFYKRALKDFSHLVGNCSFFTDEKRAPKNSPLAFMFVALTRIINLLNNLKNTEGILYTKDDLNALLNEVLKNGTLTYKQTKKLLGLSDDYEFKGEKGTYFIEFKKYKEFIKALGDHSLSQDDLNEIAKDITLIKDEIKLKKALAKYDLNQNQIDSLSKLEFKDHLNISFK…
WP_115794652_1	C	987		MARILAFDIGISSIGWAFSENDELKDCGVRIFTKAENPKTGESLALPRRLARSARKRLARRKARLNHLKHLIANEFKLNYEDYQSFDESLAKAYKGSLISPYELRFRALNELLSKQDFARVILHIAKRRGYDDIKNSDDKEKGAILKAIKQNEEKLANYQSVGEYLYKEYFQKFKENSKEFTNVRNKKESYERCIAQSFLKDELKLIFKKQREFGFSFSKKFEEEVLSVAFYKRALKDFSHLVGNCSFFTDEKRAPKNSPLAFMFVALTRIINLLNNLKNTEGILYTKDDLNTLLNEVLKNGTLTYKQTKKLLGLSDDYEFKGEKGIYFIEFKKYKEFIKSLGDHSLSQDDLNEIAKDITLIKDEIKLKKALAKYDLNQNQIDSLSKLEFKDHLNISFK…
WP_070300721_1	C	987		MARILAFDIGISSIGWAFSENDELKDCGVRIFTKAENPKTGESLALPRRLARSARKRLARRKARLNHLKHLIANEFKLNYEDYQSFDESLAKAYKGSLISPYELRFRALNELLSKQDFARVILHIAKRRGYDDIKNSDDKEKGAILKAIKQNEEKLANYQSVGEYLYKEYFQKFKENSKEFTNVRNKKESYERCIAQSFLKDELKLIFKKQREFGFSFSKKIEEEVLSVAFYKRALKDFSHLVGNCSFFTDEKRAPKNSPLAFMFVALTRIINLLNNLKNTEGILYTKDDLNALLNEVLKNGTLTYKQTKKLLGLSDDYEFKGEKGTYFIEFKKYKEFIKALGDHSLSQDDLNEIAKDITLIKDEIKLKKALAKYDLNQNQIDSLSKLEFKDHLNISFK…
WP_002916466_1	C	987		MARILAFDIGISSIGWAFSENDELKDCGVRIFTKAENPKTGESLALPRRLARSARKRLARRKARLNHLKHLIANEFKLNYEDYQSFDESLAKAYKGSLISPYELRFRALNELLSKQDFARVILHIAKRRGYDNIKNSDNEEKSEILKAIKQNEEKLVNYQSVGEYLYKEYFQKFKENSKEFINVRNKKESYERCIAQSFLKDELKLIFQKQREFGLSFSKKFEEEVLSVAFYKRALKDFSHLVGNCSFFTDEKRAPKNSPLAFMFVALTRIINLLNNLKNTEGILYTKDDLNTLLNEVLKNGTLTYKQTKKLLGLSDDYEFKGEKGTYFIEFKKYKEFIKALGDHSLSQDDLNEIAKDITLIKDEIKLKKALAKYDLNQNQIDSLSKLEFKDHLNISFK…
WP_069176623_1	C	987		MARILAFDIGISSIGWAFSENDELKDCGVRIFTKAENPKTGESLALPRRLARSARKRLARRKARLNHLKHLIANEFKLNYEDYQSFDESLAKAYKGSLISPYELRFRALNELLSKQDFARVILHIVKRRGYDDIKNSDDKEKGAILKAIKQNEEKLANYQSVGEYLYKEYFQKFKENSKEFTNVRNKKESYERCIAQSFLKDELKLIFKKQREFGFSFSKKFEEEVLSVAFYKRALKDFSHLVGNCSFFTDEKRAPKNSPLAFMFVALTRIINLLNNLKNTEGILYTKDDLNTLLNEVLKNGTLTYKQTKKLLGLSDDYEFKGEKGTYFIEFKKYKEFIKALGEHNLSQDDLNEIAKDITLIKDEIKLKKALAKYDLNQNQIDSLSKLEFKDHLNISFK…
WP_002851159_1	C	987		MARILAFDIGISSIGWAFSENDELKDCGVRIFTKVENPKTGESLALPRRLARSARKRLARRKARLNHLKHLIANEFKLNYEDYQSFDESLAKAYKGSLISPYELRFRALNELLSKQDFARVILHIAKRRGYDDIKNSDDKEKGAILKAIKQNEEKLANYQSVGEYLYKEYFQKFKENSKEFTNVRNKKESYERCIAQSFLKDELKLIFKKQREFGFSFSKKFEEEVLSVAFYKRALKDFSHLVGNCSFFTDEKRVPKNSPLAFMFVALTRIINLLNNLKNTEGILYTKDDLNALLNEVLKNGTLTYKQTKKLLGLSDDYEFKGEKGTYFIEFKKYKEFIKALGEHNLSQDDLNEIAKDITLIKDEIKLKKALAKYDLNQNQIDSLSKLEFKDHLNISFK…
WP_085755463_1	C	995		MITLGLDIGTNSVGWALIDEKNNEILRTGVRVFPEGVDRDTKGAEKSKNETRRLARGSRRNRARMKYRRDKLVRMLKRNGLLPASDIEFSELLREDPYKLRAKAIQEKISLHQIGRVLFHINQRRGFKSNRKSGDEKQGKVIKNANELQDEIDKSGLKTLGAYFASLDTSKKRIRDNYTLRSMYEHEFEEIWKFQSRFYPEILTDRLKTKVKDETIFYQRPLKPCDDLIKDCELEEDEKVCQRADWFARRFRILQDVNNLKIHNPEGTIKELSQDQRDTITQILLSKEKATFESIRKKLGLIDSQKFNTEEGSSNRKNPHLKGDVFQAKLKNINKKIFAGLDEEAKIDINNILIDQTIDDEEFISEICENYNYSRDEAIKISKIPLPNGYTNHSKKAIL…
WP_044598268_1	C	995		MKILGFDIGINSIGWAFVENDELKDCGVRIFTKAENPKNKESLALPRRNARSNRRRLKRRKSRLIAIKHILAKELNLNYKDYIANDGELPKAYEGKLTNVYELRYKALNQKLEAKDLARVILHIAKHRGYMNKNEKKSNDSEKGKILSALKNNALKLEKYQSVGEYFYKEFFQKYKENTKNFIKIRNTKDNYNNCVLASDLEKELKLILEKQKEFGYSYNDDFIKEIINIAFFQRPLKDFSHLVGSCTFFEEEKRACKNSYSAWEFVALSKIINELKRLEKISGELISAQTINEILNHILDKGNITYKKFRSCINLHESIEFKSLNYDKDNAESAKLVDFKKLIEFKKALGEHSFNRQELDEIATHITLIKDNDKLKTALEKYNLNNEQINALLEIEFN…
WP_039666904_1	C	995		MKVIGFDIGINSIGWAFVENDELKDCGVRIFTKAENPKNKESLALPRRNARSSRKRLKRRKLRLIAMKHILAKELNLNYKDYIANDGELPKAYEGKLISPYELRYKALNQKLEAKDLVRVILHIAKHRGYMNKNDKKSNDAEKGKILSALKNNALKLEKYQSVGEYFYKEFFQKYKENTKDFIKIRNIKDNYNNCVLASDLEKELKLILEKQKEFGYSYSNDFIEEVIQVAFFQRPLKDFSHLVGTCTFFEEEKRACKNSYSAWEFVALTKIVNELKSLEKISGELISTQTINEILNYILDKGSITYKKFRSYINLYESIKFKSLKYDKDNAESAKLIDFRKLVEFKKALGEHYFNRQELDQISTYITLIKDNVKLKTALEKYNLSNEQINNLLEIEFN…
WP_039625276_1	C	997		MKILGFDIGINSIGWAFVENDELKDCGVRIFTEAENPSNKESLALPRRNARSSRRRLKRRKARLVAIKRILAKELKLNFKDYVAADGELPKAYEGKLTSIYELRYKALIQQLETKDLARVILHIAKHRGYMNKNEKKSNDTKKGKILSALKNNALKLENYQSVGEYFYKEFFQKYKENTKNFIKIRNTKDNYNNCVLSSDLEKELKLILEKQKEFGYNYSEDFINEILKVAFFQRPLKDFSHLVGACTFFEEEKRACKNSYSAWEFVALTKIINEIKSLEKISGEIVPTQTINEILNLILDKGSITYKKFRSCINLHESISFKSLKYDKENAENAKLIDFRKLVEFKKALGVHSLSRQELDQISTHITLIKDNVKLKTVLEKYNLSNEQINNLLEIEFN…
WP_075489449_1		1002	Cco	MKILGFDIGINSIGWAFVEDNQLQDCGVRLFTKAEDPKTRESLALPRRNARSNRRRLGRRRSRLIALKHIISKELKLNYQDYIANNGELPKAYEGRLISPYELRYKALNEKIEPKDLARVILHIAKHRGYMNKNEKKSSDNEKGKILSALKTNALKLEKYQSVGEYFYKEFFQKYRENTKDFINIRNKEGSYENCVLASDLEKELKLILEKQKEWGYSYNDNFIKEILKVAFFQRPLKDFSYLVGACTFFEDEKRACKNSYSAWEFVALTKIINELKSLEKESGELVSSQIINEILNHVLDKGSITYKKFREYIKLHESMKFKSLKYDKDNVESTKLIEFRKLVEFKKALGEHSLSREELDQIATYITLIKDNEKLKITLEKYSLNNEQIKNLLEIDFN…
#N/A		1008	Cme2	MLGLDIGTNSIGWALIDTDPTTGRAVGIRDCGVRIFQEAVDAKTRTPKNAARRSARLLRRLLARRARRKRKLMNLLIKYGLLPPEIAADDAKPEIILNALGDPYELRTKALDEPLQPYELGRVLLHLCARRGFLSNRKAHLVAYLAEEFSDYLAQIDDTDDAANSSASTEDLGKVKDGIKKLSEEIHVSGCRTLGEYLYRLDRHTRKRARFTSRQMYLDEFEMIWESQARYNPILTDDLKIQVHQVIFFQRPLKSQKSLVGKCLLEPGRKRTAKARLEAQQFRIWQDINHIEIQNPETRAWRRLTQEERQKLFHALHEKKSLSWSGVRKLLGIHRGERINLEEAKDKLIGNLTWIELSEALGDRWSRMSDTERQSLVEDLLTISDLTARARRLREHWKL…
WP_081371634_1	C	1016		MGNGRAFFPEARVSDGTPLNQTRRQKRLARRQFRRRRQRRRDLNMLLSQHGLLPSFSKERNSEWAEIMKSPPLALRAKGLTEALSPFELGRAFYHLAQLRHYKGREIEEDKTRETEESADEKKAKPGRDQTIQTLKKSGLTLGQMLAEDAPADGEMPTARTRGIHALRSHVEDEFDRLVTAQAPHHPILCDIAFMARFRDTIFAQRPVFWRKNTLGQCRFIPGGPLCPKGSWLSQQRRMLEKLNNLALVGGNMRPLDDEERAVILDKLQTQASMSWAGVRAALKPLYKKRGEPGEEKTLRFNLELGGEAKLLGNTVEAKLVGVFGDAWNDHPHKQAIRDAIHERLWKADYGEIGEQRVVILSEDERRERRTAEAKRFVDDFGISQQEASALADLKLPAG…
WP_026365159_1	A	1019		MFSTDIDPETNKFKDYSNIWDKTIGKCSLFEEEIRAPKNLPSALIFNLQNEICTIKNEFTEFKNWWLNAEQKSEILKFVFAELFNWKNKTYSDKKFNKNLQDKIKKYLLNFALENFNLNEEILKNRDLENDTVLGLKGVKYYEKSNATADAALEFSSLKPLYVFIKFLKEKKLDLNYLLGLENTEILYFLDSIYLAISYSSDLKERNEWFKKLLKELYPKIKNNNLEIIENVEDIFEITDQEKFESFSKTHSLSKKAFNHIIPLLLSNNEGKNYESLKHSNEELKKRTEKAELKAQQNQKYLKDNFLKEALVPLSVKTSVLQAIKIFNQIIKNFGKKYEISQVVIEMARELTKPNLEKLLNNATNSNIKILKEKLDQTEKFDDFTKKKFIDKIENSVVF…
WP_126462099_1	C	1020		MSKMRYRLALDIGSTSIGWCLLRLDGDDKPVAIIRMGVRIFSDGRNPKDGTSLAVTRRNARQMRRRRDRLLKRKERMLAALTRFGFFPTDEVQRRQLVNLDPYALRKKGLYDALSGPEFARALFHINQRRGFLSNRKTDKKDSDSGALKKAIKDLRDKLAQENCQTLGEWLANRHENRLSVRARLRGRTQKDKAYDFYADRAMIEHEFDVLWAKQSSLNPALFNEAARKELKDILLHQRPLKPVKPGRCTLLPDEERAPLALPSTQRFRIYQEVNNLRLLTPDLREQALTLEQRNQVVQLLEHQGEVRFTKILKALKLPGTTKFNLEDIKRDRLKGNATSAALAKDTCFDERWYSFDHAMQDDIVDKLLNEASESALVSWLQEHTGVDEATAERIANTS…
WP_104717230_1	C	1023		MKIYSFDIGVASIGWAFIENEVLQDCGIRIFTKAENPKNGASLALPRREARGVRKRLARRRGRLNTIKQLLCKEFGLQLEDYLGNDGELPKAYTASKANPLKSPYELRTLALSQKLDSKDLVRVILHIAKHRGYGNKHAKDSKDTESGKVKKAIEFNRKTLAEKGYRSVGEYLYREFFQQSRISQNNGATEFINVRNKAGNYEHCVAQDMLKEELESILNAQRQFGFSLKQDFENKLLTKIFEQRPLKSFADKVGNCCFIAGEKRAPKDSPSAIEFIALSRTINTLINLSKESGELYNRAIILQIVESTLKKGEISYKELREIIRLDERLRFKDPRLDYSREIKEAEKVKFLEFKQLKGFKKALGESFTTLARSQLDEIAEHIALIKDRVKLNEKLESY…
WP_014667007_1	C	1023		MKIYSFDIGVASIGWAFIENEVLQDCGIRIFTKAENPKNGASLALPRREARGVRKRLARRRGRLNTIKQLLCKEFGLQLEDYLSNDGELPKAYTASKANPLKSPYELRTLALSQKLDSKDLVRVILHIAKHRGYGNKHAKDSKDTESGKVKKAIEFNRKTLAEKGYRSVGEYLYREFFQQSRISQNNGATEFINVRNKAGNYEHCVAQDMLKEELESILNAQRQFGFSLKQDFENKLLTKIFEQRPLKSFADKVGNCCFIAGEKRTPKDSLSAIEFIALSRTINTLINLSKESGEIYNRAIILQIVESTLKKGEISYKELREIIRLDERLRFKDPRLDYSREIKEAEKVKFLEFKQLKGFKKALGESFTTLARSQLDEIAEHIALIKDRVKLNEKLESY…
WP_015453612_1	C	1023		MKIYSFDIGVASIGWAFIENEVLQDCGIRIFTKAENPKNGASLALPRREARGVRKRLARRRGRLNTIKQLLCKEFGLQLEDYLSNDGELPKAYTASKANPLKSPYELRTLALSQKLDSKDLVRVILHIAKHRGYGNKHAKDSKDTESGKVKKAIEFNRKTLAEKGYRSVGEYLYREFFQQSRISQNNGATEFINVRNKAGNYEHCVAQDMLKEELESILNAQRQFGFSLKQDFESKLLTKIFEQRPLKSFADKVGNCCFIAGEKRAPKDSPSAIEFIALSRTINTLINLSKESGEIYNRAIILQIVESTLKKGEISYKELREIIRLDERLRFKDPRLDYSREIKEAEKVKFLEFKQLKGFKKALGESFTTLAISQLDEIAEHIALIKDRVKLNEKLESY…
WP_110581844_1	C	1023		MKIYSFDIGVASIGWAFIENEVLQDCGIRIFTKAENPKNGASLALPRREARGVRKRLARRRGRLNTIKQLLCKEFGLQLEDYLSNDGELPKAYTASKANPLKSPYELRTLALSQKLDSKDLVRVILHIAKHRGYGNKHAKDSKDTESGKVKKAIEFNRKTLAEKGYRSVGEYLYREFFQQSRISQNNGATEFINVRNKAGNYEHCVAQDMLKEELESILNAQRQFGFSLRQDFENKLLTKIFEQRPLKSFADKVGNCCFIAGEKRAPKDSPSAIEFIALSRTINTLINLSKESGELYNRAIILQIVESTLKKGEISYKELREIIRLDERLRFKDPRLDYSREIKEAEKVKFLEFKQLKGFKKALGESFTTLARSQLDEIAEHIALIKDRVKLNEKLESY…
WP_105885336_1	C	1024		MGDEMYYRLALDVGSNSLGWAVIRLKFDEETQKYFPMAIVRAGSRVFPDGRHPKTGVSNAVERRMARGQRRRRDRYLRRRSSMLRQLVRYGFFPDSIEECKALVKLDPYEIRARGLDEELKPEEFGRALFHINQRRGFKSNRKTDAKDNEHGIMKQAITDFKEQLQDEGVRTVGEMLYKRLQNGLPARARLRTQVIPQANGRNRNVKSYDLYIDRGMMEEEFEQLWESQKRFNPEFYNDEKKEKLWFTVFHQRPLRPISPGRCTFFPDEERAAVALPIAQKFKLLQEVNHLRYVGEKGQAIPLTLEQRNLVLNELVRSRKCTFTQLRKKLNFPGYVRFTIEDSRRTELPGDLVSAELSKKTLFGSRWFGFDPSFQTQIVKQLLEEENEKELISWLVKNT…
WP_013022389_1	C	1024		MIRTLGIDIGIASIGWAVIEGEYTDKGLENKEIVASGVRVFTKAENPKNKESLALPRTLARSARRRNARKKGRIQQVKHYLSKALGLDLECFVQGEKLATLFQTSKDFLSPWELRERALYRVLDKEELARVILHIAKRRGYDDITYGVEDNDSGKIKKAIAENSKRIKEEQCKTIGEMMYKLYFQKSLNVRNKKESYNRCVGRSELREELKTIFQIQQELKSPWVNEELIYKLLGNPDAQSKQEREGLIFYQRPLKGFGDKIGKCSHIKKGENSPYRACKHAPSAEEFVALTKSINFLKNLTNRHGLCFSQEDMCVYLGKILQEAQKNEKGLTYSKLKLLLDLPSDFEFLGLDYSGKNPEKAVFLSLPSTFKLNKITQDRKTQDKIANILGANKDWEAI…
WP_013263448_1	C	1025		MGGYMPQLMRYRLALDIGSTSIGWAMIRLSMQNEPIAIIRMGVRIFSDGRNPKDGSSLAVTRRVARQMRRRRDRLLKRKTRLLNALVQKKFFPEDADARKALVVLNPYELRKEGLYRQLSGPEFGRALFHISQRRGFLSNRKTDKKDNDSSVLKKAIVDLRQQLEVENCQTIGEWLFKQQQSGKSVRARLRGKTQKDKAYDFYIDRAMIAHEFDTLWVSQAKYDPLLFNEDARAILRDILLYQRPLKPVKPGRCTLIPDESRAPLALPLTQQARIYQELNHLRITTPALGAQALTVAQRNTIAALLEKSDVTFVKIAKALGLTSTTEFNLQDIKRDRLKGNATAIILARNQYFGRRWHDFNADLQNLIVDKLVNEGSETALIEWLKANTDVDESAAERV…
WP_015469618_1	C	1027		MKYTLGLDVGTNSIGWAVLELNTNGEPQRIEKLGSRIFTDGRHPKDGTTLASKRRQKRHERRRRDRLHQRKKLVLNQLVSMGLFPQSEQEQQDLKSLDVLTLRANGVSKQLSAYELGRVFYYLNLKRGFKSNRKGGSEEDKANKISERIKKLQEQLKENDFKTVGQYLHDRYIKGLSTKATIENDFHLLRQLIEDEFDFIVETQSKFFPEISDEQWNTLRNRMFHQRPLKPVETGTCSLFEDKKRTYKYMPSFEEYRFLTELFNLSYQDENFHSHSLSSEQIFKVFHELKNTREATYTKIKKLLKLPSDLSFSIERSKSKDKIKISTTNHFFSKSLLFAEEWASLDLKLKDEVAEIYFSDMSVEEIKKGLLQLKIDSEIIENLLEEKVPNVQEATCSYS…
#N/A		1029	Cme4	MRIWGFDVGTTSIGFAVIDYDSDRKAGRIERLGVRIFPEGVTEDKGEPRNAQRRAKRMMRRQLRRKRWRRRALHEILAEAGLLPTDDPKQWPAELAQADPYDLRDRGLSQKLSPHEVGRALFHILKRRGFQSARIAAVEPSDPAKEKEDEGIKAEISQIAAELQGRTLGQWLKSQSKRRGHHTARTMTQEEFERFWTAQVKYHPDLLTDNLRAALAETAFRQRPIFWRLKTLGTCLLEKDAPLCPKGAWIGQRFEMLQTLNNLRLAGGNARPLDEDERRLLLAALETSPSLSFPAARKLLKPVWQRNGTSLKTKFNFEVEGGKKALPGNALEAALIDAFGEAWNTHPKKDAIRAELQDRLWAIQYRKLGEKRVEIRDGNSAEAERQRFIAFAQAEWNAS…
WP_013517127_1	C	1029		MRSLRYRLALDLGSTSLGWALFRLDACNRPTAVIKAGVRIFSDGRNPKDGSSLAVTRRAARAMRRRRDRLLKRKTRMQAKLVEHGFFPADAGKRKALEQLNPYALRAKGLQEALLPGEFARALFHINQRRGFKSNRKTDKKDNDSGVLKKAIGQLRQQMAEQGSRTVGEYLWTRLQQGQGVRARYREKPYTTEEGKKRIDKSYDLYIDRAMIEQEFDALWAAQAAFNPTLFHEAARADLKDTLLHQRPLRPVKPGRCTLLPEEERAPLALPSTQRFRIHQEVNHLRLLDENLREVALTLAQRDAVVTALETKAKLSFEQIRKLLKLSGSVQFNLEDAKRTELKGNATSAALARKELFGAAWSGFDEALQDEIVWQLVTEEGEGALIAWLQTHTGVDEAR…
WP_027305220_1	C	1032		MKILGFDIGISSIGWAFVENEELRDCGVRIFTKAENPENGESLALPRREARGVRRRLARRKARLNGVKKLLCQEFGLKLNDYFSNDGELPKAYQMSKNTKSVYELRTLALSCKLEFKDLARVFLHIAKHRGYGNKHAKISQDSKDIGQIKKALKHNEEELKNYRSVGEYLYKNFYQKVRNFEEIKTKNKNNQSTFEFKNVRNKSGNYKQCVSQEWLKNELKLIFEKQRSFGVKLSKDFENELLDKIFFQRELKDFSDKIGFCIYFEGKKRASKESLSAKEFIALTRMINTFKNLEQQNRKNQSGEIYSQEIIKEILNIILDKGMMKYKELRTLLKLDKSIQFKDSKLSYEKGIEKAEETKFIDFKELRNFKKALGGSFEGLERKHIDEIAHKITLIKSK…
WP_015423233_1	C	1032		MKKRILGLDIGIASVGWALVEFDDEFQDNKKKGTIIKSGVRIFTRAETPKERESLAKPRREARSQRRRIRRRVERLNSIRELFVKNGVVEEWSVSKKNPNNIYITLNQIKTPWQLRMESLDRKLTNEQFAVVLTHLAKHRGYKSLRKDDKAGKVLEAISQNKKRLNDSDYRTLGEMFCKNESYKEHKRNKGGEYINSVARELIEEEVEKIFVKQREKGNNFADVNTEREYLKIAFSQKPAGSISKMVGFCTFENGEKRAPRDSYSAELFKVLCTINNTTFTDMKTGEIRSFSKEEIGKTLETVKNVKDVKYAKIRKDLGLEDSVKFSGVDYRENAKSKGEGEIFVSMKTYHEIKSKIEKLSKEKWDNLKGNTELLDSIVNIIANLKDDESIKKEFQKLK…
WP_114562700_1	C	1033		MFKLSYRLALDLGTTSIGWAILRLNNETPPRPSAIIKAGVRIFNNGRDAKTEASLAVNRREARGMRRRRDRLLKRKARMMKTLIEYGFFPKDAAERKALENLNPYELRAKGLDDALTPAEFARALFHINQRRGFKSNRKTDKADNDSGALKTAISALRQTLLQTNCRTVGEFLHKRFTDETLTPEERTVRARFRQKPIEIDGKKRIDKSYDLYIDRQMIEDEFDALWAKQAQLNSAQFTESARTDLKDVLLFQRNLKPVIPGRCTLLPDEERAPLALPSVQRARMYQEVNHLRILAEGLKEQVLTVAQRDSLIVALEANSKRSFTQIKKLLGLGGAVQFNFEDVKRQDFKGNTTSAILSNDKYFGKAWLNLTESFQDEIVMQLVKEENEAKLVRWLIKH…
WP_104745660_1	C	1034		MKILGFDIGIASIGWAFVENGELKDCGVRIFTKAENPKTGDSLAMPRREARSVRRRLARRKGRLETLKRLLAKEWDLCYEDYIAADGELPKAFMGKNLNNPYVLRYEALQRLLSKEELARVILHIAKHRGYGNKNAKITKSEESKREQGKILSVLATNASAIARYRTVGEYFYKEFCEVIKNPQGLSTNEHYTQPKVRVLKPIRNKGGGYTNCILQEDLQRELWCIFEHQKGFGFPITQEFQDKILKIAFYQRSLKDFSHLVGKCTFYPDEPRAPKFSLSAIEFIVKAKVINLLVGIAKESGEVWDKEQWRERLDSVFSAVCERGNLTFAQMRKILKIDERIQFKEVDYTAKNPENKKFVEFKNLKKFCEILGAIIGDRALADSIARDMTLIKDEEKLA…
WP_013047413_1	C	1035		MRRLGLDLGTNSIGWCLLDLGDDGEPVSIFRTGARIFSDGRDPKSLGSLKATRREARLTRRRRDRFIQRQKNLINALVKYGLMPADEIQRQALAYKDPYPIRKKALDEAIDPYEMGRAIFHINQRRGFKSNRKSADNEAGVVKQSIADLEMKLGEAGARTIGEFLADRQATNDTVRARRLSGTNALYEFYPDRYMLEQEFDTLWAKQAAFNPSLYIEAARERLKEIVFFQRKLKPQEVGRCIFLSDEDRISKALPSFQRFRIYQELSNLAWIDHDGVAHRITASLALRDHLFDELEHKKKLTFKAMRAILRKQGVVDYPVGFNLESDNRDHLIGNLTSCIMRDAKKMIGSAWDRLDEEEQDSFILMLQDDQKGDDEVRSILTQQYGLSDDVAEDCLDVR…
AJP48396_1	C	1036		MLHKMHYRLALDLGSTSLGWAMIRLDADNQPCAVIKAGVRIFSNGRNPKDGSSLAVTRREARAMRRRRDRLLKRKARMMRTLIEYGFFPAEAAQRKALETINPFALRAKGLDEALTPAEFGRALFHINQRRGFKSNRKTDKKDNDSGALKTAIGKVRATIEAEGCRTVGEWLHKRDVAGLTVRARYHQDKVIKEDGKTKIDKYYDLYIDRAMIEQEFDELWKKQAELNPALFTEAARADLKDVLLHQRPLKPVKSGRCTFMPDEERAPLALPSTQRFRMYQEVNNLRILRDGLKEEPLTLKQRDDLIAALEKNSKHSFTQIKTLLGVGGAVQFNFEDLKRQELKGNTTSAILSNDKHFGKAWFTFDEAKQDAIVLQLVKEENEAKLVRWLQDETGIDEK…
WP_034342349_1	C	1036		MRIFGFDIGITSIGWAYVESNELKDCGVRIFTKAENPKNGKSLALPRREARGARRRLARRKARLNAIKRLLCKEFGLNVSDYFANDGELPKAYETTKDTKSPYELRSLALEQKLEPKELARVILHIAKHRGYGNKHAKTGSDKDSGKVLSAIKVNETAMKDKYQSVGEYLYKEFYQKLRLESEKKGNNITKEFKNVRNKGENYEHCVAQEQVRAELELIFAKQKDFGATFSENFESQIIETAFYQRDLKSFEDKVGKCVFYENENRAPKDSLSAMEFVALTRIINTLKNLEEKSKNLGIGEVYGKDKIQEILKIVLDKGEMSYKKLREILHLDEHILFAKDSKLDYTQGVQEAEKAKFIELKNLKAFKKAMGGDFSNFAREELDKIATDITLVKSKENL…
WP_011995013_1	C	1037		MERIFGFDIGTTSIGFSVIDYSSTQSAGNIQRLGVRIFPEARDPDGTPLNQQRRQKRMMRRQLRRRRIRRKALNETLHEAGFLPAYGSADWPVVMADEPYELRRRGLEEGLSAYEFGRAIYHLAQHRHFKGRELEESDTPDPDVDDEKEAANERAATLKALKNEQTTLGAWLARRPPSDRKRGIHAHRNVVAEEFERLWEVQSKFHPALKSEEMRARISDTIFAQRPVFWRKNTLGECRFMPGEPLCPKGSWLSQQRRMLEKLNNLAIAGGNARPLDAEERDAILSKLQQQASMSWPGVRSALKALYKQRGEPGAEKSLKFNLELGGESKLLGNALEAKLADMFGPDWPAHPRKQEIRHAVHERLWAADYGETPDKKRVIILSEKDRKAHREAAANSFV…
WP_043213455_1	C	1038		MAKQVRYRLSLDLGSTSLGWAIFRLDADAHPTAIIKAGVRIFSDGRNAKDGSSLAVTRRAARSMRRRRDRLLRRKTRMLDALLEYGFFPQDAAQRKALERLNPYALRAEGLARPLTPGEFARAIFHLNQRRGFKSNRKTDKNDNDSGALKTATSQLRQDIQASGCRTVGEWLWTQRLQKKPEGVPHQGVRARYRETPHINSEGKKRIEKKYDLYIDRSMIEAEFDALWSAQATFNPVVFHATAHEKLKDILLYQRPLRPVKPGRCTLLPEEERAPLALPSTQRFRIYQELNNLRLLVDQLNEQPLTLAQRDTIATLMEGRAKISFDQIRKALKLGSMTKFNLEDDKRNELKGNATGSQLAKKEFFGPAWHQFDEALQDDIVWHLLSEENESALISWLQD…
#N/A		1038	Ghh2	MALIFAFDIGTTSIGSAVINHDPGRKIGKILRLGVRIFPETREPKTNAPLNQQRRAKRMMRRQLRRRRARRRTLNEALSSAGLLPAFGTSQWDRLMRLDPYDLRSRGLTEALEPEEFGRAIYHLAQRRHFRGRDIESESEDDNADSEELAARAEAKDMLATLRQSGMTLGQWLNQIESGKRKRGIHAARSTVEDEFERLWAAQEAHNDKLKDPEFQSSIRKIIFYQRPVFWRQNTLGSCPLIPGAELCPKGSWLSMQRRMLEKLNNLELVGAGARKLDPEERMAILESLQSQASMSWAGVRKALSSIYRNRNLTGEEKRLKFNLEIGGEKGLIGNPLEQRIAAIVGKSWSAHPHKQKIREALHERLWKADYRKIGTQRVVIQPQKKRRLDRLNAAESIV…
#N/A		1038	Ghc1	MFGKMRYRLALDLGSTSLGWAMVRLDKENQPCAVIKAGARIFSDGRNPKDGSSLAVTRRAARAMRRRRDRLLKRKQRMMDALIKHGFFPATAAERKALETLNPYALRAKGLDKALTPAEFARALFHINQRRGFKSNRKTDKKENDSGALKTAIQKLRESLQGENCRTVGEWLNKRDNSGQTVRARYRQEKHIKEDGKSKIDKYYDLYIDRAMIEHEFDELWSKQAELDPARFNETARAELKDILLHQRPLKPVKPGRCTFLPEEERAPLALPSTQRFRMYQEVNNLRILRDGLKEEPLTLEQRDTLIFALEENNKCSFTRIKKLLGLSGAVQFNFEDPKRQELKGNTTSAILGKKDLFGPDWFKFDETKQDAIVMKLLTEESEETLVRWLQNETGVDEK…
#N/A		1040	Ghy1	MIYSANSMAQVEGDVKNRMRKYILGIDLGVNSLGAALIDSENQAIVWTGVRIFSGPFEGDYSSGIEESRARQRRTKRQLRRQIDRRRRRLQRVFTLLQRFGLLPSGERRTVLPALDAELRKRYPETETLPYFLRGRALDVKLEPFEIGRCLYHLAQRRGFQGRTAFADPEEKSGGKFGDEMKGLWNEICSSGARTLGEFLARQPAREVRLRGRHTHRLMYEQEFNLIWDAQKQHHPEILTPEHKALLFQALFFQRPLKSVTHLIGDCSLERGEKRAPCWTLQVQRFRVLSAVNNLRVVEPSGKIRPLEPQERELLAAESLRREQLKFSTIRRILKLDKDCRFTVEEGGEDCIPGNATSARIYKVMGDEWLKWPQDRQEALVAILGDTSRYPTDDDLVKE…
WP_121730027_1	C	1044		MALTGAYRLALDLGSTSVGWALFRLNAAAAPTAIIRSGVRIFSDGRNPKDGSSLAVTRRAARAMRRRRDRLLKRKSRMLGQLVRHGFFPADEAARKELERLNPYQLRAKGLREALTPGEFARALFHINQRRGFQSNRKTDRKDNDSGALKQAIHQLRQHMAASGCRTLGEWFWQVRMQQRPEGVAKQGVRARYRETPYTNDEGKKRIDKSYDLYVDRAMIAQEFDALWAAQAALQPALFTEAARADLRDTLLHQRPLRPVRPGRCTLLPDEERTPLALPSTQRFRILQEVNHLRLLDDTLREVPLTLAQRDAVVAALETKNKLSFDQIRKLLKLSGSVQFNLQDAKRTELKGNATSTVLARKELFGPAWAGFVPELQDDIVWQIVNEEGEGTLMAWLQQ…
WP_013648685_1 (ADZ27736.1)	C	1044		MLHKMRYRLALDLGSTSLGWAMVRLNANQQPCAVIKAGVRIFSNGRNPKDGSSLAVTRREARSMRRRRDRLLKRKARMMRTLIEYGFFPANETQRKALENLNPYALRAKGLDEALTPSEFARALFHINQRRGFKSNRKTDKKDSDSGALKTAIKQLHSVLDPQGNDGKPRTVGELLYKRFTDLSKLPKDRTVRARYRQDKIVKDDGKTKIDKYYDLYIDRAMIEQEFDALWKKQSELNPILFTENARADLKDVLLYQRSLKPVKPGRCTFMSEEERAPLALPSTQRFRMYQEVNNLRILREGLKEESLTLQQRDDLINALEKNNRRTFTQIKKLLGVGGSVQFNFEDPKREELKGNTTSAILGKSEHFGEAWFAFNEAKQDAIVLQLIKEENEAKLVRW…
ESJ98487_1		1045	Msc	MAEKKFKYRLGLDLGTNSIGWCMLRLNKDNEPAAVIKSGVRIFHDGRNEKTKEPLAVVRRNARSIRRNLDRKISRRNHLLNTLVKYFLLPSNEIERKALAVLNPYELRSRAVNERLELFELGRLLMHLSKRRGFKSNRKVDKEDSSGKIKPAIERLKNKMQETNKKTAGEYLYSLMQNGKPVRARLGRIDGSNGYEIYLDRALIEEEYNLIMNEQKKHHKELTDDIINEIFNIIFYQRPLKKQIIGKCSLTGEDTKLKKAHVLAQDFILLQKVQDLRVFDDNQLEFRPLSNDEKDIIKRELRKKKEVSYENIRKLLKKYYENVKYGMFSHETLYKKLQGNKTNALMSDKEIIGDSWYSLSPEVQYDIIEELYSDKDNDELSKLYSEKFNLNESQINGLL…
WP_015432202_1	C	1045		MKPRNLNYILGLDLGIASVGWSVVEIDENEYPIRLIDVGVRTFERAEVPKTGESLALARRLARSTRRLIRRRAFRLLKAKRLLKHHQIVNAEELTQLPNQCWELRVKGLDSLLSNTEWAAVLLHLLKHRGYLSQRKNEAQNADKELGKLREGMDNNSKLLLENNYRTPADIAVKKFAVEEGHMRNQRGAYTHTFNRLDILAEMQLLFKTQRELGSTYANGELEQAFCELLLWQKQALNRSQMLSLVGKCTFEKEEKRAAKASYSAERFVAIQKLQNLRILENGEERGLFDSEFSLLLENAYNLKSGLTYKQVRKILSLSENAIFKGLPYLSDDLEKPEKTQFLAFKFYHQLADILKNNGFSDEWQKLSQEPTLLDKLGTELSLCKEENEFIAQFNGELP…
WP_013592777_1	C	1045		MQKEKPLAYRLALDLGSTSLGWAVLRLSAPGEPSAVIRAGSRIFSDGRNPKDGSSLAVTRRAARAMRRRRDRLLKRKARMLAALERHGFFPQDEAARKALEKLNPYGLRARGLESALKPEEFGRALFHLNQRRGFQSNRKTDRKDSDSGALKQAIGTLRAQMHESGCRTVGEWFWKVRMERKPEGVKGQGVRARYRETPFTTDEGKKRIDKRYDLYVDRAMVAQEFDALWAAQATFAPALFNEAARAELRDILLHQRKLRPVQPGRCTLVPEEPRALLALPSTQRFRIYQEVNHLRVLHDELREEALTLAQRDQIVALLERQAKVTFTAMRKALGFSALFNLEDAKRDGLKGNATTAALGKKDLFGPLWAGFDTALQDEIVTQLMTEESEPRLIAWLQE…
AQT67652_1	C	1046		MGYVLGLDLGPTSIGWAAIEVDENERPVGLLTLDDNGEKVPAMGSRIFPVGVINYGQGKKREQSNNKKRRDKRSVRRRLRRARARRLKLIGLLKSQGLLNGQPVDEVQQMDPYELRAKGVSEKLEPEEFARILLHFAKRRGFKSNRRKPIDEDAKGTDMKKAKDRLEAQLDGQTLGEFWYDKLSDGSSEPIRNRRDNFKWLAQRKHYQEELGRIWAVQSAHYPEIFTHGFYKELEGILFDQIPFELTKTKKKKVIGMCSLMPGKVRCGYSERIAQKFRTLQKVNDLRVEDGKESRDLCDAEREVLVNSLSASKDKSYEAMRKKIWGKDADYVKLNLEYRPKEKIRGNEIDSMMVSASFFQKKAWLGLTEQQKDEVWGLLRSYLDESLSADDVEARVGEY…
WP_041249387_1	C	1046		MIDESLTFGIDLGIGSCGWAVLRRPSAFGRKGVIEGMGSWCFDVPETSKERTPTNQIRRSNRLLRRVIRRRRNRMAAIRRLLHAAGLLPSTDSDALKRPGHDPWELRARGLDKPLKPVEFAVVLGHIAKRRGFKSAAKRKATNISSDDKKMLTALEATRERLGRYRTVGEMFARDPDFASRRRNREGKYDRTTARDDLEHEVHALFAAQRRLGQGFASPELEEAFTASAFHQRPMQDSERLVGFCPFERTEKRAAKLTPSFERFRLLARLLNLRITTPDGERPLTVDEIALVTRDLGKTAKLSIKRVRTLIGLEDNQRFTTIRPEDEDRDIVARTGGAMTGTATLRKALGEALWTDMQERPEQLDAIVQVLSFFEANETITEKLREIGLTLAVLDVLLT…
WP_077026422_1	C	1046		MNYILGLDLGSASLGWAVLECTEVDGSLQPTRIERTGVRIFEAGVEGDIEQGRDASRAAKRREARQPRRQNWRTQQRKRKLFRLLQQHGLLPASEKDDAISRKAVFDQLDKELTEKHITEGDHTAHQHLPYLLRMLASGAKVKPFELGRAIYSLAQRRGFLSNRKADTDEKEDGVVKASISELGGQIAGRTIAQTFVEDISPDHEDPGRQRIRQRYTAREMFHDEFNRIRKQQQPHFDLADNDWDTVYKTIFFQRPLKSQRHRIGRCEIDGGQRCLDALDVFQQFRIWHAVQNLRLADAYSLGRDGRLTLEEQQKIVDALQTQATMTWGKVVTLLGLKRGTKFTIQEWNTKGLTGHRTNSAMMHVFGDEWLDRPLEERDAITKEVVYFRKPSAMRKRGQ…
WP_025236609_1	C	1047		MKLLRYILGLDLGIASVGWAIVEIDENDFPIRLIDIGVRTFDKAEVSKTGESLALARRLARSTRRLIRRRAFRLLKGKRLLKQHNVINKEALTTLPTDCWALRVKGLDERLSPTEWSAVLLHLLKHRGYLSQRKNEAKSADKEMGALLSGVASNHQLLVENQFRTPAEIAVKKFALEEGHIRNQLGAYTHTFNRLDLLAEMKLLFQTQRELGNPHTSGQLEQEFCELLMWQKPALSGDAILKMLGKCTFETNEYKAAKHSYTAERFVWLTKLNNLRILEHGSERVLNTDERSLLLNQPYEKAKLTYTQVRKLLGLSEEARFNGVRYGKEKAEDATLIELKAYHAIRKAVEKADKSAWETLKNQTALLDEIGTTFSIYKTDDDITEQLNGKLSDTVLNAL…
#N/A		1047	Ghy4	MKYSLGLDIGITSVGWAVLNLDKKRVEALGVRGFNAAEDPKTWASLALPRRLARSARRRLRRRAGRLRRARDLFIKYELIQAQEIKSAFETVLGQPSPWELRAEGLDRLLTGQEFARALFHIIKRRGFKSNRKAAKSSEDGKMIAGIEANRERMREKGFRTAGEMYWSDPFFDLRKRNTTDSYINTVDRGLLEEEIKTLFKRQRELGSVFTKHEFENAILEVFSWQKPYVSGDDIIRMVGTCTFEPNELRAPRYSYHAERFLLLQKINSTTYSTNGDKERFTPEQRKVIEGLAYKNVRVTYAQIRKALDLPEEARFAGLTYLRRPEKKAELVESLECENTVFFELKGYHSIQNACSVDGMWDRVKQNPELMDNLATALTFYKTDEDIEEWLTERGVEKE…
WP_014748117_1	C	1049	Tmo	MINERLTFGIDLGIGSCGWAVLRHADAAGEPGVIEGLGSWCFDVPETSKERIPTNQVRRSNRLLRRVIRRRRNRMAEIRRLFHAQGLLPSADEDALKRPRLDPWELRARGLDQCLSAEEFAVALGHIARHRGFRSSAKRKAANTSGEDSKMLSALLVTRERTARYRTVGEMFARDPEYSARRRNRDGIFDRTVARDDLIHEVGKLFEAQRARGSAFASPDLEADFNAIAFRQAEMQDSERLVGNCPFERDEKRAARWAPSFERFRLLTRLINLRIATAEGERRFTPEDLARVSAELGATAKLPVSRVRALIGLLPDERFTTIRVEDEDRDIVARTGEAAPGTWRLRKTLGEALWAEMQARPDQLDAIAHVLSFFEATAKIRSELDRLGLPAAVIEALDR…
KFL34573_1		1049		MVEKILGIDLGISSLGWAVVEYDKDNDENNKIIDCGVRLFTAAETPKEKESPNKARRDARGLRRVIKRRRVRMNTIKNLLITYKLIDKTLLDEEMGMFHSQSNRVDVWKLRHDALYHLLSGDELARVLIHIAKHRGYKFLGDDESDEESGKVKKAGAELKKKFLEAGCQSVGEWLWKERGLQGKKRNKSGDYEISIPRDFLVEEIQRIFETQQKFGSTFATSELQKAYTDIAFYVKPMQSIEDMVGYCTFYPKIKSKNQDGEKRAPKASPSAEQFVILSKIFSTIVIDENKQEKKLIELKSIEQLIQIARSKETLKYKQLRKELNLAKDISFKSISDEEKTWINLVGNAKFKKILGLNYETFLKNTEISDEIAKILTYDKTFEQKETKLKNLLVNIDWI…
WP_039643679_1	A	1051		MNNYILGLDIGITSVGYGIVDSDTREIKDAGVRLFPEANVDNNEGRRSKRGARRLKRRRIHRLDRVKHLLAEYDLLDLTNIPKSTNPYQTRVKGLNEKLSKDELVIALLHIAKRRGIHNVNVMMDDNDSGNELSTKDQLKKNAKALSDKYVCELQLERFEQDYKVRGEKNRFKTEDFVREARKLLETQSKFFEIDQTFIMRYIELIETRREYFEGPGKGSPFGWEGNIKKWFEQMMGHCTYFPEELRSVKYSYSAELFNALNDLNNLVITRDEDAKLNYGEKFQIIENVFKQKKTPNLKQIAIEIGVHETEIKGYRVNKSGKPEFTQFKLYHDLKNIFKDPKYLNDIQLMDNIAEIITIYQDAESIIKELNQLPELLSEREKEKISALSGYSGTHRLSL…
WP_014065572_1	C	1052		MENKNLHYILGLDLGIASVGWAVVEIDEKENPLRLIDVGVRTFERAETQKGESLALSRRSARSARRLTQRRVARLKKAKRLLKSENILLSTDERLPHQVWQLRVEGLDRKLERQEWAAVLLHLIKHRGYLSQRKNESKSENKELGALLSGVASNHELLQQATYRTPAELAVKKFEVEEGHIRNQQGAYTHTFSRLDLLAEMELLFSRQQHFGNPFASEKLLENLTALLMWQKPALSGEDILKMLGKCTFEDEYKAAKNTYTAERFVWITKLNNLRIQENGLERALSDNERLMLIEQPYEKAKLTYAQVRSILNLSDDAIFKGVRYSGEDKKAIETKTTLMEMKAYHQIRKVLEGNNLKAEWVALKANPTLLDEIGTAFSLYKTDEDISAYLAGKLSQPV…
WP_088922804_1	A	1053		MKKNYILGLDIGITSVGYGVIDYKTRDVIDAGVRLFKEANVENNEGRRSKRSTRRLKRRRRHRLQRVKKLLFDYNLLTDHSELTGINPYEARVKGLSQKLSEEEFSAALLHLAKRRGVHNVNEVEEDTGNELSTKEQISRNSKALEKKYVAELQLERLKTDGEVRGSINRFKTSDYVKEAKQLLKVQKAYHQLDQSFIDTYIDLLETRRTYYEGPGEDSPFGWKDIKEWYEMLMGHCTYFPEELRSVKYAYNADLYNALNDLNNLVIARDENEKLEYYEKFQIIENLFKQKKKPTLKQIAKEILVNEEDIKGYRVTSTGKPEFTNFKVYHDIKDITARKEIIENAELLNQIAEILTFYQSSEDIQEELAKLNLELTQEEIEQISKLKGYTGTHNLSLKA…
WP_105977729_1	C	1053		MNNSYILGLDIGITSVGYGIIDYETRDVIDAGVRLFKEANVENNEGRRSKRGARRLKRRRRHRLQRVKKLLFDYKLLNEDSEISGINPYEARVKGLSEKLSDEEFSAALLHLAKRRGVHNVNDVEEDTGNELSTKEQIARNNKALEDKYVAELQLERLKEQGEVRGAANRFKTSDYIKEAKQLLKTQSNHHKIDETFIETYISLLETRRTYYEGPGEGSPFGWKDIKEWYEMLMGHCTYFPEELRSVKYAYNADLYNALNDLNNLVIARDENEKLEYYEKFQIIENVFKQKKKPTLKQIAKEILVNEEDIKGYRVTSTGKPEFTNFKIYHDIKGITSRKEILDNADLLNQIAEILTIYQSAEDIQEELAELEPKLTQEEIEQISNLTGYTGTHRLSLKA…
WP_096754380_1	A	1053		MNNSYILGLDIGITSVGYGIIEYETRDVIDAGVRLFKEANVENNEGRRSKRGARRLKRRRRHRLQRVKKMLFDYKLLNEDSEISGINPYEARVKGLSEKLSDEEFSAGLLHLAKRRGVHNVSNVEEDTGNELSTKEQIARNNKALEDKYVAELQLERLKEQGEVRGAANRFKTSDYIKEAKQLLKTQSDYHKIDETFIETYISLLETRRTYYEGPGEGSPFGWKDIKEWYEMLMGHCTYFPEELRSVKYAYNADLYNALNDLNNLVIARDENEKLEYYEKFQIIENVFKQKKKPTLKQIAKEILVNEEDIKGYRVTSTGKPEFTNFKIYHDIKGITSRKEILENADLLNQIAEILTIYQSAEDIQEELAELEPKLTQEEIEQISNLTGYTGTHRLSLKA…
WP_015458289_1	C	1053		MSGMVFGIDLGIASCGWAVLRQPQRDGDPGEIVDLGSWMFDVPETDKERTPTNQVRRGNRLLRRVIRRRAQRMVEIRRLFHDHGLLAGHAPEALKRAGLDPWDLRARSLDKVLEPAALAVALGHIAKRRGFKSAARRKEANTAGDDQKMLKALEATHERLGRYRTIGEMFARDPDFESRKRNRDGMFDRTQGRDDLLHEVGEIFKAQRRLGSALATAELEQAFTAIAFRQLPIQDSERLVGLCQFEPKEKRAARFAPSFERFRLLQRLTNLRVVTVEGERPLTADEIAAAAADLGRTAKLSVKEVRKRIGLAADHRFAAFKADEEDRDIIARTGEALHGTYRLRKALGEGLWAEMLPGQLDAIAHALSFFETQDVILKELDKLDLPAGVRDAIATGLDA…
WP_075777761_1	A	1054		MKEKYILGLDLGITSVGYGIINFETKKIIDAGVRLFPEANIDNNEGRRSKRGSRRLKRRRIHRLDRVKSLLTEYNLINREQIPTSNNPYQIRVKGLSEILSKDELAIALLHLAKRRGIHNINVSSEDEDASNELSTKEQINRNNKLLKNKYVCEVQLQRLKEGQIRGEKNRFKTTDILKEIDQLLKVQKDYHNLDIDFINQYKEIVETRREYFEGPGQGSPFGWNGDLKKWYEMLMGYCTYFPQELRSVKYAYSADLFNALNDLNNLIIQRNDSEKLEYHEKYHIIENVFKQKKKPTLKQIAKEIGVNPEDIKGYRITKSGTPQFTEFKLYHDLKSIVFDKSILENEAILDQIVEILTIYQDEESIKEELNKLPEILNEQDKAEIAKLTGYNGTHRLSL…
WP_058710220_1	A	1054		MKEKYILGLDLGITSVGYGIINFETKKIIDAGVRLFPEANVDNNEGRRSKRGSRRLKRRRIHRLDRVKSLLTEYNLINREQIPTSNNPYQIRVKGLSEILSKDELAIALLHLAKRRGIHNINVSSEDEDASNELSTKEQINRNNKLLKNKYVCEVQLQRLKEGQIRGEKNRFKTTDILKEIDQLLKVQKDYHNLDIDFINQYKEIVETRREYFEGPGQGSPFGWNGDLKKWYEMLMGHCTYFPQELRSVKYAYSADLFNALNDLNNLIIQRNDSEKLEYHEKYHIIENVFKQKKKPTLKQIAKEIGVNPEDIKGYRITKSGTPQFTEFKLYHDLKSIVFDKSILENEAILDQIAEILTIYQDEESIKEELNKLPEILNEQDKAEIAKLTGYNGTHRLSL…
WP_126510167_1	A	1054		MKEKYILGLDLGITSVGYGIINFETKKIIDAGVRLFPEANVDNNEGRRSKRGSRRLKRRRIHRLDRVKSLLTEYNLINREQIPTSNNPYQIRVKGLSEILSKDELAIALLHLAKRRGIHNINVSSEDEDASNELSTKEQINRNNKLLKNKYVCEVQLQRLKEGQIRGEKNRFKTTDILKEIDQLLKVQKDYHNLDIDFINQYKEIVETRREYFEGPGQGSPFGWNGDLKKWYEMLMGHCTYFPQELRSVKYAYSADLFNALNDLNNLIIQRNDSEKLEYHEKYHIIENVFKQKKKPTLKQIAKEIGVNPEDIKGYRITKSGTPQFTEFKLYHDLKSIVFDKSILENEAILDQIAEILTIYQDEESIKEELNKLPEILNEQDKAEIAKLTGYNGTHRLSL…
WP_023374365_1	A	1054		MKEKYILGLDLGITSVGYGIINFETKKIIDAGVRLFPEANVDNNEGRRSKRGSRRLKRRRIHRLERVKLLLTEYDLINKEQIPTSNNPYQIRVKGLSEILSKDELAIALLHLAKRRGIHNINVSSEDEDASNELSTKEQINRNNKLLKDKYVCEVQLQRLKEGQIRGEKNRFKTTDILKEIDQLLKVQKDYHNLDIDFINQYKEIVETRREYFEGPGQGSPFGWNGDLKKWYEMLMGHCTYFPQELRSVKYAYSADLFNALNDLNNLIIQRDNSEKLEYHEKYHIIENVFKQKKKPTLKQIAKEIGVNPEDIKGYRITKSGTPQFTEFKLYHDLKSIVFDKSILENEAILDQIAEILTIYQDEQSIKEELNKLPEILNEQDKAEIAKLIGYNGTHRLSL…
WP_104681501_1	A	1054		MKEKYILGLDLGITSVGYGIINFETKKIIDAGVRLFPEANVDNNEGRRSKRGSRRLKRRRIHRLERVKLLLTEYDLINKEQIPTSNNPYQIRVKGLSEILSKDELAIALLHLAKRRGIHNINVSSEDEDASNELSTKEQINRNNKLLKDKYVCEVQLQRLKEGQIRGEKNRFKTTDILKEIDQLLKVQKDYHNLDIDFINQYKEIVETRREYFEGPGQGSPFGWNGDLKKWYEMLMGHCTYFPQELRSVKYAYSADLFNALNDLNNLIIQRDNSEKLEYHEKYHIIENVFKQKKKPTLKQIAKEIGVNPEDIKGYRITKSGTPQFTEFKLYHDLKSIVFDKSILENEAILDQIAEILTIYQDEQSIKEELNKLPEILNEQDKAEIAKLIGYNGTHRLSL…
WP_014991277_1	C	1054		MKLTPLNYILGLDLGIASVGWAVVEIDEQENPLGLIDVGVRTFDRAEVPKTGESLALARRLARSARRLVKRRADRIKKAKRLLKAENILLSADEHLPNDVWQLRVKGLDQKLERQEWAAVLLHLLKHRGYLSQRKNESKSENKELGALLSGVETNHQILQSAEYRTPAEIAVKKFHVEDGHIRNQRGAYTHTFSRLDLLAEMELLFQRQTDLGNPHTSAKLLENLTALLMWQKPALAGEAILKMLGKCTFEPTEYKAAKNSYSAERFVWLTKLNNLRILEQGAERALTDNERFALLDQPYEKAKFTYAQARTMLALPDEAIFKGVRYQGEDKKAVETKTILMEMKAYHQIRKALENADLKAEWNELKNNSELLDDIGTAFSLHKTDEDICRYLDGKLSE…
WP_002460848_1	A	1054		MNQKFILGLDIGITSVGYGLIDYETKNIIDAGVRLFPEANVENNEGRRSKRGSRRLKRRRIHRLERVKKLLEDYNLLDQSQIPQSTNPYAIRVKGLSEALSKDELVIALLHIAKRRGIHKIDVIDSNDDVGNELSTKEQLNKNSKLLKDKFVCQIQLERMNEGQVRGEKNRFKTADIIKEIIQLLNVQKNFHQLDENFINKYIELVEMRREYFEGPGKGSPYGWEGDPKAWYETLMGHCTYFPDELRSVKYAYSADLFNALNDLNNLVIQRDGLSKLEYHEKYHIIENVFKQKKKPTLKQIANEINVNPEDIKGYRITKSGKPQFTEFKLYHDLKSVLFDQSILENEDVLDQIAEILTIYQDKDSIKSKLTELDILLNEEDKENIAQLTGYTGTHRLSL…
WP_066045006_1	C	1054		MRILGVDLGVASVGWALVNDKNNKIIDSGVRIFTQSTNREGKTLAAVRRSFRGGRRVLSRRKQRLNQLKKLFIAHKLLSKSEFKHLFNSKNRLDIWQLRAKGLEQQLNNKEWARVLYHIAKRRAYQSNRKSEESGNTDKKKVLSGISKNEKKMNELGYKTIGEMLYTENRYPDNRIRRNKKDQYKHSISRDLLRKEIDVLFESQRDFGNQFATDGLKEHYKDIAFTQRPIKFKADLVGKCTFETQEYRGAKNCFSVEKSTLLSKINNTDLIDKSTGEIKRLFEISEFDKLLDIFYSIKEVKYTTLRKQLKITDAFKFKQLDYHQNFEYKTNIKAKIEDFYKLEDWLTPEQKVLLEKQVLDDKKEKFKCYKYSSIRSILSLSESQKFNGVKYDTKVENTV…
WP_085237539_1	A	1054		MRNSYILGLDIGITSVGYGIIDRVTREVIDAGVRLFPEANVENNEGRRSKRGARRLKRRRIHRLNRIKQLLKNAGLLEGDVLPKSTNPYEIRVRGLRSPLTKDELVIALLHIAKRRGIHNINIVGDDEETDSTLSTTAQLKKNEKALKGQFVCELQLDRLANAHQVRGEKNRFKTEDIVKEVRALLQQQQNFHNIDNSFVEQYIALLESRRTYYEGPGEGSPYGWDGDIKKWYEMLMGYCTYFPEELRSVKYAYTADLFNALNDLNNLVITRDDNSKLTYAEKYHIIENVFKQKKVPTLKQIAKEIGVNESDIKGYRINKSEKPLFTSFKLYHDLKSVFSDPTKLEDIDLLDRIAVVLTMYQDAESMKAALNTFPEVFSEAEKEKLSALTGYAGTHRLS…
WP_060552032_1	A	1055		MNNYILGLDIGITSVGYGIVDSDTREIKDAGVRLFPEANVDNNEGRRSKRGARRLKRRRIHRLDRVKHLLAEYNLLDLTNIPKSTNPYQIRVKGLNEKLSKDELVIALLHIAKRRGIHNVNVMMDDNDSGNELSTKDQLKKNAKALSDKYVCELQLERFEQDYKVRGEKNRFKTEDFVREARKLLETQSKFFEIDQTFIMRYIDLVETRREYFEGPGKGSPFGWEGNIKKWFEQMMGHCTYFPEELRSVKYAYSAELFNALNDLNNLVITRDEEAKLNYGEKFQIIENVFKQKKTPNLKQIAKEIGVSETDIKGYRVNKSGKPEFTQFKLYHDLKNIFEDSKYLNDVQLMDNIAEIITIYQDPESIIKELNLLPELLSEKEKEKISALSGYAGTHRLSL…
WP_126290512_1	C	1056		MKPLNYILGLDLGIASVGWAVVEIDQNEFPIRLIDVGVRTFERAEVPKTGDSLALARRLARSSRRLVRRRAVRLLKAKRLLKQEGILQADDFHSSHLKPLPNNPWELRVKGLNHLLDRKEWAAVLLHLLKHRGYLSQRKNESKTDNKELGALLKGVSENRQLLQTQAFSTPAEIAIKKFQQEEGHIRNQRGAYSHTFDRNDLLAELRLLFQKQREFNNPYTSQSLEQAIAELLMWQKPALSGEAILKMLGKCTFEPTEYKAPKNSYSAEYFVWLTKLNNLRILENGSERGLTAEERQLLINQPFEKAKFTYAQARKLLGLSDLAIFKGVRYGKDNAESATLMEMKAWHAIRKALESNGLKTEWDGLKTKPELLDKIGTAFSIYKTDEEISQYLNSELSP…
WP_052571014_1	C	1056		MPKQELVYSFDLGSGSIGVCVRSGKNILHLNSLLLDNEFASVKEAAAQRRQIRTRIAHKEREKWWNEQAKKAGIEVLQTAQPTKENPNLKPDSRMLIEFLPKNSKDKTIYSSHLLRIALLQGIKLESWQIYKAIRSAIQRRGYDANLPWATDYDSDTKANSDAATRYEEKLKEFFADKEEYYYPCYYEAYIQSIWSPSNPKDLSGRLSENPSPARNKDNKPQEDKCFPSRDLVEKELKDLLSAAAKLFPKLKDKENYVLYGQAQRAYASYEYKKDIDKENYISHRGTSWDWQGLLGQKVPRFDNRIIAKCRLIPRFNVCNAKKQINKEVSFLLALKNMRFTLDNTTTQSLNCAQINEIFKTYAEFCEYEKQKETAVAKKQNPCTKTFWKNYVHALGGEV…
WP_050715031_1	C	1056		MPKQKSTRYRLALDLGSTSLGWAVLRLNEQHEPNAIIRAGVRIFSNGRNPKDGSSLAVTRRAARAMRRRRDRLLKRKARMMNKLVEYGFFPADVAERKKLERINPYELRAKGLDAPLTPGEFARALFHINQRRGFKSNRKTDKKENDSGALKAAISHLRQQLHERKARTVGEWLWQRLQAGLGTRARYRESRVAQANGKTRIEKSYDLYVDRQMIAEEFDALWAAQAAFNPQQFSEQARGELRDVLLFQRDLRPVRPGRCTLLPDEERAPLALPSVQRFRILQEANHLRLLHPDLREEPLSLAQRDAVVDALEHNSKRTFEQLRKLLKLNGTVKFNLEDEKRKELKGNATSATLSKDGLFGENWWNLDEALQDAIVWQLVSEQSEEKLQNWLQANTGVN…
WP_108511526_1	C	1056		MQKTNLSYILGLDLGIASVGWAVVEINENEDPIGLIDVGVRIFERAEVPKTGESLALSRRLARSTRRLIRRRAHRLRLAKRFLKREGILSTTDLEKGLPNQAWELRVAGLERRLSAIEWGAVLLHLIKHRGYLSKRKNESQTNNKELGALLSRVEQNHQLLQSDDYRTPAELALKHFAKETGHIRNQRGAYTHTFNRLDLLAELNLLFAQQHQFGNPHCKEHIQQYMTELLMWQKPALSGDAILKMLGKCTHEKNEFKAAKYTYSAERFVWLTKLNNLRILEEGLERAPNEEERRLLINQPYEKSKLTYTQIRKLLGLSEQAIFKHLRYSKENAESATFMELKAWHAIRKALENQGLKDTWQDLAKKPDLLDEIGTAFSLYKTDEDIQQYLEGKLPDSV…
WP_126372222_1	C	1056		MQPVNNQLNYILGLDLGIASVGWAVVEIDDDENPTRLIDVGVRTFERAEVPKTGESLALSRRLARSTRRLIRRRAYRLLLAKRLFKREGMLTQADLDKGLPCQIWQLRLEGLERKLSAIEWSAVLLHLLKHRGYLSQRKNESKTDNKELGALLSGVNQNHQLLQSESYRTPAELAVRKFAEEEGHIRNQRGSYTHTFNRLDLLNELNLLFTIQRELGNPYTTEVLQQRIVDLLMWQKPALSGEAILKMLGKCTFEPSEYKAAKSTYSAERFVWLTKLNNLRILENGTERSLTNDERLLLINQPYEKAKLTYAQVKKILELPEQAIFKNLNYIKEDVESKTTLMELKAWHAIRKVLESNGLKTEWKGLASKPELLDEIGTAFSVYKTDEDITKYLENKLS…
WP_010907033_1	C	1056		MQTTNLSYILGLDLGIASVGWAVVEINENEDPIGLIDVGVRIFERAEVPKTGESLALSRRLARSTRRLIRRRAHRLLLAKRFLKREGILSTIDLEKGLPNQAWELRVAGLERRLSAIEWGAVLLHLIKHRGYLSKRKNESQTNNKELGALLSGVAQNHQLLQSDDYRTPAELALKKFAKEEGHIRNQRGAYTHTFNRLDLLAELNLLFAQQHQFGNPHCKEHIQQYMTELLMWQKPALSGEAILKMLGKCTHEKNEFKAAKHTYSAERFVWLTKLNNLRILEDGAERALNEEERQLLINHPYEKSKLTYAQVRKLLGLSEQAIFKHLRYSKENAESATFMELKAWHAIRKALENQGLKDTWQDLAKKPDLLDEIGTAFSLYKTDEDIQQYLTNKVPNSV…
WP_005751838_1	C	1056		MQTTNLSYILGLDLGIASVGWAVVEINENEDPIGLIDVGVRIFERAEVPKTGESLALSRRLARSTRRLIRRRARRLLLAKRFLKREGILSTTDLEKGLPNQAWELRVAGLERRLSAIEWGAVLLHLIKHRGYLSKRKNESQTNNKELGALLSGVAQNHQLLQSDDYRTPAELALKKFAKEEGHIRNQRGAYTHTFNRLDLLAELNLLFAQQHQFGNPHCKEHIQQYMTELLMWQKPALSGEAILKMLGKCTHEKNEFKAAKHTYSAERFVWLTKLNNLRILEDGAERALNEEERQLLINHPYEKSKLTYAQVRKLLGLSEQAIFKHLRYSKENAESATFMELKAWHAIRKALENQGLKDTWQDLAKKPDLLDEIGTAFSLYKTDEDIQQYLTNKVPNSV…
WP_096075831_1	A	1056		MTTEQRNFILGLDIGIASVGYGIVDSDTKEIIDAGVRLFPEGKSDENNGRRTKRGSRRLSRRRKHRLLRVKYLLEKYGFETKNMEDTNPYEIRVRGLYEKLTDRELVIALNHLSKRRGIHNVDVSDDDGSDSELSTKEQINRNNKLLKDKYICEIQLDRLKENGIIRNHTNRFKTSDYINEARKILETQSKYNEKIDENFISEYIKLIETRRTYYEGPGKGSPYGWEEDVKKWYVSMMGRCTYYPEELRSVKYSYSASLFNILNELNNLVIARDENSKLTKEEKELLIEKVFKVVKTKPSLQKIAKALDVKPEDIKGYRIDKSDKPEFSTIKIYHDIKAAVNNKEVTEDEQLLDEIAEILTIWQSEEDIIDELSKLNATLSESDILKISKLKGYTGTHA…
WP_050345681_1	A	1058		MKNSYILGLDVGIASVGYGLIHSDSKSVIDAGVRLFPEANVENNEGRRAKRGSRRLKRRRIHRLDRVKNLLAQYHLIIDDKIPKSTNPYAIRVKGLSSPLSKSELVIALLHLAKRRGIHNVNVVMDENESTNELSTKEQLKENAKQLENRYVCELQLDRLNEQYKVRGERNRFKTEDFVREARQILTTQQKYHDIDEHFIEQYTHLLETRREYYEGPGKGSQYGWDGDLKQWYEMLMGRCTYFPEELRSVKYAYTADLFNALNDLNNLVIARDENEKLEYFEKYHIIENVFKQKKTPTLKQIAKEIDVKESDIKGYRITKNGKPQFTSFKLYHDLNKIFLDKKNLENIELLDEIAFILTLYQDPLSIKEALDQLQDLLTESEKEAIAHLNGYTGTHRLS…
WP_050331073_1	A	1058		MKNSYILGLDVGIASVGYGLIHSDSKSVIDAGVRLFPEANVENNEGRRAKRGSRRLKRRRIHRLDRVKNLLAQYHLIIDDKIPKSTNPYVIRVKGLSSPLSKSELVIALLHLAKRRGIHNVNVVMDENESTNELSTKEQLKENAKQLENRYVCELQLDRLNEQYKVRGERNRFKTEDFVREARQILTTQQKYHDIDEHFIEQYTHLLETRREYYEGPGKGSQYGWDGDLKQWYEMLMGRCTYFPEELRSVKYAYTADLFNALNDLNNLVIARDENEKLEYFEKYHIIENVFKQKKTPTLKQIAKEIDVKESDIKGYRITKNGKPQFTSFKLYHDLNKIFLDKKNLENIELLDEIAFILTLYQDPLSIKEALDQLQTLLTESEKEAIAHLNGYTGTHRLS…
WP_060829977_1	A	1058		MKNSYILGLDVGIASVGYGLIHSDSKSVIDAGVRLFPEANVENNEGRRAKRGSRRLKRRRIHRLDRVKYLLAQYHLIIDDKIPKSTNPYAIRVKGLSSALSKSELVIALLHLAKRRGIHNVNVVMDENESTNELSTKEQLKENAKQLENRYVCELQLDRLNEQYKVRGERNRFKTEDFVREARQILTTQQKYHDIDEHFIEQYTHLLETRREYYEGPGKGSQYGWEGDLKQWYEMLMGRCTYFPEELRSVKYAYTADLFNALNDLNNLVIARDENEKLEYFEKYHIIENVFKQKKSPTLKQIAKEIDVKESDIKGYRITKNGKPQFTSFKLYHDLNKIFLDKKNLENIELLDEIAFILTLYQDPLSIKEALDQLQDLLTESEKEAIAHLNGYTGTHRLS…
WP_005754641_1	C	1058		MQTTNLSYILGLDLGIASVGWAVVEINENEDPIGLIDVGVRIFERAEVPKTGESLALSRRLARSTRRLIRRRAHRLLLAKRFLKREGILSTTDLEKGLPNQAWELRVAGLERRLSAIEWGAVLLHLIKHRGYLSKRKNESQTNNKELGALLSGVAQNHQLLQSDDYRTPAELALKKFAKEEGHIRNQRGAYTHTFNRLDLLAELNLLFAQQHQFGNPHCKEHIQQYMTELLMWQKPALSGEAILKMLGKCTHEKNEFKAAKHTYSAERFVWLTKLNNLRILEDGAERALNEEERQLLINHPYEKSKLTYAQVRKLLGLSEQAIFKHLRYSKESAESATFMELKAWHAIRKALENQGLKDTWQDLAKKPDLLDEIGTAFSLYKTDEDIQQYLEGKLPDSV…
WP_095176968_1	C	1059		MENKNLHYILGLDLGIASVGWAVVEIDKEENPLCLIDVGVRTFERAEVPKTGESLALSRRLARSARRLTQRRVARLKKAKRLLKLENILLSTDERLPHQVWQLRVEGLDRKLKRQEWAAVLLHLIKHRGYLSQRKNESKSENKELGALLSGVASNHELLQQTTYRTPAELAVKKFEVEEGHIRNQQGAYTHTFSRLDLLAEMELLFSRQQHFGNPFASEKLLENLTALLMWQKPALSGEAILKMLGKCTFEDEYKAAKNTYTAERFVWITKLNNLRIQENGLERALNDNERLILIEQPYEKAKLTYAQVRSILNLSDEAIFKGLRYSGEDKKAIETKTTLMEMKAYHQIRKVLEGNNLKAEWTELKENSTLLDEIGTAFSLYKTDEDISTYLAGKLSQP…
WP_011139289_1	C	1059		MIERILGVDLGISSLGWAIVEYDKDDEAANRIIDCGVRLFTAAETPKKKESPNKARREARGIRRVLNRRRVRMNMIKKLFLRAGLIQDVDLDGEGGMFYSKANRADVWELRHDGLYRLLKGDELARVLIHIAKHRGYKFIGDDEADEESGKVKKAGVVLRQNFEAAGCRTVGEWLWRERGANGKKRNKHGDYEISIHRDLLVEEVEAIFVAQQEMRSTIATDALKAAYREIAFFVRPMQRIEKMVGHCTYFPEERRAPKSAPTAEKFIAISKFFSTVIIDNEGWEQKIIERKTLEELLDFAVSREKVEFRHLRKFLDLSDNEIFKGLHYKGKPKTAKKREATLFDPNEPTELEFDKVEAEKKAWISLRGAAKLREALGNEFYGRFVALGKHADEATKIL…
WP_003791339_1		1061	ID32_5	MAAKSLNYILGLDLGIASCGWAVVEMDEQENPLRLIDVGVRTFEEAENPKDGSSLAETRRLARAQRRLISRRANRMNKLCRLLKQENVLQANDYDEKGLIIGLPNQAWELRAQGLDRKLEPKEWAAVLIHLVKHRGYLSQRKNESQTADKELGALLSGMNHNHQLLQSQSNQYRTPAELAIKQFATQDGHIRNQRGAYTHTFNRLDLQNELNQLFDAQTRLGNPHVSGSLKTAINDLLMNQKAALSGDAILEMLGRCTFEPSEYKAAKNTYSAERFVWLGKLTNLRIQDNGLESALSREQRELLLNEPYNKTKLTYQQVRKLLRLPETAFFKGLRYGKDNAESATFMEMKSYHAIRKSLENKSLKSEWEKLKTQPKLLDLIGTAFSIYKTDDEIAGCLK…
WP_066137387_1	C	1061		MLRLGLDIGSTSIGWFLYRITNGMIAEIIDCGVRLFSDGRDAKTGVSSAVERRNARALRRRRDRYLRRRAALMRRLAAAGLMPEDPSQAKPLELLDPYRLRADALDRRLELTELGRALFHLNQRRGFKSNRQTDRGNNEGGKIIDGSARLDQAMMAVGARTYGEFLHLRRSQAEDLRRVPSVRTRLTLRSVDGGKAETGYDFYPDRRHLEEEFNKVWAAQAAHHPVLTDSLRHEVFETIFFQRPLKAPAVGRCLFFPEPRLPRAHPLTQRRVLYETVNALRIRTESGAAVPLGKEQRDKVIMLLDGKAPVKAIASAKLSLKAIAKHLKLRDGQTFTLEKGRDYIACDPVRASLSHPDRFGPRWSVLEAEVQAEIVGRIRDDDDTMALVEWLKQVHGLDD…
WP_118909446_1	C	1062		MAEKQYRWGLDIGTNSIGWAVIALIEGRPAGLVATGSRIFSDGRNPKDGSSLAVERRGPRQMRRRRDRYLRRRDRFMQALINVGLMPGDAAARKALVTENPYLLRQRGLDQALTLPEFGRALFHLNQRRGFQSNRKTDRVTAKESGKVKNAIAAFRAGMGNARTVGEALARRLEDGRPVRARMVGQGKDEHYELYIAREWIAQEFDALWASQQRFHAEVLADAARDRLRAILLFQRKLLPVPVGKCFLEPNQPRVAAALPSAQRFRLMQELNHLRVMTLADKQERPLSFQERNDLLAQLVARPKCGFDMLRKIVFGANKEAYRFTIESERRKELKGCDTAAKLAKVNALGTRWQALSLDEQDRLVCLLLDGENDAVLADALREHYGLTDAQIDTLLGLS…
WP_125669251_1	A	1062		MELKLGLDIGVASVGWGIIDENYNVIDSGVRLFPEGSAEENLTRRTMRSSRRRIRRMHHRLQRMRILLSNTLAINFPEPQGNIYEIRSRGLQELLSREELFLAVMHLTKRRGTHFLTAEDIEGKNNNGKSTEEILAEQEACLAKKYVCEIQYERYLTDNGKVRGIENRFRNKDYLRELEQLLAVQSKFYDEIEKNADAILEIYKSKREYYEGPGSEKSPTPYGRYRYDENGNVIKIDLIDLMRGRCTYFPDEKRIAKGAYTACLFNLLNDLNNLKVGERKLTEDEKKYFVKEFIDKGKNITLKIIAKKVVKDENEITGYRIDKNNKPLFTEFKQYKSILKIYQAFDKADYAEGNLDLCDNISEILTRLKSVEERKIALMNYGIEKEIAQELSKVSGFTE…
WP_095415415_1	C	1062		MKTKNGQVDYVLGIDLGVVSLGWAAIEIDNDGGQSLLGAGVRCWELSNASLEEVEKGKEEPPGQSRRQARQLRRQMFRRAQRLRRTYRVLQEMGLFLTGPRSSTARKAYLETLDQKAQEWLRTNVPGANNDGLLAHTFIYRLRAAALDHPLPPELLGRVFFHLAQRRGFLSNRRTLEKNKDEELGVVKQGISQLQDEIQKSGARTLGEFFSRLNPHEQRIRNRYTSRKMFQDEFEQIWNAQRSHHPNSLTDSKKARLYKAIFFQRPLKLQHGLVGRCPLEVLPRKRPNGQVEYIYPFRRAPMASLEAQRIRYMQRINDLEFTDPQGQRRVLSPEERQKLYDLAERNEDLSFTLIKKTLGIPTGKKGEGWECNLERGGEKKLPGNRTSAQIRKVIGDATW…
WP_002641950_1	C	1063		MEKFHYVLGLDLGIASVGWAAIEIDKETETSIGLLDCGVRTFERAEVPKTGDSLAKARREARSTRRLIRRRSHRLLRLKRLLKREIFRQPETFKDLPINAWQLRVKGLDSRLNEYEWAAVLLHLVKHRGYLSQRKSEMSETDSKSEMGRLLAGVAENHQLLQQEQYRTPAELALKKFVKHFRNKGGDYAHTFNRLDLQAELHLLFQKQRELGNPFTSPELERQVDDLLMTQRSALQGDAILKMLGHCGFEPEQFKAAKNTFSAERFIWLTKLNNLRIQDQGKERALTADERTKLLDEPYKKSKLTYAQVRKLLSLPQTAIFKGLRYDLEHDKKAENSTLMEMKSYHNIRQTLEKSGLKTEWQSIATQPEILDAIGTAFSIYKTDEDISHELKTCRLPEN…
WP_012044026_1	C	1064		MKRTSLRAYRLGVDLGANSLGWFVVWLDDHGQPEGLGPGGVRIFPDGRNPQSKQSNAAGRRLARSARRRRDRYLQRRGKLMGLLVKHGLMPADEPARKRLECLDPYGLRAKALDEVLPLHHVGRALFHLNQRRGLFANRAIEQGDKDASAIKAAAGRLQTSMQACGARTLGEFLNRRHQLRATVRARSPVGGDVQARYEFYPTRAMVDAEFEAIWAAQAPHHPTMTAEAHDTIREAIFSQRAMKRPSIGKCSLDPATSQDDVDGFRCAWSHPLAQRFRIWQDVRNLAVVETGPTSSRLGKEDQDKVARALLQTDQLSFDEIRGLLGLPSDARFNLESDRRDHLKGDATGAILSARRHFGPAWHDRSLDRQIDIVALLESALDEAAIIASLGTTHSLDEA…
WP_062197343_1		1064	Mse	MLENYILGLDIGIGSVGYGLIDENQNIIDAGVRLFPEADVNNNNGRREKRGARRLKRRKQHRVARVKHLLVKNRIMAEDAQPISNKPYEIRVKGLSKELTDEELAIALIHIAKRRGIHNVETTLDEQKDDNELSTKEQISKNEKLLRNKFVCELQLQRLTRNKENEIPYKVRGYQNRFKTSDYIKEVQQILNTQRQYNKKITDEFIERYIELIKKRREYFEGPGEGSEYGWGGDPRKWYEQLMGKCSYFPEELRAVKASYSAQLFNALNDLNNIVIMREENTKLSAEEKRRLIEKVFKIRKKPTLKQIAKEVGVNFEDIKGYRVNAKGEPIFTSFDFYHSIKTITQRHEIIENDKILDQMARILTVMQTPSEKRERLKQEIPELTTSEISEISELRFTS…
WP_011501452_1	C	1064		MSECVTRRILGIDLGIASCGWGVIEVGEASGSIIASGVRCFDAPLIDKTGEPKSATRRTARGQRRIIRRRRQRMNAVRRLLAEFGVLTGRSPDALHQALLRLSQSVAGSQVTPWTLRAAAHERKLTNDELAVVLGHIARHRGFRSNSKNDGGANAADETSKMKKAMETTREGLARYHSFGAMIASDPKFADRKRNRDKDYSHTAKRSDLEDEVRTIFRSQTRFGSLVASEKLSQAFADAAFFQRPLQDSEDMVGSCPFEPGQKRTARRAPSFELFRFLSRLANLKLTVGRAPERRLTPDEIALAAKGFGETKKSITFKSLREALDLDPNARFSGVAKEKESTLDVAARTGGAAYGTKTLKDALGDAPWRSLSRMPEKLDRIAEILSFREDMKAIRNGLE…
WP_096550266_1	A	1064		MSKVLGLDIGVSSVGWGIIDTEKMEIIDAGVRLFEEATRNANEERRGFRGARRLKRRRNHRLERAKKLFEEFGIPTNCIGTGNPYEIRCKALKEKVSLEELAIGLYHIVKRRGTLIDAPLEEEKTGGELSTKEQLKRNSKELETKYVCEIQFERLKKGLVRSHENRFRTEDYIKEARAILNRQAQFHQEINDEFIEKYIELVQKRRAYYDGPGSKKSPTIYGRYFIKNGKFHEMSMIEKMRGKCTYFSDQPRIAKMSFTAELYDLLNGDLNKLQVNGEYLTEEDKKYIVEEIVKKGQKVTIDRILKYKGLPKDTDVRGYRVDLKNEKPIFTEFKGYKNILKLVKEHDLPKEILDNVELLDEISEILTAEKSYERREKDLKKALTNLAGFDEDTNEKIIA…
WP_084781893_1		1065	Bni	MEKLRRVLGLDIGVSSVGWGIIDQDSGDVIDAGVRLFEEAARNANEDRRSFRSSRRLKRRRTHRLERAKSLFEYNGLPSESIGKMDPYQARYNAIFGEVSKEELVAGLYHLVKRRGTTLDSPEDEKSSGNELSTKEQLSRNRKFLENRYICEVQLERLSNGHEKIRNHENRFRTEDYVKEARAILIRQQQRYSEITDEFIEDFINILKSKREYFDGPGSEKSPTPYGQYYLDKDGKLAYTSMINKMRGICTYFPDHLRIAKMSYTADLYNLLSGDLNKLLINGEYLTYEDKLYLIDHFIKKGKNITLTQILKYKGISDDSDVSGYRIDLKTDKPIFTEFTGFKELKKIVDKNDLPSSILEDIDLIDDIIEILTAEKSYYRREEQLKPLFSEYDQETIDR…
WP_060670422_1	C	1065		MNKDINYALGLDIGITSVGWAVINLDLNRIEDLGVRIFNAAENPKDGSSLALPRRLARGRRRLLRRKAYRVERVRKLILKNNILTKEELEGLFKNKEVIDVWEARVKGLDYKLSREEWAKILINFCKRRGFKSNRKNEAKDKEAGQILSSISYNIEKMKETNSRTIGEYIYNEVKNSEDSYAPLRNKFGEYKMCVSRDVIREEIHTLFEKQRELGNNFASDEIEDKYFEIFNSQRPFSNFEDLEKLVGFCTFERKKHKRAPKHCISSEEFTLYEGINKLSIIKDGEKRKLSEEERTLVVNEAFNKKEIKYTTLRKLLGLSEEELFSTLTYSIDKDISKTENTKFVSLKGYHEIKRAIEKGVSKKAWQDIENNRNLLNDIAYVLTLGKTDDEIEKQLRLR…
WP_111744215_1	C	1065		MNKDINYALGLDIGITSVGWAVINLDLNRIEDLGVRIFNAAENPKDGSSLALPRRLARGRRRLLRRKAYRVERVRKLIVKNNILNKEELEGLFKNKEVIDVWEARVKGLDYKLSREEWAKILINFCKRRGFKSNRKNEAKDKEAGQILSSISYNIEKMKETNSRTIGEYIYNEVKNSEDSYAPLRNKFGEYKMCVSRDVIREEIHTLFEKQRELGNNFASDEIEDKYFEIFNSQRPFSNFEDLEKLVGFCTFERKKHKRAPKHCISSEEFTLYEGINKLSIIKDGEKRKLSEEERTLVVNEAFNKKEIKYTTLRKLLGLSEEELFSTLTYSIDKDISKTENTKFVSLKGYHEIKRAIEKGVSKKAWQDIENNRNLLNDIAYVLTLGKTDDEIEKQLRLR…
WP_003452083_1	C	1065		MNKDINYALGLDIGITSVGWAVINLDLNRIEDLGVRIFNAAENPKDGSSLALPRRLARGRRRLLRRKAYRVERVRKLIVKNNILTKEELEGLFKNKEVIDVWEARVKGLDYKLSREEWAKILINFCKRRGFKSNRKNETKDKEAGQILSSISYNIEKMKETNSRTIGEYIYNEVKNSDDSYAPLRNKFGEYKMCVSRDVLREEIHTLFEKQRELGNNFASDEIEDKYFEIFNSQRPFSNFEDLEKLVGFCTFERKKHKRAPKHCISSEEFTLYEGINKLSIIKDGEKRKLSEEERTLVVNEAFNKKEIKYTTLRKLLGLSEDELFSTLTYSIDKDISKTENTKFVSLKGYHEIKRAIEKGVSKKAWQDIENNRNLLNDIAYVLTLGKTDDEIEKQLRLR…
WP_041834594_1	C	1065		MNNMNLNYILGLDLGIASVGWAVVEIDEQENPQRLIDVGVRTFDRAEVLKTGESLALARRLARSSRRLVKRRAERIKKAKRLLKAENLLLSADEILPNEAWQLRVKGLDQKLERQEWAAVLLHLLKHRGYLSQRKNESKSENKELGALLSGVAINHQILQSAEYRTPAEIAVNKFQAEEGHIRNQRGAYTHTFSRLDLLAEMELLFQRQATLGNPHTSTKLLENLTALLMWQKPALAGEAILKMLGKCTFEPTEYKAAKNSYSAERFVWLTKLNNLRILEQGAERALTDNERFALLDQPYEKAKLTYAQVRTLLGLSDEAIFKGLRYQGEDKKAVETKTTLMEVKAYHQIRKALEGLDLKAEWNELKNNPALLDEIGTAFSLYKTDDDIHRYLDGKLSE…
WP_003473526_1		1066	Cpe	MNKDINYALGLDIGITSVGWAVINLDLNRIEDLGVRIFNAAENLKDGSSLALPRRLARGRRRLLRRKAYRVERVRKLILKNNILTKEELEGLFKNKEVIDVWEARVKGLDYKLSREEWAKILINFCKRRGFKSNRKNEAKDKEAGQILSSISYNIEKMKETNSRTIGEYIYNEVKNSEDSYAPLRNKFGEYKMCVSRDVIREEIHTLFEKQRELGNNFASDEIEDKYFEIFNSQRPFSNFEDLEKLVGFCTFERKKHKRAPKHCISSEEFTLYEGINKLSIIKDGEKRKLSEEERTLVVNEAFNKKEIKYTTLRKLLGLSEEELFSTLTYSIDKDISKTENTKFVSLKGYHEIKRAIEKGVSKKAWQDIENNRNLLNDIAYVLTLGKTDDEIEKQLRLR…
WP_011474892_1	C	1066		MSERVVRRILGIDLGIASCGWGVVDISGAGGGIIATGVRCFDAPLIDKTGEPKSATRRTARGQRRIVRRRRQRMNGVRRLLCEFGLLPDPRPDALNQAMRRISTASAAAQVTPWTLRAAAHQRLLSNEELAVVLGHIARHRGFRSNAKNEAGANAADETSKMKKAMEATREGLAKYHAFGDMIANDPKFANRKRNRDKDYSHTAKRSDLEDEVRAILRAQLRFGSAAATETLAQTFADVAFFQRPLQDSEDRVGDCPFEPGQKRAARRAPSFELFRFLSRLANLKLAVGRSPERRLTAEEIALAAKGFGETKKTITFKSLREALDLDPNARFSGIGKDKEASLDVVARTGGAAYGTKTLKDALGDAPWRSLSRTPETLDRIAEILSFREDITSIRNGLE…
WP_104942053_1	C	1068		MAYRLGIDLGTNSLGWCALDLGADGAPEGLRDGGVRIYSDGREAKTGASLAVDRRNARAMRRRRDRYLRRRAVLLAELIRFGLMPADEAHRKALERLDPYHIRAVALDQAVPVHFLGRAVFHLNQRRGFKSNRKANPAADDAELGVVATGSENLDAAMQAAGARTYGEYLMRRHALDPGDYSASARRTRIRRRDGDEDYAFFPARRHLEEEFAALWQAQEPHHPDILTPEARARLHAIIFYQRPLKSPPVGRCAYTDEPRMAKAHPLFQRLRLVKAINELTIEEVGEAPRPLTHAQREQILRAWRSPTETKRSMTWGALRKAAGLPRSSRFRGEDRRGKGLSGDEVEAELVRLYGPGWRDLSPDEQWRIIERLNEEEDEAALIDFLQAEIGLDETSAHA…
WP_011809011_1	C	1068		MNKAVAYRLALDLGSTSLGWAIFRLNEAREPTAIIRAGVRIFSDGRNANSEPLAVHRRVARAMRRRRDRLLKRKKRMHDQLVQHGFFPAEVAERKELERLNPYQLRAKGLHEALTPGEFARALFHINQRRGFKSNRKTDRKDNDSGALKQAISELRKRIQDSDCATAGEWFWKERMQQKPEGVRGQWVRARYRKTPSTTDEGKKRIGYDLYVDRAMVEQEFDALWAAQAALQPGLFTEAARAELKDTLLYQRDLRPVKPGRCTLLPAEERAPLALPSTQRFRILQEVNNLRLLDEALREVPLNLAQRDAVVSALEGKKELSFAAIRKLLTLSGKFNLEDEKRAELKGNATSVILARKDLFGDAWAGFDAAVQDEIVWRLVSQESEGALIAWLQQHTGVD…
WP_046860449_1	C	1068		MPKSAKPQQAYTLGLDIGIASVGAALLGQQHIIGLHVRTFDRAETAKEGEPLNKIRRDARLTRRRLQRRAHRLLRLRRLFKRHNLIPDTDTSTFISGQSPWELRAQGLDRQLTSAEWTTVLYHIVKHRGFHSNRKSEVKTDEKAGQMLSGVNQNQALLKQSGLRTMGELAARHEAFREAKRNKKGAYNHTFSRHDLEDELHLLFSRQRELGNPYATPELEDAVHTLLMQRRPALSGTNLLKMVGHCTLEPDEFRAPKASYTAERFIWLTKLNNLRVSGSGETRPLNESERQALLSKPFSQSKLTYKQVRKILELPDNIRFVGLHYHPAQDNGKSPENRVFFEAKAFHALRNVYKKAGLNLEWQRDSQNPEKLDNITYALTVFKEDKEAKQWLIEKGVEA…
WP_075058359_1	A	1069		MKKVNIGLDIGIASVGWSIYDIDNKKIINAGSRLFSESNSGSSNSSTTSDRRMQRGRRRNLRRLILRKQDLLKLFVKYNYLNKTNDFYNLNLNINYLEMRKKALKEKIAQEELIVLLFNYIKKRGSFNYKDDLLESKKDKFDDISIDDIKKETNLLPVEIQTNIFNEYGKYRGVKETDSLIAHEWYKKELEQILNKQVEENVVSQSFVQEYINLFDRKRLYFEGPGWTTSSKTSKSEYGWKDENEFYSRLTGFDTYNSNEKRAPKHSMTSYLFNILNDLNNINIDGIESGLTYDQKYELIESVINHNGPKNKNITLKLISSLLKVKESDIKGYRIDKENKPNFTKFEFINKLRTLLINSKLDISFISLKNIDLLDKISEILTIYQTAESRKEKLLIDCD…
WP_069117188_1	A	1069		MKKVNIGLDIGIASVGWSIYDIENKKIVKAGSRLFSEANAGTSKTSTTSDRREQRGRRRNLRRALRRRMDLIKLFVDFKYINSQQDFYQLDFNFNYLEKRNQALNEQISRDELLVLLFNFIKKRGSFNYKDDILEMKEEKKEEIDISKITDKKDKLPVEIQLDNYKLYGKYRGINTEDSLIAHEWYKREIEKILETQVKFNVVDKDFCEKYLELFDRKRQYFDGPGWTTSSKTQKSKYGWKDEKEFFERLSGYDTYDSKEKRAPKHSMTSYLFNILNDLNNLKIEGLSSGLTYEQKYEIINSVIEHKEVKNKNINLKQIAKIAKVDVSGITGYRIKKNNTPDFTNFEFINKLRAASIKANLDYSFIKLDNIKVLDQIAKILTVYQTAESRKEQILKIKD…
WP_065212529_1	C	1069		MNYDIGLRIGITSCGWSIINKDLERIEDLGVRVFEKAENPDGTASAAPRREARKARRKHRRKKHRIERIKRLIVQHDLLSKKELDSLYLSPFNIDVWNLRVEALERKLDNREFARVLIHLVQRRGFQTIRKSVEIQEEGKLLENVSENERIMKENGYKTVGEMFSKHEKFTHHKRNKDGSYTSVVTRSLLLKEIKTIFNSQRILGNVFSNTKLESDYLYIWGSQRPTLTYEQLMSMVGNCIYEKKEKRAPKTSWAFQYFSLLQKINKLKVSDDNTLRKLSKEERDIVIKLAFKKKNISFVDIRKALKLNDNTKFNHLTYSHVVETKKVEKATFIELKGYHLIKKQLKDRNVESKQELHPRDYDAIAAASTFFKNDIEFRDYLRNQYVDSNGKRKSNIAN…
WP_001105083_1	C	1069		MNYDIGLRIGITSCGWSIINKDLERIEDLGVRVFEKAENPDGTASAAPRREARKSRRKHRRKKHRIERIKRLIVQHDLLSKKELDSLYLSPFNIDVWNLRVEALERKLDNREFARVLIHLVQRRGFQTIRKSVEIQEEGKLLENVSENERIMKVNGYKTVGEMFSKHEKFTHHKRNKDGSYTSVVTRSLLLKEIKTIFNSQRILGNVFSTQKLESDYLYIWGSQRPTLTYEQLMSMVGNCIYEKKEKRAPKTSWAFQYFSLLQKINKLKVSDDNTLRKLSKEERDIVIELAFKKKNVSFVDIRKALKLNDNTKFNHLTYSHVVETKKVEKATFIELKGYHLIKKQLKDRNVELTQELQPKDYDAIAAASTFFKNDIEFRDYLRNQYLDSNGKRKSNIAN…
WP_054618016_1		1070	Nsp	MKKQPQRYILGLDLGIASVGWALILVDGAENPVGLLDCGVRTFERAEVPKTGDSLALARRQARSVRRLIRRRAHRLLRLRRLLKREGILSAADFNSDGLPNLPIDAWQLRVAGLERKLTNQEWAAVLLHLVKHRGYLSQRKSETQTENKELGRLLAGVAENSKLLSESSEQYRTPAELAVKLFAEQSGRLRNKGGDYTHTFNRLDLQKELHLLFERQCALGNPFASAELQSKVDELLMTQRSALQGEAVLKMLGKCTFEPSEYKAAKNTYSAERFIWLTKLNNLRILYNGEDRALDEGERKQLLDEPYKKAKLTYKQVRSILNLPESAVFKGLRYGKDSDGLKAENGALMEMKAYHKIRTVLEKAGLKGEWENRIRNPEILDQIGTAFSVYKTDEDIKA…
WP_075048454_1	A	1070		MKKVNIGLDIGIASVGWSIFDINNKKILKSGSRLFNEANAGTNKSSTTADRRMQRGRRRNLRRKILRKRDLLVLFKKYNFIKNEIDFYNLDFNHNFLELRTKALKEKITIDQLMVILFNYIKKRGSFNFKDDLLERKNIKMDNLSLDQINVQENILPLEIQQKNYLDHGKYRGLKTEDSLIAHEWYKNELIKILDIQISNNLISESFKEDYLNLFDRKRLYFEGPGFTTSSRIEKSKYGWKDEEEFYSRLSGYDTYDSSEKRAPKHSMTSYLFNILNDLNNLKIEKFNDGLSYEQKYKIIDSVINHDGNKNKNITLKHIAKLIDVEESSIKGYRIDKDSKPNFTKFEFINNLRTVLINSKLDYSFINLNNVKLLDEIANILTTFQTADSRKAKLLSINS…
WP_048531597_1	C	1070		MRLGLDIGAASIGWWLYETEGQGTSTRITRVIDGGVRIFSDGRDPKSKASLAVDRRAARAMRRRRDRYLRRRASLMKVLSRSGLMPSDPAEAKPLELLDPYALRAQGLDQALPLTHFGRALFHLNQRRGFKSNRKTDRGDNENGKIKDASQRLDWAMHEAKARTYGEFLHLRRQKAPDPRQVPTVRTRLSVGKRGGPDAKEEAGYDFYPDRRHLEEEFHELWSAQAQFHPELTQDLRDLVFEKIFYQRPLKEPKVGLCLFTSEERLAKAHPLTQRRVLYETVNQLRITADGRSVRPLSREQRDQIILALDTKKPTKSLNSMVVTLQALGKVLKLREGERFTLESGVREAIACDPVRAAMLATFGPRWSALDWPEQWQVISRVRKLQDDKDFAELVEWLI…
WP_120219131_1	C	1070		MTTRLGLDIGTNSIGWCLYDGDSIRDIGVRIFSDGREPSKLAVSGSGTPLAVKRREARGARRRRDRYIGRRSAMLRELRRHGLLPADPELARALETQDPYALRVRALDEKLEPHQIGRALFHLNQRRGFKSNRKAERTSKAGEDGKIATATRLLDEDMRRLGARTLGEFLVKRDHESNGTMGKRVRMRADSKAYDFYPDRRHVLDEFRAIWDAQKAWYPDLLTPQAWNGIYRVIEYQRPLKPQIVGPCTFAGINGVPTDEKRLPKAHPLFQQRRLYEEVNQLRVVAPGAAGRPLTLDERDALILKLQDKKSVSFDTLGKTLKLKDGERFNKEGENRKALDGDEVRAELSHKKLFGPRWFHFSAEEQWTIIERLLEEEDSDTLLTWLKSEYGLDDETALA…
WP_025058256_1		1071	Sdo	MRLGLDIGSTSIGWWIYETTDGQITSVIDGGVRIFSDGRDPKSKGSLAVDRRVARAQRRRRDRYLRRKAALMKRMAEVGLMPSDPKQAKQLEALDPYELRARGLDETLELTELGRALFHLNQRRGFKSNRKTDAGDNESGKIIDATARLDWAMRDHRARTYGEFLHMRRQKADTPRTTPAVRTRLTIAARDGAEKEESGYDFYPDRQHLRDEFDALWEAQAEYHGVLTEDLRDEIGTIIFHQRPLKTPKVGKCLFTNEERVASAHPLNQRRILVETVNALRVAQLGEVARALTLEERDTILHALDNKAHTKSLSGMSIKLKALGKVIKLRSGQYFTLETANRDAIACDPVRASLSKPDRIGSYWSTLDHNAQWEVVNRIRAVQSDADHRELVAWLVSQH…
WP_126598092_1	C	1073		MENSTLQAQSIPAYVLGLDIGIASIGWACVAVDEKEQPYGLLDCGVRIFDAAENPKDGSSLNATRREKRALRRSIHRRALRMQRGKALCKKFGLLEASDFINKNEVTGLPNDTWELRVAGLTRQLNRKEWAAVLLHLLKHRGYLSQRKSEATTTDKELGKLLSGVAQNHQMLDEKAYQSCAELALNEFKGKWRNHSGDYSHTFNRLDLLAEIHTLFAKQRAFGNSFTDTEFEDTFCDLFMWQKPALSGDALLNMVGKCTFEKGEYRAAKHSYTAERFIMLGKLLNLRFSDNGGQRGLTQEECQQLLELAYKQTKVTYTQVKKALNLPEDTLFKGLPYGRAKTAEEIKKVEGRTFLEAKAYHQIRKAVEKVDKQAWELMKADAKLLDHIGTTFSLYKTDE…
WP_123795625_1	C	1074		MGAYPQKYILGLDLGIASVGWALVSVDENENPNGLLDCGVRTFERAEVPKTGDSLAKARREARSVRRLIRRRAHRLLRLRRLLKREGVLAAADFDSNGLVRDLPVDAWPLRVAGLDRKLEAKEWAAVLLHLVKHRGYLSQRKSEMQTEDKELGRLLAGVAENSKLLQQDAYRTPAELAVKHFAVQNGHMRNKGGDYSHTFNRQDLQRELHLLFEKQRGFGNPFAAAELENRVDTLLMTQRSALQGEAVLKMLGKCTFEPAEYKAAKHTYSAERFVWLTKLNNLRVLHNGEERALEEAERKMLLDEPYKKAKFTYTQARKLLDMPADAAFKGLRYGKDSDGLKAENGTLMEMKAYHKIRQVLEKAGLKTEWQGLACKPDLLDEIGTVFSLYKTDEDISSC…
WP_084138993_1		1075	Bok	MTDTRDYRIGLDIGTNSIGWAIIELEYNGEQYDKKGLIDAGVRMFDKAEIPKTGASLAEPRRLARSTRRRLNRRADRKKSIRRLIVEQDILNEAELQVLYQEKELLDIWTIRVEALDRRLSRTEWARLLIQLAQRRGYRSARKSEENDKETGVVLQNIRENKKLIDGYRTVGEMWVKDPRFQGRRHNSRSEYVFNVTREMLEEEIRTLFHTQRELGLSFASKEMEESYLSIWGKQLPFASGKDILKRVGFCTLEEQERRFPKATFTFQYFMVLDKLNRLRIKPSMRPLTEEERKSTLHYLFDRDDLSKKKTPPKVMYKEIRKQLNLAATETFNELTYDPNESMTKNENVLFVNLDAYYRIKQQCDLHNERYGPRDYDALGYALTVYKTDKDIRQYLRNK…
WP_115558502_1	A	1076		MKKVNIGLDIGIASVGWAITDEELNIIDAGVSLFEEAGQTGSGTSGADRRIKRSSRRRLRRRNLRKSDLINLMIKNNLIKSNDDFQANIPQEMIFNLKLKGKKELLTNYEIAAILYHAVKKRGIFSWEDEIIEESASKNLENVDISERKEVTEPSLIMKEFHEANGKLIGVKDDSIRFTNEELLAELKEILNKQKDFGSINEDFINDFIKIFTRKRDYFTGPGLENQKTGTLSPWGWNGDEEFFDRLAGNDTYDKTQPRAPKESLTAYIFNTLNDLNNLKILNREEGITNIEKRDLIIKCIESPKTWNLKLDRIAKFIQVNPEDISGFRIDKNNKAIFTEFKGINKIKDIMRNNNLPIDWIAFKNKDKIDEILTILTKYQDYASRLEQLQKLNYDFLSL…
WP_081536063_1	C	1076		MRLGLDIGTNSIGWWLYETDGAKADAPITGVIGGGVRVFSDGREPSSETKIGPPLAVKRRTARAMRRRRDRYLRRRATLMKVLASAGLMPADPAEAKRLEALDPYELRTTGLDAALPLTHLGRALFHINQRRGFKSNRRTDRGDNESGKIKDATARLEQEMLTSGARTYGEFLHMRRRRATDPRNVPTVRTRLSIAKRDGPDGKEEAGYDFYPDRKHLEEEFHKLWSAQASYHPELTDELRDLVFEKIFFQRPLKEPKVGLCLFTAEERLPKAHPLTQRRVLFETVNQLRVTADGREKRPLTLEERDLIIHALDNKKPTASLKSMTMKLPALAKVLKLRDGERFTLETSVRDAIACDPVRASLSHPDRFGSRWSVLEPDAQWEVISRTRKVQSDADHAA…
WP_048723014_1	C	1077		MKYSIGLDIGIASVGWAVINEDIERIEDLGVRIFDVAEQPKTGASLSTPRRLARSTRKRLRRRRHRVERVRKFMIQKGLLTQVQMEQLYDWKDGDLDIWLVRVNALERKLSDREFARILVHFAKNRGFQSNRKSELQEEDNGAVLSAVQENKRLMEEKGYQTISEMLLYDEKFEGTKRNKGGEYTHVVARSDLKREIQLIFEKQRAYGHAFATMENEDKFLQIWSSQRPFATKDDIAKKIGNCTFEPKEKRAPKSTYTFERFRALDKLNRLRILSGTSPARSLTQEERDLILNSLFSKKEVKYKELRKLLKLNDEQRFNEIFYDPNEKIEKNENRTFLSLESQYKIRKILQKIEGKSLNDTYRPVDLDTIAYALTVFKDDQDIRDYLQNQYVASNGKKE…
WP_087094968_1	C	1077		MKYSIGLDIGIASVGWAVINEDIERIEDLGVRIFDVAEQPKTGASLSTPRRLARSTRKRLRRRRHRVERVRKFMIQKGLLTQVQMEQLYDWKDGDLDIWLVRVNALERKLSDREFARILVHFAKNRGFQSNRKSELQEEDNGAVLSAVQENKRLMEEKGYQTISEMLLYDEKFEGTKRNKGGEYTHVVARSDLKREIQLIFEKQRAYGHAFATMENEDKFLQIWSSQRPFATKDDIAKKIGNCTFEPKEKRAPKSTYTFERFRALDKLNRLRILSGTSPARSLTQEERDLILNSLFSKKEVKYKELRKLLKLNDEQRFNEIFYDPNEKIEKNENRTFLSLESQYKIRKILQKIEGKSLNDTYRPVDLDTIAYALTVFKDDQDIRDYLQNQYVASNGKKE…
WP_066816048_1	C	1078		MHTRLALDIGTTSIGWILYELVNGQPASILDGGTRIFSDGREAKTGHSLAVGRRTARGMRRRRDRYLRRRAALMKRLAAIGLMPESPEAAAQLATLDPYELRARGLDHPLPPEHLGRALFHLNQRRGFKSNRRTDKGNNEGGMIADASARLEQAMMAAGARSYGEFLHKRRAEATAPRATPAVRTRINPHLTGEDGKEQPGYDFYPDRKHLEDEFHRLWEAQARHNPDLTPAMGDLLFQTIFHQRPLKAPAVGRCLFLDEPRLPKAHPLTQQRTLYETVNMLRIAPPGQPKRRLSRVQRDQIVHALNNRKILASPGKNVLTLAAIGKLLKLRPGEAFSLDTANRDAIACDPVRMSLAYEGRFGPQWSALSVESQWELIQRLRDDQDGAALVDWIMDRYG…
WP_126304706_1	C	1078		MKQQPQRYILGLDLGIASVGWALILVDEEGNPIGLLDCGVRTFERAEVPKTGDSLALARRQARSVRRLIRRRAHRLLRLRRLLKREGVLSATDFNSDGLPNLPIDTWQLRVAGLERKLTNQEWAAVLLHLVKHRGYLSQRKSETQTENKELGHLLAGVAKNSKLLSENANQYRTPAELAVKLFAEQSRHLRNKGGNYTHTFNRLDLQKELHLLFEQQRAFGNPFASAELQNKVDELLMMQRSALQGEAVLKMLGKCTFEPSEYKAAKHTYSAERFIWLTKLNNLRILENGTERALNEAERKLLLDEPYKKAKLTYAQARKLLDMSHDATFKGLRYGKDSDGLKAENGALMEMKAYHKIRTVLDKAGLKGEWENRIRNPEILDKIGTAFSLYKTDEDIQA…
WP_077916261_1	A	1079		MMSKLILGLDIGISSVGWGVLDESTNEVVDAGVRLFEEATRNGNEDRRGFRSARRLKRRRQHRLERAKGLIENNGFSCTDINKFNPYQARYNAIFGEVTKDELAAALFHLVKRRGTTIDAPEEEVKDVENELSTKMQLEKNAKKLATKYDYICEIQLEKLKENKVVRDHENRFRTEDYVKEARAILENQQEYYPEVTNEFIESYMALIETRRMYYDGPGSEKSPTPYGQYFIDKNGTPQHITMIDKMRGKCTYFPEEVRIAKMSYTAELFGLLNDFNNIYFADPETGEKIGFTEADKKYFIDTFIHDQKGVKNITLKQIMKHKNIINETDIFGYRINTKNGTPIFTEFKGLKALKKALKEVDLPDEFYQNTEMMDEIANILSSEKSFTRREEQLKELFL…
WP_012177079_1	C	1079		MRLGLDIGTSSIGWWLYETDGAGSDARITGVVDGGVRIFSDGRDPKSGASLAVDRRAARAMRRRRDRYLRRRATLMKVLAETGLMPADPAEAKALEALDPFALRAAGLDEPLPLPHLGRALFHLNQRRGFKSNRKTDRGDNESGKIKDATARLDMEMMANGARTYGEFLHKRRQKATDPRHVPSVRTRLSIANRGGPDGKEEAGYDFYPDRRHLEEEFHKLWAAQGAHHPELTETLRDLLFEKIFFQRPLKEPEVGLCLFSGHHGVPPKDPRLPKAHPLTQRRVLYETVNQLRVTADGREARPLTREERDQVIHALDNKKPTKSLSSMVLKLPALAKVLKLRDGERFTLETGVRDAIACDPLRASPAHPDRFGPRWSILDADAQWEVISRIRRVQSDAE…
WP_076767463_1	A	1079		MSRLVLGLDIGISSVGWGVIDIDEGEIKGAGVRLFEEATRNANEERRSFRGARRLKRRRKHRLERLKDLLSEHGLPIDQIGAIDPYLARRDALYQEVSADELASALYHLAKRRGTTLDIAEDESSEGKSELSTKKQLSQNAELLKEKYVVELQLERLDTPDGVRNHRNRFKTSDYIKEAKAILTKQQEFHSIITDEFIADYIALVESRRMYYDGPGSKKSPTPYGQYWIGEDGLLKYETMINKMRGRCTYLPDELRIAKMSYTADLFNLLNDLNNLQYPNPETGEMDRLTLEDKDYLIETFIKKGKNLTLKIIAKRLKVDNEEEILGSRVDMKTGKPIFTEFKGYKKLMNLLKEVTLPEDFFNNKDVLDEIAEILTAEKSLSRREEQLIDLFHTTYGDE…
WP_111726279_1	C	1081		MAAFKPNPINYILGLDIGIASVGWAMVEIDEAENPIRLIDLGVRVFERAEVPKTGDSLAMARRLARSVRRLTRRRAHRLLRARRLLKREGILQAADFDENGLIKSLPNTPWQLRAAALDRKLMPLEWSAVLLHLIKHRGYLSQRKNEGETADKELGALLKGVADNAHTLQTGDFRTPAELALNKFEKESGHIRNQRGDYSHTFSRKDLQAELNLLFEKQKEFGNPHVSDGLKEGIETLLMTQRPALSGDAVQKMLGHCTFEPAEPKAAKNTYTAERFVWLTKLNNLRILEQGSERPLTDTERATLMDEPYRKSKLTYAQARKLLDLDDTAFFKGLRYGKDNAEASTLMEMKAYHAISRALEKEGLKDKKSPLSLSPELQDEIGTAFSLFKTDEDITGRL…
WP_002236121_1	C	1081		MAAFKPNPINYILGLDIGIASVGWAMVEIDEDENPICLIDLGVRVFERAEVPKTGDSLAAARRLARSVRRLTRRRAHRLLRARRLLKREGVLQAADFDENGLIKSLPNTPWQLRSAALDRKLTPLEWSAVLLHLIKHRGYLSQRKNEGETADKELGALLKGVADNAHALQTGDFRTPAELALNKFEKESGHIRNRRGDYSHTFSRKDLQAELDLLFEKQKEFGNPHISDDLKEGIETLLMTQRPALSGDAVQKMLGHCTFEPTEPKAAKNTYTAERFVWLTKLNNLRILEQGSERPLTDTERATLMDEPYRKSKLTYAQARKLLELDDTAFFKGLRYGKDNAEASTLMEMKAYHAISRALEKEGLKDKKSPLNLSPELQDEIGTAFSLFKTDEDITGRL…
WP_002238326_1	C	1081		MAAFKPNPINYILGLDIGIASVGWAMVEIDEDENPICLIDLGVRVFERAEVPKTGDSLAAARRLARSVRRLTRRRAHRLLRARRLLKREGVLQAADFDENGLIKSLPNTPWQLRSAALDRKLTPLEWSAVLLHLIKHRGYLSQRKNEGETADKELGALLKGVANNAHALQTGDFRTPAELALNKFEKESGHIRNQRGDYSHTFSRKDLQAELILLFEKQKEFGNPHVSGGLKEGIETLLMTQRPALSGDAVQKMLGHCTFEPAEPKAAKNTYTAERFIWLTKLNNLRILEQGSERPLTDTERATLMDEPYRKSKLTYAQARKLLGLEDTAFFKGLRYGKDNAEASTLMEMKAYHAISRALEKEGLKDKKSPLNLSPELQDEIGTAFSLFKTDEDITGRL…
WP_002217928_1	C	1081		MAAFKPNPINYILGLDIGIASVGWAMVEIDEEENPIRLIDLGVRVFERAEVPKTGDSLAMARRLARSVRRLTRRRAHRLLRARRLLKREGVLQAADFDENGLIKSLPNTPWQLRAAALDRKLTPLEWSAVLLHLIKHRGYLSQRKNEGETADKELGALLKGVADNAHALQTGDFRTPAELALNKFEKECGHIRNQRGDYSHTFSRKDLQAELNLLFEKQKEFGNPHVSGGLKEGIETLLMTQRPALSGDAVQKMLGHCTFEPAEPKAAKNTYTAERFIWLTKLNNLRILEQGSERPLTDTERATLMDEPYRKSKLTYAQARKLLSLEDTAFFKGLRYGKDNAEASTLMEMKAYHTISRALEKEGLKDKKSPLNLSPELQDEIGTAFSLFKTDEDITGRL…
WP_115436905_1	C	1081		MAAFKPNPINYILGLDIGIASVGWAMVEIDEEENPIRLIDLGVRVFERAEVPKTGDSLAMARRLARSVRRLTRRRAHRLLRARRLLKREGVLQAADFDENGLIKSLPNTPWQLRAAALDRKLTPLEWSAVLLHLIKHRGYLSQRKNEGETADKELGALLKGVADNAHALQTGDFRTPAELALNKFEKESGHIRNQRGDYSHTFSRKDLQAELILLFEKQKEFGNPHVSGGLKEGIETLLMTQRPALSGDAVQKMLGHCTFEPAEPKAAKNTYTAERFIWLTKLNNLRILEQGSERPLTDTERATLMDEPYRKSKLTYAQARKLLGLEDTAFFKGLRYGKDNAEASTLMEMKAYHAISRALEKEGLKDKKSPLNLSPELQDEIGTAFSLFKTDEDITGRL…
WP_002235162_1	C	1082		MAAFKPNPINYILGLDIGIASVGWAMVEIDEDENPICLIDLGVRVFERAEVPKTGDSLAMARRLARSVRRLTRRRAHRLLRARRLLKREGVLQAADFDENGLIKSLPNTPWQLRAAALDRKLTPLEWSAVLLHLIKHRGYLSQRKNEGETADKELGALLKGVADNAHALQTGDFRTPAELALNKFEKESGHIRNQRGDYSHTFSRKDLQAELILLFEKQKEFGNPHVSGGLKEGIETLLMTQRPALSGDAVQKMLGHCTFEPAEPKAAKNTYTAERFIWLTKLNNLRILEQGSERPLTDTERATLMDEPYRKSKLTYAQARKLLGLEDTAFFKGLRYGKDNAEASTLMEMKAYHAISRALEKEGLKDKKSPLNLSPELQDEIGTAFSLFKTDEDITGRL…
WP_069972580_1	C	1082		MAAFKPNPINYILGLDIGIASVGWAMVEIDEDENPICLIDLGVRVFERAEVPKTGDSLAMARRLARSVRRLTRRRAHRLLRARRLLKREGVLQAADFDENGLIKSLPNTPWQLRAAALDRKLTPLEWSAVLLHLIKHRGYLSQRKNEGETADKELGALLKGVADNAHALQTGDFRTPAELALNKFEKESGHIRNQRGDYSHTFSRKDLQAELILLFEKQKEFGNPHVSGGLKEGIETLLMTQRPALSGDAVQKMLGHCTFEPAEPKAAKNTYTAERFIWLTKLNNLRILEQGSERPLTDTERATLMDEPYRKSKLTYAQARKLLGLEDTAFFKGLRYGKDNAEASTLMEMKAYHAISRALEKEGLKDKKSPLNLSPELQDEIGTAFSLFKTDEDITGRL…
WP_002246410_1	C	1082		MAAFKPNPINYILGLDIGIASVGWAMVEIDEDENPICLIDLGVRVFERAEVPKTGDSLAMARRLARSVRRLTRRRAHRLLRARRLLKREGVLQAADFDENGLIKSLPNTPWQLRAAALDRKLTPLEWSAVLLHLIKHRGYLSQRKNEGETADKELGALLKGVADNAHALQTGDFRTPAELALNKFEKESGHIRNQRGDYSHTFSRKDLQAELILLFEKQKEFGNPHVSGGLKEGIETLLMTQRPALSSDAVQKMLGHCTFEPAEPKAAKNTYTAERFIWLTKLNNLRILEQGSERPLTDTERATLMDEPYRKSKLTYAQARKLLGLEDTAFFKGLRYGKDNAEASTLMEMKAYHAISRALEKEGLKDKKSPLNLSPELQDEIGTAFSLFKTDEDITGRL…
WP_012221298_1	C	1082		MAAFKPNPINYILGLDIGIASVGWAMVEIDEDENPICLIDLGVRVFERAEVPKTGDSLAMARRLARSVRRLTRRRAHRLLRARRLLKREGVLQAADFDENGLIKSLPNTPWQLRAAALDRKLTPLEWSAVLLHLIKHRGYLSQRKNEGETADKELGALLKGVADNAHALQTGDFRTPAELALNKFEKESGHIRNQRGDYSHTFSRKDLQAELNLLFEKQKEFGNPHISDGLKEGIETLLMTQRPALSGDAVQKMLGHCTFEPAEPKAAKNTYTAERFIWLTKLNNLRILEQGSERPLTDTERTTLIDEPYRKSKLTYAQARKLLELDNTAFFKGLRYGKDNAEASTLMEMKAYHAISRALEKEGLKDKKSPLNLSPELQDEIGTAFSLFKTDEDITGRL…
WP_002230835_1	C	1082	Nme2	MAAFKPNPINYILGLDIGIASVGWAMVEIDEEENPIRLIDLGVRVFERAEVPKTGDSLAMARRLARSVRRLTRRRAHRLLRARRLLKREGVLQAADFDENGLIKSLPNTPWQLRAAALDRKLTPLEWSAVLLHLIKHRGYLSQRKNEGETADKELGALLKGVANNAHALQTGDFRTPAELALNKFEKESGHIRNQRGDYSHTFSRKDLQAELILLFEKQKEFGNPHVSGGLKEGIETLLMTQRPALSGDAVQKMLGHCTFEPAEPKAAKNTYTAERFIWLTKLNNLRILEQGSERPLTDTERATLMDEPYRKSKLTYAQARKLLGLEDTAFFKGLRYGKDNAEASTLMEMKAYHAISRALEKEGLKDKKSPLNLSSELQDEIGTAFSLFKTDEDITGRL…
WP_015815286_1	C	1082		MAAFKPNPINYILGLDIGIASVGWAMVEIDEEENPIRLIDLGVRVFERAEVPKTGDSLAMVRRLARSVRRLTRRRAHRLLRARRLLKREGVLQAADFDENGLIKSLPNTPWQLRAAALDRKLTPLEWSAVLLHLIKHRGYLSQRKNEGETADKELGALLKGVADNAHALQTGDFRTPAELALNKFEKESGHIRNQRGDYSHTFSRKDLQAELILLFEKQKEFGNPHISGGLKEGIETLLMTQRPALSGDAVQKMLGHCTFEPAEPKAAKNTYTAERFIWLTKLNNLRILEQGSERPLTDTERATLMDEPYRKSKLTYAQARKLLGLEDTAFFKGLRYGKDNAEASTLMEMKAYHAISRALEKEGLKDKKSPLNLSPELQDEIGTAFSLFKTDEDITGRL…
WP_002249455_1	C	1082		MAAFKPNPINYILGLDIGIASVGWAMVEIDEEENPIRLIDLSVRVFERAEVPKTGDSLAMARRLARSVRRLTRRRAHRLLRARRLLKREGVLQAADFDENGLIKSLPNTPWQLRAAALDRKLTPLEWSAVLLHLIKHRGYLSQRKNEGETADKELGALLKGVADNAHALQTGDFRTPAELALNKFEKESGHIRNQRGDYSHTFSRKDLQAELILLFEKQKEFGNPHVSGGLKEGIETLLMTQRPALSGDAVQKMLGHCTFEPAEPKAAKNTYTAERFVWLTKLNNLRILEQGSERPLTDTERATLMDEPYRKSKLTYAQARKLLGLEDTAFFKGLRYGKDNAEASTLMEMKAYHAISRALEKEGLKDKKSPLRLSPELQDEIGTAFSLFKTDEDITGRL…
WP_013449463_1	C	1082		MAAFKPNPMNYILGLDIGIASVGWAMVEIDKEENPIRLIDLGVRVFERAEVPKTGDSLAMARRLARSVRRLTRRRAHRLLRARRLLKREGVLQDADFDENGLVKSLPNTPWQLRAAALDRKLTCLEWSAVLLHLIKHRGYLSQRKNEGETADKELGALLKGVADNAHALQTGDFRTPAELALNKFEKESGHIRNQRGDYSHTFSRKDLQAELNLLFEKQKEFSNPHVSDSLKEGIETLLMAQRPALSGDAVQKMLGHCTFEPAEPKAAKNTYTAERFIWLTKLNNLRILEQGSERPLTDTERATLMDEPYRKSKLTYAQARKLLGLEDTAFFKGLRYGKDNAEAPTLMEMKAYHAISRALEKEGLKDKKSPLNLSTELQDEIGTAFSLFKTDKDITGRL…
WP_114934979_1	C	1082		MAAFKPNPMNYILGLDIGIASVGWAMVEVDEEENPIRLIDLGVRVFERAEVPKTGDSLAMARRLARSVRRLTRRRAHRLLRARRLLKREGVLQDADFDENGLVKSLPNTPWQLRAAALDRKLTCLEWSAVLLHLVKHRGYLSQRKNEGETADKELGALLKGVADNAHALQTGDFRTPAELALNKFEKESGHIRNQRGDYSHTFSRKDLQAELNLLFEKQKEFGNPHVSDGLKEDIETLLMAQRPALSGDAVQKMLGHCTFEPAEPKAAKNTYTAERFIWLTKLNNLRILEQGSERPLTDTERATLMDEPYRKSKLTYAQARKLLGLEDTAFFKGLRYGKDNAEASTLMEMKAYHAISRALEKEGLKDKKSPLNLSTELQDEIGTAFSLFKTDKDITGRL…
WP_014574210_1	C	1082		MAAFKPNSINYILGLDIGIASVGWAMVEIDEEENPIRLIDLGVRVFERAEVPKTGDSLAMARRLARSVRRLTRRRAHRLLRTRRLLKREGVLQAANFDENGLIKSLPNTPWQLRAAALDRKLTPLEWSAVLLHLIKHRGYLSQRKNEGETADKELGALLKGVAGNAHALQTGDFRTPAELALNKFEKESGHIRNQRSDYSHTFSRKDLQAELILLFEKQKEFGNPHVSGGLKEGIETLLMTQRPALSGDAVQKMLGHCTFEPAEPKAAKNTYTAERFIWLTKLNNLRILEQGSERPLTDTERATLMDEPYRKSKLTYAQARKLLGLEDTAFFKGLRYGKDNAEASTLMEMKAYHAISRALEKEGLKDKKSPLNLSPELQDEIGTAFSLFKTDEDITGRL…
WP_002256913_1	C	1082		MAAFKPNSINYILGLDIGIASVGWAMVEIDKEENPIRLIDLGVRVFERAEVPKTGDSLAAARRLARSVRRLTRRRAHRLLRTRRLLKREGVLQAANFDKNGLIKSLPNTLWQLRAAALDRKLTPLEWSAVLLHLIKHRGYLSQRKNEGETADKELGALLKGVAGNAHALQTGDFRTPAELALNKFEKESGHIRNQRGDYSHTFSRKDLQAELNLLFEKQKEFGNPHISGGLKEGIETLLMTQRPALSGDAVQKMLGHCTFEPTEPKAAKNTYTTERFIWLTKLNNLRILEQGSERPLTDTERATLMDEPYRKSKLTYAQARKLLSLEDTAFFKGLRYGKDNAEASTLMEMKAYHTISRALEKEGLKDKKSPLNLSPELQDEIGTAFSLFKTDEDITGRL…
WP_108911279_1	C	1082		MKILSFDIGVTSIGWAYVEGEKLKDCGVRIFTKAENPENGDSLAAPRREARGVRRRLARRKVRLNVIKRLLCKEFGLNLSDYFANDGELPKAYETTKDTKSPYELRSLALEQKLEPKDLARVILHIAKHRGYGNKHAKRDLEAEEKAKKAAEKVPQEKESTTTNGDSKKEQEKVLKALYQNETLLKNYQINYQTNDETNNKTIFLVGKYLYKEFQDKGQRIRNTTNNYQHTMRQEWLKDELEFIFAKQREFGFPFSEKLYKVATENNKTKELDFASAIMETAFYQRDLKSFEDKVGKCVFYENENRAPKDSLSVMEFVALTRIINTLKNLEEKSKNLGIGETYGKDKIQEILKIVLDKGEMSYKELRKILKLNESILFAKDPKLDYTKGVQEAEKAKFI…
WP_087959824_1	C	1082		MKYKIGLDIGITSIGWAVINLDIPRIEDLGVRIFDRAENPKTGESLALPRRLARSARRRLRRRKHRLERIRRLFVREGILTKEELNKLFEKKHEIDVWQLRVEALDRKLNNDELARILLHLAKRRGFRSNRKSERTNKENSTMLKHIEENQSILSSYRTVAEMVVKDPKFSLHKRNKEDNYTNTVARDDLEREIKLIFAKQREYGNIVCTEAFEHEYISIWASQRPFASKDDIEKKVGFCTFEPKEKRAPKATYTFQSFTVWEHINKLRLVSPGGIRALTDDERRLIYKQAFHKNKITFHDVRTLLNLPDDTRFKGLLYDRNTTLKENEKVRFLELGAYHKIRKAIDSVYGKGAAKSFRPIDFDTFGYALTMFKDDTDIRSYLRNEYEQNGKRMENLAD…
WP_099233044_1	C	1082		MKYKIGLDIGITSIGWAVINLDIPRIEDLGVRIFDRAENPKTGESLALPRRLARSARRRLRRRKHRLERIRRLFVREGILTKEELNKLFEKKHEIDVWQLRVEALDRKLNNDELARILLHLAKRRGFRSNRKSERTNKENSTMLKHIEENQSILSSYRTVAEMVVKDQKFSLHKRNKEDNYTNTVARDDLEREIKLIFAKQREYGNIVCTEAFEHEYISIWASQRPFASKDDIEKKVGFCTFEPKEKRAPKATYTFQSFTVWEHINKLRLVSPGGIRALTDDERRLIYKQAFHKNKITFHDVRTLLNLPDDTRFKGLLYDRNTTLKENEKVRFLELGAYHKIRKAIDSVYGKGAAKSFRPIDFDTFGYALTMFKDDTDIRSYLRNEYEQNGKRMENLAD…
WP_003611034_1	C	1082		MRVLGLDAGIASLGWALIEIEESNRGELSQGTIIGAGTWMFDAPEEKTQAGAKLKSEQRRTFRGQRRVVRRRRQRMNEVRRILHSHGLLPSSDRDALKQPGLDPWRIRAEALDRLLGPVELAVALGHIARHRGFKSNSKGAKTNDPADDTSKMKRAVNETREKLARFGSAAKMLVEDESFVLRQTPTKNGASEIVRRFRNREGDYSRSLLRDDLAAEMRALFTAQARFQSAIATADLQTAFTKAAFFQRPLQDSEKLVGPCPFEVDEKRAPKRGYSFELFRFLSRLNHVTLRDGKQERTLTRDELALAAADFGAAAKVSFTALRKKLKLPETTVFVGVKADEESKLDVVARSGKAAEGTARLRSVIVDALGELAWGALLCSPEKLDKIAEVISFRSDIG…
WP_107854655_1	C	1082		MTVFKPNPLNYILGLDIGIASVGWAMVEIDDKENPIRLIDLGVRVFERAEVPKTGDSLAATRRLARSIRRLIRRRAHRLLRARRLLKHEGVLNPEDFNENGFIKLLPNTPWQLRTAALDRKLTPLEWAAVLLHLVKHRGYLSQRKNEGETDDKELGALLKGVADNTHALQAGNFRTPAELALNKFEKESGHIRNQRGDYSHTFSRKDLQAELVLLFEKQKEFGNPHVSDDLKNGIENLLMTQRPALSGDAIQKMLGHCTFEPAEPKAAKNTYTAERFIWLTKLNNLRILNQGNERPLTDAERTTLMDEPYKKSKLTYAQARKLLGLDDTAFFKGLRYGKDNAESATLMEMKAYHAISRALEKEGLKDKKSPLSLSPELQDEIGTAFSLFKTDEDITGRL…
WP_014319618_1	C	1084		MKYHVGIDVGTFSVGLAAIEVDDAGMPIKTLSLVSHIHDSGLDPDEIKSAVTRLASSGIARRTRRLYRRKRRRLQQLDKFIQRQGWPVIELEDYSDPLYPWKVRAELAASYIADEKERGEKLSVALRHIARHRGWRNPYAKVSSLYLPDGPSDAFKAIREEIKRASGQPVPETATVGQMVTLCELGTLKLRGEGGVLSARLQQSDHAREIQEICRMQEIGQELYRKIIDVVFAAESPKGSASSRVGKDPLQPGKNRALKASDAFQRYRIAALIGNLRVWVDGEKRILSVEEKNLVFDHLVNLTPKKEPEWVTIAEILGIDRGQLIGTATMTDDGERAGARPPTHDTNRSIVNSRIAPLVDWWKTASALEQHAMVKALSNAEVDDFDSPERAKVQAFFAD…
WP_010933968_1	C	1084		MKYHVGIDVGTFSVGLAAIEVDDAGMPIKTLSLVSHIHDSGLDPDEIKSAVTRLASSGIARRTRRLYRRKRRRLQQLDKFIQRQGWPVIELEDYSDPLYPWKVRAELAASYIADEKERGEKLSVALRHIARHRGWRNPYAKVSSLYLPDGPSDAFKAIREEIKRASGQPVPETATVGQMVTLCELGTLKLRGEGGVLSARLQQSDYAREIQEICRMQEIGQELYRKIIDVVFAAESPKGSASSRVGKDPLQPGKNRALKASDAFQRYRIAALIGNLRVRVDGEKRILSVEEKNLVFDHLVNLTPKKEPEWVTIAEILGIDRGQLIGTATMTDDGERAGARPPTHDTNRSIVNSRIAPLVDWWKTASALEQHAMVKALSNAEVDDFDSPEGAKVQAFFAD…
WP_014301099_1	C	1084		MKYHVGIDVGTFSVGLAAIEVDDAGMPIKTLSLVSHIHDSGLDPDKIKSAVTRLASSGIARRTRRLYRRKRRRLQQLDKFIQRQGWPVIELEDYSDPLYPWKVRAELAASYIADEKERGEKLSVALRHIARHRGWRNPYAKVSSLYLPDEPSDAFKAIREEIKRASGQPVPETATVGQMVTLCELGTLKLRGEGGVLSARLQQSDHAREIQEICRMQEIGQELYRKIIDVVFAAESPKGSASSRVGKDPLQPGKNRALKASDAFQRYRIAALIGNLRVRVDGEKRILSVEEKNLVFDHLVNLAPKKEPEWVTIAEILGIDRGQLIGTATMTDDGERAGARPPTHDTNRSIVNSRIAPLVDWWKTASALEQHAMVKALSNAEVDDFDSPEGAKVQAFFAD…
WP_014318431_1	C	1084		MKYHVGIDVGTFSVGLAAIEVDDAGMPIKTLSLVSHIHDSGLDPDKIKSAVTRLASSGIARRTRRLYRRKRRRLQQLDKFIQRQGWPVIELEDYSDPLYPWKVRAELAASYIADEKERGEKLSVALRHIARHRGWRNPYAKVSSLYLPDEPSDAFKAIREEIKRASGQPVPETATVGQMVTLCELGTLKLRGEGGVLSARLQQSDHAREIQEICRMQEIGQELYRKIIDVVFAAESPKGSASSRVGKDPLQPGKNRALKASDAFQRYRIAALIGNLRVRVDGEKRILSVEEKNLVFDHLVNLAPKKEPEWVTIAEILGIDRGQLIGTATMTDDGERAGARPPTHDTNRSIVNSRIAPLVDWWKTASALEQHAMVKALSNAEVDDFDSPEGAKVQAFFAD…
WP_070794736_1	C	1084		MKYHVGIDVGTFSVGLAAIEVDDAGMPIKTLSLVSHIHDSGLDPDKIKSAVTRLASSGIARRTRRLYRRKRRRLQQLDKFIQRQGWPVIELEDYSDPLYPWKVRAELAASYIADEKERGEKLSVALRHIARHRGWRNPYAKVSSLYLPDEPSDAFKAIREEIKRASGQPVPETATVGQMVTLCELGTLKLRGEGGVLSARLQQSDHAREIQEICRMQEIGQELYRKIIDVVFAAESPKGSASSRVGKDPLQPGKNRALKASDAFQRYRIAALIGNLRVRVDGEKRILSVEEKNLVFDHLVNLAPKKEPEWVTIAEILGIDRGQLIGTATMTDDGERAGARPPTHDTNRSIVNSRIAPLVDWWKTASALEQHAMVKALSNAEVDDFDSPEGAKVQAFFAD…
WP_085666229_1	C	1084		MKYHVGIDVGTFSVGLAAIEVDDAGMPIKTLSLVSHIHDSGLDPDKIKSAVTRLASSGIARRTRRLYRRKRRRLQQLDKFIQRQGWPVIELEDYSDPLYPWKVRAELAASYIADEKERGEKLSVALRHIARHRGWRNPYAKVSSLYLPDEPSDAFKAIREEIKRASGQPVPETATVGQMVTLCELGTLKLRGEGGVLSARLQQSDHAREIQEICRMQEIGQELYRKIIDVVFAAESPKGSASSRVGKDPLQPGKNRALKASDAFQRYRIAALIGNLRVRVDGEKRILSVEEKNLVFDHLVNLAPKKEPEWVTIAEILGIDRGQLIGTATMTDDGERAGARPPTHDTNRSIVNSRIAPLVDWWKTASALEQHAMVKALSNAEVDDFDSPEGAKVQAFFAD…
WP_014311133_1	C	1084		MKYHVGIDVGTFSVGLAAIEVDDAGMPIKTLSLVSHIHDSGLDPDKMKSAVTRLASSGIARRTRRLYRRKRRRLQQLDKFIQRQGWPVIELEDYSDPLYPWKVRAELAASYIADEKERGEKLSVALRHIARHRGWRNPYAKVSSLYLPDEPSDAFKSIREEIKRASGQPVPETATVGQMVTLCELGTLKLRGEGGVLSARLQQSDHAREIQEICRMQEIGQELYRKIIDVVFAAESPKGSASSRVGKDPLQPGKNRALKASDSFQRYRIAALISNLRVRVDGEKRILSVEEKNLVFDHLVNLAPKKEPEWVTIAEILGIDRGQLIGTATMTDDGERAGARPPTHDTNRSIVNSRIAPLVDWWKTASALEQHAMVKALSNAEVDDFDSPEGAKVQAFFAD…
WP_014316098_1	C	1084		MKYHVGIDVGTFSVGLAAIEVDDAGMPIKTLSLVSHIHDSGLDPDKMKSAVTRLASSGIARRTRRLYRRKRRRLQQLDKFIQRQGWPVIELEDYSDPLYPWKVRAELAASYIADEKERGEKLSVALRHIARHRGWRNPYAKVSSLYLPDEPSDAFKSIREEIKRASGQPVPETATVGQMVTLCELGTLKLRGEGGVLSARLQQSDHAREIQEICRMQEIGQELYRKIIDVVFAAESPKGSASSRVGKDPLQPGKNRALKASDAFQRYRIAALIGNLRVRVDGEKRILSVEEKNLVFDHLVNLAPKKEPEWVTIAEILGIDRGQLIGTATMTDDGERAGARPPTHDTNRSIVNSRIAPLVDWWKTASALEQHAMVKALSNAEVDDFDSPEGAKVQAFFAD…
WP_014317373_1	C	1084		MKYHVGIDVGTFSVGLAAIEVDDAGMPIKTLSLVSHIHDSRLDPDKIKSAVTRLASSGIARRTRRLYRRKRRRLQQLDKFIQRQGWPVIELEDYSDPLYPWKVRAELAASYIADEKERGEKLSVALRHIARHRGWRNPYAKVSSLYLPDEPSDAFKAIREEIKRASGQPVPETATVGQMVTLCELGTLKLRGEGGVLSARLQQSDHAREIQEICRMQEIGQELYRKIIDVVFAAESPKGSASSRVGKDPLQPGKNRALKASDAFQRYRIAALIGNLRVRVDGEKRILSVEEKNLVFDHLVNLAPKKEPEWVTIAEILGIDRGQLIGTATMTDDGERAGARPPTHDTNRSIVNSRIAPLVDWWKTASALEQHAMVKALSNAEVDDFDSPEGAKVQAFFAD…
WP_082083265_1	C	1086		MSQVTGLPLVLAFDLGKGSIGEAVRLGNDFVHVASWLIPQDLAARGPSAKPGTPASRYRAWRTRVAHRERENALRRICADAGIEVLAAKRVARDAADKKKWIVVSKADERLTREFPKKGDSTCYNSALLRIQLLRGVKLEGWQVFKALHAAIQRRGYDNAVPWKHRAVRDTETEEDGITQQRADSYCLALEQMAPNKPECQLPSYLDAHRLGLWDASRPDEYILRIDHHVAPARNREHPDNTPIVAPRELVIKETRALLTAAAKFFPKLAGREDEILFGRGGKAYASYFDDVRRAHSLRLGGANDWDGILGQKVPRFDNRIIAKCALIPRLNVCKATTRKDKTGAIISESLLPSEVTFLFKLKNVRVQRPDKSITGLKPDEIRTLFNDPKREPEKLSYT…
WP_123930632_1	C	1087		MAAIELNENGNPVSILSAVSHIHDAGLDPDQVKNATTRLAQSGLMRRTRRLYRERRRRSRKLHEFLVEQQWKTLPFESYADPYHPWRVRTMLVDSYVEDDVERGELLSIALRHIFNHRGWRNPYTRVQSLYNVAEPSENFEQIRNDLEGRYGVPIDRDITVAQLVSVAEFGKDRLRGAVKSKKNGNAKGAPENEVKEAVLSHRLQQSDNAREICRICQVQRIDDDLYKKIIDLVFDAKSPKGAQQERTGKDPFFPKEYRALKASDAFQRYRIASIIGNLRIREDDSNVPLDHDQRQQLFNFLVNHTGNNLPTWQDVAEELGIDRGLLRGTAAVTEDGERANSRPPIHETNRALTNCKVKPLASWWKSEDWPAREALVKALSNATKADFASPAGLKVEQF…
WP_106110768_1	C	1087		MAAMRIRVGVDVGTHSVGCCAIAVDPAGAPVRILSALSLIHDAGIGEDGKEKATSRRELAGVARRARRLLRRRRKRLQQLDTLLVRLGYPIVDFAEQKDPYLVWRVRAQLVQEVFPEKTRRYAISMALRHIARHRGWRNPYARTESLLAPAPESDFMRAMRKRVMNTTGEVLDEGFTPGQAMAVVALNNRVAMRGPDGVLGKLHQTDNANEIRRICKTQGVSEQECRELILAVFASESPRGSSRSRVASDPLPGQGDFLRAPKCDPEFQRFRVISIVANLRIAGRDGAQRPLLPRERKKVVTFLLESMSEDLAWGDVAERLGVRRQNLRGTASMTADGERASAQPPVDVTNQVMGSCRIKPLRLWWADADAERRGAMVRYLYEGADDSECAEFLGSLSE…
WP_120784844_1	C	1087		MNYILGLDIGITSIGYAIMRLDENNNPDKIVFLDSIIFPIAENEKGKSYASKRGELRRVRRIGRRRKFRKHRIKSLFTSNHMLTKNEISESLNSPSSIYELRVKGLDQKLSNSELFKILYWFGGHRGFKSNRKAELKEKDMGKLLHSLNNTKEELNNSNYRTIGELYLKSPIFKDHKRNKFYDDGYIGATYRTLIVDEAKKILEFQSTINSQVDDNFIKNYLDILQSQRDFDDGPGSNSPYAGNQIEKMIGHDSLVSDRVRASKASFTFNYFDMLSKINEIKIKNNIYDNFHSLTKEQRDIVINKALSNKKTKFNQIKKYLKLPDDAQFNLVRYEKKNAESTTTLCDFTPVREIKNCLPKNQKENNKLIDDIATILATYKSDNTRTQHLADKLDNDTIN…
WP_095858800_1	C	1087		MRYKIGLDIGITSVGWAVINLDIPRIEDLGVRIFDRAENPQTGESLALPRRLARSARRRLRRRKHRLERIRRLVIREGILTKEELDKLFEEKHEIDVWQLRVEALDRKLNNDELARVLLHLAKRRGFKSNRKSERSNKENSTMLKHIEENRAILSGYRTVGEMIVKDPKFALHKRNKGENYTNTIARDDLEHEIRLIFSKQREFGNMSCTEKFENEYITIWASQRPVASKDDIEKKVGFCTFEPKEKRAPKATYTFQSFIAWEHINKLRLISPSGTRGLTDEERRLLYEQAFQKNKITYHDIWTLLRLPDDTYFKGIVYDRGESRKQNENIRFLELDAYHQIRKAVDKVYGKGKSSSFLPIDFDTFGYALTLFKDDADIRSYLQNEYEQNGKRMPNLAN…
WP_041267823_1	C	1087		MRYKIGLDIGITSVGWAVVNLDIPRIEDLGVRIFDRAENPQTGESLALPRRLARSARRRLRRRKHRLERIRRLLIREGILMKEELDKLFEERHEIDVWQLRVEALDRKLNSDELARVLLHLAKRRGFKSNRKSEHNSRENSTMLKHIEENRAILSSYRTVAEMIVKDPKFALHKRNKGEHYTNTIARDDLEREIQLIFTKQREFGNMNCTKEFENEYIAIWASQRPFASKDDIEKKVGFCTFEPKEKRAPKATYTFQSFIAWEHINKLRLVSPAGTRGLTDEERRLLYEQAFQKNKITYHDIRTLLRLPDDTYFKGVVYDRNMPLKQNETIRFLELDAYHQIRKVIDKAYGKGKSSSFLPIDFDTFGYALTLFKDDADVRSYLQNEYEQNGKPMPNLAN…
WP_023633350_1		1088	Gsp	MRYKIGLDIGITSVGWAVINLDIPRIEDLGVRIFDRAENPQTGESLALPRRLARSARRRLRRRKHRLERIRRLLIREGVLTKEELDKLFEEKHEIDVWQLRVEALDRKLNNDELVRVLLHLAKRRGFKSNRQSERSNKENSTMLKHIEENRAILSGYRTVGEMIVKDPKFALHKRNKGENYTNTIARDDLEREIRLIFSKQREFGNMSCTEEFENEYIAIWASQRPVASKDDIEKKVGFCTFEPKEKRAPKATYTFQSFIAWEHINKLRLISPSGTRGLTDEERRLLYEQAFQKNKITYHDIRTLLHLPDDTYFKGIVYDWGESLKQNENIRFLELDAYHQIRKAIDKVYGKGKSSSFLPIDFDTFGYALTLFKDDADIRSYLRNEYEQNGKRIANLAN…
WP_107196622_1	C	1089		MNYVLGLDIGITSVGWAVLELDTHDEPIRIVDLNSRIFEKAEVPKTGESLAAPRRMARSARRLTRRRRFRLHRVRRYLIRNRILDARQVEELYVDSIGKTDIYELRYQALSQPVSNSDWARLLIFFAKHRGFKSNRKHISDSGDEGQMLNAITENQEILNNYHTVGEMLYKNEKFKACKRNKGGSYAFTVSRDMLADEIHALFDVQRSLGQAYASEELEEEYMELFSAQRNFDEGPGMNSPYSGNQIEKMIGCCTFEDDEKRAPKASYAFMAFNVWQKINHLRVTCEGTDRSLSQAEKETLAALAWKKENITFKDIRNKLGLDDTVRFLDVNYNLDKYKTAEEAEKKVKFSWVKEYHAIRKALDKVKKDRISELSHEQIDTIAYAFTVYKNDEAIKRYL…
WP_065901900_1	C	1091		MGVLLSLNIDIAAVGYAVLQTDERGKPERILKLNTVQFTPAENPKDGASLALPARQRRHARRCNRRTKFRKQRVRQLFLKYGLLTTADMTAYFNQQLQPADIWQLRVQGLDGELTSRELFAVLYYLAGHRGFRSNARSETTGQSPAELGRLLQSIQATKQVFQAGHYRTFGEMLVRDPRYRACKHNKDYQADYLVHPLREWIVSEARLIINHQRQSDPRLSRAFQKDYIALLKSQRDFDTGPSAPSRFGGNLIEKMVGNDPLNACEKRAAKATRTYCEFKLMKTVNDIQLVGGDYRGLTALDVSQRHCLLALARQQQRLDFYQARQALNLPAEVRFNQVAYQDEPVKKAEKHTVIVDFKAINEIQTALGSSLYADDTDLIDRVGTILTNYSSDQSKQQA…
WP_065928594_1	C	1091		MGVLLSLNIDIAAVGYAVLQTDERGKPERILKLNTVQFTPAENPKDGASLALPARQRRHARRCNRRTKFRKQRVRQLFLKYGLLTTADMTAYFNQQLQPADIWQLRVQGLDGELTSRELFAVLYYLAGHRGFRSNARSETTGQSPAELGRLLQSIQATKQVFQAGHYRTFGEMLVRDPRYRACKHNKDYQADYLVHPLREWIVSEARLIINHQRQSDPRLSRAFQKDYIALLKSQRDFDTGPSAPSRFGGNLIEKMVGNDPLNACEKRAAKATRTYCEFKLMKTVNDIQLVGGDYRGLTALDVSQRHCLLALARQQQRLDFYQARQALNLPAEVRFNQVAYQDEPVKKAEKHTVIVDFKAINEIQTALGSSLYADDTDLIDRVGTILTNYSSDQSKQQA…
AQS41335_1	C	1091		MSCQLPLYSNHLFSFDIGTNSIGWCVLELDKVGVPASIKDIGVRIFSDGREPAADGKRGASLAVARREARSMRRMRDRYQWRRKKTLSVLVEYGLQPADEAERKKLVAETGDQKPDSTAPKIDPYNLRRRALTEKLPPYYIGRALFQLGQRRGFKSNRKTDRKSNEKGQIAVAVEELSARIQMAGVSTLGAYLAMQREKGHVIRIRAGSEAFSEKNDYAFYPERSMLEDEFHKIWDAQAEFYPDILTKARKEDLFKIIFYQRPLKKPIVGKCSFNPAEERLPKAHPLFQEFRLYKEVNELGVRMPDMYVRKLTVEERDKLIWQLRQKKKPSFAALRKTLKLSNGLTFNKESKNRTDMMGDEVYTVMADKKRFGNRWSEFSHAEQWQIIKELRDEENPAI…
WP_004800457_1		1092	Edo	MGRLVLGLDIGITSVGFGIIDLDESEIVDYGVRLFKEGTAAENETRRTKRGGRRLKRRRVTRREDMLHLLKQAGIISTSFHPLNNPYDVRVKGLNERLNGEELATALLHLCKHRGSSVETIEDDEAKAKEAGETKKVLSMNDQLLKSGKYVCEIQKERLRTNGHIRGHENNFKTRAYVDEAFQILSHQDLSNELKSAIITIISRKRMYYDGPGGPLSPTPYGRYTYFGQKEPIDLIEKMRGKCSLFPNEPRAPKLAYSAELFNLLNDLNNLSIEGEKLTSEQKAMILKIVHEKGKITPKQLAKEVGVSLEQIRGFRIDTKGSPLLSELTGYKMIREVLEKSNDEHLEDHVFYDEIAEILTKTKDIEGRKKQISELSSDLNEESVHQLAGLTKFTAYHSL…
WP_013389026_1	C	1092		MKYSIGLDIGIASVGWSVINKDKERIEDMGVRIFQKAENPKDGSSLASSRREKRGSRRRNRRKKHRLDRIKNILCESGLVKKNEIEKIYKNAYLKSPWELRAKSLEAKISNKEIAQILLHIAKRRGFKSFRKTDRNADDTGKLLSGIQENKKIMEEKGYLTIGDMVAKDPKFNTHVRNKAGSYLFSFSRKLLEDEVRKIQAKQKELGNTHFTDDVLEKYIEVFNSQRNFDEGPSKPSPYYSEIGQIAKMIGNCTFESSEKRTAKNTWSGERFVFLQKLNNFRIVGLSGKRPLTEEERDIVEKEVYLKKEVRYEKLRKILYLKEEERFGDLNYSKDEKQDKKTEKTKFISLIGNYTIKKLNLSEKLKSEIEEDKSKLDKIIEILTFNKSDKTIESNLKKL…
WP_077993175_1	C	1092		MTAENYSNVRFSFDIGTNSIGWAVFQLNDKQEATSILNAGARIFSDGRDPQSGDPLAVRRRQARSASRMRDRYLRRRKRTLDKLIGYGLLPEDKTERDKILLETNDKPSGSTDKKTDPYSLRARALEEKLPLAYVARALFHIGQRRGFKSNRKADRKSNEKGKIAVGIEELSGLMHQSHAPTLGAYLAKRREEGHVVRLRANSEALTDKAYAFYPERAMLEDEFHKIWQAQAEYYPDVLTKEREEELFHVMFFQRPLKEQKVGLCTLVEGETRLPKSDPLFQQFRLYKEINELAIILPDLSQRKLTMEERDTLITLMRPAKTKTFAALRKALKIPAGGRFNKETENRKQVTGDEVYSVFSKPELFGGDWAKFSTEQQREIVDQLENEENPDKLEEWLKG…
WP_078039855_1	C	1092		MTAENYSNVRFSFDIGTNSIGWAVFQLNDKREAVKILNAGARIFSDGRDPQSGDPLAVRRRTVRSASRMRDRYLRRRKRTLDKLIGYGLLPEDKAARDKILLETNDKPSGSRDKKTDPYSLRARALEEKLPLAYVARALFHIGQRRGFKSNRKADRKSNEKGKIAVGIEELSGLMHQSHAPTLGAYLAKRRDEGHVVRLRANSEALTDKAYAFYPERSMLEDEFRKIWQAQAEYYPDVLTKEREEELFHVMFFQRPLKEQKVGFCTLVEGETRLAKDDPLFQQFRLYKEINELAIILPDLSQRKLTMEERDTLITLMRPAKTKTFAALRKALKIPAGGRFNKETENRKQLTGDEVYSVFSKPELFGGDWGKFSTVQQREIIDQLNNEENPDKLEEWLKG…
WP_077972354_1	C	1092		MTAENYSNVRFSFDIGTNSIGWAVFQLNNKQEAVKILNAGARIFSDGRDPQSGDPLAVRRRTVRSASRMRDRYLRRRKRTLDKLIGYGLLPEDKAARDKILVETNDKPSGSTDKKTDPYSLRARALEEKLPLAYVARALFHIGQRRGFKSNRKADRKSNEKGKIAVGIEELSGLMHQSHAPTLGAYLAKRREEGHVVRLRANSEALTDKAYAFYPERSMLEDEFHKIWQAQAEYYPDVLTKEREEELFHVMFFQRPLKEQKVGFCTLVEGETRLAKDDPLFQQFRLYKEINELAIILPDLSQRKLTMEERDTLITLMRPAKTKTFAALRKALKIPAGGRFNKETENRKQLTGDEVYSVFSKPELFGADWGKFSTVQQREIIDQLNNEENPDKLEEWLKG…
WP_094463462_1	C	1094		MKNIFSFDIGTNSIGWAVLALDGNGDPVRIADAGVRIFSDGRDPKSKASLAEARRMARAMSRRRDRTLRRKRATLRTLAEIGLMPDTSSARQAQLRETSDPKSGSGQLTRNPYALRALALEEKLPLFHIGRALYHLGQRRGFQSNRKTDRKDNNKGKIALGIEELHAAMRQDGAQTYGQWLARRHALGQAVRLRSGALDLEGEGYAFYPERKLLEDEFHRIWEAQARHYPDILTPERRDHLFTVMFFQRPLKKPKVGKCSFNNQEERLSKAHPLFQEFRLYKEVNELEIVEPDLTHKKLTLDQRNALVKKLQVSREASFAALRKVLKLRPDQRLNKESESRTKLKGNEVYAVLSDKTRFGPRWGTFSQAEQWAIIERLKEEEDPGRLFAWLRSAFGIEG…
#N/A		1094	Ghh1	MTVRYRLGLDLGTNSIGWAAVALDAEGRPGRLLDGGVRIITPNDEAGRDPKSKASLAAGRRAARAMRRRRDRFLRRQKRLMEILTANGLMPADTAARKELEKLDPYWLRARALAEPLTLHEIGRALFHLNQRRGFSSNRITDADDAEGGAMKQGMAQLQEALEQAGARTLGEFLAKRHRRDREGYRVDPSGQRISKANGNDREASKGVRFRPHAEGSKLLYDFYPTRDMVAHELRQVWVEQAKTHTELTEPLREQLEHVIIAQRPLKKPRVGRCTFRPDEERAPRALPLFQRFRILSELAALEIERPGRPARKLTIPERDLLANLLGSQTSPVSFTKMAKALKLPDDADFNLARGGRKGLDPDKTAAILAKTGKGESFGKGWRSIPFDRQSEIVQRLLN…
WP_113667871_1	C	1095		MDGGAMDWRLGLDLGANSLGWAALRLDRAGDPIGILAMGSRIFSDGRDPKSGASLAVDRRAARAMRRRRDRFKQRQAALLKYLIRDGLFPADQADRQRLADEDPYALRARALDEELSLFEIGRALFHLNQRRGFQSNRKADRGQDDEAGKIAVGVDRLNQQMEEQGARTLGEFLHQRRRAATDANHIPSVRTRLRPETGEGAKGDGYDFYPSRALIAEEFEEIWAAQAPHYPDTLTQQVHDRLYEIIFHQRPLRAPQVGQCTLVAGETRLPKAHPLFQKRRLLEEINALMIVRPGEIAQRLTPEERDTLYLKLKDKRTVSFATLRKTLKLDSAARFNKESENRTELKGDEVAAELGAKTRLGTRWQHLSGDQQWEVVHRLMALESQADEAAFRDWISQT…
WP_035106817_1	C	1095	Cca2	MQKNYRVGIDVGTHSIGFAAIEVDDHDRPIHILSAMSLIHDSGLDPDSNKRALTRLAESGVARRTRRLYRRRRKRMVRLEKFLQHQGWETKPFEDYSDPYIPWNARVALVNGYIEDDQQRGEYLSIALRHIANHRGWRNPYWKTRSLYSPEGPSDAFETIRKDLEKRAGRPVPKDITVGQLITFARIGTDRIRGEAQNKKTGHNNPAILSARLHQLDHAREINEIAKVQKLDDDLRKHIIDLVFAAESPKGAQLGRVGKDPLQPGKDRALKATDAFQRYRIAALTGNLRIRGTQGNDRLTREQRQLIFDHLVNLPHTEEPSWLNIAEILGIDRGDLLGTATMTDDGERAGSKPPVHDTNRAILSSKVKPLVHWWKAANFDEQKAMLKSLSNAEVDDFDS…
WP_058898100_1	C	1096		MKNIFSFDIGTNSIGWAVLALDGNGDPVRIADAGVRIFSDGRDPKSKASLAEARRMARAMSRRRDRTLRRKRATLRTLAEIGLMPDTSSARQAQLRETSDPKSGSGQLTRNPYALRALALEEKLPLFHIGRALYHLGQRRGFQSNRKTDRKDNDKGKIALGIEELHAAMRQDGAQTYGQWLARRHALGQAVRLRSGALDLEGEGYAFYPERKLLEDEFHRIWEAQARHYPDILTPERRDHLFTVMFFQRPLKKPKVGKCSFNNQEERLSKAHPLFQEFRLYKEVNELEIVEPDLTHKKLTLDQRNALVKKLQVSREASFAALRKVLKLRPDQRLNKESESRTKLKGNEVYAVLSDKTRFGPRWGTFSQAEQWAIIERLKEEEDPGRLFAWLRSAFGIEG…
WP_120251735_1	C	1099		MTQHKIWRLGADLGTNSLGWAAIELSAPINGEPVSILAAGSRIFSDGRDPKSGASLAVDRRDARAMRRRRDRFQQRQRALIKYLIADGLFPADEAARKAMAAIDPYAARARALDEVLTLPELGRALFHLNQRRGFKSNRKADRGADDDAGKIATGIDRTCDAIRDDEAAAGAEPGSWTYGKWLYERRLAGKSVRTRLRPESDEGAKGDGYDFYPGRKLMEEEFDAIWQAQAPHHPTVLTDEVHDRLHEIIFYQRPLKAPRIGMCTLIAGDERLPKAHPLFQRRRLLEELNALMIVRPGEVAQRLTREERDILFLKLKDKGKVSFASLRKTLKLDPDARFNKESENRTDLKGDEVAAAMGAKTRFSNRWAHLSVEEQWDVIARLSEVESEAEDSAFRQWL…
WP_053411199_1	C	1100		MTTRYVVGIDVGLFSVGFSAIEVDEKGMPVRLLNSMSLIHDSGLDPNSQKEAKTRKAVSGVARRTRRLYAARRKRLAALDTFLTQHDFPLIDLEKEADKIAWSARATLATEKVEDHEQMKKLLSIAVRHIARHRGWRNPYIPAERLCTQRKASDKFTILEQKAREAARKPIPSTPTLAQLVGALPHGATQLRGENGFLSETLNQQDFANELLKIASVQDLEPQFVHELLLKVFYAKSPKGSAEKFVGKDELDPSQPRAWRATLAFNEYRIISLLANVRIADPSSPTFAQRRLTVNERQKAFNFLNNWTQKTSPTWTDIAELFGIDRGLLKGTASANDDGERMSATPPINQTHQIMWNCQVKSLREFWRKGSTAMRSALISELSNVEAPEEGSPESIAAA…
WP_025253428_1	C	1100		MVSLKYRVGIDVGTFSVGLAAIEVDEKDMPVKILSAVSHIHDSGLDPDQQQDAVTRLASSGIARRTRRLYRRKRRRLVQLDKFIEGLGWPVKEFEEYSDPFMPWHARAELAAGFIEDEAERNEKLSIAMRHIARHRGWRNPYSKVSTLHTEVAPSEAFLAIKEEIAKVAGIKIPDDITVGQLVAFCNLGKHRLRGKGGVLSSRLLQSDHANEIIVIGRMQNLDSSLVKQLINEVFKAESPKGSAAGRTGVDPLQPSKKRALKATEEFQRYRIASLIGNLRIREGSGQRRLTKEETSLVFDHLINLKPKSEPSWLAVCEILGIDRGNLRGTATMTDDGERAGAAPPVHETTRRILNCKVKPLVAWWMEANAEDRYAMIKALANSEVDDFDSQSGAKVQAF…
WP_064329368_1	C	1101		MKTLGLDLGTNSLGWAIVETRDEPTKYSEGSIVASGVRIFSQSEMAGRDPQSKASLAVARRQARGSRRRRDRYLKRRQRLVDLLVDLGLMPADKAARAELVKNHGDGKTGDLSSSVYALRARALDEALSPYEIGRAIFHLNQRRGFKSNRKADSNDPEQGVISEGMRALDEKMAEAGARTIGEWLHMRRLQGLPVRARIAPDGEGYAFYPSRGALEREFDRIMARQTLFHTDLLTDTAIRELREVVFHQRPLRPVKPGKCSYNPLEERLAKAHPLFQKFRLLKELNELEIVGEDQKHIKLTPEQRNALALQLRTSLTKQGKVPFSKLRSTLKLGREVRFNKETDNRSDLEGDVIYFRMSRPECFGNRWADLPVEMQAAITERLRTEPDYKTLMNWLKAE…
WP_012421034_1	C	1101		MSRSLTFSFDIGYASIGWAVIASASHDDADPSVCGCGTVLFPKDDCQAFKRREYRRLRRNIRSRRVRIERIGRLLVQAQIITPEMKETSGHPAPFYLASEALKGHRTLAPIELWHVLRWYAHNRGYDNNASWSNSLSEDGGNGEDTERVKHAQDLMDKHGTATMAETICRELKLEEGKADAPMEVSTPAYKNLNTAFPRLIVEKEVRRILELSAPLIPGLTAEIIELIAQHHPLTTEQRGVLLQHGIKLARRYRGSLLFGQLIPRFDNRIISRCPVTWAQVYEAELKKGNSEQSARERAEKLSKVPTANCPEFYEYRMARILCNIRADGEPLSAEIRRELMNQARQEGKLTKASLEKAISSRLGKETETNVSNYFTLHPDSEEALYLNPAVEVLQRSGI…
WP_025290702_1	C	1103		MAWRLGLDLGTNSLGWAALSLDAAGAPDAILAAGSRIFGDGRDPQSGTSLAVDRRAARAARRRRDRFKQRQRALLKHLEADGLFPADPEVQQALAALDPYALRARALDEALSLHEIGRALFHLNQRRGFQSNRKADRGKDEDAGKIAIGVDRLKDAIAAAGARTFGEFLRQRRAGATGENQIPSVRTRLRAETGEGAKGSGYDFYPSRALLKDEFDAIWHAQAEHHPKVLTDEAYHRLHEIVFRQRPLRAPKVGACTLVPGEARLPKAHPLFQRRRLLEELNALMIVRAGAVAERLTPEQRDLLLLKLKDKGKVTFKSLREKVLKLDGDARFNKESEHRTELKGDEVAAEMGGKTRFGSLWPHLSTEQQWTVIERQQALESDADEAAFRTWLVETHKLT…
WP_086315836_1	C	1103		MRVLGLDIGVTSIGWAIVEFDQDAKNEIDKKSNNKIIDLGVRLFDGVAEDRSGKLLAQNWRNSKSSRQRYKRKKERLKAIENEFKSIGFLDNSYNKEQFFAKFHFENKDIFILRAKALEEKLSPKQIFACIYYLAKHRGYRSGPVPQSSKSKSNNKDSVKTINEIQKTKSLLGYDIDKNSYQKTIAQYVVQNIHNSIYRNRDGQVVFMAQKEMIEYEAREILRYQSKFYKEIDDKFVDKIIDIINLKAPAIDEKSINEIIGDCAILKDERRAFKNSITATKSMIFQIINNTIQKYQLDPIDNLYIDAMNIIIKKGKLTFENLNSILSSNITTKDKEKLIDNKATNMLKDICKILNIDNYNDMNNKEDELNELIYIFAIYKDFMHCEEKFAQHLAKYSYT…
WP_072457083_1	C	1103		MTKINDDLRYRVGIDVGLKSIGFCAVEVDDKDQPLRLLNSMVFIHDAGVDPNENKAAKSRKLTAGVARRTQRRTAQNRRRLAELDRVLSEELHWPLPNLEDFEDPYEPWHTRAELVDHYIEDESERLEALSIAVRHMARHRGWRNPYIKVDSLLTPVEPSEFLRGLNERVGEALGREFPEETTPGQLISEYMSDPKYRESNGIRGDDGILQGKLHQYDNTAEIRKICEIQRLDHDVFKLLVRKVFFAKSPRGSAAGLVGHDQLPGQGKFIRAEKAHPDFQLFRIVSVLTNLRVREAGAERCLTPEELSGLTDFLLDAGLKQQVTWADLADNLGIERADLRGTARPSVDGEPALRFPPTDVTTEMIMASKVKWLKEWWKSADSERRGFMVDALSNSGGST…
WP_119362967_1	A	1104		MSRYVLGLDIGITSVGYGVIDIDNNLFVDYGVRLFKEGTAAENETRRTKRGSRRLKRRKSNRLNDMKNLLKENELYFEDYRNYNPYEVRVKGLKEKLLPEELCTAIMHITKSRGTTLEALADESQDDEGTKATLSKNAKELNDGKYICEVQLDRLNKDHKVRGTENNFKTEDYVKELKEILKHQDLNEELCDQIIEMVSRRRRYDQGPGSEKSPTPYGSYRMVDGVLKHVNLIDEMRGRCSVYPDEFRAPKQSYTAELFNLLNDLNNLTIKGEKITVEEKEKVVAFVNEKGSITVKQLLKLLDAQEDEVTGFRIDKNDKPLITEFKGYSKVLKVFKKYSQQELLEDKLIVDQVIDICTKSKGIDERKKDIKELYPEFDNELIEELASIKGVSAYHSLSF…
WP_117347264_1	A	1104		MSRYVLGLDIGITSVGYGVIDVDNDLFVDYGVRLFKEGTAAENETRRTKRGSRRLKRRKSNRLNDMKNLLKKNDLYFDNYRNYNPYEMRVKGLNEKLSSKELCTAIMHITKSRGTTLEVLADESQDDEGTKATLSKNAKELSNGKYICEVQLDRLNKDHKVRGTENNFKTEDYVKELKEILKHQDLNEELCNQIIEIVSRRRRYDQGPGSEKSPTPYGSYRLVDGVLKHVNLIDEMRGRCSVYPNEFRAPKQSYTAELFNLLNDLNNLTIKGEKITVEEKKKVIAVVNEKGNITVKQLLKLLDAQEDEVTGFRIDKNDKPLITEFKGYSKVLKVFKKYNQQELLEDKLIVDQVIDICTKSKGIDERKKDIKELYPEFDNELIEELASIKGVSAYHSLSF…
WP_104964710_1	C	1105		MGYKIGLDLGIASIGYSVLATDENGVPFKILQMNSVIFPRAEQPKTGASLAAPRRDKRGLRRRNRRTNFRKHRTKRLFINEGILSEKQIENIYKDPKFERSIYELRVAGLDRLLTNEELFRVLYYFVTHRGFKSNRKFELDPSDPADKKQMGLLLNSIEEIKKDLAEKNYRTVGELYLNDAKYAEHKRNKAYVDGYLGTPSRDLLYAEIEKLFAAQKSFGNSVITAQFEQVYLSGYTDKNGQEHAGIFMAQRDFDEGPGAGPYAGDQILKMIGRCTFEPNENRAAKATATFEYFNLLQKVNSLQYREMVGGNFKPLTGEQRDLLIQAAYQKQTLKYTQIRKLLKLNDEASFNLLTYSAKEDKIKTEGTKFIAMNAYHKLAKVLPEELMANTALLDHIGF…
WP_129694582_1	A	1105		MKNKDIFGFSSEKEIYDSFEKNSANWPNILDLKIKALNQKIEKSEIVWLLHDYLKNRGYFYATNEVNINETKQDNCFPSELLLDFYKENNFFKSNSSISRENGGYTFSNKDWIKEIEHMLTVQEININFSKEYISIFNYVRLFSEGPGSLNSASEYGIYNYDENGRIVKKYTNIWDKTIGKCSLFEDEKVISTSYPSYEIFNLLNNLADIRSAQLFNEKEQWSLSPKNKEELLNNLFHNILNKTKAQSITIKQIEKIYIKEKGLEDISDQLKGKNLLKQFGLNNNLTTLNSINKLLKIIKNFSSEYNEINTKKIWDLLPILDDICLIIEVPRNLDEYYKLFSEHEIIEKLSIGKEAKEDFIKQIISIKELNFNKKGSLSKKAIYLYLSKMRDLKKNSEF…
WP_086333498_1	C	1105		MRVLGLDIGVTSIGWAIVEFDQDAKNEIDKKSNNKIIDLGVRLFDGVAEDRSGKLLAQDWRNSKSSRQRYKRKKERLKAIENEFKSIGFLDNSYNKEQFFAKFHFENKDIFILRAKALEEKLSPKQIFACIYYLAKHRGYRSGPVPQSSKSKSNNKDSVKTINEIQKTKSLLGYDIDKNSYQKTIAQYVVQNINNSIYRNRDGKVVFMAQKEMIEYEAREILRYQSKFYKEIDDKFVDKIIDIINLKAPAIDEKSINEMIGDCAILKDERRAFKNSITATKSMIFQIINNTIKKYQLDPTDNLYIDAMNIIIKKGKLTFENLNSILSSNITTKDKEKLIDNKATNMLKDICKILNIDNYNDMNSKEDELNELIYIFAIYKDFMHCEEKFAQHLAKYSYT…
WP_102732593_1	C	1105		MSRSLTFSFDIGYASIGWAVIASVSHDDADPSVCGCGTVLFPKDDCQAFKRREYRRLRRNIRSRRVRIERIGRLLVQAQIITPEMKETSGHPAPFYLASEALKGHRTLAPIELWHVLRWYAHNRGYDNNASWSNSLSEDGGNGEDTERVKHAQDLMDKHGTATMAETICRELKLEEGKADAPMEVSTPAYKNLNTAFPRLIVEKEVRRILELSAPLIPGLTAEIIELIAQHHPLTTEQRGVLLQYGIKLARRYRGSLLFGQLIPRFDNRIISCCPVTWAQVYEAELKKGNSEQSARERAEKLSKVPTANCPEFYEYRMARILCNIRADGEPLSAEIRRELMNQARQEGKLTKASLEKAISSRLGKETETNVSNYFTLHPDSEEALYLNPAVEVLQRSGI…
WP_115377717_1	C	1106		MVWRLGLDVGTNSLGWAAVELDADTLKPKGFLKAGSRIFGAGIAGAGRDPKSGASLAVDRRAARAMRRGRDRFKQRQAALLKYLQADGFFPSDPEARRALANKDPYALRARALDEELSLPEIGRAIFHLNQRRGFQSNRKADRKDDEAGKVAIGIDRLQDRIEEAGARTFGEFLHLRRESAENRNAIPSVRTRLRPETGEGAKGDGYDFYPGRALIQAEFEAIWHAQAPHHPDTMTQAVHDCLYEIVFWQRPLKTPAVGRCSLPPYAEERLPKAHPLFQRRRLLEEVNALMIVRPGEAAVRLTPEQRDTLYRRLKDKPKVSFEKLRKDLKLDPAARFNKESEHRTELKGDEVAAVMQSKQRFGTRWLHLSLDQQWDVIARQQAVESDADDAAFRAWLEA…
WP_068759260_1	A	1107	Tsp	MGYTLGLDIGIASVGFGLIDNVDGKILESGVRLFSSADPDNNQTRRSSRQARRLNRRKVHRLERVAHLLEEAGFEKGEVLAPTPYHLRVKGLTEKLSKPEVYAALYNLMKHRGISYLEDVELDEADSSSVSQNVELLKEYYPCEIQLERYEEYGQIRGIIETYNKDGEKESLVNIFPTGAYKKEAEAIILKQGQFYPELDKVFLEKFTEILTVKRPYYVGPGNKKSRTDYGIYRENGETLENLFDILIGKCTIYPQEARAAKFSYTAQLFDFLNDMNNISIAGEKLTEVQKREIYHQIMSSKTVNMMKIITKVTGCLKEEVTGYRVDSKYKAEFHSFASYRQFRNKMLDYGFDVQTLNVEMFDKLAAKLTLNTEYHQIITQLESLNLGLSKELIEKIAD…
WP_123052294_1	C	1109		MSRSLTFSFDIGYASIGWAVIASASHDDADPSVCGCGTVLFPKDDCQAFKRREYRRLRRNIRSRRVRIDRIGRLLVQAQIITPEMKETSGHPAPFYLASEALKGHRTLAPIELWHVLRWYAHNRGYDNNASWSNSLSEDGGNGEDTERVKHAQDLMDKHGTATMAETICRELKLEEGKADAPMNVSTPAYKNLNTAFPRLIVEKEVRRILELSAPLIPGLTSEIMELIAQHHPLTTKQRGVLIHYGIKLARRYRGSLLFGQLIPRFDNRIISRCPVTWAQVYEAELKKGNSEQSARERAEKLSKVPTANCPEFYEYRMARILCNIRADGEPLSAEIRRELMNQARQEGKLTKASLEKAISSRLGETETNVANYFTLHPDSEEALYLDPAVEVLKRSGIG…
WP_102737403_1	C	1109		MSRSLTFSFDIGYASIGWAVIESASHDDADPSVCGCGAVVFPKDDCQAFKRREYRRLRRNIRSRRVRIERIGRLLVQAQIITQEMKETPGHPAPFYLASEALKGHRNLAPIELWHVLRWYAHNRGYDNNVSWSGGFSEDGGNKEDTERVQHAKDLMDKHGTATMAETICRELKLEEGKADAPMNVSTPAYKNLNTAFPRLTVEKEVRRILELSAPLIPGLTSEIMELIAQHHPLTTKQRGVLIHYGIKLARRYRGSLLFGQLIPRFDNRIISRCPVSWAQVYEAELKKGNSEQNARERAEKLSKVPTANCPEFYEYRMARILCNIRADGEPLSAEIRRELMNQARQEGKLTKASLEKAISSRLGETETNVANYFTLHPDSEEALYLDPAVEVLKRSGIG…
WP_077538522_1	C	1111		MAKNRVVLGLDIGIGSVGWALVNLEEEEYDYQTYEGEHKKKLKISGGEIIDSGVRTFQPPHNEQKSLAKIRGEKRRARLTGRRKTKRMKRFVSLAKEFGLIEPNIRFKQACRKMIPPASTDKNKWSPWNIRKEALSRKLTNEEFFRALYHIARHRGVSFLTKAEESEKPSGSSEEGKVKKGLQNIREQLKESRCQTIGEMFAVNFLEGENVRLRNSENDYTKSIHRNLLKDETIIIFKKQKALGNESASDELLRRYLDEVLLYEAGIQEDKLLKMMNRCKFTGEICAPREGYLNERYVLLNRLNSLLIGGKPPTDEQRESIKKLAYKNKKLKFSQIRNFLDINENIRFNLCSYQMENPEYNQKLSCKVNEKEPLFEDKHQIKAAAIQSLDRETGTLEHV…
WP_008738269_1	C	1113		MRYRVGLDLGTASVGAAVFSMDEQGNPMELIWHYERLFSEPLVPDMGQLKPKKAARRLARQQRRQIDRRASRLRRIAIVSRRLGIAPGRNDSGVHGNDVPTLRAMAVNERIELGQLRAVLLRMGKKRGYGGTFKAVRKVGEAGEVASGASRLEEEMVALASVQNKDSVTVGEYLAARVEHGLPSKLKVAANNEYYAPEYALFRQYLGLPAIKGRPDCLPNMYALRHQIEHEFERIWATQSQFHDVMKDHGVKEEIRNAIFFQRPLKSPADKVGRCSLQTNLPRAPRAQIAAQNFRIEKQMADLRWGMGRRAEMLNDHQKAVIRELLNQQKELSFRKIYKELERAGCPGPEGKGLNMDRAALGGRDDLSGNTTLAAWRKLGLEDRWQELDEVTQIQVINF…
WP_012742555_1 (ACR75457.1)	A	1114		MNYTEKEKLFMKYILALDIGIASVGWAILDKESETVIEAGSNIFPEASAADNQLRRDMRGAKRNNRRLKTRINDFIKLWENNNLSIPQFKSTEIVGLKVRAITEEITLDELYLILYSYLKHRGISYLEDALDDTVSGSSAYANGLKLNAKELETHYPCEIQQERLNTIGKYRGQSQIINENGEVLDLSNVFTIGAYRKEIQRVFEIQKKYHPELTDEFCDGYMLIFNRKRKYYEGPGNEKSRTDYGRFTTKLDANGNYITEDNIFEKLIGKCSVYPDELRAAAASYTAQEYNVLNDLNNLTINGRKLEENEKHEIVERIKSSNTINMRKIISDCMGENIDDFAGARIDKSGKEIFHKFEVYNKMRKALLEIGIDISNYSREELDEIGYIMTINTDKEAM…
WP_076389496_1	C	1116		METMKLGIDVGTNSVGLCALSVDASGRPLKILNSMTVIHDSGVDPEKQKPADTRLATAGTARRMRRLYRNRRKRLRQLDEKIKELGWPIINLETLNDPYAPWKIRARLAKSKLPKEELPAAMSIALRHLARHRGWRSPYERVESLHSKHDDSELFQQLKRRVSDEIGRPVDELSTPAQVICEWGLSPAKRLRNAGKTKYGSDSVKNGVSVSGDLKAGILGGKLMQSDNANEIMRIGKMQELPQHLILELIDLVFHAASPVGSASAKTKKDALPGQGKYPRASKANLEFQRFRIVQVVANLRLTESKTGEIRLLTPSEKTKIIDFLMSADETDGITWGDVAELLGVDREQLNGTAQLSPDGERASSFPPINVTQKRIIESEIKPLLTWWQTADFESKNAL…
WP_066887219_1		1116	Dde	MSATYTIGLDIGIASVGWCAFGETHILDLGVRAFDKAETAKEGESLNLARRNARLMRRRLFRRTWRLKKLARQLKSEGLIADTKLFKPELPFSKSLWQLRVDGLDRRLNDEEWARVIYHLCKHRGFHWISRAEAKQAEGDSKSEGGKVKQGLAGTAKLMDEKGYRSAAEMVLAEFPQAQRNKQGEYQKALSRELLAKELALLFAQQREYGNLHTPGALETAILGNGDKKSGLFWQQKPALAGTDLLKMLGTCTFEKGEYRAPKASFTAERHVWLTRLNNLRIVTDGVTRQLTEQERQLCLPLPYRQAGDLTYKQLGSALAKAGLLEAGGFKFTGLAYPTEAQKAEGKAKDPESATLVKIPAWHELRQTLTKGGLNDEWEKLAGDALCGQPEIFDKIAWV…
KQZ15465_1		1119		MGTRYSFDIGTNSIGWAVWRTGRDPKGIFGEKDAPLELLGAGVRLFKDGRNPKDGQSLATMRRIPRQARKRRDRFVLRREALVAALIEAGLMPASEKERKALADLDPYQLRAAGLDKALAPHELGRAIFHLHQRRGFKSNRKTDRKSDDRDKGKIATASAALAKKFEDENARTFGEFLWRRHRDPDMKRQAVLKAHDPAKGKPDLRAAKLRQPTRIRLEGQGATALYEFYPTREMLCHEFDALWEAQARHHPMLLTREAGDKIRSILFRQRELKPPLIGLCTFEYAAGEKESRLPKALPSVQAREIYERLGHIRLSTGSGTDRPLKSSERDDLATALLHCGLTKIKVSKTKGLAFKTEFRKALRLGGEVRINFEEMGEEGLVDLRTNRLLVQDDHYGPR…
WP_010014406_1	C	1119		MGYRIGLDVGITSTGYAVLKTDKNGLPYKILTLDSVIYPRAENPQTGASLAEPRRIKRGLRRRTRRTKFRKQRTQQLFIHSGLLSKPEIEQILATPQAKYSVYELRVAGLDRRLTNSELFRVLYFFIGHRGFKSNRKAELNPENEADKKQMGQLLNSIEEIRKAIAEKGYRTVGELYLKDPKYNDHKRNKGYIDGYLSTPNRQMLVDEIKQILDKQRELGNEKLTDEFYATYLLGDENRAGIFQAQRDFDEGPGAGPYAGDQIKKMVGKDIFEPTEDRAAKATYTFQYFNLLQKMTSLNYQNTTGDTWHTLNGLDRQAIIDAVFAKAEKPTKTYKPTDFGELRKLLKLPDDARFNLVNYGSLQTQKEIETVEKKTRFVDFKAYHDLVKVLPEEMWQSRQ…
AMS32010_1	C	1119		MNDKKNLGPLTFGFDIGIASVGWAVLSPTRIVDLGVRCFDKAETAKEGESLNLARRSARLMRRRLRRRAWRLIKLARLLKHEGLIADTKTFIQPSASHASPWQLRKDGLDRALSPEEWARVLYHLCKHRGFHWVSRAEARKADGDTKGEGGKVKQGLASTTKLMNDKSYRTAAEMVLAEFPSAQRNKRGEYTKALSRELLDNELKQLFERQREYGNPHADTNLEAKIRGSGDHKSGLFWEQKPALSGNDLLKMLGKCTFEKQEYRAPKASFTAERHVWLTRLNNLRIIVDGRTRPLADAERTMALSLPYEQVGDFTYKQLRAALVKAGLMPDSFKFASLAYPSEFQKAEGKAKDPESAALTKLAAWQELRATLKKADLESEWQQISCAALEGQPETLDE…
WP_067777314_1	C	1119		MQNITFSFDVGYASIGWAVVQAPAQPEQDPGIVACGTVLFPSDDCQAFQRRNYRRLRRNIRSRRVRIERIGKLLVQAGILTPEEKATPGHPAPFFLAAQAWQGIRQLSPLEVWHILRWYAHNRGYDNNAAWATVSTKEDTEKVNNARHLMQKFGAETMCATLCHAMELDMDVPDAAMTVSTPAYRTLNSAFPRDVVQREVLDILRHSASHIKELTPEIIRLIAQQEDLSTEQRSELAAKGIRLARRYRGSLLFGQLLPRFDNRIIRRCPIIWAHTFEQAKTSGMSEKEAQALADKVAKVPTADCPEFYAYRFARILNNLRANGLPLPVEVRCELMQAARAEGKLTAAKIKKEIMRLMGDVESNIDHYFHLHPDSEEALILDPAMECLHRTGLYDALSSV…
WP_111679519_1	A	1120		MSDLVLGLDIGIGSVGVGILNKVTGEIIHKNSRIFPAAQAENNLVRRTNRQGRRLTRRKKHRIVRLNRLFEESGLITDFTKISINLNPYQLRVKGLTDELSNEELFIALKNMVKHRGISYLDDASDDGNSSVGDYAQIVKENSKQLETKTPGQIQLERYQTYGQLRGDFTVEKDGKKHRLINVFPTSAYRSEALRILQTQQEFNPQITDEFVNRYLEILTGKRKYYHGPGNEKSRTDYGRYRTNGETLDNIFGILIGKCTFYPEEFRAAKASYMAQEFNLLNDLNNLTVPTETKKLSKEQKNQIINYVKNEKAMGPAKLFKYIAKLLSCDVADIKGYRIDKSGKAEIHTFEAYRKMKTLETLDIEQMDRETLDKLAYVLTLNTEREGIQEALEHEFADG…
WP_113870396_1	A	1120		MSDLVLGLDIGIGSVGVGILNKVTGEIIHKNSRIFPAAQAENNLVRRTNRQGRRLTRRKKHRRVRLNRLFEESGLITDFTKISINLNPYQLRVKGLTDELSNEELFIALKNMVKHRGISYLDDASDDGNSSVGDYAQIVKENSKQLETKTPGQIQLERYQTYGQLRGDFTVEKDGKKHRLINVFPTSAYRSEALRILQTQQEFNPQITDEFVNRYLEILTGKRKYYHGPGNEKSRTDYGRYRTNGETLDNIFGILIGKCTFYPEEFRAAKASYTAQEFNLLNDLNNLTVPTETKKLSKEQKNQIINYVKNEKAMGPAKLFKYIAKLLSCDVADIKGYRIDKSGKAEIHTFEAYRKMKTLETLDIEQMDRETLDKLAYVLTLNTEREGIQEALEHEFADG…
WP_011680957_1	A	1121		MSDLVLGLDIGIGSVGVGILNKVTGEIIHKNSRIFPAAQAENNLVRRTNRQGRRLARRKKHRRVRLNRLFEESGLITDFTKISINLNPYQLRVKGLTDELSNEELFIALKNMVKHRGISYLDDASDDGNSSVGDYAQIVKENSKQLETKTPGQIQLERYQTYGQLRGDFTVEKDGKKHRLINVFPTSAYRSEALRILQTQQEFNPQITDEFINRYLEILTGKRKYYHGPGNEKSRTDYGRYRTSGETLDNIFGILIGKCTFYPDEFRAAKASYTAQEFNLLNDLNNLTVPTETKKLSKEQKNQIINYVKNEKAMGPAKLFKYIAKLLSCDVADIKGYRIDKSGKAEIHTFEAYRKMKTLETLDIEQMDRETLDKLAYVLTLNTEREGIQEALEHEFADG…
WP_101415585_1	A	1121		MSDLVLGLDIGIGSVGVGILNKVTGEIIHKNSRIFPAAQAENNLVRRTNRQGRRLIRRKKHRIVRLNRLFEESGLITDFTKISINLNPYQLRVKGLTDELSNEELFIALKNMVKHRGISYLDDASDDGNSSVGDYAQIVKENSKQLETKTPGQIQLERYQTYGQLRGDFTVEKDGKKHRLINVFPTSAYRSEALRILQTQQEFNPQITDEFINRYLEILTGKRKYYHGPGNEKSRTDYGRYRTSGETLDNIFGILIGKCTFYPDEFRAAKASYTAQEFNLLNDLNNLTVPTETKKLSKEQKNQIINYVKNEKAMRPAKLFKYIAKLLSCDVADIKGYRIDKSGKAEIHTFEAYRKMKTLETLDIEQMDRETLDKLAYVLTLNTEREGIQEALEHEFADG…
WP_095559301_1	A	1121		MSDLVLGLDIGIGSVGVGILNKVTGEIIHKNSRIFPAAQAENNLVRRTNRQGRRLIRRKKHRIVRLNRLFEESGLITDFTKISINLNPYQLRVKGLTDELSNEELFIALKNMVKHRGISYLDDASDDGNSSVGDYAQIVKENSKQLETKTPGQIQLERYQTYGQLRGDFTVEKDGKKHRLINVFPTSAYRSEALRILQTQQEFNSQITDEFVNRYLEILTGKRKYYHGPGNEKSRTDYGRYRTNGETLDNIFGILIGKCTFYPDEFRAAKASYTAQEFNLLNDLNNLTVPTETKKLSKEQKNQIINYVKNEKVMGPAKLFKYIAKLLSCDVADIKGYRIDKSGKAEIHTFEAYRKMKTLETLDIEQMDRETLDKLAYVLTLNTEREGIQEALEHEFADG…
WP_128887992_1	A	1121		MSDLVLGLDIGIGSVGVGILNKVTGEIIHKNSRIFPAAQAENNLVRRTNRQGRRLTRRKKHRIVRLNRLFEESGLITDFTKISINLNPYQLRVKGLTDELSNEELFIALKNMVKHRGISYLDDASDDGNSSVGDYAQIVKENSKQLETKTPGQIQLERYQTYGQLRGDFTVEKDGKKHRLINVFPTLAYRSEALRILQTQQEFNPQITDEFINRYLEILTGKRKYYHGPGNEKSRTDYGRYRTNGETLDNIFGILIGKCTFYPDEFRAAKASYTAQEFNLLNDLNNLTVPTETKKLSKEQKNQIINYVKNEKVMGPAKLFKYIAKLLSCDVADIKGHRIDKSGKAEIHTFEAYRKMKTLETLDIEQMDRETLDKLAYVLTLNTEREGIQEALEHEFADG…
WP_087009798_1	A	1121		MSDLVLGLDIGIGSVGVGILNKVTGEIIHKNSRIFPAAQAENNLVRRTNRQGRRLTRRKKHRIVRLNRLFEESGLITDFTKISINLNPYQLRVKGLTDELSNEELFIALKNMVKHRGISYLDDASDDGNSSVGDYAQIVKENSKQLETKTPGQIQLERYQTYGQLRGDFTVEKDGKKHRLINVFPTSAYRSEALRILKTQQEFNPQITDEFINRYLEILTGKRKYYHGPGNEKSRTDYGRYRTNGETLDNIFGILIGKCTFYPEEFRAAKASYTAQEFNLLNDLNNLTVPTETKKLSKEQKNQIINYVKNEKAMGPAKLFKYIAKLLSCDVADIKGYRIDKSGKAEIHTFEAYRKMKTLETLDIEQMDRETLDKLAYVLTLNTEREGIQEALEHEFADG…
WP_014608134_1	A	1121		MSDLVLGLDIGIGSVGVGILNKVTGEIIHKNSRIFPAAQAENNLVRRTNRQGRRLTRRKKHRIVRLNRLFEESGLITDFTKISINLNPYQLRVKGLTDELSNEELFIALKNMVKHRGISYLDDASDDGNSSVGDYAQIVKENSKQLETKTPGQIQLERYQTYGQLRGDFTVEKDGKKHRLINVFPTSAYRSEALRILQTQQEFNPQITDEFINRYLEILTGKRKYYHGPGNEKSRTDYGRYRTSGETLDNIFGILIGKCTFYPDEFRAAKASYTAQEFNLLNDLNNLTVPTETKKLSKEQKNQIINYVKNEKAMGPAKLFKYIAKLLSCDVADIKGYRIDKSGKAEIHTFEAYRKMKTLETLDIEQMDRETLDKLAYVLTLNTEREGIQEALEHEFADG…
WP_014621379_1	A	1121		MSDLVLGLDIGIGSVGVGILNKVTGEIIHKNSRIFPAAQAENNLVRRTNRQGRRLTRRKKHRIVRLNRLFEESGLITDFTKISINLNPYQLRVKGLTDELSNEELFIALKNMVKHRGISYLDDASDDGNSSVGDYAQIVKENSKQLETKTPGQIQLERYQTYGQLRGDFTVEKDGKKHRLINVFPTSAYRSEALRILQTQQEFNPQITDEFINRYLEILTGKRKYYHGPGNEKSRTDYGRYRTSGETLDNIFGILIGKCTFYPDEFRAAKASYTAQEFNLLNDLNNLTVPTETKKLSKEQKNQIINYVKNEKAMGPAKLFKYIAKLLSCDVADIKEYRIDKSGKAEIHTFEAYRKMKTLETLDIEQMDRETLDKLAYVLTLNTEREGIQEALEHEFADG…
WP_024704047_1	A	1121		MSDLVLGLDIGIGSVGVGILNKVTGEIIHKNSRIFPAAQAENNLVRRTNRQGRRLTRRKKHRRVRLNRLFEESGLITDFTKISINLNPYQLRVKGLTDELSNEELFIALKNMVKHRGISYLDDASDDGNSSIGDYAQIVKENSKQLETKTPGQIQLERYQTYGQLRGDFTVEKDGKKHRLINVFPTSAYRSEALRILQTQQEFNPQITDEFINRYLEILTGKRKYYHGPGNEKSRTDYGRYRTSGETLDNIFGILIGKCTFYPDEFRAAKASYTAQEFNLLNDLNNLTVPTETKKLSKEQKNQIINYVKNEKAMGPAKLFKYIAKLLSCDVADIKGYRIDKSGKAEIHTFEAYRKMKTLETLDIEQMDRETLDKLAYVLTLNTEREGIQEALEHEFADG…
WP_023909534_1	A	1121		MSDLVLGLDIGIGSVGVGILNKVTGEIIHKNSRIFPAAQAENNLVRRTNRQGRRLTRRKKHRRVRLNRLFEESGLITDFTKISINLNPYQLRVKGLTDELSNEELFIALKNMVKHRGISYLDDASDDGNSSVGDYAQIVKENSKQLETKTPGQIQLERYQTYGQLRGDFTVEKDGKKHRLINVFPTSAYRSEALRILQTQQEFNPQITDEFINRYLEILTGKRKYYHGPGNEKSRTDYGRYRTSGETLDNIFGILIGKCTFYPDEFRAAKASYTAQEFNLLNDLNNLTVPTETKKLSKEQKNQIINYVKNEKAMGPAKLFKYIAKLLSCDVADIKGYRIDKSGKAEIHTFEAYRKMKTLETLDIEQMDRETLDKLAYVLTLNTEREGIQEALEHEFADG…
WP_014727388_1	A	1121		MSDLVLGLDIGIGSVGVGILNKVTGEIIHKNSRIFPAAQAENNLVRRTNRQGRRLTRRKKHRRVRLNRLFEESGLITDFTKISINLNPYQLRVKGLTDELSNEELFIALKNMVKHRGISYLDDASDDGNSSVGDYAQIVKENSKQLETKTPGQIQLERYQTYGQLRGDFTVEKDGKKHRLINVFPTSAYRSEALRILQTQQEFNPQITDEFVNRYLEILTGKRKYYHGPGNEKSRTDYGRYRTNGETLDNIFGILIGKCTFYPEEFRAAKASYTAQEFNLLNDLNNLTVPTETKKLSKEQKNQIINYVKNEKAMGPAKLFKYIAKLLSCDVADIKGYRIDKSGKAEIHTFEAYRKMKTLETLDIEQMDRETLDKLAYVLTLNTEREGIQEALEHEFADG…
WP_003839956_1	C	1121		MSVGLAAIEVDETGFPIRILNIQSVIHDGGIDPQLGKKKSISRKAISGVARRTRRMRRRKVVRLRQLDATLESLGFPIVEPDSLDTWEIWLTRAKLASSYIQDDETRKEDVSIALRHIARHRGWRNPYSNVESLFVDVAPSEQYEELRRKAEEKLGTSLSGNPTSAEIVECILKRQVGEVQLRTRSRKGVNGNAVEKEGLLPTKLMQSDNAAEIRRIFKVQRIDDETGRKLLRAVFKACSPKGSVERRVGRDALAPGLPRALKASLAFQEYRIANVLTNLVISEDGTKRKLTIAEKQRVFGFLSSNETDDITWIDVAEKLGLERRQIQGVGCLTADGEERISSTPPRNITALHIHSAKPVIREKLVAWWKAASPTVRETMVELLSNTVDIDRVREDMDY…
WP_011225725_1	A	1122	Sth1A	MSDLVLGLDIGIGSVGVGILNKVTGEIIHKNSRIFPAAQAENNLVRRTNRQGRRLTRRKKHRIVRLNRLFEESGLITDFTKISINLNPYQLRVKGLTDELSNEELFIALKNMVKHRGISYLDDASDDGNSSVGDYAQIVKENSKQLETKTPGQIQLERYQTYGQLRGDFTVEKDGKKHRLINVFPTSAYRSEALRILQTQQEFNSQITDEFINRYLEILTGKRKYYHGPGNEKSRTDYGRYRTNGETLDNIFGILIGKCTFYPDEFRAAKASYTAQEFNLLNDLNNLTVPTETKKLSKEQKNQIINYVKNEKVMGPAKLFKYIAKLLSCDVADIKGHRIDKSGKAEIHTFEAYRKMKTLETLDIEQMDRETLDKLAYVLTLNTEREGIQEALEHEFADG…
WP_002935602_1	A	1122		MSNGKILGLDIGIASVGVGVIDAQTGEIIHASSRIFPSANAANNAERRTFRGSRRLIRRKKHRIKRLDDLFNDFHINLDGEMSTDNPYVLRVKGLSQKLTVEELYISIKNIMKRRGISYLDDAESDNEAGRSDYAKAIERNRQLLTSKTPGEIQLERLEKYGQLRGNFTIIDEEGQSQQIINVFSTSDYVKEVEKILDCQKMYHKFISDEFCDKLIELLREKRKYYVGPGNEKSRTDYGIYRTDGTTLENLFGILIGKCTFYPDQYRSSRASYTAQEFNFLNDLNNLTVPTETKKLSQEQKEFLVNYAKETSVLGAGKILQQIAKLADCKVEDIRGYRLDNKDKPELHTFETYRAMKGLVPLVDIGVLSREQLDILADILTLNTDFEGIREALKKQLPN…
WP_014637067_1	A	1122	Ssu	MSNGKILGLDIGIASVGVGVIDAQTGEIIHASSRIFPSANAANNAERRTFRGSRRLIRRKKHRIKRLDDLFNDFHINLDGEMSTDNPYVLRVKGLSQKLTVEELYISIKNIMKRRGISYLDDAESDNEAGRSDYAKAIERNRQLLTSKTPGEIQLERLEKYGQLRGNFTIIDEEGQSQQIINVFSTSDYVKEVEKILDCQKMYHKFISDEFCDKLIELLREKRKYYVGPGNEKSRTDYGIYRTDGTTLENLFGILIGKCTFYPDQYRSSRASYTAQEFNFLNDLNNLTVPTETKKLSQEQKEFLVNYAKETSVLGAGKILQQIAKLADCKVEDIRGYRLDNKDKPELHTFETYRAMKGLVPLVDIGVLSREQLDILADILTLNTDFEGIREALKKQLPN…
WP_024409212_1	A	1122		MSNGKILGLDIGIASVGVGVIDAQTGEIIHASSRIFPSANAANNAERRTFRGSRRLIRRKKHRIKRLDDLFNDFHINLDGEMSTDNPYVLRVKGLSQKLTVEELYISIKNIMKRRGISYLDDAESDNEAGRSDYAKAIERNRQLLTSKTPGEIQLERLEKYGQLRGNFTIIDEEGQSQQIINVFSTSDYVKEVEKILDCQKMYHKFISDEFCDKLIELLREKRKYYVGPGNEKSRTDYGIYRTDGTTLENLFGILIGKCTFYPDQYRSSRASYTAQEFNFLNDLNNLTVPTETKKLSQEQKEFLVNYAKETSVLGAGKILQQIAKLADCKVEDIRGYRLDNKDKPELHTFETYRAMKGLVPLVDIGVLSREQLDILADILTLNTDFEGIREALKKQLPN…
WP_126444802_1	C	1123		MGDKTSQNLAFGLDIGIASVGWCVLDDERIIDLGVRCFDKAETADKGESLNLARRMARLMRRRLRRRAWRLVKLARLLRREGLIDRIEAVRRPSSISPWKLRVEGLDRRLEPIEWARVIYHLVKHRGFHWISRAEEKKAEGDKKEGGRVKQGLSDTQRRMAEKGYRSAAEMVLAEFPDAQRNKAGEYSKALSRTLLADELALLFRRQRELGNPHAGAPLEEKILGRGDRKSGLFWEQKPPLSGADLLKMLGRCTFERTGGPDGKGEYRAPKASFTAERHVWLTRLNNLRIVVDGRTRALNETERQLVLPLPYQRAGDFKYEHLRAALTKAGLANFSFAGIAEEKEKEVLVKLPAWQTLRKTLKDKGLQTEWESMAGQAMAGDPTLLDEISLVLSVFKDG…
WP_037618037_1		1123	Ssi	MNGKILGLDIGVASVGVGILDKKTGEIIHASSRIFPAATADSNVERRGFRQGRRLGRRKKHRKVRLADLFSDTGLITDFSKVSINLNPYELRIKGLNEKLTNEELFIALKNIVKRRGISYLDDANEDGESSSSEYGKAVEENRKLLADKTPGQIQLERFEKYGQVRGDFTIEENGEKHRLLNVFSTSAYKKEAERILTKQQDYNQDITDEFIQAYLTILTGKRKYYHGPGNEKSRTDYGRFRTDGTTLDNIFGILIGKCTFYPEEYRAAKASYTAQEFNLLNDLNNLTVPTETKKLSEEQKRQIIEYAKGAKTLGAATLLKYIAKLVDGSVEDIKGYRIDKSEKPEMHTFDIYRKMQTLETVDVEKLSREVLDELAHILTLNTEREGIEEAIKVSFIKR…
WP_003023307_1	B	1123		MNVKILPIAIDLDVKNTGVFSAFYQKGTSLEKLDNKNGKVYELSKDSYTLLMNNRTARRHKRRGIDRKQLVKRLFKLVWTEQLNLEWDKDTQQAISFLFNRRGFSFITDGYSTEYLNIVPEQVKAILMDIFDDYNGEDDLDSYLKLATEQESKISEIYNKLMQKILEFKLRKLCTDIKDDKVSTKTLKEITSYEFELLADYLANYSESLKTQKFSYTDKQGNLKELSYYHHDKYNIQEFLKRHATINDEILGTLLTDDFDIWNFNFEKFDFDKNEEKLQNQEDKDHTQAHLHHFVFVVNKIKSEMASGGRHRSQYFQEITNVLDENNHQEGYLKNFCENLHNKKYSNLSVKNLVNLVGNLSNLELKPLRKYFNDKIHAKADHWDEQKFTETYCHWILGE…
YP_169608_1	B	1123		MNVKILPIAIDLDVKNTGVFSAFYQKGTSLEKLDNKNGKVYELSKDSYTLLMNNRTARRHKRRGIDRKQLVKRLFKLVWTEQLNLEWDKDTQQAISFLFNRRGFSFITDGYSTEYLNIVPEQVKAILMDIFDDYNGEDDLDSYLKLATEQESKISEIYNKLMQKILEFKLRKLCTDIKDDKVSTKTLKEITSYEFELLADYLANYSESLKTQKFSYTDKQGNLKELSYYHHDKYNIQEFLKRHATINDEILGTLLTDDFDIWNFNFEKFDFDKNEEKLQNQEDKDHTQAHLHHFVFVVNKIKSEMASGGRHRSQYFQEITNVLDENNHQEGYLKNFCENLHNKKYSNLSVKNLVNLVGNLSNLELKPLRKYFNDKIHAKADHWDEQKFTETYCHWILGE…
WP_116920169_1	A	1123		MSDLVLGLDIGIGSVGVGILNKVTGEIIHKNSRIFPAAQAENNLVRRTNRQGRRLIRRKKHRIVRLNRLFEESGLITDFTKISINLNPYQLRVKGLTDELSNEELFIALKNMVKHRGISYLDDASDDGNSSVGDYAQIVKENSKQLETKTPGQIQLERYQTYGQLRGDFTVEKDGKKHRLINVFPTSAYRSEALRILQTQQKFNPQITDEFINRYLEILTGKRKYYHGPGNEKSRTDYGRYRTSGETLDNIFGILIGKCTFYPDEFRAAKASYTAQEFNLLNDLNNLTVPTETKKLSKEQKNQIINYVKNEKAMGPAKLFKYIAKLLSCDVADIKGYRIDKSGKAEIHTFEAYRKMKTLETLDIEQMDRETLDKLAYILTLNTEREGIQEALEHEFADG…
#N/A		1124	Cme3	MDSKKILGLDLGTNSIGWSLVEINREENQGRILGMGVRIFPEGVENLNQGEKEISKNAARNVNRSARRQIQRRKRRKTDLLKILIQYDMAPQGDFKDQAYWLSPEFLKWVALNPYELRHRAITEKIALKELGRVFYHLAQHRGFQSNARNVSDNDDSTIYKGGNGMTGIDTTASLIENETLGSALYQKLFPAPGQPFKYFPERIRRRYTTRKMYIDEFEKIWEEQSRFHPELTQQLNEEIGGRRREGYKRDGVLFFQRPLRSQKSKIGKCTFHPNKSRRAISAPDFEEFRIWQFINSIRCNGESLVDADRQLVYNLLVSQDRVKFDKLRKHLGKASAAYSFNFDDETSCPNAPTLRFLSSRGIFSQSWFGFKKSKQEEIWHDLYFYDDKELLRKRAQEK…
WP_126407025_1	A	1124		MNGLVLGLDIGIASVGVGILNKETGEIIHANSRIFPAATADRNVERRGFRQGRRLGRRKKHRSVRLNDLFEEFGFVTDFSDVPLNLNPYILRVKGLSEELTIEELFIALKNIIKRRGISYLDDASEDGESASNEYGKAVEENRKLLTDKTPGQIQLERFEKYGRVRGDFTVVENGENHRLINVFSTSSYKKEAERILKKQQEYNQDISDEFIQDYLTILTGKRKYYHGPGNEKSRTDYGRFRKDGTTLENIFGILIGKCTFYPDEYRAAKVSYTAQEFNLLNDLNNLTVPTETKKLRPEQKRQIVEYARTAKTLGTPTLLKYIAKLVDGSIDDIKGYRIDKSDKPEMHTFDAYRKMRTLELVDVDILSRETLDDLAHILTLNTESEGILEALNSKIPGT…
WP_120171880_1	A	1124		MSNGKILGLDIGIASVGVGIIEAQTGEVVHASSRIFPSANAANNAERRDFRKSRRLVRRKKHRIKRLEDLFATYQVELKGELSSENPYILRVKGLSPKLTVDELYVALKNIMKRRGISYLDDAEADSEAGQTDYAKAIERNRKLLDNKTPGEIQLDRLEKYGQLRGNFTIIDDEGQPQQIINVFSTSDYAKEVKQILECQKAYHTFISDDFCDNMLHLLTGKRKYYIGPGNEKSRTDYGVYRTDGTTLENLFGILIGKCTFYEDQYRSSKASYTAQEFNFLNDLNNLTVPTETKKLSQDQKECLVEYAKHTTTLGAKKVLQQVAKLVGCEVDDIKGYRLDNKDKPDMHTFEVFRAMKGLVPLVDIEDLSREQLDVLADILTLNTDFEGIQEALDRQLPD…
WP_021001655_1	A	1125		MNGLVLGLDIGIASVGVGILNKETGEIIHANSRIFPAATADSNVERRGFRQGRRLGRRKKHRSARLNNLFEEFGFITDFSAIPLNLNPYALRVKGLSEELTNEELFIALKNIIKRRGISYLDDASEDGETASNEYGKAVEENRKLLADKTPGQIQLERFEKYGQVRGDFTVVENGENHRLINVFSTSAYKKEAERILRRQQEFNVRISDEFIEAYLTILTGKRKYYHGPGNEKSRTDYGRFRTDGTTLDNIFGILIGKCTFYPDEYRAAKASYTAQEFNLLNDLNNLTVPTETKKLSPEQKRQIVEYARTAKTLGTPTLLKYIAKLVDGSIDDIKGYRIDKSDKPEMHTFDAYRKMRTLDLVNIDALSRETLDDLAHILTLNTESEGILEALNSKMPST…
WP_021002704_1	A	1125		MNGLVLGLDIGIASVGVGILNKETGEIIHVNSRIFPAATADSNVERRGFRQGRRLGRRKKHRSARLNDLFEEFGFITDFSAVPLNLNPYALRVKGLSEELTNEELFIALKNIIKRRGISYLDDASEDGETASNEYGKAVEENRKLLADKTPGQIQLERFEKYGQVRGDFTVVENGENHRLINVFSTSAYKKEAERILRRQQEFNVRISDEFIEAYLTILTGKRKYYHGPGNEKSRTDYGRFRTDGTTLDNIFGILIGKCTFYPDEYRAAKASYTAQEFNLLNDLNNLTVPTETKKLRPEQKRQIVEYARTAKTLGTPTLLKYIAKLVDGSIDDIKGYRIDKSDKPEMHTFDAYRKMRTLELVDVDILSRETLDDLAYILTLNTESEGILEALNSKMPGT…
WP_003026687_1	B	1125		MNVKILPIAIDLDVKNTGVFSAFYQKGTSLEKLDNKNGKVYELSKDSYTLLMNNRTARRHQRRGIDRKQLVKRLFKLVWTEQLNLEWDKDTQQAISFLFNRRGFSFITDGYSTEYLNIVPEQVKAILMDIFDDYNGEDDLDSYLKLATEQESKISEIYNKLMQKILEFKLRKLCTDIKDDKVSTKTLKEITSYEFELLADYLANYSESLKIQKFSYTDKQGNLKELSYYHHDKYNIQEFLKRHATINDEILDTLLTDDFDIWNFNFEKFDFDKNEEKLQNQEDKDHTQAHLHHFVFAVNKIKSEMASGGRHRSQYFQEITNVLDENNHQEGYLKNFCENLHNKKYSNLSVKNLVNLVGNLSNLELKPLRKYFNDKIHAKADHWDEQKFTETYCHWILGE…
WP_010018698_1	A	1126		MADRISLGLDIGVASVGFSVLDIDKGKVIELGARLFSATVAAGNQDRRDMRGARRLLNRNKQRRQDTGKLFKKFGLIDDFDKGSFYDNFNQNLNPYELRVKGLTEQLTKEELAESLYQIVKHRGISYALKDADVDEGGTDYSVSLKINSQELAEKTPAQIQLQRLNDYGKVRGQVVIGDDPDNQKVLLNVFPTSAYEKEAKQIIATQQQFYPESLTDKFTEEYCQILTRKRDYFVGPGNEKSRTDYGIYKTDGRTLDNLFEELIGHDKIYPEELRASAASYTAQLFNVLNDLNNLRILNYEDGKLTKEDKEKIIAEIKNNTTTINMLNVIKKVAGCSKDDIKGFRVNEKDKPEISSMPVYRKIHKDLLKAGVDISDWPVEFIDELSFILTLNTENGEIR…
WP_057489650_1	A	1126		MNGLVLGLDIGIASVGVGILNKETGEIIHANSRIFPAATADSNVERRGFRQGRRLGRRKKHRSARLNNLFEEFGFITDFSAIPLNLNPYALRVKGLSEELTNEELFIALKNIIKRRGISYLDDASEDGETASNEYGKAVEENRKLLADKTPGQIQLERFEKYGQVRGDFTVVENGENHRLINVFSTSAYKKEAERILRRQQEFNVRISDEFIEAYLTILTGKRKYYHGPGNEKSRTDYGRFRTDGTTLDNIFGILIGKCTFYPDEYRAAKASYTAQEFNLLNDLNNLTVPTETKKLSPEQKRQIVEYARTAKTLGTPTLLKYIAKLVDGSIDDIKGYRIDKSDKPEMMHTFDAYRKMRTLDLVNIDALSRETLDDLAHILTLNTESEGILEALNSKMPS…
WP_037591994_1	A	1126		MTNGMILGLDIGVASVGVGIIEADSGKIVHASSRIFPSANADNNVDRRKFRGSRRLLRRKKHRVKRLQDLFDKYDIVTNFDNLNLNPYELRVKGLNEPLSNEELFASLRNITKHRGISYLDDGEDDSSGNGTEYAKAIELNQQLLKEKTPGQIQFDRLNQYGQLRGNFDIVDENGEIHHVINVFSTSSYRKEAEQILKKQSETNTSISTDFINDFIQLLISKRKYYHGPGNPKSRTDYGRYRTDGTDLDNIFDVLIGKCSFYPEEYRASKTSYTAQEFNFLNDLNNLTLPTETGKLSEQQKIDLVNWAKETKILGPKKLLQEIAKRNNCKFEDIRGYRLDNKDNPDMHVFDVYRKMNFDLETISVKDLSVDSLNQLARILTLNTEREGIEEAIKKLMPN…
WP_023026749_1	A	1127		MNGLVLGLDIGIASVGVGILEKDSGKIIHANSRIFPAATADNNVERRTSRQARRLNRRKKHRSVRLHDLFEEYGLLTDFSKVSINLNPYQIRVQGLDKRLTNEELFIALKNIVKRRGISYLDDASEDGGAVSSDYGKAVEENRKLLAQQTPGQIQLDRFEKYGQVRGDFTVVENGEKRRLINVFSTSAYRKEAERILRKQQEFNNKITEGFIEDYLTILTGKRKYYHGPGNEKSRTDYGRYTTKKDSQGEYITLDNIFGILIGKCTFYPDEYRASKASYTAQEFNLLNDLNNLTVPTETKKLSVEQKKTIVEYAKTAKTLGASTLLKYIAKLIGVSVDQIHGYRIDPNEKPEMHTFEVYRKMQSLETIRVEELPRKVIDELAHILTLNTEREGIEEAIN…
WP_014634195_1	A	1127	Ssa	MSDLVLGLDIGIGSVGVGILNKVTGEIIHKNSRIFPAAQAENNVERRINRQGRRLTRRKKHRRVRLNHLFEESGLITDFTNVSINLNPYQLRVKGLTDELSNEELFIALKNMVKHRGISYLDDASDDGNSSVGDYAQIVKENSKQLETKTPGQIQLERYQKYGQLRGDFTVEEDGKKHRLINVFPTSAYRAEALRILQTQQEFNPQITDEFINSYLQILTGKRKYYHGPGNEKSRTDYGRYTTKKDSEDEYITLDNIFGILIGKCTFYPEEYRAAKASYTAQEFNLLNDLNNLTVPTETKKLSEEQKNQIITNVKNEKAMGPAKLFKYIAKLLSCDVADIKGYRIDKSDKAEIHTFEAYRKMKTLATIDIEQMERENLDKLAYVLTLNTEKEGIQEALE…
WP_011227028_1	A	1128		MSDLVLGLDIGIGSVGVGILNKVTGEIIHKNSRIFPAAQAENNLVRRTNRQGRRLTRRKKHRIVRLNRLFEESGLITDFTKISINLNPYQLRVKGLTDELSNEELFIALKNMVKHRGISYLDDASDDGNSSVGDYAQIVKENSKQLETKTPGQIQLERYQTYGQLRGDFTVEKDGKKHRLINVFPTSAYRSEALRILQTQQEFNPQITDEFINRYLEILTGKRKYYHGPGNEKSRTDYGRYRTSGETLDNIFGILIGKCTFYPEEFRAAKASYTAQEFNLLNDLNNLTVPTETKKLSKEQKNQIINYVKNEKAMGPAKLFKYIAKLLSCDVADIKGYRIDKSGKAEIHTFEAYRKMKTLETLDIEQMDRETLDKLAYVLTLNTEREGIQEALEHEFADG…
WP_059257345_1	A	1128		MSDLVLGLDIGIGSVGVGILNKVTGEIIHKNSRIFPAAQAENNLVRRTNRQGRRLTRRKKHRIVRLNRLFEESGLITDFTKISINLNPYQLRVKGLTDELSNEELFIALKNMVKHRGISYLDDASDDGNSSVGDYAQIVKENSKQLETKTPGQIQLERYQTYGQLRGDFTVEKDGKKHRLINVFPTSAYRSEALRILQTQQEFNPQITDEFINRYLEILTGKRKYYHGPGNEKSRTDYGRYRTSGETLDNIFGILIGKCTFYPEEFRAAKASYTAQEFNLLNDLNNLTVPTETKKLSKEQKNQIINYVKNEKAMGPAKLFKYIAKLLSCDVADIKGYRIDKSGKAEIHTFEAYRKMKTLETLDIEQMDRETLDKLAYVLTLNTEREGIQEALEHEFADG…
WP_107372848_1	A	1128		MSDLVLGLDIGIGSVGVGILNKVTGEIIHKNSRIFPAAQAENNVERRTNRQGRRLTRRKKHRRVRLNHLFEESGLITDFTKVSINLNPYQLRVKGLIDELSNEELFIALKNMVKHRGISYLDDASDDGNSSVGDYAQIVKENSKQLETKTPGQIQLERYQKYGQLRGDFTVEEDGKKHRLINVFPTSAYRAEALRILQTQQEFNPQITDEFINRYLEILTGKRKYYHGPGNEKSRTDYGRYTTKKDSEDEYITLDNIFGILIGKCTFYPEEYRAAKASCTAQEFNLLNDLNNLTVPTETKKLSEEQKNQIINYVKNEKAMGPAKLFKYIAKLLSCDVADIKGYRIDKSDKAEIHTFEAYRKMKTLETLDVKKMAREELDKLAYVLTLNTEKEGIQEAIE…
WP_126429293_1	A	1128		MSDLVLGLDIGIGSVGVGILNKVTGEIIHKNSRIFPAAQAENNVERRTNRQGRRLTRRKKHRRVRLNHLFEESGLITDFTKVSINLNPYQLRVKGLIDELSNEELFIALKNMVKHRGISYLDDASDDGNSSVGDYAQIVKENSKQLETKTPGQIQLERYQKYGQLRGDFTVEEDGKKHRLINVFPTSAYRSEALRILQTQKEFNPQITDEFINRYLEILTGKRKYYHGPGNEKSRTDYGRYTTKKDSENEYITLDNIFGILIGKCTFYPEEYRAAKASYTAQEFNLLNDLNNLTVPTETKKLSEEQKNQIINYVKNEKAMGPAKLFKYIAKLLSCDVADIKGYRIDKSDKAEIHTFEAYRKMKTLETIDFEKMSRDQLDKLAYVLTLNTEREGIQEALE…
WP_068206408_1	C	1128		MTKILGLDLGTNSIGWAVVDEKKEKILGMGSRIFPEGVVNIGEGEGRETSKNASRTDARGTRRQFFRRRLRKRYLLRELAKKGLCPINYTLVKEWNEAQIFKNKQLQEWFKLNPYELRSKAIQEKISLEELGRIFYHFIQRRGFQSNSRSAGVDNIEKSVIFKGDTKTGKIGISETLESIKNTKTLGSYLHTIYPKQNKPYSGHKERIRNRYTTRQMYIYEFETIWEYQKQFYSELSNELKTVLGGRKKDGYKEDGILFHQRPLRSQKHLVGYCSFEPKKTKCQINTIPFELFRIYQWVNTVDCNEKVTSEDRGKMVELLLSKEKVSFKEIRKVINKSDGYYQFNYKNDDKIVGSYTISNLSNKKFFGKKWFDFSDKEQEDIWHVLSFFDDRDKLKQYA…
BBG66273_1	C	1129		MGRKIFALDLGITSLGYSILEEVEQNSYHCIDNSVILRDSPFDDKGNSKQMIRRAHVGARNLNKKRKYRIIKVAKTLENFGVLDFGEAMKVQKENRIINKWKLRAEDAFSRPLSHEELFALFSHMAKHRGYKSIATKDLIYELEAELDLTGEQSSSANLDDESRKIYGALNKLEKLKKRYPSETIAQVIHRAVQSGELHSYRNHDDYEKMIRREDIEREIESVVLHQYKLGAIDIPEEKISELIGELNSCITKQEMPTIDESLFGKCTFYKDETAAPRYSYLYDLYRLYKKLADLRIDDYEVTRNDRERIIEWVEEKISSGKSIKKITYRDLRKILGLSPEQKIFGQDDEQIIKGKKEPRTFLPFFFLADIKKFKDLFSSIQRHPDSRQIFRRIADILQ…
WP_082918497_1	C	1129		MMIGVINMGYRIGLDVGIASTGYSVLKTDKEGNPYKILTLNSVIYPRAEDPQTGASLAEPRRLKRGLRRRTRRTKFRKQRTQQLFIHSGLLSKAEIEQILTKPQTDYSVYELRVAGLDRRLTNSELFRVLYFFVGHRGFKSNRKSELNPDNDADKKQMGQLLNSIEEIKKDISEKGYRTVGELYMKDPKYTAHKRNKGYNDGYLSTPNRQMLVDEIKQILDKQRELGNEKLTDEFYASYLLGNEDHAGIFLAQRDFDEGPGAGPYAGDQIKKMVGKDIFEPNEDRAAKATYTFQYFNLLQKMTSLNYQNTTGDTWHSLNGLERQAIIDAVFAKAEKPTKTYRPTDFGELRKLLKLTDDARFNLVNYGSFRTQKEIETVEKKTRFVDFKAYHDLVNVLPE…
WP_058814078_1	A	1129		MSNGKILGLDIGVASVGVGIIDAKTGNVIHANSRLFSAANAENNAERRGFRGARRLTRRKKHRVKRVRDLFEKYDISTDFRNLNLNPYELRVKGLTEQLTNEELFAALRTIAKRRGISYLDDAEDDSTGSSDYAKSIDENRRLLKTKTPGQIQLERLEKYGQLRGNFTVYDENGEAHRLINVFSTSDYKNEARKILETQSNYNKQITDEFIEDYIEILTQKRKYYHGPGNEKSRTDYGRFRTDGTTLENIFGILIGKCSFYPEEYRASKASYTAQEFNFLNDLNNLKVPTETGKLSTEQKEYLVDFAKKSKALGASKLLKEIAKIVDCSVDDIKGYRVDNKDKPDLHTFEPYRKLKFNLSSIDIDELSRETLDKLADILTLNTEREGIEDTIKRNLPSQ…
WP_111712910_1	A	1129		MSNGKILGLDIGVASVGVGIIDAKTGNVIHANSRLFSAANAENNAERRGFRGARRLTRRKKHRVKRVRDLFEKYDISTDFRNLNLNPYELRVKGLTEQLTNEELFAALRTIAKRRGISYLDDAEDDSTGSSDYAKSIDENRRLLKTKTPGQIQLERLEKYGQLRGNFTVYDENGEAHRLINVFSTSDYKNEARKILETQSNYNKQITDEFIEDYIEILTQKRKYYHGPGNEKSRTDYGRFRTDGTTLENIFGILIGKCSFYPEEYRASKASYTAQEFNFLNDLNNLKVPTETGKLSTEQKEYLVDFAKKSKALGASKLLKEIAKIVDCSVDDIKGYRVDNKDKPDLHTFEPYRKLKFNLSSIDIDELSRETLDKLADILTLNTEREGIEDTIKRNLPSQ…
WP_058621517_1	A	1129		MTNGKILGLDIGIASVGVGIIEAKTGKVVHANSRLFSAANAENNAERRGFRGSRRLNRRKKHRVKRVRDLFEKYGIVTDFRNLNLNPYELRVKGLTEQLTNEELFAALRTISKRRGISYLDDAEDDSTGSTDYAKSIDENRRLLKTKTPGQIQLERLEKYGQLRGNFTVYDENGEAHRLINVFSTSDYEKEARKILETQADYNKKITAEFIDDYVEILTQKRKYYHGPGNEKSRTDYGRFRTDGTTLENIFGILIGKCSFYPDEYRASKASYTAQEYNFLNDLNNLKVPTETGKLSTEQKEALVEFAKSTATLGPAKLLKEIAKILDCKVDEIKGYREDDKGKPDLHTFEPYRKLKFNLDSVNIDDLSREVLDKLADILTLNTEREGIEDAIKRNLPNQ…
WP_012962169_1	A	1130		MTNGKILGLDIGIASVGVGIIEAKTGKVVHANSRLFSAANAENNAERRGFRGSRRLNRRKKHRVKRVRDLFEKYEIVTDFRNLNLNPYELRVKGLTEQLTNEELFAALRTISKRRGISYLDDAEDDSTGSTDYAKSIDENRRLLKTKTPGQIQLERLEKYGQLRGNFTVYDENGEAHRLINVFSTSDYEKEARKILETQADYNKKITAEFIDDYVEILTQKRKYYHGPGNEKSRTDYGRFRTDGTTLENIFGILIGKCSFYPDEYRASKASYTAQEYNFLNDLNNLKVPTETGKLSTEQKEALVEFAKSTATLGPAKLLKEIAKILDCKVDEIKGYREDDKGKPDLHTFEPYRKLKFNLDSVNIDDLSREVLDKLADILTLNTEREGIEDAIRHNLPNQ…
WP_013852048_1	A	1130		MTNGKILGLDIGIASVGVGIIEAKTGKVVHANSRLFSAANAENNAERRGFRGSRRLNRRKKHRVKRVRDLFEKYGIVTDFRNLNLNPYELRVKGLTEQLKNEELFAALRTISKRRGISYLDDAEDDSTGSTDYAKSIDENRRLLKNKTPGQIQLERLEKYGQLRGNFTVYDENGEAHRLINVFSTSDYEKEARKILETQADYNKKITAEFIDDYVEILTQKRKYYHGPGNEKSRTDYGRFRTDGTTLENIFGILIGKCNFYPDEYRASKASYTAQEYNFLNDLNNLKVSTETGKLSTEQKESLVEFAKNTATLGPAKLLKEIAKILDCKVDEIKGYREDDKGKPDLHTFEPYRKLKFNLESINIDDLSREVIDKLADILTLNTEREGIEDAIKRNLPNQ…
WP_069788897_1	A	1130		MTNGKILGLDIGIASVGVGIIEAKTGKVVHANSRLFSAANAENNAERRGFRGSRRLNRRKKHRVKRVRDLFEKYGIVTDFRNLNLNPYELRVKGLTEQLKNEELFAALRTISKRRGISYLDDAEDDSTGSTDYAKSIDENRRLRKNKTPGQIQLERLEKYGQLRGNFTVYDENGEAHRLINVFSTSDYEKEARKILETQADYNKKITAEFIDDYVEILTQKRKYYHGPGNEKSRTDYGRFRTDGTTLENIFGILIGKCNFYPDEYRASKASYTAQEYNFLNDLNNLKVSTETGKLSTEQRESLVEFAKNTATLGPAKLLKEIAKILDCKVDEIKGYREDDKGKPDLHTFEPYRKLKFNLESINIDDLSREVIDKLADILTLNTEREGIEDAIKRNLPNQ…
WP_014294907_1	A	1130		MTNGKILGLDIGIASVGVGIIEAKTGKVVHANSRLFSAANAENNAERRGFRGSRRLNRRKKHRVKRVRDLFEKYGIVTDFRNLNLNPYELRVKGLTEQLTNEELFAALRTISKRRGISYLDDAEDDSTGSTDYAKSIDENRRLLKTKTPGQIQLERLEKYGQLRGNFTVYDENGEAHRLINVFSTSDYEKEARKILETQADYNKKITAEFIDDYVEILTQKRKYYHGPGNEKSRTDYGRFRTDGTTLENIFGILIGKCNFYPDEYRASKASYTAQEYNFLNDLNNLKVPTETGKLSTEQKESLVEFAKNTAILGPAKLLKEIAKILDCKVDEIKGYREDDKGKPDLHTFEPYRKLKFNLDSVNIDYLSREVLDKLADILTLNTEREGIEDAIKRNLPNQ…
WP_126440388_1	A	1130		MTNGKILGLDIGVASVGVGIIEAKTGKVIHANSRLFSAANAENNAERRGFRGARRLTRRKKHRVKRVRDLFEKYDILTDFRNLNLNPYELRVKGLTEQLTNEELFAALRTIAKRRGISYLDDAEDDSTGSSDYAKSIDENRRLLKSMTPGQIQLERLEKYGQLRGNFTVYDENGEAHRLINVFSTSDYKNEARKILETQSNYNKQITDEFIEDYIEILTQKRKYYHGPGNEKSRTDYGRYRTDGTTLENIFGILIGKCTFYPDEYRASKASYTAQEYNFLNDLNNLKVPTETGKLSTEQKQYLVDFAKNSKALGAAKLLKEIAKIVECSVDDIKGCREDNKGKPDLHTFEPYRKLKFNLSFIDIDELSRETLDKLADILTLNTEREGIEDAIKRNLPNQ…
WP_126437961_1	A	1130		MTNGKILGLDIGVASVGVGIIEAKTGKVIHANSRLFSAANAENNAERRGFRGARRLTRRKKHRVKRVRDLFEKYDISTDFRNLNLNPYELRVKGLSEQLTNEELFAALRTIAKRRGISYLDDAEDDSTGSSDYAKSIDENRRLLKSMTPGQIQLERLEKYGQLRGNFTVYDENGEAHRLINVFSTSDYKNEARKILETQSNYNKQITDEFIEDYIEILTQKRKYYHGPGNEKSRTDYGRFRTDGTTLENIFGILIGKCSFYPEEYRASKASYTAQEFNFLNDLNNLKVPTETGKLSTEQKEYLVDFAKNSKTLGASKLLKEIAKLVDGDVKDISGYREDSKGKPDLHTFEPYRKLKFNLTTVDIDNLSRDILDKLADILTLNTEREGIEDAINRNLPEQ…
WP_012655176_1	C	1131		MAQHVFGLDIGIASVGWAILGEQRIIDLGVRCFDKAETAKEGDPLNLTRRQARLLRRRLYRRAWRLTQLSRLLKRKGLIADAKLFAKAPSYGDSAWELRRQGLDRLLTPLEWARVIYHQCKHRGFHWTSKAEEAKADSDAEGGRVKQGLAHTKALMQAKNYRSAAEMVLAEFPDAQRNKRGQYDKALSRVLLGEELALLFATQRRLGNPHASDFFEKLILGDGDRKSGLFWQQKPALSGADLLKMLGKCTFEKGEYRAPKASFSVERHVWLTRLNNLRIVVDGRSRPLNEAERQAALLLPYQTETSKYKTLKNAFIKAGLWGDGVRFGGLAYPSQAQIDAEKTKDPEDQFLVKLPAWHELRKAFKAAGHEALWQQISTPALDGDPTLLDQIATVLSVYK…
WP_039671019_1		1131	Sma2	MTNGKILGLDIGIASVGVGIIEAKTGKVVHANSRLFSAANAENNAERRGFRGSRRLNRRKKHRVKRVRDLFEKYGIVTDFRNLNLNPYELRVKGLTEQLTNEELFAALRTISKRRGISYLDDAEDDSTGSTDYAKSIDENRRLLKTKTPGQIQLERLEKYGQLRGNFTVYDENGEAHRLINVFSTSDYEKEARKILETQADYNKKITAEFIDDYVEILTQKRKYYHGPGNEKSRTDYGRFRTDGTTLENIFGILIGKCSFYPDEYRASKASYTAQEYNFLNDLNNLKVPTETGKLSTEQKEALVEFAKSTATLGPAKLLKEIAKILDCKVDEIKGYREDDKGKPDLHTFEPYRKLKFNLDSVNIDYLSREVLDKLAGILTLNTEREGIEDAIKRNLPNQ…
WP_120141936_1	A	1131		MVDRISLGLDIGVASVGFSVLNIDQGKVVELGARLFNAKVAEGNQDRRSMRGSRRLLNRKKQRRQDTAKLFEKFGLIANYDKENFSELFDNNENPYELRVKGLTEQLTKNELAESLYQIVKRRGISYDLKDADFEDGGTDYSSSLRLNNQALENKTPAEIQLQRLNEFGAVRGKVVVGDDLDSQKVLLNVFPTKAYEKEAQRIIAMQKKFYPDILTDEFEKQYYSILTRKRDYFVGPGNEKSRTDYGIYKTDGRTLDNLFEELIGHDKVYPDELRASAASYTAQLFNVLNDLNNLRILSYEDEKLTQTDKETIINELKNNVTTVNMMNLIKKVTGCEKDDIKGYRTNDKDKPEISSMAIYRKVHKEFLKADVDITKWPIEFINKLSFILTLNTENGEIR…
WP_077276356_1	A	1132		MIKDISVNLGFDIGIASVGWAVLNNANGKILESGVSIFPSASAERNAERRSFRQSRRLVRRRNVRLHDMKDLLEKAGFPYPTKQHIYPNPYELRVKGLTEQLTKEELALALYHLVKRRGISYDLKDVEDETGKNSSAYQESLQKNQTLLKRLTPGEIQLNRLKNEGKVRGQIVTEDEGTLLNVFPTADYRDEAMTILSQQQAFYPNITDEFIKQVSEIITRKREYFKGPGSLKSPTDYGIYKKDGTVLDNLFEILIGKDKIFPDEYRAASNSYTAQLFNLLNDLNNLRIDTTEDGKLTTEHKEEIIHYLKTTDKKKINMLALISQVTGAEQTHIKGFRIDRDDKPEWHSLAIYRKICRNFAELGIDVATWPTTLLDDLGRILTLNTENGEIRRALTTEK…
WP_076615834_1	C	1134		MAKTLGLDLGANSIGWALIDDVDNKILGIGSRIFQEGVVNLGEGEGREASKNASRTDDRGTRRQFYRRRLRKRYLLRELAKHNMCPLDYKAVKIWNQKEIFGNESIQAWLRLNPYELRAKAIKEELTLEELGRVFYHMIQRRGFQSNSRSVGADNNEKSVIYKGDSKIGKIGIAETSESIKHAETLGTYLNEIYPKENAPFVGGLERIRNRYTTRQMYIDEFETIWEHQKQYHKALTDNLKTIFGGRKKDGYAEDGVLFHQRPLRSQKHLVGNCTFEPKKTKCPISAIPNEQRRVYEWVNTLKCDLAGEPVRITDADREKIVKLLFSKEKVKFKEVRKAIDKLDRHYQFNYKDDDPVVGTHTISNLSNKKFFGKQWFDLTEKEQEDIWHVLYSFDDRDK…
WP_016251609_1	A	1134	Ece	MKYIESVSIGFDIGVGSVGYAVINSKTKQILESGVSIFPAAVAQKNVERRESRQSRRLRRRRVNRLNDLKKLLKKNGFIPSPNKNPYEIRVRGLEHQLSRDEIAIAVLHIAKRRGISYSLDDVVDENVTDFKGKIAKNQEALKNKTPGEIQYERLLKYGKVRGTVTNYVEYDEQPEYFLNVFPNSAYVDEAKRILTCQKQYYPEITDDLIENIVKIISRKRAYYIGPGNEKSRTDYGIYRTNGETLENIFEILIGKDSVNPDELRAPANSLTAQVYNLLNDLTNIRYNGSERLTPEQKQDILSELLTTEKTVQMLNVIAKKVNVKKEEISGFRTKKDDKPDFHTLEVYRKVRKHMLNKGIDINEWPTECFDELAFIFNLNTEIGEIRNRISEKVVPKYD…
WP_100211383_1	C	1135		MSTILGLDLGTNSIGWALINNTTSKIIGVGSRVFSEGVVDLGGGEGKEMSKNASRTVARGVRRQLFRRRLRKRYLLKELAKHQLCPIAPEALENWNQTTVFDTEVLKKWFQLNPYELRAKAIKAPISLHEIGRIFYHMIQRRGFLSNSRSAGAATKETSAIFKGDLKQEKVGIASTQQSIAQSITLGSYLHTIQPKEHAPYVKKVARIRNRYTTRQMYIDEFEMIWEFQKQFHAVLTNSLKTHLGGRKKDGYKKDGILFHQRPLRSQKHLVGNCTLEPKKTKASISSIPFEYFRIYQWINTLACDFNGNHHPISQKERHQIITLLLSAEKVAFKKIRKAIGKTEKEYQFNYKDDAIIYGTHTISNLSNKKFFGKQWFNFTQEEQENIWHILSFFDDREK…
WP_046165401_1	A	1136		MNGLVLGLDIGIASVGVGILEKDTGKIIHASSRLFPAATADNNVERRSNRQGRRLNRRKKHRSVRLQDLFEGYGLLTDFSKVSMNLNPYQLRVQGIENQLTNEELFIALKNIVKRRGISYLDDASEDGGTVSSDYGKAVEENRKLLAEKTPGQIQLERFEKYGQLRGDFTIEENGEKHRLINVFSTSAYRKEAERILRKQQEFNNKITDEFIEDYLTILTGKRKYYHGPGNEKSRTDYGRFRTDGTTLDNIFGILIGKCTFYPEEYRASKASYTAQEFNLLNDLNNLTVPTETKKLSEEQKKTIIEYAKSAKTLGASTLLKYIAKMIDASVDQIRGYRVDINNKPEIHTFEVYRKMQSLETIKVEELPRKVLDELAHILTLNTEREGIEEAIKSKLKDT…
WP_012130469_1	A	1136	Sgo	MNGLVLGLDIGIASVGVGILEKDTGKIIHASSRLFPAATADNNVERRSNRQGRRLNRRKKHRSVRLQDLFEGYGLLTDFSKVSMNLNPYQLRVQGMENQLTNEELFVALKNIVKRRGISYLDDASEDGGTVSSDYGKAVEENRKLLAEKTPGQIQLERFEKYGQLRGDFTVEENGEKHRLINVFSTSAYRKEAERILRKQQEFNSKITDEFIEDYLIILTGKRKYYHGPGNEKSRTDYGRFRTDGTTLDNIFGILIGKCTFYTEEYRASKASYTAQEFNLLNDLNNLTVPTETKKLSEEQKKLIIEYAKSAKTLGASTLLKYIAKMIDASVDQIRGYRVDVNNKPEMHTFEVYRKMQSLETIKVEELPRKVLDELAHILTLNTEREGIEEAINSKLKDI…
WP_095508358_1	C	1138		MNSVGLAAIQVDNDGNPVRILKAQSVIHDGGVDPNSQKSGDTRKKQAGIARRTRRMRKRRRARLQKLDNILLELGYPKTDNALLEGPEIWKIRATAADGVIENDAERKIAIALVCRHIARHRGWRNPYHRAESLLGIDSIGSEQYAQMRETAMERIGGEYIPEDATPAQVVCAVLQAEAGKPAVRIRTSTRSKVKGDREGIIRQRLMQTDNAYELSRIFDMQQVPAEDARKLILAVFAAVSPKGSAEKNVGRDPLQPKLRRALKASLAFQRYRIVNIITNLRIRVNNSERTLTMDELSAIYNLLTDVKNNDDITWIDVANELGIARNQLKGVGALTVDGDERVSNVPPRLTSLQRIAQLKDKKLSKKLLSWWSAQDDEASCEAMLSLLSNTVDIDAVRD…
WP_007057059_1	C	1138		MNSVGLAAVEVSDENSPVRLLNAQSVIHDGGVDPQKNKEAITRKNMSGVARRTRRMRRRKRERLHKLDMLLGKFGYPVIEPESLDKPFEEWHVRAELATRYIEDDELRRESISIALRHMARHRGWRNPYRQVDSLISDNPYSKQYGELKEKAKAYNDDATAAEEESTPAQLVVAMLDAGYAEAPRLRWRTGSKKPDAEGYLPVRLMQEDNANELKQIFRVQRVPADEWKPLFRSVFYAVSPKGSAEQRVGQDPLAPEQARALKASLAFQEYRIANVITNLRIKDASAELRKLTVDEKQSIYDQLVSPSSEDITWSDLCDFLGFKRSQLKGVGSLTEDGEERISSRPPRLTSVQRIYESDNKIRKPLVAWWKSASDNEHEAMIRLLSNTVDIDKVREDVA…
WP_050695651_1	C	1138		MSASSENIRGIRYRVGIDVGLRSIGFCAVEVDQRDQPVRLLNSMVFIHDAGVDPNENKAAKSRKLTAGVARRTRRLYLTRRQRLSNLDRVLAKEFGWPILDLSRFKDPLEPWHVRARLLEGYVADDEERQKALSIALRHIARHRGWRNPYANVRTLLQPTEPSDFLMGLNERISTALGRNFAADTAPGQLVDAYLAHPDYAAKAGTPKLRGPKGILAGKLHQSDNAAEIRRICDIQKISPDDRDRLICAVFEAKSPKGSAKERGLVGYDELPGQSGHVRAEKAHPAFQKFRIVSVLANLRIREGRVERPLTPDELQGLTDYLMVAGLKQEITWQDLADNLGIERADLRGTAKASFDNSPVLRRPPTDVTTEKIMACKVKWLKEWWKEADEEQRGYVVDA…
WP_082846128_1	C	1138		MWPGNSPFRLCESISLSGCTLKPGHFVMRYRLGLDLGVSSLGWAVIQLSKGNTPKPVKLVATGVRIFEAGVEGDVEQGKDSSRGAERRNARQPRRQHWRKQHRKRNLFVWLQQIGLLPKTVPYPPESMDGKRGALSDVRDQEIKALDAQLGKKHLPQEFEHGDRDALIAYQKLPYILRAKGADGETLDPFELGRALYHLVQRRGFASNRKGKRDADEEGKVAGGIKATNEARGDRTLAQYVRDSFTLRQGRFGFENDAGHFGVENEQDKSGQVVKRYTAREMYRDEFRAIRAAQAPLHPRIPESDWDRIQRILFFQRPLKSHSRLIGRCSLEPDRRRCTIAIPLFQEFRVLQAVNHLQAVIPGQGKRCLADEERQIVLGALQNQGEMALSKVRTLLKLP…
WP_084871438_1	A	1139		MSDLVLGLDIGIGSVGVGILNKVTGEIIHKNSRIFPAAQAENNVERRTNRQGRRLTRRKKHRRVRLNHLFEESGLITDFTQVSINLNPYQLRVKGLTDELSNEELFIALKNMVKHRGISYLDDASDDGNSSVGDYAQIVKENSKQLETKTPGQIQLERYQKYGQLRGDFTIEEDGKKHRLINVFPTSAYRAEALRILQTQQEFNPQITDEFINSYLQILTGKRKYYHGPGNEKSRTDYGRYTTKKDSEDEYLTLDNIFGILIGKCTFYPEEYRAAKASYTAQEFNLLNDLNNLTVPTETKKLSEEQKNKIITYVKNEKAMGPAKLFKYIAKLLSCDVADIKGYRIDKSDKAEIHTFEAYRKMKTLETIDIEQMEREKLDKLAYVLTLNTEKEGIQEALE…
WP_053961988_1	C	1141		MRTTLDPIPTLPVEGSYVVGIDAGQNSVGLFALALTAEGVPHEILAMQSVIHDGGLDPDKAKSNQTRKASAGFARRARRRLRVEKKRLNKLDKLLDAQGWHGRQEAEFPTQIWEDRYRATSSYIEDDEERAQVLGEVFRHIARHRGWRNPYQPLADLFDDESQSDAFTRLVSNAQRVGARVDDSDTVGAIVWSALQCPHPVGLDPEDEARWANSNQLRIRTLGTESKKRPGLIDGRLFQVDNVHEIQRICATQNIPAELEEQLLGTIFDQNKASAGVMQTVGRCGLQPQLLRCSKAHPEFQRYRIAATLATLKIKEGHSARFLTAEERQKVAAELHNPHTTIATWGDVADLLGIEAPQLTGIASTTPDAELIVAARPPVDTTAIKMATKAKPFLKKWWN…
WP_129692608_1	A	1142		MSNKKKITIGLDIGVSSVGWSILREDNVLIDYGSRLFPDAANAKDGKLENEARRSHRSMRRRIRRIKTRKNDLIKLLIKYNIISDQDELAKILEQGIVNETGNVPIVEIKYKGLKEKLSKEELLICLYHYIHKRGYFYITEEDLKENGENINRLPTEIQYDFYMKNGYYIGNEDNQKFSNLIWVKEIEKFLSKQSLDSNFVDEYISLFRRVRDYSDGPGSEKSPTPYGLWRLNKEGKVEKIGENLWDVLVGKCTIYGNDDSIKDEKTKLRGGKNSPIAEVFNFINDLTNIYLFSSSKLKLNSKTKLSILDEFNISLKTSKPIKSFSEKKLVKHIISTTEFKDINFDDVYGYRIDTSKKPLFTKLENTITIAKWLLDNNVYNELNIYDQEDLIKINNIFV…
WP_006907934_1		1143	Fho	MYSVGLDIGIASCGYSIINDVNGNIVELGTLLFKSRNSDNNEERRTNRGSRRLINRRRTRLDDGKKLLAEKGFKQDSKLKHVCPYELRVKGLHEKLTQGEIYKVVLHILKKRGISYLDESDENSSGIDGASYKDQVNLNLNLQKELTPGQIQLKRLKENGRIKSGVTFENGYQLNVFSVSAYANELNKILTKQSEYYSEIDQIWIDRFTKNGYRKEAGLVYRKRPYYDGPGNEKNNSIYGRWANFKEDGHPKENIFDQLIGLDSVDSTQVRASASTLTAQKYNLLNDLNNLTIIEDDRKFTTDEKVSIINYLMTQDITRFGPKELAKFYQLEVDQIRGWRIDNKGNPEIHSLKVYRDWKKIFNTSSIDLTSIQTWVVDELANVITLNTEIPSTLATLKI…
WP_114842230_1	C	1144		MKKILSLDLGITSVGYSILDELGNNKYSLIDYGVFMFDSPYDKDGNSKKSIHGQNTSTKKLYNLKKERKKNLAQLFEDFNLDKKDDLLNQEKKNLFINKWELRAKKVFEEKLTYQELFSVLYLIAKHRGYKSLDTDDLLEEFCEKLGLNQENKKEKKDDEKGKIKQALKTIENFKVQFPQKTIPQIIYEIEIQKENPTFRNHDNYNYMIRREYINEEIKTLILSQEKFGLFDTTFDTKLFIDKLIKIIDNQKDSSNDLSLFANCEYFKEEKVAHQFSLLADIYKMYQAISNITFNSKPSIKISKEQIKQIAENFFDRLKNGKNISDIKYKEIRKILKLDDNIKIFDKEDSYKLKDKVQDNTITKFHFINNLSKYDKNFIINILNKSNKYEIMKEIFDVL…
YP_534999_1	A	1149		MERYHIGLDIGTSSIGWAVIGDDFKIKRKKGKNLIGVRLFKEGDTAAERRGFRTQRRRLNRRKWRLKLLEEIFDPYMAEVDKYFFARLKESNLSPKDSNKKYLGSLLFPDISDSNFYDKYPTIYHLRRDLMEKDKKFDLREIYLAIHHIVKYRGNFLEKVPAKNYKNSGASIGFLLEEVNDLYGNIIGNEDVAILDNDKFEDVEKIILNDEIRNIDKQKNVGRLLVKDKKEKNIVTAFSKAIFGYKFNLEDLLLIESDEKNKLTFNDENIDDIFNELSHSLNDNQMDLLTKTREIYFKFKLNMIVPTGYTISESMIEKYEMHKAHLKMYKEFINTLNAKDRKILKNAYSDYINNEKAKAANAQENFYKTVKKTIKENDSDTAKKIIGLIDEGNFMPKQR…
WP_087548596_1	A	1150		MYSIGLDLGISSVGWSVIDERTGNVIDLGVRLFSAKNSEKNLERRTNRGGRRLIRRKTNRLKDAKKILAAVGFYEDKSLKNSCPYQLRVKGLTEPLSKGEIYKVTLHILKKRGISYLDEDDTEAAKESQDYKEQVRENAQLLTKYTPGQIQLQRLKENNRVKTGINAQGNYQLNVFKVSAYANELATILKTQQAFYPNELTDDWIALFVQPGIAEEAGLIYRKRPYYHGPGNEANNSPYGRWSDFKKTGQPATNIFDKLIGKDFQGELRASGLSLSAQQYNLLNDLTNLKIDGEIPLSPEQKEYILAELMTKEFTRFGVNDVVKLLGVKKERLSGWRLDKKGKPEIHTLKGYRNWRKIFAESGIDLAMLPTETIDCLAKVLTLNTEREGIENTLAFELP…
WP_120771636_1	A	1154		MTKYSVGLDIGIASCGWSIIDIEKKEIIDLGSRIFPSGNAAGNQDRRSFRGTRRLIRRRKNRLSDLTKFLAENGFAVSNDKNQNPYALRSKGLAEQLSKEELATALYHIVNRRGISYDLGDLEDDGTSGVSDYKSSININRQLLREKTIGQIQLERLNEFGQVRGQVKADDETTLLNVFPSAAYADEAKQILEKQAEYYPEITDEFIAKINELITRKREYFVGPGNEKSRTDYGIYKTDGRTLDNLFDELIGTDKINGEKRASASSLTAQIYNLLNDLNNLTVPNTEDGKLTTETKKEILSAAKRAEGIFGKVQICKLIGVKFDELKTKKGGEIEFKHTLFAYRKFRKALAESNIEANDLSTEFFDKIADILTLNTEKAEIRKQLDKADFAISDEVKEL…
WP_050752380_1	C	1155		MNSTGLAAIEVDDDGAPIRILNTMSVIHDGGVDPDAAKVRGTRLAISGIARRTRRMRRRRAKRLDRLEQILEKYGYTDTEPVLEEPYGPWICRAELADGFINDDEQRRMMIGIAIRHIARHRGWRNPYQNVRALLNIDDSDLSEEYKNLKEKVQDQINDGKDLPNFTPSQLVRDYLDNFSGQPAARIRTGKAGPRGNRRDAVGILPQRMRQSDYAYELQRIFDMQKIGRDEAQELLMAVFEAKSPKGSAEKRIGKDPLTGKKRALKASLAFQKYRIVATITNLRIKTGTGSERMLSPTELNDIYTYLLRVQDDNHLPTWEDICEEVLHIGRYQLAGIGKTFEGGERISNMPPVIQTSLAIHGLSEGTLAEKLTKWWDKADDDSRESMIKLLSNTVDIDR…
WP_129646764_1	A	1162		MSKKDISISFDIGVGSVGWAVIDEKTNDILKWGVRLFEQVNKEQAGERRIKRSLRRRIRRMQYRNRKFYRLIVRTKDLFNKNNVDEVKQTIKYLSTKYSNILDLKVKALSEQITSDELIFVLHSYLKHRGYFYVDKDDNNKNRNNEEINKLSEQNNKFPSIIIKEMYDKYKFSRSELYEGKKISNPKWVEEIEHLFNIQKITNEDFKNTYINNLFKAVREFSKGPGSENSPTQYGLYRKNKDGIVEKIGENLWDITTKKCEIFPEEKADLSHSIRYEIFSLLENINNLRFNHIKDWKIDNESKIELLNLIFSKMWESKIKYPTISLELNKNKVLNKSINLYLDKNNLQIMDGGKFNYESIYNLENLFTLIKYIKETMPNISNFISFESLDLFINELDNI…
WP_038656028_1	C	1164		MLKMKKILGLDLGSASIGWALVEETEQMQYNIVSLGSRIIPYNGTEGQEFEKGTGESRNSLRTKARTARKGYDRYQLRRKNLEKILLQNGMYPNEQVRALQKLELWKLRADAPNVQISLPELGRLLFWLNQKRGYKSSRSDANLDKKDTEYVATVKSRHQKIKDAGQTVGQYFYGQILENEYHRIKEQVFPREAYIEEFDAIVARQKEYYPTILKQELIDKIRNEVIYFQRGLKSQKGLVSVCEFEGREFNGHFGGPKVAPKSSPIFQLGKIWENINNIKIADIELTAEQKLVFFNYLNCHERITEAKIRELLKLSKDSRLNGQLKNGLTGNKTYSQIASCFGNKIGEYERLFKFELEVIESEKLEYTYHPKSHIPVGEKRRKYISENVEKEPYYRLWH…
WP_083760582_1	C	1164		MSVHVAIVSLQLIIKGVEYGRGADPTMGGSEVGTVPVTWRLGVDVGERSIGLAAVSYEEDKPKEILAAVSWIHDGGVGDERSGASRLALRGMARRARRLRRFRRARLRDLDMLLSELGWTPLPDKNVSPVDAWLARKRLAEEYVVDETERRRLLGYAVSHMARHRGWRNPWTTIKDLKNLPQPSDSWERTRESLEARYSVSLEPGTVGQWAGYLLQRAPGIRLNPTQQSAGRRAELSNATAFETRLRQEDVLWELRCIADVQGLPEDVVSNVIDAVFCQKRPSVPAERIGRDPLDPSQLRASRACLEFQEYRIVAAVANLRIRDGSGSRPLSLEERNAVIEALLAQTERSLTWSDIALEILKLPNESDLTSVPEEDGPSSLAYSQFAPFDETSARIAEF…
WP_011505017_1	C	1166		MHVEIDFPHFSRGDSHLAMNKNEILRGSSVLYRLGLDLGSNSLGWFVTHLEKRGDRHEPVALGPGGVRIFPDGRDPQSGTSNAVDRRMARGARKRRDRFVERRKELIAALIKYNLLPDDARERRALEVLDPYALRKTALTDTLPAHHVGRALFHLNQRRGFQSNRKTDSKQSEDGAIKQAASRLATDKGNETLGVFFADMHLRKSYEDRQTAIRAELVRLGKDHLTGNARKKIWAKVRKRLFGDEVLPRADAPHGVRARATITGTKASYDYYPTRDMLRDEFNAIWAGQSAHHATITDEARTEIEHIIFYQRPLKPAIVGKCTLDPATRPFKEDPEGYRAPWSHPLAQRFRILSEARNLEIRDTGKGSRRLTKEQSDLVVAALLANREVKFDKLRTLLK…
WP_130234171_1	C	1168		MKKVLGLDIGTNSIGFSLNEISIENGQTIFKELTSNSIIFSEYIKAEDRRAFRSSRRRNERKSRRNGIVRKLLSDFNLAKKSIVTKPIKYFNKLSKDKDPYILRQEAVNGKNLSKDDFTFSLYSIITRRGYSNQFKTEDSNDEGVINEAISQNKELYLKNELSIPSQVLLNKKFNLEKNGFTNIAIRNKKDNYNNSLDRNLWKEELEILLESQKENKELFETIEIYDSLKNKLINGVNENSKGVFEQRSLKSMEDMVGYCSFYNKFHRNPQKRVLKSHISSIELTIRQRIENSISGNLIFNDKTGEIFTPTKEQIDNTIELWLKRPPTKTINTKNIFDKTGLKNIKIETLNKQDETVLDIGIHVQLLEIFKKTDLDIFKTHKDLYSKILKKIFYFVNKE…
WP_125296444_1	C	1170		MEKVLGLDLGTNSIGFALNEIEEKDGIVIFNELSSNSIIFSEYMNAEDRRNFRSGRRRNERTSRRKENTRKLLVSFNLATKEILENPIEYFNNLTKLCKEPYTLREEAVKGKKLTKEEFTFSLYTIVSRRGYTNLFATQNDDKEAKESEKINSAIQNNKNIYKNSNFILPSKVLTVKKENLEKDGFINVAIRNKKDNYNNSLDRKLWQEELEKLCDSQKNNKELFKDLETFEKFKDKLLNGVNENSLGVFEQRDLKSVEEMVGYCSFYNLYHENKQKRVVNAHIKAIEFILRQRIENSILGNLIINKKTGEFVSLSKEDIETTIKFWLETPNVQKITTKNIFKNAGLKDLEIKTSDRQDDTVQDITTYKAILEIVGYEMIVKNEDFYSNLLEVLHYYVS…
WP_109537259_1	A	1170		MQSRNQILNVYKDQSSKYRNILKLKINALKEEIKPSELVWILRDYLQNRGYFYKNEKLTDEFVSNSFPSTKLHEHYEKYGFFRGSVKLDNKKDKAKKESEEFIFSNKEWTNEIKKVFKNQSYLTESFIEEYLKLFNYVRPFNKGPGSKNSRTAYGVFSTDIDPETNKFKDYSNIWDKTIGKCSLFEEEIRAPKNLPSALIFNLQNEICTIKNEFTEFKNWWLNAEQKSEILKFVFTELFNWKDKTYSDEKFNKNLQDKIKKYLLNFALENFNLNEEILKNRDLENDTVLGLKGVKYYEKSNATADAALEFSSLKPLYVFIKFLKEKKLDLNYLLGLENTEILYFLDSIYLAISYSSDSKQRNKWFEKLLKELYPKIKNNNLEIIENVEYIFEITDQEKF…
WP_011388212_1	C	1173		MRPIEPWILGLDIGTDSLGWAVFSCEEKGPPTAKELLGGGVRLFDSGRDAKDHTSRQAERGAFRRARRQTRTWPWRRDRLIALFQAAGLTPPAAETRQIALALRREAVSRPLAPDALWAALLHLAHHRGFRSNRIDKRERAAAKALAKAKPAKATAKATAPAKEADDEAGFWEGAEAALRQRMAASGAPTVGALLADDLDRGQPVRMRYNQSDRDGVVAPTRALIAEELAEIVARQSSAYPGLDWPAVTRLVLDQRPLRSKGAGPCAFLPGEDRALRALPTVQDFIIRQTLANLRLPSTSADEPRPLTDEEHAKALALLSTARFVEWPALRRALGLKRGVKFTAETERNGAKQAARGTAGNLTEAILAPLIPGWSGWDLDRKDRVFSDLWAARQDRSAL…
YP_425545_1	C	1173		MRPIEPWILGLDIGTDSLGWAVFSCEEKGPPTAKELLGGGVRLFDSGRDAKDHTSRQAERGAFRRARRQTRTWPWRRDRLIALFQAAGLTPPAAETRQIALALRREAVSRPLAPDALWAALLHLAHHRGFRSNRIDKRERAAAKALAKAKPAKATAKATAPAKEADDEAGFWEGAEAALRQRMAASGAPTVGALLADDLDRGQPVRMRYNQSDRDGVVAPTRALIAEELAEIVARQSSAYPGLDWPAVTRLVLDQRPLRSKGAGPCAFLPGEDRALRALPTVQDFIIRQTLANLRLPSTSADEPRPLTDEEHAKALALLSTARFVEWPALRRALGLKRGVKFTAETERNGAKQAARGTAGNLTEAILAPLIPGWSGWDLDRKDRVFSDLWAARQDRSAL…
WP_060823277_1	A	1175		MNKKDVTIGFDLGIASVGWSIIDNKTNDILKLGSRLFQEREKAEDRRNFRNIRRRIRRRKYKKEKFINLVLKNKDIFGFSSEKEIYDSFEKNSENWPNILDLKIKALNQKIEKSEIVWLLHDYLKNRGYFYATNEVNINETKQDNCFPSELLLDFYKENNFFKSNSSISRENGGYTFSNKDWTKEIEHMLTVQEINTKFSEKYIFIFNYVRPFSKGPGSLNSASEYGIYNYDENGRIVKKYTNIWDKTIGKCSLFEDEKVISTSYPSYEIFNLLNDLANIRPVNEKEQWALSPKNKEELLNNLFHNILNKTKAQSITIKQIEKIYIKEKGLEDISDQLKGKNLLKQFGLNNNLTTLNSINKLLKIIKNFSSKYNEINTKNIWVLLPILDDICSIIEVPR…
WP_099947359_1	A	1178		MFQLAVNDFDDLKALLLNDQQSASNRQKKALGMIYVPNENKSLEKQNKAIATELLKAILGLKAKFNVLTGIEVDDAKPWTLSFNSESFDEDIDKAATNIDDDSREIIAILQGLYSGILLAGIIPENQSLSEAMVEKYDQHAAHLKQLKSIYPLLSISDKKAIQQAYNYYIDGQDNAKAYSREDFYAATTKALKSYQDNETIAEILKLIELEQFMPKQRTKDNGAIPHQLHQQELERIIENQQKYYPWLAELNPNESRRKIAKYKLDELVAFRVPYYVGPLITSEQQQQSSNKKFAWMIRKAEGKITPWNFDEKVDRQASANEFIKRMTTTDTYLLAEDVLPKQSLVYQRFEVLNELNGIKIDDVPITVEQKQRIFNDLFMMQASVSVKNIQDYLVSKGY…
WP_013607849_1	C	1179		MSKKVSRRYEEQAQEICQRLGSRPYSIGLDLGVGSIGVAVAAYDPIKKQPSDLVFVSSRIFIPSTGAAERRQKRGQRNSLRHRANRLKFLWKLLAERNLMLSYSEQDVPDPARLRFEDAVVRANPYELRLKGLNEQLTLSELGYALYHIANHRGSSSVRTFLDEEKSSDDKKLEEQQAMTEQLAKEKGISTFIEVLTAFNTNGLIGYRNSESVKSKGVPVPTRDIISNEIDVLLQTQKQFYQEILSDEYCDRIVSAILFENEKIVPEAGCCPYFPDEKKLPRCHFLNEERRLWEAINNARIKMPMQEGAAKRYQSASFSDEQRHILFHIARSGTDITPKLVQKEFPALKTSIIVLQGKEKAIQKIAGFRFRRLEEKSFWKRLSEEQKDDFFSAWTNTPD…
WP_066390315_1	C	1182		MEKVLGLDLGTNSIGFALNEIEEKDGIVIFNELSSNSIIFSEYMNAEDRRNFRSGRRRNERTSRRKENTRKLLVSFNLATKEIIKNPIEYFNNLTKLCKEPYTIREEAVKGKKLTKEEFTFSLYTIVSRRGYTNLFATQDDDKEAKESEKINSAIQNNKNIYKNSNFVLPSKVLTAKKENLEKDGFINVAIRNKKDNYNNSLDRKLWQEELEKLCDSQKNNKELFKDLETFEKFKDKLLNGVNENSLGVFEQRDLKSVEDMVGYCSFYNLYHENKQKRVVNAHIKAIEFILRQRIENSILGNLIINKETGEFVSLLKEDIETTIKFWLETPNVQKITTKNIFKNAGLKDLEIKTSDKQDDTVQDITTYKAILEIISYEMIVKNEDFYSKLLEVLHYYVS…
WP_084546960_1	C	1183		MLISSLFLISSCLTSNSVCKIELIAMKNILGLDLGSSSIGWAVIHEDDTHGELVTMGSRIVQLSPDELSSFTQGNGVSVNAQRTQARGQRRGYDRYQLRRALLVEKLRELDMLPDVSLTGLPKLELWGLRARAVTERIGLRELGRVLFHLNQKRGYKSTKSDFSGDKKTTDYVKTINNRYDDLQAAGLTVGEHLYRELSANPFYRCKEQVYPRRAYVEEFDRIMACQQAYYPSLLTDEQIRCLRDEIIFYQRPLKSCKHLVSVCEFEKRRYVNAAGKEVEAGPKVAPRTSPLFQLCRMWESINHIVVRNRQNEILEISLEQKNQILAFMNTHEKLRITNLLQLLGLPKSGGYRFGDQFKAGIQGNKTRIDIATALGDYPDKERLLQFNVREISSSMVDE…
WP_012414420_1	C	1195		MQKNINTKQNHIYIKQAQKIKEKLGDKPYRIGLDLGVGSIGFAIVSMEENDGNVLLPKEIIMVGSRIFKASAGAADRKLSRGQRNNHRHTRERMRYLWKVLAEQKLALPVPADLDRKENSSEGETSAKRFLGDVLQKDIYELRVKSLDERLSLQELGYVLYHIAGHRGSSAIRTFENDSEEAQKENTENKKIAGNIKRLMAKKNYRTYGEYLYKEFFENKEKHKREKISNAANNHKFSPTRDLVIKEAEAILKKQAGKDGFHKELTEEYIEKLTKAIGYESEKLIPESGFCPYLKDEKRLPASHKLNEERRLWETLNNARYSDPIVDIVTGEITGYYEKQFTKEQKQKLFDYLLTGSELTPAQTKKLLGLKNTNFEDIILQGRDKKAQKIKGYKLIKLE…
WP_025208688_1	C	1195		MQLENKKYLALDIGVTSLGWAISEYNNQKNNWNILDFGVRLWDAPEDSKSLDTKTSERRQFRSGRRLNSRKKIRINDLKKTFYNHKLLKKEDYQNHILKINKEGKKYFKDDKFNSIILRKKGLEEKLTNLELLIALINIAKRRGYSNRFLIPNLNENKDARKSIEKSKELIKKYKYPIKAITEDSFFNFNPKDLSKFNYRSRVFNESKFNEQIFLDKNKKEINIINLQNLLKKYNIDHKNESEKELINILKNTLIKKYNDNQILFNREDYENEFDALLNKQIEYNDKLSDIKEDLKKIIFRQRDFEDGPGPKDPEVKKIWKEKLNKDSKQFYYKQFFENLGNCEFFQDQKRLSCFSIENDISFILNETGKIFSKLKNEKQINSEKIKIITREIFDNYFK…
WP_114191009_1	A	1199		MDNKEKINISIGFDLGVGSVGWAIINNDNNQVLDLGSRLFSEPELAVKRRGYRAIRRSIRRKKFKSIKYSKLVYEFRDLFNIEMTNYDEVQKIYLEMSQAHPNILEIKNQALEGDISAKQLIWILHDHLKNRGAFFETVENVETVENVEKADKNSNDKKDKGIKVINTNEFPSNIQAKFYEKNKWYNGMEAYDNRHFSNKMWIREIEKIFDVQKTEYNEELFNKFKEKYFNLFNYIRSFQQGPGSINSYSPYGIYEYGEDGKIYQKYESVWEKTIGKCSVFANENRAPKNLPSAEMLDVLSDLNNIRCKPFPEMKLDKEDKKRIIFDELIKEFINKKNTNITNTMLIKYLRSHAGLEENLITVDSLKNDNKKYIELKSIAKIIKIFAENNADLSLINFE…
WP_122933462_1	C	1202		MHYTISLDAGTNSIGFALLDSTNTLLELGVDTFPMGNKEEKGVEKSRSAERRGYRSARRNRFRYHLRRAQLNTLLKPLGMIPDWSHKITAFDLYKMRKEAVEQQITLQELGRILFLFNKYRGFKSSRKEVGKDPEKEKEEGAIQSEISWLKNRMSAHNCKTVGHYFFKMFEKSHELQQRGEWHNPDEPYDERGLDGAEKFSLVNSRGIRREGRHLERTLIEAEFDLIWQKQRTFYPAILTDSNYHQIKNRCIFYQRLLKSPKKFIGKCSYEKSKPCAPLSSLPFQEFRLLKQLLDIRITDEKNPEMFNVSLDDEQRGMLFEELQNRKSLSFGDAKKLLKLPKNVKFNTDELGKDLMGNKTRASLRQVLGEGLFQEIEQQGQLEKLWHIIYMHQDEAWLR…
WP_123856220_1	C	1203		MKKIIVGVDVGVSSVGIAVMSEENQKKTIENLAVRIVPEDPDFHGKFYSGNTASKNLERTIKRGIRKNNQRYKARRDKLCQTLKNNNMFPANNLFHLSATELYGLRAKAASEQISLQELGRVLILINQRRGFLSNRKSVSEEENSTEYKERIAELEKALENKTIGQKLYSELEESNNTFEVLIRERTYQRSSYIEEFDRIWDEQKKYYQILTGSPNEDNNKGTLYDLIRNRIIYYQRPLKSQKGLIAECLFEKYHKAAVKSSPYFELFRIWQKVNDLSWKTTNGETFKPTPEQKQKLKDALWNGGNLNAKYKLSITEIKKLLGYGKNEKIYLNFTELDGSRTCAILKNALEEAGIENTEQYLLFNLDISDEKGGLFELWHITYSLPTEKEVVNALKNRF…
WP_013063831_1 (ADE81844.1)	C	1204		MERILGIDTGTNSLGWAIVDKDENQYHLVAKGTNIFSEGVKIEKGIESSKAAERTEHRSVRKHYWRRKIRKIRLLTILSDNDLCPRLKHEQLRQWRLKKVYPTDDTFMEWQRTEDKAQVNPYKFRYICLTQKLDLSDITQRFILGRALYHLNQRRGFLSNRKEATKESEGTVKEGISSLSKDMKDSGCEYLGEYFYQLYQQGKKIRNHYTARKEHYLKEFKAICSKQELDDALIEKLEKAIFDQRPLKSQKGQVGTCTFEKGKSRCPSSHPLYEDFRMYSFINNIKVQVDTLYDKGERSLTDEEKQLIIPLFKRKSKRTFPFEDIAKKIAGKNNYCYIKSNEEKAYKFNYQMDTQVSGSPVNAQLEEIFGEDWLSSVCEVYTLANNKSRFQIMNDVWHV…
WP_106053875_1	C	1212		MSRILGLDVGTNSLGWAILDPFQKMFIDTGVVVFQQGIPEEKGREAECSPAAERRKFRAARRLKYRRRLRKYHTLKVLIENQMCPLTIPELQNWIRNGKFPIENREFIAWLSSTKEDNPYYFRAKAAERKLPPLELGRAFYHLAIRRGFRSSRKETSGSNEKELTSFKQEINRLTEILQRKQCTLGQYFYELFQKSEKIRKVNRCGRKEHYEPEFDKICEVQELPEPFVSEMRKAIFLQRPLRSQKYLAGHCSLEKKRVRCLIGHPLFERYRMLSFINSIRKNGVPLNERERQKAQAAFLVSKPSFEFEKLVRKLYPGYPKNEWSEWNYPPDKSIASSPVTNQLQKILGTEDLFAWHHEYIGRDNKPKSMDYQTLFDALTFFDDDGMLKNFAIERAGLT…
WP_035473639_1		1214	Rsp	MEKRLGIDVGTNSLGWAIVEVDDEGCTLLDRGVDIFQEGVAREKNQEKPAVQDRTDARALRRHYFRRRLRKIALLRVLVRHDLCPALSEEQLNAWQGKGIYPLDDAFIRWQRTDDNADRNPYRDRFRCLTEELDLACREERYVLGRALYHLCQRRGFLSNRKDAGNEAEEGKVKQEIKTLSADMAAAGCEYLGEYFYRLYQRKEKIRKHYTARNEHYLAEFRAICRKQRLDEELRQALEKAIFYQRPLKSQKGLVGKCTFEKDKSRCPVSHPRFEEFRMLQFINNVRVTGPGDAEPRPLSPEEVEIVRPLFLRKSKPHFDFEDIAKKIAGKGNYACRGELLQAPYRFNCAGKSTVTGSPVSALFASVFGDDWQREICSLYTLGAGKNEEQILNDVWHVL…
WP_117274954_1	A	1223		MQERKEVTIGFDLGVASVGWAIVDSNKNTVYHLGSRLFDNPETSVERREKRGARRLLRRRKYRNKKFYNLIKRTKVFGFKTREEIETKFTELAIKYPNIIELKVKGLTSQLNYDEIVWVLHDYLKNRGHFYEVKDISIDPNNIKLEELPSFKLHEFYKKYGYFKGALGEKTINDKFGQFFNFSNKDWTKEVDYFFNVQKDLITEEFIEEFKKLFMFTRDMSKGPGSDNMPSPYSVYGKYGDDGKGGRYVNIWDKNIGKCSIFTSEIRAPKYLPSALIFNLLNELTNIRLYNKENKKLTLLWRLSPEDKFAIVKEVLEYSKLKDDKLTNSKINKIVKKVSLKSIDIELEKNGYDIEAIKLMNQNSEPNVYGLGLSGLDIEKNDFKFQKLETLNEFTKYLH…
WP_106042830_1	C	1224		MKQRVLGLDTGTNSLGWAVVDRDENNYELIRRGDLIFTEGVKIEKGNESSKAAECTAFRAQRRFYFRRRLRKIEVLKVLVVNNLCPFVSDEELHLWHTKKQYPKRDELMLWQRTNDNEQKNPYYYRHICLHRTLDLENIEDRYMLGRALYHLTQRRGFLSNRLDTSSDSNEDGTVKSGIGDLNKEMEAAGCEFLGDYFYRLYHEEGNRVKIRNHYTDREAHYLREFNAICEKQHLKSEVVEALRRAIFFQRPLKSQRKGVGKCTFEPKKPRCAMSHPDYEEFRRLSFVNNIQIKTPYDLERRPLNKEERARILPLFYRKGKSNFDFEDIAKALSGKNNYCYEKEDLPKEFKFNYRMAQGVSKCKVTAQLRDIFGDDWKQGIAEIYLLTRKKEGVKTLDE…
WP_041362727_1	A	1226		MNKKVVLGLDLGIASVGWCLTDISQKEDNKFPIILHGVRLFETVDDSDDKLLNETRRKKRGQRRRNRRLFTRKRDFIKYLIDNNIIELEFDKNPKILVRNFIEKYINPFSKNLELKYKSVTNLPIGFHNLRKAAINEKYKLDKSELIVLLYFYLSLRGAFFDNPEDTKSKEMNKNEIEIFDKNESIKNAEFPIDKIIEFYKISGKIRSTINLKFGHQDYLKEIKQVFEKQNIDFMNYEKFAMEEKSFFSRIRNYSEGPGNEKSFSKYGLYANENGNPELIINEKGQKIYTKIFKTLWESKIGKCSYDKKLYRAPKNSFSAKVFDITNKLTDWKHKNEYISERLKRKILLSRFLNKDSKSAVEKILKEENIKFENLSEIAYNKDDNKINLPIINAYHSLT…
WP_004794730_1	A	1233		MEKKRKVTLGFDLGIASVGWAIVDSETNQVYKLGSRLFDAPDTNLERRTQRGTRRLLRRRKYRNQKFYNLVKRTEVFGLSSREAIENRFRELSIKYPNIIELKTKALSQEVCPDEIAWILHDYLKNRGYFYDEKETKEDFDQQTVESMPSYKLNEFYKKYGYFKGALSQPTESEMKDNKDLKEAFFFDFSNKEWLKEINYFFNVQKNILSETFIEEFKKIFSFTRDISKGPGSDNMPSPYGIFGEFGDNGQGGRYEHIWDKNIGKCSIFTNEQRAPKYLPSALIFNFLNELANIRLYSTDKKNIQPLWKLSSVDKLNILLNLFNLPISEKKKKLTSTNINDIVKKESIKSIMISVEDIDMIKDEWAGKEPNVYGVGLSGLNIEESAKENKFKFQDLKIL…
WP_046643012_1	A	1233		MEKKRKVTLGFDLGIASVGWAIVDSETNQVYKLGSRLFDAPDTNLERRTQRGTRRLLRRRKYRNQKFYNLVKRTEVFGLSSREAIENRFRELSIKYPNIIELKTKALSQEVCPDEIAWILHDYLKNRGYFYDEKETKEDFDQQTVESMPSYKLNEFYKKYGYFKGALSQPTESEMKDNKDLKEAFFFDFSNKEWLKEINYFFNVQKNILSETFIEEFKKIFSFTRDISKGPGSDNMPSPYGIFGEFGDNGQGGRYEHIWDKNIGKCSIFTNEQRAPKYLPSALIFNFLNELANIRLYSTDKKNIQPLWKLSSIDKLNILLNLFNLPISEKKKKLTSTNINDIVKKESIKSIMLSVEDIDMIKDEWAGKEPNVYGVGLSGLNIEESAKENKFKFQDLKIL…
WP_015287703_1	A	1239		MEEKRKVTLGFDLGVASVGWAIVDSETNEVYKLGSRLFDIPDTNIDRRAKRGSRRLVRRRSYRNQKFYNLIKRTKTFGFLDKEAIEKEFVLLSIKYPNIIELKVKGLQEEVSKSEAVWILHDYLKNRGYFYDDKEEKDDLENPSIESMPSYKLYEFYKEYGYFKGALSSPTESEKNKDSDLEKAIFFNFSNKEWTKEINHFFKIQKNIFSEDFKAKFMEFFSFIRDISKGPGSENMPSQYSIFGKYGDDGMGGKYQHIWDKNIGKCSIFKDKVRAPKYLPSALFFNLLNELSNIRLYSVDKREKSVLWRLSSKDKINIILNILQIILFKNDGKISNLDINKIVKNESIKSIILNEIDLDLIKDMWFEKEPNVYGIGLSGLNIEENKKENRFKFQDLKIF…
WP_052377369_1		1240	BboI	MSQHRRYRIGIDVGLNSVGLAAVEIDANHDNPLDEIPISILNAQSVIHDGGVDPDEAKSATSRRASAGVARRTRRLHKSKRQRLAKLDEVLNELGYPVEDESQFPAGSNPYIAWQVRAKLAETFIPDVETRKRMISIAIRHIARHRGWRNPYSSVADAERMSHTPSPFMVEYAKKLDFEINDRRTNGFYHSPWQSVDEEGKRLSKSELEKQPKIEDWNDNPINGKTIAQLVVSSLEPQTKIRRDLTHGLQTESTLNIQTEKLHQSDYIHELETIFERQHVDQTTQEQLLEATFHTKNPKAVGAAAKLVGKDALDSRYYRASRATPAFEEYRVMAAIDTLRIREHGTERQLTTDERRKLFDFIKGLPSKKTKNEPSISSLTWGDVADFLGIQRIDLRGLG…
WP_124803323_1	C	1247		MIKNILGLDLGVSSIGWALIEVDENNIPIRIIAMGSRIIPLTASDKEEFQRGLSITKNHSRTVSRTQRKGYDRKQLKKSDLKKLLIKYDIFPSEELLKLPMLDLWKLRNDAANPNENISAEQLGRIFYMLNQKRGYKSARSEANADKKDTDYVQAVKGRYAQLKNENKTIGQFFYNGLNNANLNNSYFRIKEEVYPREAYIEEFDTIIKAQKGKHNFITDEFIHQLRNEIIYYQRKLKSQKGLVSVCEFEGFEKTVFDKEKDKNKTVFVGPKVAPKTSPLFQLCRIWEVVNTITLKIKNPEGSKYKWGEKIPTLEEKELIAEYLLKNESLSFTKLLEILNLKKDDVYVNKQILKGIKGNETYASIHKILGDNNLLNFDVSIIPTEKTSILVDKQTGEIL…
WP_129644562_1	A	1259		MHNKKNITIGFDLGIASVGWAIIDSPTSKIIDWGTRTFEERKTANERRAFRSIRRNIRRKVYRNQRFINLILRYKDLFELKNISDIQRANKKDTENYEKIISFFTEIYKKCAAKHSNILEVKVKALDSKIEKLDLIWILHDYLKNRGFFYDLEEENVADKYEGIEHPSILLYDFFKKNGFFKSNSSIPKDLGGYSFSNLQWVNEIKKLFEVQEINPEFSEKFLNLFTSVRDYAKGPGSEHSASEYGIFQKDEKGKVFKKYDNIWDKTIGKCSFFVKENRSPVNYPSYEIFNLLNQLINLSSELKTEHKKIWQLSSNDRNELLDELLKVKENAKIISISLKKNEIKKIILKDFGFEKSDIDDQDTIQGRKIIKEEPTTKLEVTKHLLATIYSHSSDSNWI…
WP_012859073_1	C	1259		MKYILGLDLGVASIGWAVTEINEKGEPVGLIDANSVIFKPLDNDKGKLYNVERRDKRGSRRILRRKKHRVERTKMLLVNSSFLTNEEIDNLYVGKLDNIYEVRLKGLKEQLSKNEIARLMIYYCKNRGFKSNRKTEDLEILKSLGEKISEKDSDEKKLKPIIAKNTELIESKGLTPIEVIYMIRENDNSILGFKNKEGNYKFGFKRNQVIDEVRKILGTQQILSKEIVDEYIDILSSQRDFSDGPGGDSKYKIDYTKLAGKCKYTGEVRAVKSAPSYEIFTMLQKLNDIRYVKFTSEDKIEKKKLSKEVIHKLYDLVVEKNKTLTYDLIEKSIDEENIKLLNIPKLSKSKYVELRKSYFKERNDNENLTEEEINAFNEKLNNERMKQELIRNNLKAYKE…
WP_099451754_1	A	1263		MGKKHITIGFDLGIASVGWAIIESDTSKILNWGSRLFEERKTAQKRRGHRSTRRNIRRKAYRNQKFMNLILKYKELFGIENTSQISRIDKKDVENYKKIEEKFTEIYRNCANKYPNILDLKIKALNSKIEKLELVWILHDYLENRGFFYDIEQNSEEEKKKNKKFASKYKGSEFPSILLDRFFKKNGFFNSYGLVSEYGYNFSNLHWRNEISKLFEIQEIDYEFGKKFLDIFSSVRDYAKGPGSKNSISKYGVFEIDETGKVVEYENIWDKTIGKCSFFVQESRVSSNYPSYEIFNLLNQLINLSSELKLENGKNWQLKTKDRDFLLDKLLEARKNKKNKDASIEDDIIKIILADFGLEKTDITNDDSIQGRDIIKAKPTTKLETTNKLLKIIYSHSSN…
WP_044635168_1	A	1263		MGKKHITIGFDLGIASVGWAIIESDTSKILNWGSRLFEERKTAQKRRGHRSTRRNIRRKAYRNQKFMNLILKYKELFGLENTSQISRIDKKDVENYKKIEEKFTEIYRNCANKYPNILDLKIKALNSKIEKLELVWILHDYLENRGFFYDIEQNSEEEKKKNKKFASKYKGSEFPSILLDRFFKKNGFFNSYGLVSEYGYNFSNLHWRNEISKLFEIQEIDYEFGKKFLDIFSSVRDYAKGPGSKNSISKYGVFEIDETGKVVEYENIWDKTIGKCSFFVQESRVSSNYPSYEIFNLLNQLINLSSELKLENGKNWQLKTKDRDFLLDKLLEARKNKKNKDASIEDDIIKIILADFGLEKTDITNDDSIQGRDIIKAKPTTKLETTNKLLKIIYSHSSN…
WP_045179909_1	C	1264		MKNVLGLDLGTNSIGWALIEVDENNLPIRIIAMGSRIIPLSTSDKEEFQRGLSITKNQSRTVSRTQRKGYDRKQLKKSDLKKILNKYNIFPSEELLRLPMLDLWKLRSDSANPDENISAEQLGRILYMLNQKRGYKSARSEANADKKDSDYVQAVKGRYDQLKDRKQTIGQYFYDELYNANANNSYFRIKEEVYPREAYIEEFDTIISAQREKHDFLTDEVVHQLRNEIIYFQRKLKSQKGLVSICEFEGFEKTVFDKEKNKNKVVFVGPKVAPKTSPLFQLCRIWEVVNTITLKIKNPEGSKYKWGEKIPDIKEKEILADYLFKNESLSFSKLLEILELKKENVYVNKQILKGIKGNETYSALHSILGDNELLNFDVSIMTSNQTALLVDRKTGEILE…
WP_027333323_1	A	1266		MNNSIKSKPEVTIGLDLGVGSVGWAIVDNETNIIHHLGSRLFSQAKTAEDRRSFRGVRRLIRRRKYKLKRFVNLIWKYNSYFGFKNKEDILNNYQEQQKLHNTVLNLKLEALNAKIDPKALSWILHDYLKNRGHFYEDNRDFNVYPTEELANYFDEFGYYKGIIDSKNDDDDKSEEGLTKYKFSNQHWLEEVKKVLSNQTGLPEKFKEEYESLFSYVRNYSEGPGSINSVSPYGIYHLDEKEGKVVQKYNNIWDKTIGKCSIFPDEYRAPKNSPIAMIFNEINELSTIRSYSIYLTGWFINQEFKKAYLNKLLDLLIKTNSEKPIDARQFKKLREETIAESIGKETLKDVESEEKLEKEDHKWKLKGLKLNTNGKIQYNDLSSLAKFVHKLKQHLKLDF…
AHY17476_1	C	1267		MRKPYSIGLDIGTNSVGWAVITDDYKVPSKKMRIQGTTDRTSIKKNLIGALLFDNGETAEATRLKRTTRRRYTRRKYRIKELQKIFSSEMNELDIAFFPRLSESFLVSDDKEFENHPIFGNLKDEITYHNDYPTIYHLRQTLADSDQKADLRLIYLALAHIIKFRGHFLIEGNLDSENTDVHVLFLNLVNIYNNLFEEDIVETASIDAEKILTSKTSKSRRLENLIAEIPNQKRNMLFGNLVSLALGLTPNFKTNFELLEDAKLQISKDSYEEDLDNLLAQIGDQYADLFIAAKKLSDAILLSDIITVKGASTKAPLSASMVQRYEEHQQDLALLKNLVKKQIPEKYKEIFDNKEKNGYAGYIDGKTSQEEFYKYIKPILLKLDGTEKLISKLEREDFL…
WP_041352097_1	A	1269		MENNNKEKIVIGFDLGVASVGWSIVNAETKEVIDLGVRLFSEPEKADYRRAKRTTRRLLRRKKFKREKFHKLILKNAEIFGLQSRNEILNVYKDQSSKYRNILKLKINALKEEIKPSELVWILRDYLQNRGYFYKNEKLTDEFVSNSFPSKKLHEHYEKYGFFRGSVKLDNKLDNKKDKAKEKDEEEESDAKKESEELIFSNKQWINEIVKVFENQSYLTESFKEEYLKLFNYVRPFNKGPGSKNSRTAYGVFSTDIDPETNKFKDYSNIWDKTIGKCSLFEEEIRAPKNLPSALIFNLQNEICTIKNEFTEFKNWWLNAEQKSEILKFVFTELFNWKDKKYSDKKFNKNLQDKIKKYLLNFALENFNLNEEILKNRDLENDTVLGLKGVKYYEKSNAT…
WP_047033642_1	C	1269		MKTIMVKNILGLDLGTNSVGWALIEVDENNLPIRIIAMGSRIIPLSTSDKEEFQRGLSITKNQSRTVSRTQRKGYDRKQLKKSDLKKILNKYNIFPSEELLRLPMLDLWKLRSDSANPDENISAEQLGRILYMLNQKRGYKSARSEANADKKDSDYVQAVKGRYDQLKDRKQTIGQYFYDELYNANANNSYFRIKEEVYPREAYIEEFDTIISAQREKHDFLTDEVVHQLRNEIIYFQRKLKSQKGLVSICEFEGFEKTVFDKEKNKNKVFFVGPKVAPKTSPLFQLCRIWEVVNTITLKIKNPEGSKYKWGEKIPDLKEKEILADYLFKNESLSFSKLLEILELKKENVYVNKQIQKGIKGNETYSALHSILGDNELLNFDVSIMTSNQTALLVDRKT…
WP_076351459_1	C	1269		MMIKNILGLDLGTNSIGWALIEIDENNIPIRIIAMGSRIIPLSTNDKEEFQRGLSITKNQSRTVSRIQRKGYDRKQLKKSDLKKILKKYNIFPSEELLKLPMLDLWKLRSDSANPNENISAEQLGRILYMLNQKRGYKSARSEANSDKKDTDYVQEVKGRYTQLKEREQTIGQYFYERLSTAFSDKDNRQYFRVKEEVYPREAYMEEFDTIINAQKGKHDFLTDKVVHQLRNEIIYFQRKLKSQKGLVSICEFEGFEKTVFDKEKNKNKVVFVGPKVAPKTSPLFQLCRIWEVVNTITLKVKNPERSKYKWGEKIPDLKEKEILADYLFKNESLSLSKLLEILELKKEDVYVNKQILKGIKGNETYATLHSILGDNELLNFDVSIITSNHTAIFVDKKT…
WP_014886349_1	A	1269	ID116_7	MNNSIKSKPEVTIGLDLGVGSVGWAIVDNETNIIHHLGSRLFSQAKTAEDRRSFRGARRLIRRRKYKLKRFINLIWKYNSYFGFKNKEDILNNYQEQQKLHNTVLNLKLEALNAKIDPKALSWILHDYLKNRGHFYEDNRDFNVYPTEELANYFGEYGYYKGIIDSKEDNDDKLEEGLTKYKFSNQHWLEEIKKVLSNQTGLPEKFKEEYESLFSYVRNYSEGPGSINSVSPYGIYHLDEKEGKVVQKYNNIWDKTIGKCSIFPDEYRAPKNSPIAMIFNEINELSTIRSYSIYLTGWFINQEFKKAYLNKLLDLLIKTNSEKPIDARQFKKLREETIAESIGKETLKDVEREEKLEKEDHKWKLKGLKLNTNGKIQYNDLSSLAKFVHKLKQHLKLDF…
WP_011883478_1	A	1269		MNNSIKSKPEVTIGLDLGVGSVGWAIVDNETNIIHHLGSRLFSQAKTAEDRRSFRGVRRLIRRRKYKLKRFVNLIWKYNSYFGFKNKEDILNNYQEQQKLHNTVLNLKSEALNAKIDPKALSWILHDYLKNRGHFYEDNRDFNVYPTKELAKYFDKYGYYKGIIDSKEDNDNKLEEELTKYKFSNKHWLEEVKKVLSNQTGLPEKFKEEYESLFSYVRNYSEGPGSINSVSPYGIYHLDEKEGKVVQKYNNIWDKTIGKCNIFPDEYRAPKNSPIAMIFNEINELSTIRSYSIYLTGWFINQEFKKAYLNKLLDLLIKTNGEKPIDARQFKKLREETIAESIGKETLKDVENEEKLEKEDHKWKLKGLKLNTNGKIQYNDLSSLAKFVHKLKQHLKLDF…
WP_014574789_1	A	1269		MNNSIKSKPEVTIGLDLGVGSVGWAIVDNETNIIHHLGSRLFSQAKTAEDRRSFRGVRRLIRRRKYKLKRFVNLIWKYNSYFGFKNKEDILNNYQEQQKLHNTVLNLKSEALNAKIDPKALSWILHDYLKNRGHFYEDNRDFNVYPTKELAKYFDKYGYYKGIIDSKEDNDNKLEEELTKYKFSNKHWLEEVKKVLSNQTGLPEKFKEEYESLFSYVRNYSEGPGSINSVSPYGIYHLDEKEGKVVQKYNNIWDKTIGKCNIFPDEYRAPKNSPIAMIFNEINELSTIRSYSIYLTGWFINQEFKKAYLNKLLDLLIKTNGEKPIDARQFKKLREETIAESIGKETLKDVENEEKLEKEDHKWKLKGLKLNTNGKIQYNDLSSLAKFVHKLKQHLKLDF…
WP_011113935_1	A	1270		MNNSIKSKPEVTIGLDLGVGSVGWAIVDNETNIIHHLGSRLFSQAKTAEDRRSFRGVRRLIRRRKYKLKRFVNLIWKYNSYFGFKNKEDILNNYQEQQKLHNTVLNLKLEALNAKIDPKALSWILHDYLKNRGHFYEDNRDFNVYPTEELANYFDEFGYYKGIIDSKNDDDDKLEEGLTKYKFSNQHWLEEVKKVLSNQTGLPEKFKEEYESLFSYVRNYSEGPGSINSVSPYGIYHLDEKEGKVVQKYNNIWDKTIGKCSIFPDEYRAPKNSPIAMIFNEINELSTIRSYSIYLTGWFINQEFKKAYLNKLLDLLIKTNSEKPIDARQFKKLREETIAESIGKETLKDVESEEKLEKDDHKWKLKGLKLNTNGKIQYNDLSSLAKFVHKLKQHLKLDF…
WP_086296884_1	B	1273		MRELSINVDMGAANNGVFIVNTDEDSILYKKAFNLYFDKQLQFSKSDRTARRHTRRSYDRDRFILRLIGEILPIKMLNKEQIEMIYGLFKNRGFNYHNIEFDENLDDEVAEFLSKLDGYIFGASKSKDEFEKILNEVVVDHSNSEILEILDTQSCILNSIDKSNKNVLKASKSIFSLIQSIRNEISKNNKHRTSYLKDIKDIINNKCEFITQKSDKFDNLNEFYNFVGNISNLQTRVLRRYFNSKFNAEFDDEKLKINLIRNINYMEYIDKKSDKEKMLNTLNQKSALEYLKSIDPIITIPPYENRKNKNPQKCNTLQINSDKITANLLSATYKILKSDDFVHILRDENGQIASVIKDCDIAKYLQRILDVSKDSLMDTSLYPRTLDNNPKIFADTFRL…
AHY15608_1	C	1273		MRKPYSIGLDIGTNSVGWAVITDDYKVPSKKMRIQGTTDRTSIKKNLIGALLFDNGETAEATRLKRTTRRRYTRRKYRIKELQKIFSSEMNELDIAFFPRLSESFLVSDDKEFENHPIFGNLKDEITYHNDYPTIYHLRQTLADSDQKADLRLIYLALAHIIKFRGHFLIEGNLDSENTDVHVLFLNLVNIYNNLFEEDIVETASIDAEKILTSKTSKSRRLENLIAEIPNQKRNMLFGNLVSLALGLTPNFKTNFELLEDAKLQISKDSYEEDLDNLLAQIGDQYADLFIAAKKLSDAILLSDIITVKGASTKAPLSASMVQRYEEHQQDLALLKNLVKKQIPEKYKEIFDNKEKNGYAGYIDGKTSQEEFYKYIKPILLKLDGTEKLISKLEREDFL…
WP_086315938_1	B	1278		MNELSINIDMGAANNGVFIAITNEDSIVYKNAFNIYFDKNLTFSKNDRTARRHARRSYDRDRFILRLLNEILPINSLSQSQKEMIYGLFKNRGFNYHNIEFNESLDDDVVKFLNSLDGYIFGLSKNKDEFEQVLNEIVVDHSNDEIKEILETQSQILSNIDKKNKEAIKASKNIQSLLQSIRNEIDKNNKHRISYLKDIKELIYKDCEFIIQKSDKFDNLDEFYNFVGNIANFQTRILRRYFNNKYLDNINFDDAKLKKNIIRNINYMEYITDIQKSNKLNMLNSLKTKSALEYLKSIDPVITIPPYENRKNKNPQKCNTLILNIDKITPSLVNSTYKILNSDDFTHIRRDENGQLISINDIDENNIAKYLQRVLDISKESLMDTALYPRTLDNNSKIF…
AGM98575_1	C	1281		MRKPYSIGLDIGTNSVGWAVITDDYKVPSKKMRIQGTTDRTSIKKNLIGALLFDNGETAEATRLKRTTRRRYTRRKYRIKELQKIFSSEMNELDIAFFPRLSESFLVSDDKEFENHPIFGNLKDEITYHNDYPTIYHLRQTLADSDQKADLRLIYLALAHIIKFRGHFLIEGNLDSENTDVHVLFLNLVNIYNNLFEEDIVETASIDAEKILTSKTSKSRRLENLIAEIPNQKRNMLFGNLVSLALGLTPNFKTNFELLEDAKLQISKDSYEEDLDNLLAQIGDQYADLFIAAKKLSDAILLSDIITVKGASTKAPLSASMVQRYEEHQQDLALLKNLVKKQIPEKYKEIFDNKEKNGYAGYIDGKTSQEEFYKYIKPILLKLDGTEKLISKLEREDFL…
WP_095073413_1	C	1295		MKKTKITLGIDLGVSSCGLAIVEEKEGKKEIKKLAVRVVPEDPNFHGKYYSGLRASKHQERTEKRGSRRNNQRFKQRRDKLVKILKKNEMYPDNKLINLEAYKLYELRAKAVTEKISLQELGRVLLLLNQRRGFLSNRKSNTSDENSTDYKERIKLLEKNLLGKTIGQGLFNELKKEQNVQQVLLRERTYFRHLYLEEFDRIWDKQAVFYNKTLTGSSQSAENKNTLYHEIRNKIIFYQRPLKSQKSLVSSCELETNFIKLNLNNGTLVKELRFLSRKNASITLYSHEYSKIKLNNDVITIFFKKYSNEDIITKKDLLNTLALDEHKDYYIKISHKATVKSSPYFEVFRIWQRLNDLSWKDYDGIEHKPTQEQKEALFNALFYNQSNVKNYKGVNSKYK…
WP_029499861_1		1310	Khu	MNYSIGLDIGTTSVGWACINEQHEILRYQNKWAIGVREFEAAQTAETTRQKRQTRRRYNRRKKRIQLVQQLFSAYVPTDFFGATDSLHFWKNDNQFEQRTLSQVLKELRINPKKIPTIYHLRKLLMEGPKQDIRLIYLAIHNLIKYRGHFLNTGRWTKQNQGFNFLVECSDIVTAYSEINGLALPSLDFQAIQSIIEDTDMVRKDKQKQLEKVSSKSFVPLWQLLLGLSVNAEKLFVESQNTILYKEAKLKLVLGSEELDEVRENLTEVENHFIDEAFALYQQIMLQDLLQGHECVAASKVASYEKYQEDLCEFKRLINETKDEALYRRLFITPKKAMAEYKEQPNKDNKEKLCLLDRYNRSSKDKEAVLNTMAKLLATSNVNHHADLIENIKEGTFLA…
KRM56765_1		1318	Lan	MGSNMLKKDYSIGLDIGTNSVGHAVVTDDYKVPTKKMKVFGDTSKKTIKKNMLGVLLFNEGQTAADTRLKRGTRRRYTRRKNRLRYLQEIFAPELAKVDPNFLYRLEESSLVAEDKKYDVYPIFGKREEELLYHDTYKTIYHLRSALANNDQPADLRLVYLALAHIIKYRGNFLLEGEIDLRTTDINKVFAEFSETLNENSDENLGKLDVADIFKNNTFSKTKKSEELLKLSGAKKNQLAHQLFKMMVGNMGSFKKVLGTDEEHKLSFGKDTYEDDLNDLLAEAGDQYLDIFVAAKKVYDAAILASILDVKDTQTKTVFSQAMIERYEEHQKDLIELKRVFKKYLPEKCHDFFSEPKISGYAGYIDGKVSEEDFYKYTKKTLKGIPETEEILQKIDANN…
WP_088583860_1	C	1319		MFSQRNNPYCELLFKIIVTNIEEKNLEVIMGIRNSDIFFISNFMWYQKLIMMIKNILGLDLGTNSIGWALIEVDENNIPIRIIAMGSRIIPLSTSDKEEFQRGLSITKNQNRTVSRTQRKGYDRKQLRRSDLKKILKKYNIFPSEELLKLPMLDLWKLRSDSANPNEDISAEQLGRILYMLNQKRGYKSARSEANSDKKDTDYVQAVKGRYAQLKDRRQTIGQYFYEELSTAFSDKNNQQYFRVKEEVYPREAYIEEFDTIINAQKDKHDFLRDKVIHQLRNEIIYFQRKLKSQKGLVSICELEGFEKTVYDKEKNKNKVVFVGPKVAPKTSPLFQLCRIWEVVNTISLKIKNPEGSKYKWGEKVPNLKQKEILADYLFKNENLSFSTLLEILELKKED…
WP_118908584_1	A	1325		MGLNKKKSDNYNIGLDIGTSSVGWAVTDDQYQLFSLKKKNALGVRLFDGGNTAEERRGYRSVRRRLNRRKQRLQWLKEIFAPEINPIDPEFFARLNYSWVAHGDQQHQLFNHIVFNDQESEEKFYDKYPTISHLRSAMIHHPEQKFDLRLIYLAFHNLIKYRGNFLYESQGEHLKSSGAQLQALLGELSQDLEAYGLEVDLTDIEGILLDKNLGAAAKVTKAQNQLTYAKADKPKITALLKLLVGNKGDLAPILGIDLAAKDEFTLKFSDSNLDTKLEQVQDILTDTQNALLEKIYQIYNEIVLAKILNGKTYLSDSWVELYEQHHEQLQDLKQMWHQAEPKEARAQRQLYTDYIQNNKMDRDKFYTAVKKFLKDAQPSELAQQALKDIENDNYLLKQR…
WP_095803385_1	A	1327		MKKNYTIGLDIGTASVGWAVLTEDYELIKRKMKISGNTQKKAVKKNFWGVRLFEQGETAEGRRLKRTTRRRIARRRQRIQYLRTIFDEGMNQVDANFFARLDESFSIIDEKENERHPIFGNVAEEVAYHEQFPTIYHLREHLANSSEQADLRLVYLALAHIIKFRGHFLIEGELNTENSSVSGTFEQFIKVYNETFNVEKALDLTVDLDGIAEQKISRMKRAELILSLFPEEKSTGDFAQFIKMIVGNQGNVKKTFSLNEDAKIQFSKEEYEENLETLLAEIGEDFRSVFDAAKSVYDAISLANILKVTDATTRAKLSSSMVVRFTDHKEDLKTLKRFVRENLPDEYDDLFKNKKVAGYAGYIDGNETQEAFYKYLKKTLAKATGAEGFLAKMEQEDFL…
WP_023519017_1	A	1330		MEKEYTIGLDIGTNSVGWAVLTDDYRLVARKMSIQGDSNRKKIKKNFWGARLFEEGKTAQFRRIKRTNRRRIARRRQRVLALQDIFAEEIHKKDPNFFARLEEGDRVEADKRFAKFPVFATLSEEKNYHRQYPTIYHLRHDLANSKEQADIRLVYLAIAHCLKYRGHFLFEGELDTENTSVTENYQQFLQAYQQFFPEPIGDLDDAVPILTERLSKAKRVEKVLAYYPSEKSTGNFAQFLKLMVGNQANFKKTFDLEEEMKLNFTRDCYEEDLNELLEKTSDDYAELFLKAKGVYDAILLSQILSKSDDETKAKLSANMKLRFEEHQRDLKQLKELVRRDLPKKYDDFFKNRSKNGYAGYVKGKATQEDFYKFLRTELAGLEESQSIMEKIDLEIYLLK…
WP_007209003_1		1331	Eit	MKNDYTIGLDIGTNSVGYSVVTDDYKVISKKMNVFGNTEKKSIKKNFWGVRLFESGQTAQEARMKRTSRRRIARRKNRICYLQEIFQPEMNHLDNNFFYRLNESFLVADDAKYDKHPIFGTLDEEIHFHEQFPTIYHLRKYLADGDEKADLRLVYLAIAHIIKFRGNFLIEGELNTENNSVIELSKVFVQLYNQTLSELEGFQFIDESIDFSEVLTQQLSKSERADNVLKLFPDEKGTGIFAQFIKLIVGNQGNFKKVFQLEEDQKLQLSTDDYEENIENLLAIIGDEYGDIFVAAQNLYQAILLAGILTSTEKTRAKLSASMIQRYEEHAKDLKLLKRFVKEHIPDKYAEIFNDATKNGYAGYIDGKTKEEEFYKYLKTTLVQKSGYQYFIEKIEQEN…
WP_014082128_1 (AEN99270.1)	A	1331		MNKQPYNIGLDIGTSSVGWSATELDNRLLHIKGHNGIGVRLFKEGESAADRRGFRTTRRRLARRKWRLRLLNEIFATEIAKVDPSFFARLKQSNVSPKDPNKTMFENILFDDENLDDQKFHHDYKTIYHLRQAIINHPEQKFDIRLIYLAMHHIIKYRGHFLNQANVQDFKGGKIDLEKSFKALNDIFENQGRDLRLVTDKANQYVKVLSDNAKTRSDRKKELSKLLYVPIDKDTDKNSKKVTGEILKAILGNKAKFDVIFGIEVENPKEWVLTFNSDDFDDKIEGLSSQMTDEDSEILLILKELYFALNLSDILNNSVTDKNAKTLSEAMINRYDDHKNQLAMLKKVIDSSDKKHAKELKEAYSAYIDGENNKKISFEDLKKRIQKNLVDSELSQKIN…
WP_077275696_1	A	1332		MRANYTIGLDIGTNSVGWSVIKEDYQLVRRKMPIYGDTTVKAQKKNFWGVRLFDEGQTAESRRIKRTTRRRYLRRRNRLNYLQTIFKDDIHQLDAHFFHRLEDSFLVKDAKRHTKYPIFGTLDEEINYHNEYPTIYHLRKELADSTQKADIRLVYLAIAHIVKYRGHFLIEGQLNSANTSINNTFQQFLNNYNEKFITQVPGLALSPVDTTVLVESIVTAKTSRSRKSDAILALFPSEKSTGTFAQFIKLIVGNQGNFKKTFALEADAKLQFSKIEYEEELGELLAEVGDDFADVFVAAKNVYDAIELSGILSTKDTETNAKLSASMIERYTQHQNDLKLFKKYVREYLPKQYDTIFKDSSKKGYAGYIDGEATEEEFYKFVKKTLDNTPDAAYFIDKI…
WP_095443635_1	A	1334		MAKDYTIGLEIGTNSVGWAVITDEYRLMAKKMSIHGNTEKKKVKKNFWGARLFDEGQTAEARRSKRTTRRRLMRRRNRILELQKIFAEEILKIDTNFFVRLDESFLNPEDKQYTRFPIFPTMAEEKSYYQTYPTIYHLRQKLADSTEKADIRLVYLALAHIIKYRGHFLFEGELDTENTSVEETFKDFLEIYNEQFEQASAFYEGIAVILTEKLSKTKKVEKILQYYPTEKTNGCLAQFLKLIVGNQGSFKQVFDLDEEAKIQLSKESYEEELESLLEKSGEEFRDVFLQAKKVYDAILLSDILSTKKQNSKAKLSLGMIERYDSHKKDLEELKQFVKANLPEKTAIFFKDSSKNGYAGYIDGKTTQEDFYKFLKKELNGIVGSERFMEKVDQENFLLK…
WP_096598476_1	A	1334		MAQKPYVLSLDIGTGSVGYACMDKDFNILKYYDKDAIGVYLFDGAQTAQDRRQFRTARRRNNRRIKRLGLLQEILAPLVQNPNFYQFQRQFTWKNNNMDFKNKSLSEVLNFLGYAPKKYPTIYHLQKALLLKDEKFDPELIYVALYHLVKYRGHFLFNHLNVENLSDNDSMDDFVELIELYESINHISLNLDYDKIKAIYEILQDNEMTKNDREKAIVKIEKALKHFSKMLLGLKFKEADLFSLADNAEELKEAKQSHSFADNYEENLTSFLTVEQLELIERANKIYLALTLQDILNGNKSLAISKVAAYDKFKNELKLVKDIVYQADPTKAQFKKIFVSSKESLKQYEAIPNKENLSQLCLFDQYLIRPKDQYKKLMDELKKFIPQESPLYFEAQNDT…
WP_014613259_1	A	1334		MGRKPYILSLDIGTGSVGYACMDKGFNVLKYHDKDALGVYLFDGALTAQERRQFRTSRRRKNRRIKRLGLLQELLAPLVQNPNFYQFQRQFAWKNDNMDFKNKSLSEVLSFLGYESKKYPTIYHLQEALLLKDEKFDPELIYMALYHLVKYRGHFLFDHLKIENLTNNDNMHDFVELIETYENLNNIKLNLDYEKTKVIYEILKDNEMTKNDRAKRVKNMEKKLEQFSIMLLGLKFNEGKLFNHADNAEELKGANQSHTFADNYEENLTPFLTVEQSEFIERANKIYLSLTLQDILKGKKSMAMSKVAAYDKFRNELKQVKDIVYKADSTRTQFKKIFVSSKKSLKQYDATPNDQTFSSLCLFDQYLIRPKKQYSLLIKELKKIIPQDSELYFEAENDT…
WP_127504989_1	A	1334		MGRKPYILSLDIGTGSVGYACMDKGFNVLKYHDKDALGVYLFDGALTAQERRQFRTSRRRKNRRIKRLGLLQELLAPLVQNPNFYQFQRQFAWKNDNMDFKNKSLSEVLSFLGYESKKYPTIYHLQEALLLKDEKFDPELIYMALYHLVKYRGHFLFDHLKIENLTNNDNMHDFVELIETYENLNNIKLNLDYEKTKVIYEILKDNEMTKNDRAKRVKNMEKKLEQFSIMLLGLKFNEGKLFNHADNAEELKGANQSHTFADNYEENLTPFLTVEQSEFIERANKIYLSLTLQDILKGKKSMAMSKVAAYDKFRNELKQVKDIVYKADSTRTQFKKIFVSSKKSLKQYDATPNDQTFSSLCLFDQYLIRPKKQYSLLIKELKKIIPQDSELYFEAENDT…
WP_010991369_1	A	1334		MKKPYTIGLDIGTNSVGWAVLTDQYDLVKRKMKIAGDSEKKQIKKNFWGVRLFDEGQTAADRRMARTARRRIERRRNRISYLQGIFAEEMSKTDANFFCRLSDSFYVDNEKRNSRHPFFATIEEEVEYHKNYPTIYHLREELVNSSEKADLRLVYLALAHIIKYRGNFLIEGALDTQNTSVDGIYKQFIQTYNQVFASGIEDGSLKKLEDNKDVAKILVEKVTRKEKLERILKLYPGEKSAGMFAQFISLIVGSKGNFQKPFDLIEKSDIECAKDSYEEDLESLLALIGDEYAELFVAAKNAYSAVVLSSIITVAETETNAKLSASMIERFDTHEEDLGELKAFIKLHLPKHYEEIFSNTEKHGYAGYIDGKTKQADFYKYMKMTLENIEGADYFIAKI…
WP_003733029_1	A	1334		MKKPYTIGLDIGTNSVGWAVLTDQYDLVKRKMKISGDSEKKQIKKNFWGVRLFEKGETAAKRRMSRTARRRIERRRNRISYLQEIFAIQMNEVDDNFFNRLKESFYAESDKKYNRHPFFGTVEEEVAYYKDFPTIYHLRKELIDSQKKADLRLVYLALAHIIKYRGHFLIEGALDTKNTSIDEMFKQFLQIYNQVFANDIEEASLKKTEKNQEVAQILAEKFTRKDKLDKILSLYPGEKTTGVFAQFVNIIVGSTGKFKKHFNLHEKKDINCAEDTYDTDLESLLAIIGDEFAEVFVAAKNAYNAVVLSNIITVTDSTTRAKLSASLIERFENHKEDLKKMKRFVRTYLPEKYDEIFDDTEKHGYAGYISGKTKQADFYKYMKATLEKIEGADYFIAKI…
WP_031669209_1	A	1334		MKKPYTIGLDIGTNSVGWAVLTDQYDLVKRKMKISGDSEKKQIKKNFWGVRLFEKGETAAKRRMSRTARRRIERRRNRISYLQEIFAIQMNEVDDNFFNRLKESFYAESDKKYNRHPFFGTVEEEVAYYKDFPTIYHLRKELIDSQKKADLRLVYLALAHIIKYRGHFLIEGALDTKNTSIDEMFKQFLQIYNQVFANDIEEASLKKTEKNQEVAQILAEKFTRKDKLDKILSLYPGEKTTGVFAQFVNIIVGSTGKFKKHFNLHEKKDINCAEDTYDTDLESLLAIIGDEFAEVFVAAKNAYNAVVLSNIITVTDSTTRAKLSASLIERFENHKEDLKKMKRFVRTYLPEKYDEIFDDTEKHGYAGYISGKTKQADFYKYMKATLEKIEGADYFIAKI…
WP_003727705_1	A	1334		MKNPYTIGLDIGTNSVGWAVLTDQYDLVKRKMKVAGNSDKKQIKKNFWGVRLFDDGQTAVDRRMNRTARRRIERRRNRISYLQEIFAVEMANIDANFFCRLNDSFYVDSEKRNSRHPFFATIEEEVAYHKNYRTIYHLREELVNSSEKADLRLVYLALAHIIKYRGNFLIEGALDTKNTSVDEVYKQFIQTYNQVFMSNIEEGALAKVEENTEVASILAGKFTRREKFERILRLYPGEKSTGMFAQFISLIVGNKGNFQKVFNLVEKTDIECAKDSYEEDLEALLAIIGDEYAELFVAAKNTYNAVVLSSIITVTATETNAKLSASMIERFDAHEKELGELKAFIKLHLPKQYQEIFNNAEIDGYAGYIDGKTKQVDFYKYLKTTLENVEGADYFITKI…
WP_003730785_1	A	1334		MKNPYTIGLDIGTNSVGWAVLTDQYDLVKRKMKVAGNSDKKQIKKNFWGVRLFDDGQTAVDRRMNRTARRRIERRRNRISYLQEIFAVEMANIDANFFCRLNDSFYVDSEKRNSRHPFFATIEEEVAYHKNYRTIYHLREELVNSSEKADLRLVYLALAHIIKYRGNFLIEGALDTKNTSVDEVYKQFIQTYNQVFMSNIEEGALAKVEENTEVASILAGKFTRREKFERILRLYPGEKSTGMFAQFISLIVGNKGNFQKVFNLVEKTDIECAKDSYEEDLEALLAIIGDEYAELFVAAKNTYNAVVLSSIITVTATETNAKLSASMIERFDAHEKELGELKAFIKLHLPKQYQEIFNNAEIDGYAGYIDGKTKQVDFYKYLKTTLENVEGADYFITKI…
WP_085400884_1	A	1334		MKNPYTIGLDIGTNSVGWAVLTDQYDLVKRKMKVAGNSDKKQIKKNFWGVRLFDDGQTAVDRRMNRTARRRIERRRNRISYLQEIFAVEMANIDANFFCRLNDSFYVDSEKRNSRHPFFATIEEEVAYHKNYRTIYHLREELVNSSEKADLRLVYLALAHIIKYRGNFLIEGALDTKNTSVDGVYEQFIQTYNQVFMSNIEEGTLAKVEENIEVANILAGKFTRREKFERILQLYPGEKSTGMFAQFISLIVGSKGNFQKVFDLIEKTDIECAKDSYEEDLETLLAIIGDEYAELFVAAKNTYNAVVLSSIITVTDTETNAKLSASMIERFDAHEKDLVELKAFIKLNLPKQYEEIFSNAAIDGYAGYIDGKTKQVDFYKYLKTILENIEGSDYFIAKI…
WP_085392451_1	A	1334		MKNPYTIGLDIGTNSVGWAVLTDQYDLVKRKMKVAGNSDKKQIKKNFWGVRLFDDGQTAVDRRMNRTARRRIERRRNRISYLQEIFAVEMANIDANFFCRLNDSFYVDSEKRNSRHPFFATIEEEVAYHKNYRTIYHLREELVNSSEKADLRLVYLALAHIIKYRGNFLIEGALDTKNTSVDGVYEQFIQTYNQVFMSNIEEGTLAKVEENIEVANILARKFTRREKFERILQLYPGEKSTGMFAQFISLIVGSKGNFQKVFDLIEKTDIECAKDSYEEDLETLLAIIGDEYAELFVAAKNTYNAVVLSSIITVTDTETNAKLSASMIERFDAHEKDLVELKAFIKLNLPKQYEEIFSNAAIDGYAGYIDGKTKQVDFYKYLKTTLENVEGADYFITKI…
WP_003723650_1	A	1334		MKNPYTIGLDIGTNSVGWAVLTNQYDLVKRKMKVAGNSDKKQIKKNFWGVRLFDDGQTAVDRRMNRTARRRIERRRNRISYLQEIFAVEMANIDANFFCRLNDSFYVDSEKRNSRHPFFATIEEEVAYHDNYRTIYHLREKLVNSSEKADLRLVYLALAHIIKYRGNFLIEGALDTKNTSVDEVYKQFIETYNQVFMSNIEEGALAKVEENIEVANILAGKFTRREKFERILQLYPGEKSTGMFAQFISLIVGSKGNFQKVFDLIEKTDIECAKDSYEEDLETLLAIIGDEYAELFVAAKNTYNAVVLSSIITVTDTETNAKLSASMIERFDAHEKDLVELKAFIKLNLPKQYEEIFSNAAIDGYAGYIDGKTKQVDFYKYLKTILENIEGSDYFIAKI…
WP_023548323_1	A	1334		MKNPYTIGLDIGTNSVGWAVLTNQYDLVKRKMKVAGNSDKKQIKKNFWGVRLFDDGQTAVDRRMNRTARRRIERRRNRISYLQEIFAVEMANIDANFFCRLNDSFYVDSEKRNSRHPFFATIEEEVAYHKNYRTIYHLREELVNSSEKADLRLVYLALAHIIKYRGNFLIEGALDTKNTSVDGVYEQFILTYNQVFMSNIEEGTLAKVEENIEVANILAGKFTRREKFERILQLYPGEKSTGMFAQFISLIVGSKGNFQKVFDLIEKTDIECAKDSYEEDLETLLAIIGDEYAELFVAAKNTYNAVVLSSIITVTDTETNAKLSASMIERFDAHEKDLVELKAFIKLNLPKQYEEIFSNAAIDGYAGYIDGKTKQVDFYKYLKTTLENVEGADYFITKI…
WP_058876445_1	A	1334		MKNPYTIGLDIGTNSVGWAVLTNQYDLVKRKMKVAGNSDKKQIKKNFWGVRLFDDGQTAVDRRMNRTARRRIERRRNRISYLQEIFAVEMANIDANFFCRLNDSFYVDSEKRNSRHPFFATIEEEVAYHKNYRTIYHLREELVNSSEKADLRLVYLALAHIIKYRGNFLIEGALDTKNTSVDGVYEQFIQTYNQVFMSNIEEGTLAKVEENIEVANILAGKFTRREKFERILQLYPGEKSIGMFAQFISLIVGSKGNFQKVFDLIEKTDIECAKDSYEEDLETLLAIIGGEYAELFVAAKNTYNAVVLSSIITVTDTETNAKLSASMIERFDAHEKDLGELKAFIKLHLPKQYQEIFNNAAIDGYAGYIDGKTKQVDFYKYLKTTLENVEGADYFITKI…
WP_014601172_1	A	1334		MKNPYTIGLDIGTNSVGWAVLTNQYDLVKRKMKVAGNSDKKQIKKNFWGVRLFDDGQTAVDRRMNRTARRRIERRRNRISYLQEIFAVEMANIDANFFCRLNDSFYVDSEKRNSRHPFFATIEEEVAYHKNYRTIYHLREELVNSSEKADLRLVYLALAHIIKYRGNFLIEGALDTKNTSVDGVYEQFIQTYNQVFMSNIEEGTLAKVEENIEVANILAGKFTRREKFERILQLYPGEKSTGMFAQFISLIVGSKGNFQKVFDLIEKTDIECAKDSYEEDLEALLAIIGDEYAELFVAAKNTYNAVVLSSIITVTATETNAKLSASMIERFDAHEKDLGELKAFIKLHLPKQYQEIFNNAAIDGYAGYIDGKTKQVDFYKYLKTILENIEGADYFIAKI…
WP_077287021_1	A	1334		MKNPYTIGLDIGTNSVGWAVLTNQYDLVKRKMKVAGNSDKKQIKKNFWGVRLFDDGQTAVDRRMNRTARRRIERRRNRISYLQEIFAVEMANIDANFFCRLNDSFYVDSEKRNSRHPFFATIEEEVAYHKNYRTIYHLREELVNSSEKADLRLVYLALAHIIKYRGNFLIEGALDTKNTSVDGVYEQFIQTYNQVFMSNIEEGTLAKVEENIEVANILAGKFTRREKFERILQLYPGEKSTGMFAQFISLIVGSKGNFQKVFDLIEKTDIECAKDSYEEDLETLLAIIGDEYAELFVAAKNTYNAVVLSSIITVTDTETNAKLSASMIERFDAHEKDLVELKAFIKLNLPKQYEEIFSNAAIDGYAGYIDGKTKQVDFYKYLKTTLENVEGADYFITKI…
WP_033920898_1	A	1334		MKNPYTIGLDIGTNSVGWAVLTNQYDLVKRKMKVAGNSDKKQIKKNFWGVRLFDDGQTAVDRRMNRTARRRIERRRNRISYLQEIFAVEMANIDANFFCRLNDSFYVDSEKRNSRHPFFATIEEEVAYHKNYRTIYHLREELVNSSEKADLRLVYLALAHIIKYRGNFLIEGALDTKNTSVDGVYEQFIQTYNQVFMSNIEEGTLAKVEENIEVANILARKFTRREKFERILQLYPGEKSTGMFAQFISLIVGSKGNFQKVFDLIEKTDIECAKDSYEEDLETLLAIIGDEYAELFVAAKNTYNAVVLSSIITVTDTETNAKLSASMIERFDAHEKDLVELKAFIKLNLPKQYEEIFSNAAIDGYAGYIDGKTKQVDFYKYLKTILENIEGADYFIAKI…
WP_038409211_1	A	1334		MRKPYTIGLDIGTNSVGWAVLTDQYNLVKRKMKVAGSAEKKQIKKNFWGVRLFDEGEVAAGRRMNRTTRRRIERRRNRIAYLQEIFAAEMAEVDANFFYRLEDSFYIESEKRHSRHPFFATIEEEVAYHEEYKTIYHLREKLVNSSDKADLRLVYLALAHIIKYRGNFLIEGMLDTKNTSVDEVFKQFIQTYNQIFASDIEEGSLTRLEENKEVAEILSEKLTRREKLDKILKLYTGEKSTGMFARFINLIIGSKGDFKKVFDLDEKAEIECAKDTYEEDLEALLAKIGDEYAEIFVAAKSTYNAVVLSNIITVTDTETKAKLSASMIERFDKHAKDLKRLKAFFKMQLPEKFNEVFNDIEKDGYAGYIDGKTTQEKFYKYMKKMLANIDGADYFIDQI…
WP_071456514_1	A	1335		MVKEYSIGLDIGTSSVGWSVIGSNNDLIKKKMLIKGNTTKKYIKKNFWGVRLFEEGHTAEDTRIKRVTRRRYIRRRNRINYLQEIFSVPMSEIDKHFFDRLGETFLRLEDKKYQHYPIFGTEKLDKEYHEIYPTIYHLRKKLADSSEKADLRLVYLACSHIIKYRGHFLIEGNFSTNNVSINDSFEKFINVYNQSDFIDEENYQTLNSEIRINQIINEQGSRSKKSESILNNFPKEKSNSLFGQLVKMIVGNQGNFTKIFNLEEEIKLQYSSEEYEQDIEILLGLIGDDYADLFESAKAVYDAIELSNILSNTDESSHAKLSSSMISRYKKHHKELAELKNYIKSYLPDRYYEVFKDSSKHGYAGYIDGGVGEEDFYKYMKKLLSKTSDAESFLNSIEN…
WP_103209613_1	A	1336		MMQRPYILSLDIGTGSVGYACMDESFNILKYHHKDAIGVYLFDGADTAEERRLFRSSRRRNNRRIKRLGLLQEILAPLVQNPNFYQFERQHTWKNNNVDFKNKSLSEVLKFLGYNPKKYPTIYHLQEELLYKDQKAAPELIYIALYHLVKYRGHFLFNHLNVENLSSEESLDDLIQLIEQYEVINETTLNINYEDKKEILNILQDNSVTKNDRSKQVKKYDKGLDQIAKMVLGLKFNEGKLFYNAENKESLIEANQSYTFDDDYEEAMSSFLSQEQLDFIELANKIYLSILLKQVLKGKKSIAASKVQAYQKFGKELKQVKDLVYKADKSKQAYQSIFVSAKESLKAYQEKPDQNNFKQLCIFDQYLISPKNQYDKLLNELKPYILKEHPLYKEIENKT…
WP_095454139_1	A	1336		MTKDYTIGLDIGTNSVGWAVLTDDYQLMKRKMSVHGNTEKKKIKKNFWGARLFDEGQTAEFRRTKRTNRRRLARRKYRLSKLQDLFAEELCKQDDCFFVRLEESFLVPEEKQYKPASIFPTLEEEKEYYQKYPTIYHLRQKLVDSTEKEDLRLVYLALAHLLKYRGHFLFEGDLDTENTSIEESFRVFLEQYGKQSDQPLIVHQPVLTILTDKLSKTKKVEEILKYYPTEKINSFFAQCLKLIVGNQANFKRIFDLEAEVKLQFSKETYEEDLESLLEKIGDEYLDIFLQAKKVHDAILLSEIISSTVKHTQAKLSSGMVERYERHKADLAKFKQFVKENVPQKATAFFKDTTKNGYAGYIKGKTTQEEFYKFVKKELSGIVGSEPFLEKIDQETFLLK…
WP_010737004_1	A	1336		MTKDYTIGLDIGTNSVGWAVLTDDYQLMKRKMSVHGNTEKKKIKKNFWGARLFDEGQTAEFRRTKRTNRRRLARRKYRLSKLQDLFAEELCKQDDCFFVRLEESFLVPEEKQYKPASIFPTLEEEKEYYQKYPTIYHLRQKLVDSTEKEDLRLVYLALAHLLKYRGHFLFEGDLDTENTSIEESFRVFLEQYSKQSDQPLIVHQPVLTILTDKLSKTKKVEEILKYYPTEKINSFFAQCLKLIVGNQANFKRIFDLEAEVKLQFSKETYEEDLESLLEKIGDEYLDIFLQAKKVHDAILLSEIISSTVKHTKAKLSSGMVERYERHKADLAKFKQFVKENVPQKATVFFKDTTKNGYAGYIKGKTTQEEFYKFVKKELSGVVGSEPFLEKIDQETFLLK…
WP_063627610_1	A	1336		MTKDYTIGLDIGTNSVGWAVLTDDYQLMKRKMSVHGNTEKKKIKKNFWGARLFDEGQTAEFRRTKRTNRRRLARRKYRLSKLQDLFAEELCKQDDCFFVRLEESFLVPEEKQYKPASIFPTLEEEKEYYQKYPTIYHLRQKLVDSTEKEDLRLVYLALAHLLKYRGHFLFEGYLDTENTSIEESFRVFLEQYGKQSDQPLIVHQPVLTILTDKLSKTKKVEEILKYYPTEKINSFFAQCLKLIVGNQANFKRIFDLEAEVKLQFSKETYEEDLESLLEKIGDEYLDIFLQAKKVHDAILLSEIISSTVKHTQAKLSSGMVERYERHKADLAKFKQFVKENVPQKATVFFKDTTKNGYAGYIKGKTTQEEFYKFVKKELSGVVGSEPFLEKIDQETFLLK…
WP_002378009_1	A	1337		MKKDYVIGLDIGTNSVGWAVMTEDYQLVKKKMPIYGNTEKKKIKKNFWGVRLFEEGHTAEDRRLKRTARRRISRRRNRLRYLQAFFEEAMTALDENFFARLQESFLVPEDKKWHRHPIFAKLEDEVAYHETYPTIYHLRKKLADSSEQADLRLIYLALAHIVKYRGHFLIEGKLSTENISVKEQFQQFMIIYNQTFVNGESRLVSAPLPESVLIEEELTEKASRTKKSEKVLQQFPQEKANGLFGQFLKLMVGNKADFKKVFGLEEEAKITYASESYEEDLEGILAKVGDEYSDVFLAAKNVYDAVELSTILADSDKKSHAKLSSSMIVRFTEHQEDLKNFKRFIRENCPDEYDNLFKNEQKDGYAGYITHAGKVSQLKFYQYVKKIIQDIAGAEYFLE…
WP_002364836_1	A	1337		MKKDYVIGLDIGTNSVGWAVMTEDYQLVKKKMPIYGNTEKKKIKKNFWGVRLFEEGHTAEDRRLKRTARRRISRRRNRLRYLQAFFEEAMTDLDENFFARLQESFLVPEDKKWHRHPIFAKLEDEVAYHETYPTIYHLRKKLADSSEQADLRLIYLALAHIVKYRGHFLIEGKLSTENISVKEQFQQFMIIYNQTFVNGESRLVSAPLPESVLIEEELTEKASRTKKSEKVLQQFPQEKANGLFGQFLKLMVGNKADFKKVFGLEEEAKITYASESYEEDLEGILAKVGDEYSDVFLAAKNVYDAVELSTILADSDKKSHAKLSSSMIVRFTEHQEDLKKFKRFIRENCPDEYDNLFKNEQKDGYAGYIAHAGKVSQLKFYQYVKKIIQDIAGAEYFLE…
WP_002413717_1	A	1337		MKKDYVIGLDIGTNSVGWAVMTEDYQLVKKKMPIYGNTEKKKIKKNFWGVRLFEEGHTAEDRRLKRTARRRISRRRNRLRYLQAFFEEAMTDLDENFFARLQESFLVPEDKKWHRHPIFAKLEDEVAYHETYPTIYHLRKKLADSSEQADLRLIYLALAHIVKYRGHFLIEGKLSTENISVKEQFQQFMIIYNQTFVNGESRLVSAPLPESVLIEEELTEKASRTKKSEKVLQQFPQEKANGLFGQFLKLMVGNKADFKKVFGLEEEAKITYASESYEEDLEGILAKVGDEYSDVFLAAKNVYDAVELSTILADSDKKSHAKLSSSMIVRFTEHQEDLKKFKRFIRENCPDEYDNLFKNEQKDGYAGYIAHAGKVSQLKFYQYVKKIIQDIAGAEYFLE…
WP_096397536_1	A	1337		MKKDYVIGLDIGTNSVGWAVMTEDYQLVKKKMPIYGNTEKKKIKKNFWGVRLFEEGHTAEDRRLKRTARRRISRRRNRLRYLQAFFEEAMTDLDENFFARLQESFLVPEDKKWHRHPIFAKLEDEVAYHETYPTIYHLRKKLADSSEQADLRLIYLALAHIVKYRGHFLIEGKLSTENTSVKDQFQQFMVIYNQTFVNGESRLVSAPLPESVLIEEELTEKASRTKKSEKVLQQFPQEKANGLFGQFLKLMVGNKADFKKVFGLEEEAKITYASESYEEDLEGILAKVGDEYSDVFLAAKNVYDAVELSTILADSDKKSHAKLSSSMIVRFTEHQEDLKKFKRFIRENCPDEYDNLFKNEQKDGYAGYIAHAGKVSQLKFYQYVKKIIQDIAGAEYFLE…
WP_106894870_1	A	1337		MKKFENYYLGLDIGTSSIGWAVTNSQYDILKFNGKYMWGTRLFPEANTAQERRIHRSSRRRLKRRKERIQILQMLFDKEIAKIDSGFFQRLKDSKYYKEDKTEKQTNSIFHDKDYSDKEYHQDFPTIYHLRKFLLEGNKPKDIRFVYLALHHILTHRGHFLFPDMEVSNVTEFSNIFSELKQYLYDEMDLDFEWKNGKLNEVENILKDRNLAKSEKEKKLYGLIELEGKIDNQRKAMIGMMCGCKKKFSDLFQNENYRELEISSFSFADSSYEEKRDELEGILAENILCLDYLKTIYDWGKLSDILQGEESISVAKVKSYEEHQLDLKYLKNILKLYSHKEKENVFRKKEGKYPKYISGKLSQEEFNKSIKKILEEIKSVKQEDRKVFDTLLKRASNNL…
WP_119945366_1	A	1339		MSLNTNKKYNIGLDIGTTSVGWAVTDADGQKLLKAKNKNLWGVSFFEAGKTAAERRGYRSTRRRLNHRKFRLRLLEDMFEKEILSKDPSFFIRLKEAFLSPKDEQKQFKGNILFNDKDYTDADYYEQYKTIYHLRYDLISQHRQFDIREVYLAIHHLIKYRGHFIYEDQTFTTDGNQLQHHIKAIITMINSILNRIIIPETIDINVFEKTLLDRTMNRSSKVKFLIELTGEDKQDKPLLKELFNLIVGLKAKPASIFEQENLATIVETMNMSTEQVQLDLLTLADVLADEEYDLLLTAQKIYSAIILDESMDGYEYFAEAKKESYRKHQEELVLVKKMLKSNAITNDERAKFEYFYTDYIGAKSSNYEESKIIKKGLSTAYKNYSKEERLFKHIELLLA…
WP_069125601_1	A	1339		MSLNTNKKYNIGLDIGTTSVGWAVTDADGQKLLKAKNKNLWGVSLFEAGKTAAERRGYRSTRRRLNHRKFRLRLLEDMFEKEILSKDPSFFIRLKEAFLSPKDEQKQFKGNILFNDKDYTDADYYEQYKTIYHLRYDLISQHRQFDIREVYLAIHHLIKYRGHFIYEDQTFTTDGNQLQHHIKAIITMINSILNRIIIPETIDINVFEKTLLDRTMNRSSKVKFLIELTGEDKQDKPLLKELFNLIVGLKAKPASIFEQENLATIVETMNMSTEQVQLDLLTLADVLADEEYDLLLTAQKIYSAIILDESMDGYEYFAEAKKESYRKHQEELVLVKKMLKSNAITNDERAKFEYFYTDYIGAKSSNYEESKIIKKGLSAAYGKYSKEERLFKHIELLLA…
WP_002335161_1	A	1340		MKKEYTIGLDIGTNSVGWSVLTDDYRLVSKKMKVAGNTEKSSTKKNFWGVRLFDEGQTAEARRSKRTARRRLARRRQRILELQKIFAPEILKIDEHFFARLNESFLVLDEKKQSRHPVFATIKQEKSYHQTYPTIYHLRQALADSSEKADIRLVYLAMAHLLKYRGHFLIEGELNTENSSVTETFRQFLSTYNQQFSEADDKQTEKLDEAVDCSFVFTEKMSKTKKAETLLKYFPHEKSNGYLSQFIKLMVGNQGNFKNVFGLEEEAKLQFSKETYEEDLEELLEKIGDDYIDLFVQAKNVYDAVLLSEILSDSTKNTRAKLSAGMIRRYDAHKEDLVLLKRFVKENLPKKYRAFFGDNSVNGYAGYIEGHATQEDFYKFVKKELTGIRGSEVFLTKIE…
WP_119364770_1	A	1340		MKKEYTIGLDIGTNSVGWSVLTDDYRLVSKKMKVAGNTEKSSTKKNFWGVRLFDEGQTAEARRSKRTARRRLARRRQRILELQKIFAPEILKIDEHFFARLNESFLVLDEKKQSRHPVFATIKQEKSYHQTYPTIYHLRQALADSSEKADIRLVYLAMAHLLKYRGHFLIEGELNTENSSVTETFRQFLSTYNQQFSEADDKQTEKLDEAVDCSFVFTEKMSKTKKAETLLKYFPHEKSNGYLSQFIKLMVGNQGNFKNVFGLEEEAKLQFSKETYEEDLEELLEKIGDDYIDLFVQAKNVYDAVLLSEILSDSTKNTRAKLSAGMIRRYDAHKEDLVLLKRFVKENLPKKYRAFFGDNSVNGYAGYIEGHATQEDFYKFVKKELTGIRGSEVFLTKIE…
WP_002320716_1		1341	Efa	MKKEYTIGLDIGTNSVGWSVLTDDYRLVSKKMKVAGNTEKSSTKKNFWGVRLFDEGQTAEARRSKRTARRRLARRRQRILELQKIFAPEILKIDEHFFARLNESFLVLDEKKQSRHPVFATIKQEKSYHQTYPTIYHLRQALADSSEKADIRLVYLAMAHLLKYRGHFLIEGELNTENSSVTETFRQFLSTYNQQFSEADDKQTEKLDEAVDCSFVFTEKMSKTKKAETLLKYFPHEKSNGYLSQFIKLMVGNQGNFKNVFGLEEEAKLQFSKETYEEDLEELLEKIGDDYIDLFVQAKNVYDAVLLSEILSDSTKNTRAKLSAGMIRRYDAHKEDLVLLKRFVKENLPKKYRAFFGDNSVNGYAGYIEGHATQEDFYKFVKKELTGIRGSEVFLTKIE…
WP_089612183_1	A	1341		MKKKFGDYYLGLDIGTDSIGWAVTDLNYKLQKLNGKALWGIRLFEGGKTAAERRIHRTARRRQQRKIQRIQLLQEIFAEEICKVDPGFFLRLKESKFYQEDKTVNQPYAFFNDVGFNDKDYHRKYPTIYHLRKALIDNEEEFDVRLVYLAVHHIIKSRGHFLFEGQNMESITSFPKVFNDLKVHLYDEFQIDFECENLDRVEEILKSKEIGIRDKKKQLGKLLDGDTKQKIAMIGLILGSPAKLSELFNDQSLNEAEINKVCFNNEDYETNKDQLAALLDDRMFYLEKLKAIYDWSVLANIRQGEKYLSYTKTAVYEKHKKDLKLLKKVVKTYRSEKYHEVFSDPAVKNNYCAYVGLCKKNNKKIAVNKKCVQQDEVCKYLEGLLKNIDTEDPEYLYIM…
WP_054646658_1	A	1341		MTQKVIPYNIGLDIGTNSVGWAVTDNENKLLHIKGHNGIGVRLFKEGQSAAERCGFRTTRRRLSRRKWRLRLLNEIFADKIAKVDPSFFARLKQSNVSPKDPNKTMFGNILFDNGNLNDKSFHDEYKTIYHLRQSIIDHPEKKFDIRLIYLAMHHIIKYRGHFLNQANVQDFKGGKIDLEESFKDLNSIFENQGRDLRLVTEDANKYVKELSDNSKTRNDRQKELSKVLYIPIDKNSDKNNKKVTTEIIKAILGMKAKFDVIFGIDAENAKEWSLTFNSDDFDDKIEGLSAQMTDEAGEILLILKELYFALNLSDILNNSVTDKNAKTLSEAMINRYDDHKEQLTMLKQVIDNSDKKHAKALKAAYSAYIDGENNKKISFEDLRKRIQKNLDNSETSKK…
WP_107552556_1	A	1344		MKKTNPYILSLDIGTASIGYACMDLDFNILKYHDKDAIGVLTFEGADTAAERRGFRTSRRRKNRRIKRLGLLQEVLAPLVKNPNFYQLLNLHKWKNSNEDFKHRSLSEVLKALGKNPKAYPTIYHLQQDIQNHPEKKFEPELIFLALYHLVKYRGHFLFNNLSFDKGKTVDNEAQLSELLEQYQSINPYEDSISNKDIKVIVDTLKDDQLTRNDKSKELKKNVSKTHAELFKMLVGLKFKQSILFENIENAEDIKESATGSDAISLSDDYYENLSEFLTDEQLNFIESANTFFMGIMLDRILKGATSISAAKVRDYKIFKNQLKLIKDIVYQNKYDKYHEFFVTSKEDMRAYQENPDAKTFGKLSKFDQYLIHPKDQYAKLMKDLKGIVPKKYTEVLNL…
WP_095105824_1	A	1344		MKKTNPYILSLDIGTASIGYACMDLDFNILKYHDKDAIGVLTFEGADTAAERRGFRTSRRRKNRRIKRLGLLQEVLAPLVKNPNFYQLLNLHKWKNSNEDFKHRSLSEVLKNLGKNPKTYPTIYHLQQEIQNHPEKKFEPELIFLSLYHLVKYRGHFLFNNLSFDKGKTVDNEAQLSELLIQYQSINPYEDTISNKDIKVIIDTLNDDYLTRNDKFKDLKKKVSKSHAELFKMLAGLKFKQSNLFENMENAEDIKETTTGSDSISLSEDYYENLSEFLTDEQLNFIESANTFFMGIMLDRILKGASSISAAKVRDYDNFKNQLKLIKDIVYQNKYDKYHEFFVTSKENMNAYKKNPDAKNFGKLSKFDQYLIHPKDQYSKLMKDLKEIVPKAYTEVLNL…
WP_105977863_1	A	1344		MKKTNPYILSLDIGTASIGYACMDLDFNILKYHDKDAIGVLTFEGADTAAERRGFRTSRRSKNRRIKRLGLLQEVLAPLVKNPNFYQLLNLHKWKNSNEDFKHRSLSEVLKALGKNPKAYPTIYHLQQDIQNHPEKKFEPELIFLALYHLVKYRGHFLFNNLSFDKGKTVDNEAQLSELLEQYQSINSYEDAISNKDIKVIVDTLKDDQLTRNDKSKELKRNVSKTHAELFKMLVGLKFKQSILFENMENVEDIKESATGSDAISLSDDYYENLSEFLTDEQLNFIESANTFFMGIMLDRILKGATSISAAKVRDYKIFKNQLKLIKDIVYQNKYDKYHEFFVTSKEDMRAYQENPDAKNFGKLSKFDQYLIHPKDQYAKLMKDLKGLVPKEYTEVLNL…
ANW85509_1	A	1345		MDQKYSIGLDIGTNSVGWAVVTDDYKVPAKKMKVLGNTDKQSIKKNLLGALLFDSGETAEATRLKRTARRRYTRRRNRLRYLQEIFAEEMNKVDENFFQRLDDSFLVDEDKRGERHPIFGNIAAEVKYHDDFPTIYHLRKHLADISQKADLRLVYLALAHMIKFRGHFLIEGQLKAENTNVQALFKDFVEVYDKTVEESHLSEMTVDALSILTEKVSKSRRLENLIAHYPAEKKNTLFGNLIALSLGLQPNFKTNFQLSEDAKLQFSKDTYEEDLEGLLGEIGDEYADLFASAKNLYDAILLSGILTVDDNSTKAPLSASMVKRYEEHQKDLKKLKDFIKVNAPDQYNAIFKDKNKKGYAGYIENGVKQDEFYKYLKGILLQINGSGDFLDKIDREDFL…
WP_003030002_1	A	1345		MDQKYSIGLDIGTNSVGWAVVTDDYKVPAKKMKVLGNTDKQSIKKNLLGALLFDSGETAEATRLKRTARRRYTRRRNRLRYLQEIFAEEMNKVDENFFQRLDDSFLVDEDKRGERHPIFGNIAAEVKYHDDFPTIYHLRKHLADISQKADLRLVYLALAHMIKFRGHFLIEGQLKAENTNVQALFKDFVEVYDKTVEESHLSEMTVDALSILTEKVSKSRRLENLIAHYPAEKKNTLFGNLIALSLGLQPNFKTNFQLSEDAKLQFSKDTYEEDLEGLLGEIGDEYADLFASAKNLYDAILLSGILTVDDNSTKAPLSASMVKRYEEHQKDLKKLKDFIKVNAPDQYNAIFKDKNKKGYAGYIENGVKQDEFYKYLKGILLQINGSGDFLDKIDREDFL…
NP_721764_1	A	1345		MKKPYSIGLDIGTNSVGWAVVTDDYKVPAKKMKVLGNTDKSHIEKNLLGALLFDSGNTAEDRRLKRTARRRYTRRRNRILYLQEIFSEEMGKVDDSFFHRLEDSFLVTEDKRGERHPIFGNLEEEVKYHENFPTIYHLRQYLADNPEKVDLRLVYLALAHIIKFRGHFLIEGKFDTRNNDVQRLFQEFLAVYDNTFENSSLQEQNVQVEEILTDKISKSAKKDRVLKLFPNEKSNGRFAEFLKLIVGNQADFKKHFELEEKAPLQFSKDTYEEELEVLLAQIGDNYAELFLSAKKLYDSILLSGILTVTDVGTKAPLSASMIQRYNEHQMDLAQLKQFIRQKLSDKYNEVFSDVSKDGYAGYIDGKTNQEAFYKYLKGLLNKIEGSGYFLDKIEREDFL…
WP_002263549_1	A	1345		MKKPYSIGLDIGTNSVGWAVVTDDYKVPAKKMKVLGNTDKSHIEKNLLGALLFDSGNTAEDRRLKRTARRRYTRRRNRILYLQEIFSEEMGKVDDSFFHRLEDSFLVTEDKRGERHPIFGNLEEEVKYHENFPTIYHLRQYLADNPEKVDLRLVYLALAHIIKFRGHFLIEGKFDTRNNDVQRLFQEFLAVYDNTFENSSLQEQNVQVEEILTDKISKSAKKDRVLKLFPNEKSNGRFAEFLKLIVGNQADFKKHFELEEKAPLQFSKDTYEEELEVLLAQIGDNYAELFLSAKKLYDSILLSGILTVTDVGTKAPLSASMIQRYNEHQMDLAQLKQFIRQKLSDKYNEVFSDVSKDGYAGYIDGKTNQEAFYKYLKGLLNKIEGSGYFLDKIEREDFL…
WP_002280230_1	A	1345		MKKPYSIGLDIGTNSVGWAVVTDDYKVPAKKMKVLGNTDKSHIKKNLLGALLFDSGNTAADRRLKRTARRRYTRRRNRILYLQEIFAEEMSKVDDSFFHRLEDSFLVTEDKRGERHPIFGNLEEEVKYHENFPTIYHLRQYLADNPEKVDLRLVYLALAHIIKFRGHFLIEGKFDTRNNDVQRLFQEFLAVYDNTFENSSLQEQNVQVEEILTDKISKSAKKDRVLKLFPNEKSNGRFAEFLKLIVGNQADFKKHFELEEKAPLQFSKDTYEEELEVLLAQIGDNYAELFLSAKKLYDSILLSGILTVTDVSTKAPLSASMIQRYNEHQMDLAQLKQFIRQKLSDKYNEVFSDVSKDGYAGYIDGKTNQEAFYKYLKGLLNKIEGSGYFLDKIEREDFL…
WP_012997688_1	A	1345		MKKPYSIGLDIGTNSVGWAVVTDDYKVPAKKMKVLGNTDKSHIKKNLLGALLFDSGNTAADRRLKRTARRRYTRRRNRILYLQEIFAEEMSKVDDSFFHRLEDSFLVTEDKRGERHPIFGNLEEEVKYHENFPTIYHLRQYLADNPEKVDLRLVYLALAHIIKFRGHFLIEGKFDTRNNDVQRLFQEFLAVYDNTFENSSLQEQNVQVEEILTDKISKSAKKDRVLKLFPNEKSNGRFAEFLKLIVGNQADFKKHFELEEKAPLQFSKDTYEEELEVLLAQIGDNYAELFLSAKKLYDSILLSGILTVTDVSTKAPLSASMIQRYNEHQMDLAQLKQFIRQKLSDKYNEVFSDVSKDGYAGYIDGKTNQEAFYKYLKGLLNKIEGSGYFLDKIEREDFL…
WP_002279859_1	A	1345	Smu	MKKPYSIGLDIGTNSVGWAVVTDDYKVPAKKMKVLGNTDKSHIKKNLLGALLFDSGNTAEDRRLKRTARRRYTRRRNRILYLQEIFSEEMGKVDDSFFHRLDESFLTDDDKNFDSHPIFGNKAEEDAYHQKFPTIYHLRKHLADSTEKADLRLVYLALAHMIKFRGHFLIEGELNAENTDVQKLFADFVGVYDRTFDDSHLSEITVDASSILTEKISKSRRLEKLINNYPKEKKNTLFGNLIALSLGLQPNFKTNFKLSEDAKLQFSKDTYEEELEVLLAQIGDNYAELFLSAKKLYDSILLSGILTVTDVSTKAPLSASMIQRYNEHQMDLAQLKQFIRQKLSDKYNEVFSDVSKDGYAGYIDGKTNQEAFYKYLKGLLNKIEGSGYFLDKIEREDFL…
ALF27331_1	A	1345		MKKPYSIGLDIGTNSVGWAVVTDDYKVPAKKMKVLGNTDKSHIKKNLLGALLFDSGNTAEDRRLKRTARRRYTRRRNRILYLQEIFSEEMGKVDDSFFHRLEDSFLVTEDKRGERHPIFGNLEEEVKYHENFPTIYHLRQYLADNPEKTDLRLVYLALAHIIKFRGHFLIEGKFDTRNNDVQRLFQEFLAVYDNTFENSSLQEQNVQVEEILTDKISKSAKKDRVLKLFPNEKSNGRFAEFLKLIVGNQADFKKHFELEEKAPLQFSKDTYEEELEVLLAQIEDNYAELFLSAKKLYDSILLSGILTVTDVSTKAPLSASMIQRYNEHQMDLAQLKQFIRQKLSDKYNEVFSDVSKDGYAGYIDGKTNQEAFYKYLKGLLNKIEGSGYFLDKIEREDFL…
WP_082312238_1	A	1345		MKKPYSIGLDIGTNSVGWAVVTDDYKVPAKKMKVLGNTDKSHIKKNLLGALLFDSGNTAEDRRLKRTARRRYTRRRNRILYLQEIFSEEMGKVDDSFFHRLEDSFLVTEDKRGERHPIFGNLEEEVKYHENFPTIYHLRQYLADNPEKTDLRLVYLALAHIIKFRGHFLIEGKFDTRNNDVQRLFQEFLAVYDNTFENSSLQEQNVQVEEILTDKISKSAKKDRVLKLFPNEKSNGRFAEFLKLIVGNQADFKKHFELEEKAPLQFSKDTYEEELEVLLAQIEDNYAELFLSAKKLYDSILLSGILTVTDVSTKAPLSASMIQRYNEHQMDLAQLKQFIRQKLSDKYNEVFSDVSKDGYAGYIDGKTNQEAFYKYLKGLLNKIEGSGYFLDKIEREDFL…
WP_106006713_1	A	1345		MKKPYSIGLDIGTNSVGWAVVTDDYKVPAKKMKVLGNTDKSHIKKNLLGALLFDSGNTAEDRRLKRTARRRYTRRRNRILYLQEIFSEEMGKVDDSFFHRLEDSFLVTEDKRGERHPIFGNLEEEVKYHENFPTIYHLRQYLADNPEKVDLRLVYLALAHIIKFRGHFLIEGKFDTRNNDVQRLFQEFLAVYDNTFENSSLQEQNVQVEEILTDKISKSAKKDRVLKLFPNEKSNGRFAEFLKLIVGNQADFKKHFELEEKAPLQFSKDTYEEELEVLLAQIGDNYAELFLSAKKLYDSILLSGILTVTDVSTKAPLSASMIQRYNEHQMDLAQLKQFIRQKLSDKYNEVFSDVSKDGYAGYIDGKTNQEAFYKYLKGLLNKIEGSGYFLDKIEREDFL…
WP_061046374_1	A	1345		MKKPYSIGLDIGTNSVGWAVVTDDYKVPAKKMKVLGNTDKSHIKKNLLGALLFDSGNTAEDRRLKRTTRRRYTRRRNRILYLQEIFSEEMGKVDDSFFHRLEDSFLVTEDKRGERHPIFGNLEEEVKYHENFPTIYHLRQYLADNPEKTDLRLVYLALAHIIKFRGHFLIEGKFDTRNNDVQRLFQEFLAVYDNTFENSSLQEQNVQVEEILTDKISKSAKKDRVLKLFPNEKSNGRFAEFLKLIVGNQADFKKHFELEEKAPLQFSKDTYEEELEVLLAQIGDNYAELFLSAKKLYDSILLSGILTVTDVSTKAPLSASMIQRYNEHQMDLTQLKQFIRQKLSDKYNEVFSDVSKDGYAGYIDGKTNQEAFYKYLKGLLNKIEGSGYFLDKIEREDFL…
WP_014677909_1	A	1345		MKKPYSIGLDIGTNSVGWAVVTDDYKVPDKKMKVLGNTDKSHIKKNLLGALLFDSGNTAEDRRLKRTARRRYTRRRNRILYLQEIFSEEMGKVDDSFFHRLEDSFLVTEDKRGERHPIFGNLEEEVKYHENFPTIYHLRQYLADNPEKTDLRLVYLALAHIIKFRGHFLIEGKFDTRNNDVQRLFQEFLAVYDNTFENSSLQEQNVQVEEILTDKISKSAKKDRVLKLFPNEKSNGRFAEFLKLIVGNQADFKKHFELEEKAPLQFSKDIYEEELEVLLAQIGDNYAELFLSAKKLYDSILLSGILTVTDVSTKAPLSASMIQRYNEHQMDLAQLKQFIRQKLSDKYNEVFSDVSKDGYAGYIDGKTNQEAFYKYLKGLLNKIEGSGYFLDKIEREDFL…
WP_023440039_1	A	1346		MEKVPYNIGLDIGTSSIGFAATDNLNKPIRAKGKTVIGVRLFEEGKTAADRRGFRTTRRRLSRRKWRLRLLDEIFDKEMAKVDNTFFARLKESNLSPKDANKKYLGSLLFPEKKDFKFYEDYPTIYHLRYALMHEKRQFDIREVYLAMHHIIKYRGNFLNSAPMNSFKTQDFDFVAKFEKLNELFESIDAEHETKFDIENISKFRDIMLNQDIRKLDRKKQAAKILILDSTDKTAKKINNKIATAVANSALGYKFALDAILKLDVEESKDWSISLNDEEIDSILDNLTSDLDAERIEIIEILRDLYSHIALNEIVPNGQSLSKSMMDKYDKHHADLDVLKKVISNMDDRKKAKSLKNIYNQYVGKTNDKVLDKDEFYKQIQKNLDESEDAMKIVNEIEL…
CCY92141_1		1346	Esp2	MGNKLRNVDDYYLGLDIGTESVGWAVTDKYYVIPKFKGNAMWGVHLFDEGETSVKRRGFRSARRRTQRKRERLALLEALFDEEICKKDCTFFRRLHESDLWPEDKSGDDKYAVFADENYTDKDFHKEYPTIYHLRYELIKNKEPHDVKLVFLALHHIIKNRGHFLFDSLSSAEDFNSAYETMCSYLSDNEIQLNCSDIEQFKAILKDRRQGKIEKTKNLASLFGITKKSDPVSYAVMAVLSGSTVKMCDLFGDDELKTVEKNNISFASGYEENEEIYASVLGDRFELVKILKAVYDWAVLADILDGKKYISEAKVAVYEKHKNDLKTLKKYVKTYLPEKYNEIFKISDGKKDNYVAYSGHIKESGKTGELKKTCNSENFCAYLKKTLGKNADLSYKEMF…
#N/A		1346	Ffr	MKKILGLDLGTTSIGWSFINESENENETSSIVNTGVRIVPLTSDEEADFKKGNTISINADRTLKRGARRGLQRFKLRRDALLDIFSKINFIPTHYVYAENGSNSTFLSYQLRAKAAIEKVSKEELVQVLLMLNKKRGYKSSRKAKSADEGDAIDGMKIAKEIFENNLTPGQWVYNSLLKEGKFIPDFYRSDLQKELERIVRFQNQFHSEQMNEKLLEDIQGKTRTQTSQYFTNAIKIPLTENKGSRDEVKLQHYKWRSEALTSELDLKILAYVITEINNQINQSSGYLGAISDRSKELYFNQETVGQYQYKQLQENAHNKLKNQVFYRQDYLDEFEKIWKTQARFHPELTDKLKTEVCDITIFYQRKLKSQKHLVSFCEFEKGHKAIPKSSPLFQDFRI…
WP_072238933_1		1346	Lmo	MQLKIIEGMKKMKKPYTIGLDIGTNSVGWAVLTDQYDLVKRKMKIAGDSEKKQIKKNFWGVRLFDEGQTAADRRMTRTARRRIERRRNRISYLQGIFAEEMSKVDANFFCRLSDSFYVDNEKRNSRHPFFATIEEEVEYHKNYPTIYHLREELVNSSEKADLRLVYLALAHIIKYRGNFLIEGALDTQNTSVDGIYKQFIQTYNQVFASGIEDGSLKKLEDNKDVAKILVEKVTRKEKLERILKLYPGEKSAGMFAQFISLIVGSKGNFQKPFDLIEKSDIECAKDSYEEDLESLLALIGDEYAELFVAAKNAYSAVVLSSIITVAEAETNAKLSASMIERFDTHEEDLGELKAFIKLHLPKHYEEIFSNTEKHGYAGYIDGKTKQADFYKYMKTTLEN…
WP_129538186_1	C	1348		MKKILGLDLGTTSIGWAYIHEAENNDETSSIINSGVRIVPLTTDEEADFKKGNTISINADRTLKRGARRGLQRFKQRRDALLETFNKIKFISTGFVYAETGKETTFSSYQLRAKAAIEPVSKEELVQVLLMLNKKRGYKSSRKAKTAEEGDAIDGMKIAKEIFENNLTPGQWVYNSLSKGSRFIPDFYRSDLQKELDKIVRFQNQFYPEQLNNKLLEDIQGKSRTQTSQHFSRTLKIELAENKGTREETKLQHYKWRNDALTNELDLKILAFILTEINNQINQSSGYLGAISDRSKELYFNQQTVGQFQYKQLEKDPHAKLKNQVFYRQDYLDEFEKIWETQRQFHSELNDLLKTEVRDVTIFYQRKLKSQKHLVSFCEFEKGHKAIPKSSPLFQEFRV…
WP_126436870_1	A	1348		MKKPYTIALDIGTNSVGWVVVTDDYRVPTKKMKVLGNTERKTIKKNLIGALLFDSGDTAEGTRLKRTARRRYTRRKNRLRYLKEIFTEEMAKVDDGFFQRLEDSFYVLEDKEGDKHPIFANLADEVAYHKKYPTIYHLRKELVDNPQKADLRLIYLAVAHIIKFRGHFLIEGTLSSKNNNLQKSFDHLVDTYNLLFEEQRLLTEGINAKELLSAALSKSKRLENLISLIPGQKKTGIFGNIIALSLGLTPNFKANFGLSKDVKLQLAKDTYADDLDSLLAQIGDQYADLFLAAKNLSDAILLSDILTESDEITSAPLSASMVKRYREHHKDLVTLKTLIKDQLPEKYQKIFLDKTKNGYAGYIEGQVSQEEFYKYLKPILARLDGSEPLLLKIDREDFL…
WP_012515931_1	A	1348	Seq2	MKKPYTIALDIGTNSVGWVVVTDDYRVPTKKMKVLGNTERKTIKKNLIGALLFDSGDTAEGTRLKRTARRRYTRRKNRLRYLKEIFTEEMAKVDDGFFQRLEDSFYVLEDKEGNKHPIFANLADEVAYHKKYPTIYHLRKELVDNPQKADLRLIYLAVAHIIKFRGHFLIEGTLSSKNNNLQKSFDHLVDTYNLLFEEQRLLTEGINAKELLSAALSKSKRLENLISLIPGQKKTGIFGNIIALSLGLTPNFKANFGLSKDVKLQLAKDTYADDLDSLLAQIGDQYADLFLAAKNLSDAILLSDILTESDEITRAPLSASMVKRYREHHKDLVTLKTLIKDQLPEKYQEIFLDKTKNGYAGYIEGQVSQEEFYKYLKPILARLDGSEPLLLKIDREDFL…
WP_111690263_1	A	1348		MKKPYTIALDIGTNSVGWVVVTDDYRVPTKKMKVLGNTERKTIKKNLIGALLFDSGDTAEGTRLKRTARRRYTRRKNRLRYLKEMFTEEMAKVDDGFFQRLEDSFYVLEDKEGDKHPIFANLADEVAYHKKYPTIYHLRKELVDNPQKADLRLIYLAVAHIIKFRGHFLIEGTLSSKNNNLQKSFDHLVDTYNLLFEEQRLLTEGINAKELLSAALSKSKRLENLISLIPGQKKTGIFGNIIALSLGLTPNFKANFGLSKDVKLQLAKDTYADDLDSLLAQIGDQYADLFLAAKNLSDAILLSDILTESDEITRAPLSASMVKRYREHHKDLVTLKTLIKDQLPEKYQEIFLDKTKNGYAGYIEGQVSQEEFYKYLKPILARLDGSEPLLLKIDREDFL…
WP_111692589_1	A	1348		MKKPYTIALDIGTNSVGWVVVTDDYRVPTKKMKVLGNTERKTIKKNLIGALLFDSSDTAEGTRLKRTARRRYTRRKNRLRYLKEIFTEEMAKVDDGFFQRLEDSFYVLEDKEGDKHPIFANLADEVAYHKKYPTIYHLRKELVDNPQKADLRLIYLAVAHIIKFRGHFLIEGTLSSKNNNLQKSFDHLVDTYNLLFEEQRLLTEGINAKELLSAALSKSKRLENLISLIPGQKKTGIFGNIIALSLGLTPNFKANFGLSKDVKLQLAKDTYADDLDSLLAQIGDQYADLFLAAKNLSDAILLSDILTESDEITSAPLSASMVKRYREHHKDLVTLKTLIKDQLPEKYQKIFLDKTKNGYAGYIEGQVSQEEFYKYLKPILARLDGSEPLLLKIDREDFL…
WP_012290141_1	A	1348	Fma	MKSEKKYYIGLDVGTNSVGWAVTDEFYNILRAKGKDLWGVRLFEKADTAANTRIFRSGRRRNDRKGMRLQILREIFEDEIKKVDKDFYDRLDESKFWAEDKKVSGKYSLFNDKNFSDKQYFEKFPTIFHLRKYLMEEHGKVDIRYYFLAINQMMKRRGHFLIDGQISHVTDDKPLKEQLILLINDLLKIELEEELMDSIFEILADVNEKRTDKKNNLKELIKGQDFNKQEGNILNSIFESIVTGKAKIKNIISDEDILEKIKEDNKEDFVLTGDSYEENLQYFEEVLQENITLFNTLKSTYDFLILQSILKGKSTLSDAQVERYDEHKKDLEILKKVIKKYDEDGKLFKQVFKEDNGNGYVSYIGYYLNKNKKITAKKKISNIEFTKYVKGILEKQCDC…
WP_126475526_1	A	1350		MKKPYSIGLDIGTNSVGWAVVTDDYKVPAKKMKVLGNTDKSHIEKNLLGALLFDSGNTAEDRRLKRTARRRYTRRRNRILYLQEIFSEEMGKVDDSFFHRLEDSFLVTEDKRGERHPIFGNLEEEVKYHENFPTIYHLRQYLADNPEKVDLRLVYLALAHIIKFRGHFLIEGKFDTRNNDVQRLFQEFLAVYDNTFENSSLQEQNVQVEEILTDKISKSAKKDRVLKLFPNEKSNGRFAEFLKLIVGNQADFKKHFELEEKAPLQFSKDTYEEELEVLLAQIGDNYAELFLSAKKLYDSILLSGILTVTDVGTKAPLSASMIQRYNEHQMDLTQLKQFIRQKLSDKYNEVFSDVSKDGYAGYIDGKTNQEAFYKYLKGLLNKIEGSGYFLDKIEREDFL…
WP_070235793_1	C	1350		MKRILGLDLGTASIGWALVNESENEKEKSEIIKLGVRVNPLTTDEQTDFEKGRPLSVNADRTLKRGARRNLQRFKQRRKNLIEILIKKGFITNISLLTEIGSNTTYQTLELRAKSVKEKIEKEEFARVLLTINKKRGYKSSRKAKNDEEGSLIDGMSVAKELYDNNLTVGQYVYQLLEKGGKYIPDFYRSDLQNEFDVIWNFQKEFYPNILTGELYKKLQGQGQQNSRKLFLAIHQIYTAENKGKRDTVKKQHYKWRNDAINTQLLIEEVAYVLVEINNNLNKSSGYLGAISDRSKELYFNKETVGENLYKQIQENPQTSLKNQVFYRQDYLDEFEQIWETQAKFYSELTKELKEEVRDVVIFYQRKLKSQKHLISECEFEKHHKAIPKSSPLFQEFKI…
WP_087741344_1	A	1350		MYKKYGIGLDIGTSSIGWSVVDEYGHIIRVKGQTGLGVRLFREGQPAADRRTFRTTRRRLGRRRWRLRLLREIFDPYIAAQDPNFFARQKASAIAPGDSRFKAVYRLFNDQTDRQFYDKYPTIYHLRQALMTEKRQFDIREIYLAVHHIVKYRGHFLTGGAAKNFKSGKLDLNTYFATINAQLAAIFMDSPVELPELDWDAVVQLLTDDQESPSDRQKALTKLLMAQGDATQKRFYTEFSKALLGLKAKLYILTGFEGDKTDQKALTLSLETLDDHQDDMTQLLGDEQRQLVELLARVQSAIQLAIIIPNGKTFSGQMVQQYQTHHDQLRLLKNYREQLTDQKHRWALKQAYTDYLANDQDQDALVKAVEKVLKQNQPLSTVGVQLQTAIDTGDFVPKQ…
WP_076779133_1	A	1352		MKENYYVGLDIGTNSIGYAVTDEHFNLLKYKGEPMWGSHVFEEGKQCAERRAYRTARRRLNRRQQRVHLTQQIFAKAIGEIDKHFFIRLKESALFREDTSGRDTYIFFQDKTYTDKEYHRDYPTIHHLIKELMEDKTPHDVRLVYLAVAWLMAHRGHFLSEVNKDNIAALLDFDSIYGNFMELFSEKPWMCDDKEKFKSILLLNQTVRNKERQFWDLLYAGKKPKTEEEDHISKEGIIKLLAGGTVEAGKLFCQKDFEEKISVSLRKSEEDFQLILSEMDEEDAEYLIRLRALYDWALLVDSLHGCSSISEAKVKDYDQHKSDLNVLKNFVHKYCPDEFNAIFKNIDKENYAAYVYNIPKEKRTKEYKKKATQEEFCDYLKRKLKDIACEPEDQKVYQE…
WP_014773653_1	C	1352		MKKILGLDLGTTSIGWAFIKEPEKDVVGSEIVDMGVRIVPLSSDEENDFAKGNTISINADRTLKRGARRNLQRFKQRRNALLEIFKEKKLISTNFKYAEDGPSSTFSTLNLRAKAAKEKIELQDLVKVLLQINKKRGYKSSRKAKSEEDDGSAIDSMGIAKELYENDLTPGQWVYEALQKGRKNVPDFYRSDLQEEFKKIVNYQSEFFPDIFNASFVEDWMGKASTPTKQYFNKKGVQLAENKGKREERRLQEYKWRAEAVNFKIDLSEIALILSQINSQISNSSGYLGAISDRSKELYFKNLTVGQYLYQQIKKNPHTRLKGQVFYRQDYLDEFERIWSVQSSFYPQLNDALKREVRDITIFFQRRLKSQKHLISNCEFEDHHKVVPKSHPVFQEFRI…
WP_108741992_1	C	1353		MKKILGLDLGTTSIGWAYINEAENESEISSIINSGVRIVPLTTDEEADFKKGNTISINADRTLKRGARRGLQRFKQRRNALLQTFRGNNFITSNYVYAETGKQTTFSSYKLRAKSATEQVSKEELVQVLLMLNKKRGYKSSRKAKTAEEGDAIDGMKIAKELNDKNQTPGEWIYNSLLNGGKFVPEFYRSDLQTELERIIRFQNQFYPEIFNSKLLEEIQGKTRTATSQHFTKILKIELSENKGTREQTKLQHYKWRNDSLSCALDLKVIAFILTEINNQINQSSGYLGAISDRSKELYFNQETVGQFQFKQLEQNSHAKLKNQVFYRQDYVDEFEQIWETQSKFYPELDEKLKIEVRDITIFYQRKLKSQKHLVSFCEFEKGHKAIPKSSPLFQDFRI…
WP_011963637_1	C	1354		MKKILGLDLGTNSIGWAFINEAENEIEVSSIVNTGVRIVPLTTDEESDFKKGNTISINADRTLKRGARRGLQRFKQRREALLETFNRIKFIATDFVYAETGAATTFSSYQLRAKSAVEAVTKEELVKVLLMLNKKRGYKSSRKAKTAEEGDAIDGMKIAKEIFENNLTPGQWVYNSLSKGGKFIPDFYHSDLQKELEKIVRFQNQFHSEQINDKLLADIQGKSRTQTSQHFSKTLNIPLAENKGTREETKLQHYQWRNEALANELDMKILAFIITEINNQINQSSGYLGAISDRSKELYFNQETVGQYQYKQLQENVHAKLKNQVFYRQDYLDEFEKIWETQAKFHSELNEKLKAEIRDITIFYQRKLKSQKHLVSFCEFEKGHKAIPKSSPLFQEFRI…
YP_001296401_1	C	1354		MKKILGLDLGTNSIGWAFINEAENEIEVSSIVNTGVRIVPLTTDEESDFKKGNTISINADRTLKRGARRGLQRFKQRREALLETFNRIKFIATDFVYAETGAATTFSSYQLRAKSAVEAVTKEELVKVLLMLNKKRGYKSSRKAKTAEEGDAIDGMKIAKEIFENNLTPGQWVYNSLSKGGKFIPDFYHSDLQKELEKIVRFQNQFHSEQINDKLLADIQGKSRTQTSQHFSKTLNIPLAENKGTREETKLQHYQWRNEALANELDMKILAFIITEINNQINQSSGYLGAISDRSKELYFNQETVGQYQYKQLQENVHAKLKNQVFYRQDYLDEFEKIWETQAKFHSELNEKLKAEIRDITIFYQRKLKSQKHLVSFCEFEKGHKAIPKSSPLFQEFRI…
#N/A		1354	Ghy2	MSTKKIVGFDLGTNSVGWAVVENSDENAAKIAGAGSRILPLDPKILDAFENGQKLTKNAERRQKRSQRKTLDRYQLRRKYLIESLIIMGCLPEDFTPQNAGRKFKELIEKPDELKNLPDDWYVYMLRSKALKEPVTQIEFGRILYHLNQRRGYKDIGELMEEIEEKDDTKQGKKYDKWIEQVTIYSVEKKSDLKNKKQEYWVILDDGREGTSIIANIESLTGKEIELEIRRRVKKNSEETFEFALPNRNDWQNKLDALDKQISQSGMHVGEFFWNKIKEDRYFRIRQNFVHREKYIEEFDAIWEKQQEFIPALIDETVKQDVIQRIVRNEKERQKWAKKPLKEFIKNYIIYYQRPLKSQKSKKANCRFEPMIKVINQSTGESLSIENKCMPLSSPLYEE…
WP_010009270_1	A	1354		MTLHYNVGLDIGTNSVGYTIVDDNGKILQVKGKNGYGVRVFKEGATAAERRIFRTTHRRLKRRKWRLRLLQDFFEPYILPQDDGFFIRRKESNLVLNDRDEDTASLFNDRSDRDFYQAYPTIYHLRQALMTEKRQFDVREIYLAMHHIIKYRGHFLLNGTVNNFTNNKIDLHSDFEELNALLLNVIPELKFQIDLDHSTMFQTTLLNTTISRSGRQRDLVKSFYNGSDDKQLAKQQKSVATELLKAILGLKAKFHKLFNLDLLETTEWEFSFDAEDIDDKLAKLEPLMTENQQQVMDILQRIFAAITLNGIVPEGKTLSASKVDSYQKHKQDLKLLKAIAQHSDKKTATVLQTAYNEYINGIASKPLKQEDFYKRLTNAVKKSSDPQVADMLALIDQEK…
WP_010017027_1	A	1355		MTYSIGLDIGTGSVGWAVIGDDYRLKRAKGKNLIGVRLFDSATTAAERRGYRTTRRRLSRRHWRLRLLNDIFASDLAEQDENFLPRLKYSWVNPDDEQNPQLNSDVANGALFGSSETDKAFHKNYPTIYHLRHELMTDTAKHDLREVYLAIHHIVKYRGNFLNTADKINAENSFNVDLFIAALDEYNEFLETPITSIKDAQLFSDKLTDINARNKSVRVENAMSETYDDKSKIFKAILTALVGNTANFQTIFDLSDLEKDEAKNFKFKLDLEDVETKLDVVRAKLSDEQNAFLEAVLIAYDGITLKMILGDYKSISQSMIESYKSHQRDWKYIKNNVRLNEQKIEPDKNSVKFFKLDPKKLIYPSNLAYLQVISSNEDEHRKGLDYFKTAIQDADILQR…
SHH94364_1	C	1356		MKKILGLDLGTTSIGWAFINEAENEIEVSSIVNTGVRIVPLTTDEESDFKKGNTISINADRTLKRGARRGLQRFKQRREALLEIFSRIKFIATDFVYAETGASTTFSSYQLRAKSAVEAVTKEELVKVLLMLNKKRGYKSSRKAKTAEEGNAIDGMKIAKEIFENNLTPGQWVYNSLSKGGKFIPDFYHSDLQKELEKIVRFQNQFHSEQINDKLLADIQGKSRTQTSQHFSKTLNISLAENKGTREETKLQHYQWRNEALANELDMKILAFIITEINNQINQSSGYLGDISDRSKELYFNQETVGQYQYKQLQENVHAKLKNQVFYRQDYLDEFEKIWETQAKFHPELNDNLKSEVRDITIFYQRKLKSQKHLVSFCEFEKGHKAIPKSSPLFQEFRI…
WP_081487811_1	A	1356		MLQSSNTLSVHFLLKNVKGEYFEMKNYTIGLDIGVASVGWVCIDENYKILNYNNRHAFGVHEFESAESAAGRRLKRGMRRRYNRRKKRLQLLQSLFDSYITDSGFFSKTDSQHFWKNNNEFENRSLTEVLSSLRISSRKYPTIYHLRSDLIESNKKMDLRLVYLALHNLVKYRGHFLQEGNWSEAASAEGMDDQLLELVTRYAELENLSPLDLSESQWKAAETLLLNRNLTKTDQSKELTAMFGKEYEPFCKLVAGLGVSLHQLFPSSEQALAYKETKTKVQLSNENVEEVMELLLEEESALLEAVQPFYQQVVLYELLKGETYVAKAKVSAFKQYQKDMASLKNLLDKTFGEKVYRSYFISDKNSQREYQKSHKVEVLCKLDQFNKEAKFAETFYKDL…
WP_041499991_1	A	1356		MSKKDSEYYIGLDIGTNSVGWAVTNGKYDLLNIKKKNLWGVRLFEAAESAAGRRINRSTRRRYRRRRNRINWLNEIFADELSKVDPSFLTRLNSSWISKKDSSRTRDKYNLFMDADYTDKNYHHKYPTIYHLRRDLMFDDKQFDIRLVYLALHNIIKYRGNFTYDHRKFNVSEMSSNLTKALENFNQELMEFEDAFPDNTDYSAISEVLLKSNNVSTKIDEIISNLELDKDTKKYLKEVLKLILGNSANLNTIFHTSLDKDDEKLSLSAKDIELKLNNLDSLLSDEQIHFISSANELYSSITLNDILDGKTYLSLAKIKQYDTHCSDLQELKEMWYKTTNPDLIKKSRKAYKEYVHGSYNTEDFYKAISPFLKIAIPEDLAKDALKKIDANTYLPKQRT…
WP_010018949_1	A	1356		MTKKEQPYNIGLDIGTSSVGWAVTNDNYDLLNIKKKNLWGVRLFEEAQTAKETRLNRSTRRRYRRRKNRINWLNEIFSEELAKTDPSFLIRLQNSWVSKKDPDRKRDKYNLFIDGPYTDKEYYREFPTIFHLRKELILNKDKADIRLIYLALHNILKYRGNFTYEHQKFNISNLNNNLSKELIELNQQLIKYDISFPDDCDWNHISDILIGRGNATQKSSNILKDFTLDKETKKLLKEVINLILGNVAHLNTIFKTSLTKDEEKLNFSGKDIESKLDDLDSILDDDQFTVLDAANRIYSTITLNEILNGESYFSMAKVNQYENHAIDLCKLRDMWHTTKNEEAVEQSRQAYDDYINKPKYGTKELYTSLKKFLKVALPTNLAKEAEEKISKGTYLVKPR…
WP_057890055_1	A	1357		MAAKNYNIGLDIGTSSIGWAIVDDNYQLMHAKGKYGYGTRIYSEGQTAADRRGFRTTRRRLNRRKWRLRLLQDFFEPYILPQDEAFFIRQKQSNLVPQDTKKQYPESVLFDDTSDKDFYTEYPTIYHLRQALMTENRQFDIREVYLAIHHIVKYRGHFLNNAPVKTFKSGNLDLAIKFNELNEEFKSVYPDLELQFNLDQIDEIKKILLDSTKSRFDRQGEAVKLIYTVSEVKTIEKLQNKIVKQFLSGILGLNTRFDVLTNTESDDSMWKFSLDSESSDDALDEIIAQLDDPAIHVVELVNEIHSSITLAGIVPEGQGLSESMVEKYEAHKAHLQLLKAVEKLVDKKAADKLEVAYDQYINGKDSKQFIKEDFYKAVQSEIKGVAGDEVAEINQLIEL…
WP_070366671_1	A	1357		MGDRKYNLGLDIGTSSIGFAAVDENNQPIRVKGKTAIGVRLFEEGKTAADRRGFRTTRRRLSRRRWRINLLNGIFDAHLAEVDPTFLARLKESNRSNLDPKKSFQGSLLFPERKDYQFYKEYPTIYHLRKALMEKDRKFDIREIYLAVHHIIKYRGNFLNGTPMRSFKVENIELDTLFDRLNQLYEEIIPDNELAFDLEQVADVKEVLSSTTIYKMDKKKQLVKMMLLPASNKALQSENKKIVTQFVNAILNYKFKLDVLLQVETDADWSLKLNDEGADDKLEEFTGDLDENRLEIIDLLQRLHNWFSLNEITKDGNSLSAAMVEKYKDHRHHLELLKKVIEDHPDAKKAKALKETYTAYVGKTDDKTQNQDDFYKAVEKNLDDSPDAKEIKRLIQLDQ…
WP_128472058_1	A	1357		MGDRKYNLGLDIGTSSIGFAAVDENNQPIRVKGKTAIGVRLFEEGKTAADRRGFRTTRRRLSRRRWRINLLNGIFDAHLAEVDPTFLARLKESNRSNLDPKKSFQGSLLFPERKDYQFYKEYPTIYHLRKALMEKDRKFDIREIYLAVHHIIKYRGNFLNGTPMRSFKVENIELDTLFDRLNQLYEEIIPDNELAFDLEQVADVKEVLSSTTIYKMDKKKQLVKMMLLPASNKALQSENKKIVTQFVNAILNYKFKLDVLLQVETDADWSLKLNDEGADDKLEEFTGDLDENRLEIIDLLQRLHNWFSLNEITKDGNSLSAAMVEKYKDHRHHLELLKKVIEDHPDAKKAKALKETYTAYVGKTDDKTQNQDDFYKAVEKNLDDSPDAKEIKRLIQLDQ…
WP_070652006_1	A	1357		MTKLNQPYGIGLDIGSSSIGFAVVDANSHLLRLKGETAIGARLFREGESAAGRRASRTTRRRLSHNRWRLRFLQDFFEPHISSIDPDFFLRQKYSEISPKDKERFKYEKRLFNDRTDAQFYKQYPTMYHLRLHLMNDASKADPREIFFAIHHILKSRGHFLTPGDAKNFNTDDVDLKRIFPALTEAYAQAYPDLTLSFEASKAEKFKSILLDEDATSNDTQKALVKLLLVDDGDKEVLKQQKKVLTEFAKAVAGLKAKFDVALGIEVANAENWHFGMAQLEDKWSDIEPSLTDQGMEIFEQIQDLYRARLLNGIVPAGKTLSQAKVDDYDQHCKDLKLFKEYLKQLNDHDLAKRIRLLYDRYIDGDDAKPFLRDDFVKALKKEVTAHPTELAESLLERM…
WP_009016219_1	A	1358	Ain	MGKMYYLGLDIGTNSVGYAVTDPSYHLLKFKGEPMWGAHVFAAGNQSAERRSFRTSRRRLDRRQQRVKLVQEIFAPVISPIDPRFFIRLHESALWRDDVAETDKHIFFNDPTYTDKEYYSDYPTIHHLIVDLMESSEKHDPRLVYLAVAWLVAHRGHFLNEVDKDNIGDVLSFDAFYPEFLAFLSDNGVSPWVCESKALQATLLSRNSVNDKYKALKSLIFGSQKPEDNFDANISEDGLIQLLAGKKVKVNKLFPQESNDASFTLNDKEDAIEEILGTLTPDECEWIAHIRRLFDWAIMKHALKDGRTISESKVKLYEQHHHDLTQLKYFVKTYLAKEYDDIFRNVDSETTKNYVAYSYHVKEVKGTLPKNKATQEEFCKYVLGKVKNIECSEADKVDF…
WP_027821588_1	A	1358		MKEPYGVGLDIGTNSVGWTVVDASGHVRKIKGQTGIGVRLFKEGAAAADRRGFRTTRRRLKRVKWRLRLLREFFDQPISKVDINFFARRKYSDISPRDPNYNGLEKTLFNDRSDQDFYHDYPTIYHLREALMTQHRKFDVREIYLAIHHIVKYRGNFLRNDAATAYRSGTLDLQQHFETLNHLFSQADLELNLNLTTDVALLDSIKQTLVRTDISRSDRQKLIMPLLAVLTGATTAEKKRQKAVVTEFAKALVGNKTKIDVLTLTDIDATEAKDWAFSLEENQDKLPGIEDRFSEVGQQIIDEVIRLYASVNLAQLIPEGKRFSQSMVEKYKRHGEDLKLLKAYIRSQSDAKRGRAIRATYDQYIDGVKSKQVTQEAFQKALGKFVDADVDLNSWAAQI…
WP_054519097_1	A	1358		MKEPYGVGLDIGTNSVGWTVVDASGHVRKIKGQTGIGVRLFKEGAAAADRRGFRTTRRRLKRVKWRLRLLREFFDQPISKVDINFFARRKYSDISPRDPNYNGLEKTLFNDRSDQDFYHDYPTIYHLREALMTQHRKFDVREIYLAIHHIVKYRGNFLRNDAATAYRSGTLDLQQHFETLNHLFSQADLELNLNLTTDVALLDSIKQTLVRTDISRSDRQKLIMPLLAVLTGATTAEKKRQKAVVTEFAKALVGNKTKIDVLTLTDIDATEAKDWAFSLEENQDKLPGIEDRFSEVGQQIIDEVIRLYASVNLAQLIPEGKRFSQSMVEKYKRHGEDLKLLKAYIRSQSDAKRGRAIRATYDQYIDGVKSKQVTQEAFQKALGKFVDADVDLNSWAAQI…
WP_060684250_1	A	1358		MKEPYGVGLDIGTNSVGWTVVDASGHVRKIKGQTGIGVRLFKEGAAAADRRGFRTTRRRLKRVKWRLRLLREFFDQPISKVDINFFARRKYSDISPRDPNYNGLEKTLFNDRSDQDFYHDYPTIYHLREALMTQHRKFDVREIYLAIHHIVKYRGNFLRNDAATAYRSGTLDLQQHFETLNHLFSQADLELNLNLTTDVALLDSIKQTLVRTDISRSDRQKLIMPLLAVLTGATTAEKKRQKAVVTEFAKALVGNKTKIDVLTLTDIDATEAKDWAFSLEENQDKLPGIEDRFSEVGQQIIDEVIRLYASVNLAQLIPEGKRFSQSMVEKYKRHGEDLKLLKAYIRSQSDAKRGRAIRATYDQYIDGVKSKQVTQEAFQKALGKFVDADVDLNSWAAQI…
WP_063722122_1	A	1358		MKEPYGVGLDIGTNSVGWTVVDASGHVRKIKGQTGIGVRLFKEGAAAADRRGFRTTRRRLKRVKWRLRLLREFFDQPISKVDINFFARRKYSDISPRDPNYNGLEKTLFNDRSDQDFYHDYPTIYHLREALMTQHRKFDVREIYLAIHHIVKYRGNFLRNDAATAYRSGTLDLQQHFETLNHLFSQADLELNLNLTTDVALLDSIKQTLVRTDISRSDRQKLIMPLLAVLTGATTAEKKRQKAVVTEFAKALVGNKTKIDVLTLTDIDATEAKDWAFSLEENQDKLPGIEDRFSEVGQQIIDEVIRLYASVNLAQLIPEGKRFSQSMVEKYKRHGEDLKLLKAYIRSQSDAKRGRAIRATYDQYIDGVKSKQVTQEAFQKALGKFVDADVDLNSWAAQI…
WP_064578474_1	A	1358		MKEPYGVGLDIGTNSVGWTVVDASGHVRKIKGQTGIGVRLFKEGAAAADRRGFRTTRRRLKRVKWRLRLLREFFDQPISKVDINFFARRKYSDISPRDPNYNGLEKTLFNDRSDQDFYHDYPTIYHLREALMTQHRKFDVREIYLAIHHIVKYRGNFLRNDAATAYRSGTLDLQQHFETLNHLFSQADLELNLNLTTDVALLDSIKQTLVRTDISRSDRQKLIMPLLAVLTGATTAEKKRQKAVVTEFAKALVGNKTKIDVLTLTDIDATEAKDWAFSLEENQDKLPGIEDRFSEVGQQIIDEVIRLYASVNLAQLIPEGKRFSQSMVEKYKRHGEDLKLLKAYIRSQSDAKRGRAIRATYDQYIDGVKSKQVTQEAFQKALGKFVDADVDLNSWAAQI…
WP_065080293_1	A	1358		MKEPYGVGLDIGTNSVGWTVVDASGHVRKIKGQTGIGVRLFKEGAAAADRRGFRTTRRRLKRVKWRLRLLREFFDQPISKVDINFFARRKYSDISPRDPNYNGLEKTLFNDRSDQDFYHDYPTIYHLREALMTQHRKFDVREIYLAIHHIVKYRGNFLRNDAATAYRSGTLDLQQHFETLNHLFSQADLELNLNLTTDVALLDSIKQTLVRTDISRSDRQKLIMPLLAVLTGATTAEKKRQKAVVTEFAKALVGNKTKIDVLTLTDIDATEAKDWAFSLEENQDKLPGIEDRFSEVGQQIIDEVIRLYASVNLAQLIPEGKRFSQSMVEKYKRHGEDLKLLKAYIRSQSDAKRGRAIRATYDQYIDGVKSKQVTQEAFQKALGKFVDADVDLNSWAAQI…
WP_106904639_1	A	1358		MKEPYGVGLDIGTNSVGWTVVDASGHVRKIKGQTGIGVRLFKEGAAAADRRGFRTTRRRLKRVKWRLRLLREFFDQPISKVDINFFARRKYSDISPRDPNYNGLEKTLFNDRSDQDFYHDYPTIYHLREALMTQHRKFDVREIYLAIHHIVKYRGNFLRNDAATAYRSGTLDLQQHFETLNHLFSQADLELNLNLTTDVALLDSIKQTLVRTDISRSDRQKLIMPLLAVLTGATTAEKKRQKAVVTEFAKALVGNKTKIDVLTLTDIDATEAKDWAFSLEENQDKLPGIEDRFSEVGQQIIDEVIRLYASVNLAQLIPEGKRFSQSMVEKYKRHGEDLKLLKAYIRSQSDAKRGRAIRATYDQYIDGVKSKQVTQEAFQKALGKFVDADVDLNSWAAQI…
WP_122036847_1	A	1358		MKEPYGVGLDIGTNSVGWTVVDASGHVRKIKGQTGIGVRLFKEGAAAADRRGFRTTRRRLKRVKWRLRLLREFFDQPISKVDINFFARRKYSDISPRDPNYNGLEKTLFNDRSDQDFYHDYPTIYHLREALMTQHRKFDVREIYLAIHHIVKYRGNFLRNDAATAYRSGTLDLQQHFETLNHLFSQADLELNLNLTTDVALLDSIKQTLVRTDISRSDRQKLIMPLLAVLTGATTAEKKRQKAVVTEFAKALVGNKTKIDVLTLTDIDATEAKDWAFSLEENQDKLPGIEDRFSEVGQQIIDEVIRLYASVNLAQLIPEGKRFSQSMVEKYKRHGEDLKLLKAYIRSQSDAKRGRAIRATYDQYIDGVKSKQVTQEAFQKALGKFVDADVDLNSWAAQI…
WP_128729551_1	A	1358		MKEPYGVGLDIGTNSVGWTVVDASGHVRKIKGQTGIGVRLFKEGAAAADRRGFRTTRRRLKRVKWRLRLLREFFDQPISKVDINFFARRKYSDISPRDPNYNGLEKTLFNDRSDQDFYHDYPTIYHLREALMTQHRKFDVREIYLAIHHIVKYRGNFLRNDAATAYRSGTLDLQQHFETLNHLFSQADLELNLNLTTDVALLDSIKQTLVRTDISRSDRQKLIMPLLAVLTGATTAEKKRQKAVVTEFAKALVGNKTKIDVLTLTDIDATEAKDWAFSLEKNQDKLPGIEDRFSEVGQQIIDEVIRLYASVNLAQLIPEGKRFSQSMVEKYKRHGEDLKLLKAYIRSQSDAKRGRAIRATYDQYIDGVKSKQVTQEAFQKALGKFVDADVDLNSWAAQI…
WP_015379638_1	A	1358		MKEPYGVGLDIGTNSVGWTVVDASGHVRKIKGQTGIGVRLFKEGAAAADRRGFRTTRRRLKRVKWRLRLLREFFDQPISKVDINFFARRKYSDVSPRDPNYNGLEKTLFNDRSDQDFYHDYPTIYHLREALMTQHRKFDVREIYLAIHHIVKYRGNFLRNDAATAYRSGTLDLQQHFETLNHLFSQADLELNLNLTTDVALLDSIKQTLVRTDISRSDRQKLIMPLLAVLTGATTAEKKRQKAVVTEFAKALVGNKTKIDVLTLTDIDATEAKDWAFSLEENQDKLPGIEDRFSEVGQQIIDEVIRLYASVNLAQLIPEGKRFSQSMVEKYKRHGEDLKLLKAYIRSQSDAKRGRAIRATYDQYIDGVKSKQVTQEAFQKALGKFVDADVDLNSWAAQI…
WP_064523476_1	A	1358		MKEPYGVGLDIGTNSVGWTVVDASGHVRKIKGQTGIGVRLFKEGAAAADRRGFRTTRRRLKRVKWRLRLLREFFDQPISKVDINFFARRKYSDVSPRDPNYNGLEKTLFNDRSDQDFYHDYPTIYHLREALMTQHRKFDVREIYLAIHHIVKYRGNFLRNDAATAYRSGTLDLQQHFETLNHLFSQADLELNLNLTTDVALLDSIKQTLVRTDISRSDRQKLIMPLLAVLTGATTAEKKRQKAVVTEFAKALVGNKTKIDVLTLTDIDATEAKDWAFSLEENQDKLPGIEDRFSEVGQQIIDEVIRLYASVNLAQLIPEGKRFSQSMVEKYKRHGEDLKLLKAYIRSQSDAKRGRAIRATYDQYIDGVKSKQVTQEAFQKALGKFVDADVDLNSWAAQI…
WP_050337970_1	A	1358		MNEPYGVGLDIGTNSVGWTVVDMNGRVRKVKGKTALGARLFKEGATAEDRRGFRTTRRRLKRVKWRLRLLREFFDQPISKIDPNFFARRKYSDISPRDPNYNGLAKTLFNDRTDQEFYHDYPTIYHLRDKLMTSDRKFDIREIYLAIHHIVKYRGNFLRTGPASQYGSASLHLATSFQKLNDLFAQSEESLNFKLVTDEAQLQQIQQILVRTDLSRSEQQRQIWPLMVVLMGATAAEKKRQKDFAKELANALVGLKAKLNVVTLTNVDTTVVKDWTFTLEESQDKLPEIEEQLSEVGQQIMDEVIQLYASVNLAQLIPAGKRFSQHMVEKYNHHEKNLELLKAYIHSQSDSKRGREIRATYDRYIDGVKSKPVTQEMFYKDLMKYVEADATSNHLAAEI…
WP_120769497_1	A	1358		MNEPYGVGLDIGTNSVGWTVVDMNGRVRKVKGKTALGARLFKEGATAEDRRGFRTTRRRLKRVKWRLRLLREFFDQPISKIDPNFFARRKYSDISPRDPNYNGLAKTLFNDRTDQEFYHDYPTIYHLRDKLMTSDRKFDIREIYLAIHHIVKYRGNFLRTGPASQYGSASLHLATSFQKLNDLFAQSEESLNFKLVTDEAQLQQIQQILVRTDLSRSEQQRQIWPLMVVLTGATAAEKKRQKDFAKELANALVGLKAKLNVVTLTNVDTTVVKDWTFTLEESQDKLPEIEEQLSEVGQQIMDEVIQLYASVNLAQLIPAGKRFSQHMVEKYNHHEKNLELLKAYIHSQSDSKRGREIRATYDRYIDGVKSKPVTQEMFYKDLMKYVEADATSNHLAAEI…
WP_101872621_1	A	1358		MNEPYGVGLDIGTNSVGWTVVDMNGRVRKVKGKTALGARLFKEGATAEDRRGFRTTRRRLKRVKWRLRLLREFFDQPISKIDPNFFARRKYSDISPRDPNYNGLAKTLFNDRTDQEFYHDYPTIYHLRDKLMTSDRKFDIREIYLAIHHIVKYRGNFLRTGPASQYGSASLHLATSFQKLNDLFTQSEETLNLKLVTDEAQLQQIQQILVRTDLSRSDQQTQILPLMAVLTGASAAEKRRQKDFAKELANALVGLKAKLNVVTLTNVDTTVVKDWTFTLEESQDKLPEIEEQLSEVGQQIMDEVIQLYASVNLAQLIPAGKRFSQHMVEKYKHHEKNLKLLKEYIHSQSDSKRGREIRATYDRYIDGVKSKPVTQEMFYKDLMKYVEADATSNHLAAEI…
AMS26831_1	C	1359		MEKILGLDLGTNSVGWAIREVNNELENQIIEKGVLTFDKGVAEDKSGEHPMVQKRTEARGKRRNYQAEKYRKWVLLECLINEGMCPLSIDELNQWRHYSKGSGRRYPQSEKFISWLRFDFDGDGKPDFERLGHNKHESFYLFRKLIVDSSKVEIFKREPQIIGRVLYQLVQRRGYNDGQNIDENEKDELSKTIMKGGGDAGAVGVNDILPYLEKYRTLGAALYHIQQDKNLRIRKRYNLRSHYAKELNEICNVQGLEHLYKELWSAIIWQRPLRSQKGLVGVCTFEKNKRRCPISHPLYEEFRTWVFINNLKIKPVVKNDISINSIDIKEALHKIVYPQFFKAAPNFMLSSIKKVLDKVGFEITAKLPEDTKVTSLSFLYKMKEVFGDEWELIGDWDNV…
WP_094104688_1	A	1359		MEKVPYNIGLDIGTSSIGFAATDNLNKPIRAKGKTVIGVRLFEEGKTAADRRGFRTTRRRLSRRKWRLRLLDEIFDKEMAKVDNTFFARLKESNLSPKDANKKYLGSLLFPEKKDFKFYEDYPTIYHLRYALMHEKRQFDIREVYLAMHHIIKYRGNFLNSAPMNSFKTQDFDFVAKFEKLNELFESIDAEHETKFDIENISKFRDIMLNQDIRKLDRKKQAAKILILDSTDKTAKKINNKIATAVANSALGYKFALDAILKLDVEESKDWSISLNDEEIDSILDNLTSDLDAERIEIIEILRDLYSHIALNEIVPNGQSLSKSMMDKYDKHHADLDVLKKVISNMDDRKKAKSLKNIYNQYVGKTNDKVLDKDEFYKQIQKNLDKSEDAMKIVNEIEL…
WP_115154636_1	A	1359		MEKVPYNIGLDIGTSSIGFAATDNLNKPIRAKGKTVIGVRLFEEGKTAADRRGFRTTRRRLSRRKWRLRLLDEIFDKEMAKVDNTFFARLKESNLSPKDANKKYLGSLLFPEKKDFKFYEDYPTIYHLRYALMHEKRQFDIREVYLAMHHIIKYRGNFLNSAPMNSFKTQDFDFVAKFKKLNELFESIDAEHETKFDIENISKFRDIMLNQDIRKLDRKKQAAKILILDSTDKTAKKINNKIATAVANSALGYKFALDAILKLDVEESKDWSISLNDEEIDSILDNLTSDLDAERIEIIEILRDLYSHIALNEIVPNGQSLSKSMMDKYDKHHADLDVLKKVISNMDDRKKAKSLKNIYNQYVGKTNDKVLDKDEFYKQIQKNLDKSEDAMKIVNEIEL…
WP_106788657_1	A	1359		MTRLTRGKDYYLGFDIGTDSVGWAVTDDNYNILKFHGKNMWGIRLFDEAHTAAERRVFRTNRRRIARRKWRIQLLQELFAEEISKVDPNFFMKLKESPLVSQDRSDGHIYTLFNDDDYTDHDYYKEYPTIYHLRKALMTEDKAFDIRLVYLAIHHIVKHRGHFLFHGSAENATSFHTAFETLKNCLKDDLEIELTCASEDRLAEVLKDKQTTKRDKQAKAIELLNVEKQDKQMKAIVGLICGSKCKLSDVFQDDGLKEEAKNSISFAEVSYDEIRPELEEFLQERCNILDTIKSVYDWTILSEILSGGKEGEKVYLSIAKVNLYDKHQKDLKLLKTALSYDRETYRAFFQKPGKINYPAYVGYTMQAGDKIAVKRCSHDEFVKEVKKLIEKAKQDGSAQ…
WP_087908354_1	A	1360		MDYVKEYHIGLDIGTSSIGWAVTDSQFKLMRIKGKTAIGVRLFEEGKTAAERRTFRTTRRRLKRQKWRLHYLDKIFAPHLQEVDENFLRRLKQSNIHPEDPAKNQAFIGKLLFPDLLKKNERGYPTLIKMRDELPVEQRAHYPVTNIYKLREAMINEDRQFDLREVYLAVHHIVKYRGHFLNNASVDKFKVGRIDFDKSFNVLNEAYEELQNGEGSFTIEPSKVEKIGQLLLDTKMRKLDRQKAVAKLLEVKVADKEETKRNKQIATAMSKLVLGYKADFATVAMANGNEWKIDLSSETSEDEIEKFREELSDAQNDILTEITSLFSQIMLNEIVPNGMSISESMMDRYWMHERQLAEVKEYLATQPASARKEFDQVYNKYIGQVPKEKGFDLEKGLKK…
WP_052916100_1	A	1360		MTKLGKPYGIGVDIGSNSIGFAAVDENSHLIRLKGKTVIGARLFEEGKAAADRRASRTTRRRLSRNRWRLSFLRDFFESHITPTDPNFFMRQKYSEISPKDKARYKYEKRLFNDRTDAEFYQQYPTMYHLRTRLLTDPSKADVREIYFAIHHILKSRGHFLTSGYAKDFNTNKVALNEIFPALQDAYAQVYPDLDITFDENKVNEFKTVLLDEKATPSDTQRALVNLLLAEDGDKDILKQQKQVLTEFAKAVVGLKTKLNVALGTEVDSSEATAWNFSLGQLDDKWAGIESAMTDEGTEILDQIRDLYRARLLNGIVPAGKTLSQAKVDDYEQHHEDLELFKDYLKQLEDDGMAKAIRQLYDRYIDGDDAKPFVREDFVKALTKEVTAHPNAKSPELLE…
WP_081528804_1	A	1360		MTKLGKPYGIGVDIGSNSIGFAAVDENSHLIRLKGKTVIGARLFEEGKAAADRRASRTTRRRLSRNRWRLSFLRDFFESHITPTDPNFFMRQKYSEISPKDKARYKYEKRLFNDRTDAEFYQQYPTMYHLRTRLLTDPSKADVREIYFAIHHILKSRGHFLTSGYAKDFNTNKVALNEIFPALQDAYAQVYPDLDITFDENKVNEFKTVLLDEKATPSDTQRALVNLLLAEDGDKDILKQQKQVLTEFAKAVVGLKTKLNVALGTEVDSSEATAWNFSLGQLDDKWAGIESAMTDEGTEILDQIRDLYRARLLNGIVPAGKTLSQAKVDDYEQHHEDLELFKDYLKQLEDDGMAKAIRQLYDRYIDGDDAKPFVREDFVKALTKEVTAHPNAKSPELLE…
WP_109990335_1	A	1361		MTKLGKPYGIGVDIGSNSIGFAAVDENSHLIRLKGKTVIGARLFEEGKAAADRRASRTTRRRLSRNRWRLSFLRDFFESHITPTDPNFFMRQKYSEISPKDKARYKYEKRLFNDRTDAEFYQQYPTMYHLRNRLLTDPSKADVREIYFAIHHILKSRGHFLTSGYAKDFNTNKVALNEIFPALQDAYAQVYPDLDITFDENKVNEFKTVLLNEKATPSDTQRALVNLLLAEDGDKDILKQQKQVLTEFAKAVVGLKTKLNVVLGTEVDSSEATAWNFSLGQLDDKWAGIESAMTDEGTEILDQIRDLYRARLLNGIVPAGKTLSQAKVDDYAQHHEDLELFKDYLKQLEDDGTAKAIRQLYDRYIDGDDAKPFVREDFVKALTKEVTAHPNAKSPELLE…
WP_101512178_1	A	1361		MTKLGKPYGIGVDIGSNSIGFAAVDENSHLIRLKGKTVIGARLFEEGKAAADRRASRTTRRRLSRNRWRLSFLRDFFESHITPTDPNFFMRQKYSEISPKDKARYKYEKRLFNDRTDAEFYQQYPTMYHLRNRLLTDPSKADVREIYFAIHHILKSRGHFLTSGYAKDFNTNKVALNEIFPALQDAYAQVYPDLDITFDENKVNEFKTVLLNEKATPSDTQRALVNLLLAKEGDRDILKQQKQVLTEFAKAVVGLKTKLNVALGTEVDSSEATAWNFSLGQLDDKWAGIESAMTDEGTEILEQIRDLYRARLLNGIVPAGKTLSQAKVDDYAQHHEDLELFKDYLKQLEDDGTAKAIRQLYDRYIDGDDAKPFVREDFVKALTKEVTAHPNAKSPELLE…
WP_012491871_1	A	1361		MTKLGKPYGIGVDIGSNSIGFAAVDENSHLIRLKGKTVIGARLFEEGKAAADRRASRTTRRRLSRNRWRLSFLRDFFESHITPTGPNFFMRQKYSEISPKDKARYKYEKRLFNDRTDAEFYQQYPTMYHLRNRLLTDPSKADVREIYFAIHHILKSRGHFLTSGYAKDFNTNKVALNEIFPALQDAYAQVYPDLDITFDENKVNEFKTVLLNEKATPSDTQRALVNLLLAEDGDKDILKQQKQVLTEFAKAVVGLKTKLNVALGTEVDSSEATVWNFSLGQLDDKWAGIESAMTDEGTEILDQIRDLYRARLLNGIVPAGKTLSQAKVDDYAQHHEDLELFKDYLKQLEDDGTAKAIRQLYDRYIDGDDAKPFVREDFVKALTKEVTAHPNAKSPELLE…
WP_100908617_1	A	1361		MTKLGKPYGIGVDIGSNSIGFAAVDENSHLIRLKGKTVIGARLFEEGKAAADRRASRTTRRRLSRNRWRLSFLRDFFESHITPTGPNFFMRQKYSEISPKDKARYKYEKRLFNDRTDAEFYQQYPTMYHLRNRLLTDPSKADVREIYFAIHHILKSRGHFLTSGYAKDFNTNKVALNEIFPALQDAYAQVYPDLDITFDENKVNEFKTVLLNEKATPSDTQRALVNLLLAEDGDKDILKQQKQVLTEFAKAVVGLKTKLNVALGTEVDSSEATVWNFSLGQLDDKWAGIESAMTDEGTEILDQIRDLYRARLLNGIVPAGKTLSQAKVDDYAQHHEDLELFKDYLKQLEDDGTAKAIRQLYDRYIDGDDAKPFVREDFVKALTKEVTAHPNAKSPELLE…
WP_005684674_1	A	1361		MTKLNQPYGIGLDIGSNSIGFAVVDANSHLLRLKGETAIGARLFREGQSAAERRESRTTRRRLSRTRWRLSFLRDFFAPHITKIDPDFFLRQKYSEISPKDKDRFKYEKRLFNDRTDAEFYEDYPSMYHLRLHLMTHTHKADPREIFLAIHHILKSRGHFLTPGAAKDFNTDKVDLEDIFPALTEAYAQVYPDLELTFDLAKADDFKAKLLDEQATPSDTQKALVNLLLSSDGEKEIVKKRKQVLTEFAKAITGLKTKFNLALGTEVDEADASNWQFSMGQLDDKWSNIETSMTDQGTEIFEQIQEHYRARLLNGIVPAGMSLSQAKVADYGQHKEDLELFKTYLKKLNDHELAKTIRGLYDRYINGDDAKPFLREDFVKALTKEVTAHPNEVSEQLLN…
WP_005713195_1	A	1361	Lrh	MTKLNQPYGIGLDIGSNSIGFAVVDANSHLLRLKGETAIGARLFREGQSAAERRESRTTRRRLSRTRWRLSFLRDFFAPHITKIDPDFFLRQKYSEISPKDKDRFKYEKRLFNDRTDAEFYEDYPSMYHLRLHLMTHTHKADPREIFLAIHHILKSRGHFLTPGAAKDFNTDKVDLEDIFPALTEAYAQVYPDLELTFDLAKADDFKAKLLDEQATPSDTQKALVNLLLSSDGEKEIVKKRKQVLTEFAKAITGLKTKFNLALGTEVDEADASNWQFSMGQLDDKWSNIETSMTDQGTEIFEQIQELYRARLLNGIVPAGMSLSQAKVADYGQHKEDLELFKTYLKKLNDHELAKTIRGLYDRYINGDDAKPFLREDFVKALTKEVTAHPNEVSEQLLN…
WP_074029542_1	A	1362		MKEPYGVGLDIGTNSVGWTVVDASGHVRKIKGQTGIGVRLFKEGAAAADRRGFRTTRRRLKRVKWRLRLLREFFDQPISKVDINFFARRKYSDISPRDPNYNGLEKTLFNDRSDQDFYHDYPTIYHLREALMTQNRKFDVREIYLAIHHIVKYRGNFLRNDAATAYRSGTLDLQQHFETLNHLFSQADLELNLNLTTDVALLDSIKQTLVRTDISRSDRQKLIMPLLAVLTGATTAEKKRQKAVVTEFAKALVGNKTKIDVLTLTDIDATEAKDWAFSLEENQDKLPGIEDRFSEVGQQIIDEVIRLYASVNLAQLIPEGKRFSQSMVEKYKRHGEDLKLLKAYIRSQSDAKRGRAIRATYDQYIDGVKSKQVTQEAFQKALGKFVDADVDLNSWAAQI…
WP_003659473_1	A	1362		MTKLGKPYGIGVDIGSNSIGFAAVDENSHLIRLKGKTVIGARLFEEGKAAAKRRAGRTTRRRLSRNRWRLSFLRDFFESHITPTDPNFFMRQKYSEISPKDKARYKYEKRLFNDRTDAEFYQQYSTMYHLRNRLMTDPSRADVREIYFAIHHILKSRGHFLTPGDAKDFNTNDVALDEIFPALQDAYAQVYPDLGITFDEDKANEFKTILLNEIATSIDTQRALVKLLLAEEDDKDILKQQKQVLTEFAKAVVGLKTKLNLALGTEVDSSEATAWNFSLGQLDDKWAGIESAMTDEGTEILDQIRDLYRARLLNGIVPTGKTLSQAKVDDYTQHHEDLQLFKAYLKQLEDDGTAKAIRQLYDRYIDGDDAAPFLRENFVKALTKDVTAHPNTKSPELLE…
WP_094516034_1	A	1362		MTKLGKPYGIGVDIGSNSIGFAAVDENSHLIRLKGKTVIGARLFEEGKAAAKRRAGRTTRRRLSRNRWRLSFLRDFFESHITPTDPNFFMRQKYSEISPKDKARYKYEKRLFNDRTDAEFYQQYSTMYHLRNRLMTDPSRADVREIYFAIHHILKSRGHFLTPGDAKDFNTNDVALDEIFPALQDAYAQVYPDLGITFDEDKANEFKTILLNEIATSIDTQRALVKLLLAEEDDKDILKQQKQVLTEFAKAVVGLKTKLNLALGTEVDSSEATAWNFSLGQLDDKWAGIESAMTDEGTEILDQIRDLYRARLLNGIVPTGKTLSQAKVDDYTQHHEDLQLFKAYLKQLEDDGTAKAIRQLYDRYIDGDDAAPFLRENFVKALTKDVTAHPNTKSPELLE…
WP_020751689_1	A	1362		MTKLGKPYGIGVDIGSNSIGFAAVDENSHLIRLKGKTVIGARLFEEGKAAAKRRAGRTTRRRLSRNRWRLSFLRDFFESHITPTDPNFFMRQKYSEISPKDKARYKYEKRLFNDRTDAEFYQQYSTMYHLRNRLMTDPSRADVREIYFAIHHILKSRGHFLTPGDAKDFNTNDVALDEIFPALQDAYAQVYPDLGITFDEDKENEFKTILLNEIATSIDTQRALVKLLLAEEDDKDILKQQKQVLTEFAKAVVGLKTKLNLALGTEVDSSEATAWNFSLGQLDDKWAGIESAMTDEGTEILDQIRDLYRARLLNGIVPTGKTLSQAKVDDYTQHHEDLQLFKAYLKQLEDDGTAKAIRQLYDRYIDGDDAAPFLRENFVKALTKDVTAHPNTKSPELLE…
WP_003588546_1	A	1363		MTKLGKPYGIGVDIGSNSIGFAAVDENSHLIRLKGKTVIGARLFEEGKAAADRRASRTTRRRLSRNRWRLSFLRDFFESHITPTDPNFFMRQKYSEISPKDKARYKYEKRLFNDRTDAEFYQQYPTMYHLRNRLLTDPSKADVREIYFAIHHILKSRGHFLTSGYAKDFNTNKVALNEIFPALQDAYAQVYPDLDITFDENKVNEFKTVLLDEKATPSDTQRALVNLLLAEDGDKDILKQQKQVLTEFAKAVVGLKMKLNVALGTEVDSSEATAWNFSLGQLDDKWAGIESAMTDEGTEILDQIRDLYRARLLNGIVPAGKTLSQAKVDDYEQHHEDLELFKDYLKQLEDDGMAKVIRQLYDRYIDGDDAKPFVREDFVKALTKEVTAHPNAKSPELLE…
WP_014569977_1	A	1363		MTKLNQPYGIGLDIGSNSIGFAVVDANSHLLRLKGETAIGARLFREGQSAADRRGSRTTRRRLSRTRWRLSFLRDFFAPHITKIDPDFFLRQKYSEISPKDKDRFKYEKRLFNDRTDAEFYEDYPSMYHLRLHLMTHTHKADPREIFLAIHHILKSRGHFLTPGAAKDFNTDKVDLEDIFPALTEAYAQVYPDLELTFDLAKADDFKAKLLDEQATPSDTQKALVNLLLSSDGEKEIVKKRKQVLTEFAKAITGLKTKFNLALGTEVDEADASNWQFSMGQLDDKWSNIETSMTDQGTEIFEQIQELYRARLLNGIVPAGMSLSQAKVADYGQHKEDLELFKTYLKKLNDHELAKTIRGLYDRYINGDDAKPFLREDFVKALTKEVTAHPNEVSEQLLN…
WP_077069534_1	A	1363		MTKLNQPYGIGLDIGSNSIGFAVVDANSHLLRLKGETAIGARLFREGQSAADRRGSRTTRRRLSRTRWRLSFLRDFFAPHITKIDPDFFLRQKYSEISPKDKDRFKYEKRLFNDRTDAEFYEDYPSMYHLRLHLMTHTHKADPREIFLAIHHILKSRGHFLTPGAAKDFNTDKVDLEDIFPALTEAYAQVYPDLELTFDLAKADDFKAKLLDEQATPSDTQKALVNLLLSSDGEKEIVKKRKQVLTEFAKAITGLKTKFNLALGTEVDEADASNWQFSMGQLDDKWSNIETSMTDQGTEIFEQIQELYRARLLNGIVPAGMSLSQAKVADYGQHKEDLELFKTYLKKLNDHELAKTIRGLYDRYINGDDAKPFLREDFVKALTKEVTAHPNEVSEQLLN…
WP_126426708_1	A	1364		MDKKYSIGLDIGTNSVGWAVITDDYKVPSKKFKVLGNTDRHSIKKNLIGALLFDSGETAEATRLKRTARRRYTRRKNRICYLQEIFSNEMAKVDDSFFHRLEESFLVEEDKKHERHPIFGNIVDEVAYHEKYPTIYHLRKKLADSTDKADLRLIYLALAHMIKFRGHFLIEGDLNPDNSDVDKLFIQLVQTYNQLFEENPINESGVDAKAILSARLSKSRRLENLIAQLPGEKRNGLFGNLIALSLGLTPNFKSNFVLAEDAKLQLSKDTYDDDLDNLLAQIGDQYADLFLAAKNLSDAILLSDILSANSEITKAPLSASMIKRYDEHHQDLTLLKALVRQQLPEKYKEIFSDPSKNGYAGYIDGGASQEEFYKFIKPILEKMDGTEELLAKLNREDLL…
WP_106084434_1	A	1364		MEKQEYFLGLDMGTGSVGWAVTNTKYELLRKKGKDMWGIREFETAESAAERWKYRVNRRRRQRQVVRLGLLKSYFGDAINKIDPNFFIRMENSKYFLEDKDKKLNSKNGIFDDENYKDTDYYTEYPTIFHLRKALLDLENTGAKFDVRLVYLALANMFKHRGHFLLNAEGDALNTEQVDAVYQEVLDKFENDYEMIIEHKSVQQVIDIISNSDTGRKKKHEELQELFGVVKKDKSVNELLKCLCGLSINAKLIFDEKTEEKVPLCFHDFSYSDKIAELMEQLTEEEYAVIEQLKSIYDYAVLAGTLKGYDYLSCARVELYEKHCKDLKLLKMLFRKYKTKEEYDMMFRSNVDGTYSAYVNSLNSTDAIAESNKYRRNMKGRKADDIYSTIKKAFKDITD…
WP_128737221_1	A	1364		MGDRKYNLGLDIGTSSIGFAAVDENNQPIRVKGKTAIGVRLFEEGKTAADRRGFRTTRRRLSRRRWRINLLNEIFDAHLAEMDPTFLARLKESNRSNLDPKKSFQGSLLFPERKDYQFYKEYPTIYHLRKALMKEDRKFDIREIYLAVHHIIKYRGNFLNGTPMRSFKVENIELDTLFDRLNQLYEEIIPDNELAFDLAQVADVKEVLSSTTIYKMDKKKQLVKMILLPASNKALQSENKKIVTQFVNAILNYKFKLDVLLQVETDADWSLKLNDEGADDKLEEFTGDLNENRLEIVDLLQRLHNWFSLNEITKDGNSLSAAMVEKYENHHHHLELLKKVIENHPDAKKAKALKETYTAYVGKTDDKTQNQDDFYKAVEKNLDDSPDAKEIKRLIQLDQ…
WP_128688323_1	A	1364		MGDRKYNLGLDIGTSSIGFAAVDENNQPIRVKGKTAIGVRLFEEGKTAADRRGFRTTRRRLSRRRWRINLLNEIFDAHLAEVDPTFLARLKESNRSNLDPKKSFQGSLLFPERKDYQFYEEYPTIYHLRKALMEEDRKFDIREIYLAVHHIIKYRGNFLNGTPMRSFKVENIELDTLFDQLNQLYAEIVPDNELAFDLAQVVDVKDVLSSTTIYKMDKKKQLVKMMLLPASNKALQSENKKIVTQFVNAILNYKFKLDVLLQVETDADWSLKLNDEGADDKLEEFTGDLDENRLEIIDLLQRLHNWFSLNEITKDGNSLSAAMVEKYENHHHHLELLKKMIENHPDAKKAKALKETYTAYVGKTDDKTQNQDDFYKAVEKNLDDSPDAKEIKRLIQLDQ…
WP_004166700_1	A	1364		MGDRKYNLGLDIGTSSIGFAAVDENNQPIRVKGKTAIGVRLFEEGKTAADRRGFRTTRRRLSRRRWRINLLNEIFDAHLAEVDPTFLARLKESNRSNLDPKKSFQGSLLFPERKDYQFYEEYPTIYHLRKALMEKDRKFDFREIYLAVHHIIKYRGNFLNGTPMRSFKVENIELDTLFDQLNQLYAEIVPDNELAFDLAQVADVKDVLSSTTIYKMDKKKQLVKMMLLPASNKALQSENKKIVTQFVNAILNYKFKLDVLLQVETDADWSLKLNDEGADDKLEEFTGDLDENRLEIIDLLQRLHNWFSLNEITKDGNSLSAAMVEKYENHHHHLGLLKKVIENHPDAKKAKALKETYTAYVGKTDDKTQNQDDFYKAVEKNLDDSPDAKEIKRLIQLDQ…
WP_069177230_1	A	1365		MDTAKTNKQPYYIGLDMGTSSVGWAVTDASYNVVKKHGKALWGVRLFEEAQTAADRRLHRTARRRIQRRKQRLALLQELFAKEICKVDPGFFIRLHESRLWQEDKSIDQPNTLFNDEDFDDKAYHKAYPTIYHLRYALMTENKSFDVRLVYLAIHHIIKHRGHFLLENYDLSNQETSGFDESYIALTNAIKELLQKEIPVGHVEKIQIILKDKSLSKREKTEKILQVWDVIKDKQLKEVVQLICGGTANLSTLFMDESLKEALKVFEIKDSKISFSTAVYEEKESDLQSVLEQRFDLVYAAKMLYDWSLLAELMGDRKTLSEAKIAIYETHKKDLEVLKRLTRQDKSLYRKLFRGTDKDSYSAYVGSCMIHGEKLVIEKRGSTEEFYKFLKKEISKLPD…
WP_076614067_1	A	1365		MNRKTTKYNVGLDIGTASVGWATTGNNYNLLKAKKRNLWGVRLFNTAETAADRRMNRSIRRRYRRRRNRLNWLDEIFSSELFKTDPGFLNRMKYSWVSKNDKSRTRDNYNLFIDKDFNDQTYYEEYPTIFHLRKRLIENPEKADIRLVYLAIHNILKYRGNFTYEHQKFDVSRMNDGLEYTLKELNQALDQFGLSFPNDTDFKLIGDILVKKDWNPSSKVSRIIKELNPTKDMKQFYTYVIKLLVGNKADLTKLFNIESNELSPISFSSNSIENDLATAEEVLSDEQYNIILLANSIYSTIVLNNILNGKTYISFAQVEKYTEHHEDLMKLKNIWRNDEDTAAVKKARNAYEKYLNNGKYTIQEFYKDIGKYLEEKDDDDSKNALEKIDNNKYLLKQRT…
WP_047676366_1	A	1365	Lsp1	MTKLNQPYGIGLDIGSNSIGFAVVDANSHLLRLKGETAIGARLFREGQSAADRRGSRTTRRRLSRTRWRLSFLRDFFAPHITKIDPDFFLRQKYSEISPKDKDRFKYEKRLFNDRTDAEFYEDYPSMYHLRLHLMTHTHKADPREIFLAIHHILKSRGHFLTPGAAKDFNTDKVDLEDIFPALTEAYAQVYPDLELTFDLAKADDFKAKLLDEQATPSDTQKALVKLLLSSDGEKEIVKKRKQVLTEFAKAITGLKTKFNLALGTEVDEADASNWQFSMGQLDDKWSNIETSMTDQGTEIFEQIQELYRARLLNGIVPAGMSLSQAKVADYGQHKEDLELFKTYLKKLNDHELAKTIRGLYDRYINGDDAKPFLREDFVKALTKEVTAHPNEVSEQLLN…
WP_065124500_1	A	1366		MGDRKYNLGLDIGTSSIGFAAVDENNQPIRVKGKTAIGVRLFEEGKTAADRRGFRTTRRRLSRRRWRINLLNGIFDAHLAEVDPTFLARLKESNRSNLDPKKSFQGSLLFPERKDYQFYKEYPTIYHLRKALMEEDRKFDIREIYLAVHHIIKYRGNFLNGTPMRSFKVENIELDTLFDRLNQLYEEIIPDNELAFDLEQVADVKEVLSSTTIYKMDKKKQLVKMMLLPTSNKALQSENKKIVTQFVNAILNYKFKLDVLLQVETDADWSLKLNDEGADDKLEEFTGDLDENRLEIIDLLQRLHNWFSLNEITKDGNSLSAAMVEKYKDHRHHLELLKKVIEDHPDAKKAKALKETYTAYVGKTDDKTQNQDDFYKAVEKNLDDSPDAKEIKRLIQLDQ…
WP_075139705_1	A	1366		MGDRKYNLGLDIGTSSIGFAAVDENNQPIRVKGKTAIGVRLFEEGKTAADRRGFRTTRRRLSRRRWRINLLNGIFDAHLAEVDPTFLARLKESNRSNLDPKKSFQGSLLFPERKDYQFYKEYPTIYHLRKALMEKDRKFDIREIYLAVHHIIKYRGNFLNGTPMRSFKVENIELDTLFDRLNQLYEEIIPDNELAFDLEQVADVKEVLSSTTIYKMDKKKQLVKMMLLPASNKALQSENKKIVTQFVNAILNYKFKLDVLLQVETDADWSLKLNDEGADDKLEEFTGDLDENRLEIIDLLQRLHNWFSLNEITKDGNSLSAAMVEKYKDHRHHLELLKKVIEDHPDAKKAKALKETYTAYVGKTDDKTQNQDDFYKAVEKNLDDSPEAKEIKRLIQLDQ…
WP_061563899_1	A	1366		MKKPYSIGLDIGTNSVGWAVITDDYKVPAKKMKVLGNTNKKTIKKNLIGALLFDAGNTAADRRLKRTARRRYTRRRNRILYLQEIFAAEMNKLDESFFHRLDDSFLVPEDKGGSKYPIFGTLEEEKEYHKQFPTIYHLRKSLADSKEKADLRLIYLALAHIIKYRGHFLYEDTFDIKNNDIQKIFNEFTSIYNNIFEESSLSNENAQVEEIFTDKISKSAKKDRVLKLFPDEKSTGLFSEFLKLIVGNKADFKKHFDLEEMAPLQFSKDTYDEDLESLLGQIGDDYADLFVVAKKLYDAILLAGILSVKDPATKAPLSASMIERYDNHQNDLSALKQFIRSNLPEKYAEVFSDDSKDGYAGYIDGKTTQEGFYKYIKNQISKFEGTKYFLEKIEREDFL…
WP_101248361_1	A	1367		MDKKYSIGLDIGTNSVGWAVITDDYKVPSKKFKVLGNTDRHSIKKNLIGALLFDSGETAEATRLKRTARRRYTRRKNRICYLQEIFSNEMAKVDDSFFHRLEESFLVEEDKKHERHPIFGNIVDEVAYHEKYPTIYHLRKKLADSTDKADLRLIYLALAHMIKFRGHFLIEGDLNPDNSDVDKLFIQLVQTYNQLFEENPINASRVDAKAILSARLSKSRRLENLIAQLPGEKRNGLFGNLIALSLGLTPNFKSNFDLAEDAKLQLSKDTYDDDLDNLLAQIGDQYADLFLAAKNLSDATLLSDILRVNSEITKAPLSASMIKRYDEHHQDLTLLKALVRQQLPEKYKEIFFDQSKNGYAGYIDGGVSQEEFYKFIKPILEKMDGTEELLAKLNREDLL…
WP_038432938_1	A	1367		MDKKYSIGLDIGTNSVGWAVITDDYKVPSKKFKVLGNTDRHSIKKNLIGALLFDSGETAEATRLKRTARRRYTRRKNRICYLQEIFSNEMAKVDDSFFHRLEESFLVEEDKKHERHPIFGNIVDEVAYHEKYPTIYHLRKKLADSTDKVDLRLIYLALAHMIKFRGHFLIEGDLNPDNSDVDKLFIQLVQTYNQLFEENPINASRVDAKAILSARLSKSRRLENLIAQLPGEKKNGLFGNLIALSLGLTPNFKSNFDLAEDTKLQLSKDTYDDDLDNLLAQIGDQYADLFLAAKNLSDAILLSDILRVNSEITKAPLSASMIKRYDEHHQDLTLLKALVRQQLPEKYKEIFFDQSKNGYAGYIDGGASQEEFYKFIKPILEKMDGTEELLAKLNREDLL…
WP_111713801_1	A	1367		MDKKYSIGLDIGTNSVGWAVITDDYKVPSKKFKVLGNTDRHSIKKNLIGALLFDSGETAEATRLKRTARRRYTRRKNRICYLQEIFSNEMAKVDDSFFHRLEESFLVEEDKKHERHPIFGNIVDEVAYHEKYPTIYHLRKKLADSTDKVDLRLIYLALAHMIKFRGHFLIEGDLNPDNSDVDKLFIQLVQTYNQLFEENPINASRVDAKAILSARLSKSRRLENLIAQLPGEKKNGLFGNLIALSLGLTPNFKSNFDLAEDAKLQLSKDTYDDDLDNLLAQIGDQYADLFLAAKNLSDAILLSDILRVNSEITKAPLSASMIKRYDEHHQDLTLLKALVRQQLPEKYKEIFFDQSKNGYAGYIDGGASQEEFYKFIKPILEKMDGTEELLAKLNREDLL…
WP_111690765_1	A	1367		MDKKYSIGLDIGTNSVGWAVITDDYKVPSKKFKVLGNTDRHSIKKNLIGALLFDSGETAEATRLKRTARRRYTRRKNRICYLQEIFSNEMAKVDDSFFHRLEESFLVEEDKKHERHPIFGNIVDEVAYHEKYPTIYHLRKKLVDSTDKADLRLIYLALAHMIKFRGHFLIEGDLNPDNSDVDKLFIQLVQTYNQLFEENPINASGVDAKAILSARLSKSRRLENLIAQLPGEKKNGLFGNLIALSLGLTPNFKSNFDLAEDAKLQLSKDTYDDDLDNLLAQIGDQYADLFLAAKNLSDAILLSDILRLNSEITKAPLSASMIKRYDEHHQDLTLLKALVRQQLPEKYKEIFFDQSKNGYAGYIDGGASQEEFYKFIKPILEKMDGTEELLAKLNREDLL…
WP_063631341_1	A	1367		MDKKYSIGLDIGTNSVGWAVITDDYKVPSKKFKVLGNTDRHSIKKNLIGALLFDSGETAEATRLKRTARRRYTRRKNRICYLQEIFSNEMAKVDDSFFHRLEESFLVEEDKKHERHPIFGNIVDEVAYHEKYPTIYHLRKKLVDSTDKADLRLIYLALAHMIKFRGHFLIEGDLNPDNSDVDKLFIQLVQTYNQLFEENPINASGVDVKAILSARLSKSRRLENLIAQLPGEKKNGLFGNLIALSLGLTPNFKSNFDLAEDAKLQLSKDTYDDDLDNLLAQIGDQYADLFLAAKNLSDAILLSDILRLNSEITKAPLSASMIKRYDEHHQDLTLLKALVRQQLPEKYKEIFFDQSKNGYAGYIDGGASQEEFYKFIKPILEKMDGTEELLAKLNREDLL…
WP_014407541_1	A	1367		MDKKYSIGLDIGTNSVGWAVITDDYKVPSKKFKVLGNTDRHSIKKNLIGALLFGSGETAEATRLKRTARRRYTRRKNRICYLQEIFSNEMAKVDDSFFHRLEESFLVEEDKKHERHPIFGNIVDEVAYHEKYPTIYHLRKKLADSTDKADLRLIYLALAHMIKFRGHFLIEGDLNPDNSDVDKLFIQLVQIYNQLFEENPINASRVDAKAILSARLSKSRRLENLIAQLPGEKRNGLFGNLIALSLGLTPNFKSNFDLAEDAKLQLSKDTYDDDLDNLLAQIGDQYADLFLAAKNLSDAILLSDILRVNSEITKAPLSASMIKRYDEHHQDLTLLKALVRQQLPEKYKEIFFDQSKNGYAGYIDGGASQEEFYKFIKPILEKMDGTEELLVKLNREDLL…
WP_111693164_1	A	1367		MDKKYSIGLDIGTNSVGWAVITDDYKVPSKKFKVLGNTNRHSIKKNLIGALLFDSGETAEATRLKRTARRRYTRRKNRICYLQEIFSNEMAKVDDSFFHRLEESFLVEEDKKHERHPIFGNIVDEVAYHEKYPTIYHLRKKLADSTDKADLRLIYLALAHMIKFRGHFLIEGDLNPDNSDVDKLFIQLVQTYNQLFEENPINASRVDAKAILSARLSKSRRLENLIAQLPGEKKNGLFGNLIALSLGLTPNFKSNFDLAEDAKLQLSKDTYDDDLDNLLAQIGDQYADLFLAAKNLSDATLLSDILRVNSEITKAPLSASMIKRYDEHHQDLTLLKALVRQQLPEKYKEIFFDQSKNGYAGYIDGGASQEEFYKFIKPILEKMDGTEELLAKLNREDLL…
WP_111686257_1	A	1367		MDKKYSIGLDIGTNSVGWAVITDDYKVPSKKLKVLGNTDRHGIKKNLIGALLFDSGETAEATRLKRTARRRYTRRKNRICYLQEIFSNEMAKVDDSFFHRLEESFLVEEDKKHERHPIFGNIVDEVAYHDKYPTIYHLRKKLADSTDKVDLRLIYLALAHMIKFRGHFLIEGDLNPDNSDVDKLFIQLVQTYNQLFEENPINASRVDAKAILSARLSKSRRLENLIAQLPGEKKNGLFGNLIALSLGLTPNFKSNFDLAEDAKLQLSKDTYDDDLDNLLAQIGDQYADLFLAAKNLSDATLLSDILRVNSEITKAPLSASMIKRYDEHHQDLTLLKALVRQQLPENYKEIFFDQSKNGYAGYIDGGASQEEFYKFIKPILEKMDGTEELLAKLNREDLL…
WP_023080005_1	A	1367		MDKKYSIGLDIGTNSVGWAVITDDYKVPSKKLKVLGNTDRHGIKKNLIGALLFDSGETAEATRLKRTARRRYTRRKNRICYLQEIFSNEMAKVDDSFFHRLEESFLVEEDKKHERHPIFGNIVDEVAYHEKYPTIYHLRKKLADSTDKVDLRLIYLALAHMIKFRGHFLIEGDLNPDNSDVDKLFIQLVQTYNQLFEENPINASRVDAKAILSARLSKSRRLENLIAQLPGEKKNGLFGNLIALSLGLTPNFKSNFDLAEDAKLQLSKDTYDDDLDNLLAQIGDQYADLFLAAKNLSDAILLSDILRVNSEITKAPLSASMIKRYDEHHQDLTLLKALVRQQLPEKYKEIFFDQSKNGYAGYIDGGASQEEFYKFIKPILEKMDGTEELLAKLNREDLL…
WP_023610282_1	A	1367		MDKKYSIGLDIGTNSVGWAVITDDYKVPSKKLKVLGNTDRHGIKKNLIGALLFDSGETAEATRLKRTARRRYTRRKNRICYLQEIFSNEMAKVDDSFFHRLEESFLVEEDKKHERHPIFGNIVDEVAYHEKYPTIYHLRKKLADSTDKVDLRLIYLALAHMIKFRGHFLIEGDLNPDNSDVDKLFIQLVQTYNQLFEENPINASRVDAKAILSARLSKSRRLENLIAQLPGEKKNGLFGNLIALSLGLTPNFKSNFDLAEDAKLQLSKDTYDDDLDNLLAQIGDQYADLFLAAKNLSDAILLSDILRVNSEITKAPLSASMIKRYDEHHQDLTLLKALVRQQLPEKYKEIFFDQSKNGYAGYIDGGASQEEFYKFIKPILEKMDGTEELLAKLNREDLL…
WP_129555603_1	A	1367		MDKKYSIGLDIGTNSVGWSVITDDYKVPSKKMKVFGNTGKQTIKKNLLGVILFDSGETAEATRLKRTARRRYTRRKNRIRYLQEIFSSEMSKVDDSFFHRLEESFLVEEDKKHERHPIFGNIVDEVAYHEKYPTIYHLRKKLADSTDKADLRLIYLALAHMIKFRGHFLIEGDLNPDNSDVDKLFIQLVQTYNQLFEENPINESGVDAKAILSARLSKSRRLENLIAQVSGEKRNGLFGNLIGLSLGLTPNFKSNFDLAEDAKLQLSKDTYDDDLDNLLAQIGDQYADLFLAAKNLSDAILLSDILRVNSEITQAPLSASMIKRYDEHHQDLTLLKALVRQQLPEKYKEIFSDQSKNGYAGYIDGGASQEEFYKFIKPILEKMDGTEELLAKLNREDLL…
WP_002831105_1		1367	ID78_10	MGDRKYNLGLDIGTSSIGFAAVDENNQPIRVKGKTAIGVRLFEEGKTAADRRGFRTTRRRLSRRRWRINLLNEIFDAHLAEVDPTFLARLKESNRSNLDPKKSFQGSLLFPERKDYQFYEEYPTIYHLRKALMEEDRKFDIREIYLAVHHIIKYRGNFLNGTPMRSFKVENIELDTLFDQLNQLYAEIVPDNELAFDLAQVADVKDVLSSTTIYKMDKKKQLVKMMLLPASNKALQSENKKIVTQFVNAILNYKFKLDVLLQVETDADWSLKLNDEGADDKLEEFTGDLDENRLEIIDLLQRLHNWFSLNEITKDGNSLSAAMVEKYENHHHHLGLLKKVIENHPDAKKAKALKETYTAYVGKTDDKTQNQDDFYKAVEKNLDDSPDAKEIKRLIQLDQ…
WP_008797465_1	A	1367		MKKQKFSDYYLGFDIGTNSVGWCVTDLDYNVLRFNKKDMWGSRLFDEAKTAAERRVQRNSRRRLKRRKWRLNLLEEIFSDEIMKIDSNFFRRLKESSLWLEDKNSKEKFTLFNDDNYKDYDFYKQYPTIFHLRDELIKNPEKKDIRLIYLALHSIFKSRGHFLFEGQNLKEIKNFETLYNNLISFLEDNGINKSIDKDNIKKLEKIICDSGKGLKDKEKEFKEIFNSDKQLVAIFKLSVGSSVSLNDLFDTDEYKKEEVEKEKISFREQIYEDDKPIYYSILGEKIELLDIAKSFYDFMVLNNILSDSNYISEAKVKLYEEHKKDLKNLKYIIRKYNKENYDKLFKDKNENNYPAYIGLNKEKGKKEVVEKSGLKIDDLIKVIKGYLPKPERIEEKDKI…
WP_008799285_1	A	1367		MKKQKFSDYYLGFDIGTNSVGWCVTDLDYNVLRFNKKDMWGSRLFDEAKTAAERRVQRNSRRRLKRRKWRLNLLEEIFSDEIMKIDSNFFRRLKESSLWLEDKNSKEKFTLFNDDNYKDYDFYKQYPTIFHLRDELIKNPEKKDIRLIYLALHSIFKSRGHFLFEGQNLKEIKNFETLYNNLISFLEDNGINKSIDKDNIKKLEKIICDSGKGLKDKEKEFKEIFNSDKQLVAIFKLSVGSSVSLNDLFDTDEYKKEEVEKEKISFREQIYEDDKPIYYSILGEKIELLDIAKSFYDFMVLNNILSDSNYISEAKVKLYEEHKKDLKNLKYIIRKYNKENYDKLFKDKNENNYPAYIGLNKEKGKKEVVEKSGLKIDDLIKVIKGYLPKPERIEEKDKT…
WP_100026503_1	A	1367		MKKQQFSDYYLGFDIGTNSVGWCVTDLNYNVLRFNKKDMWGSRLFDEAKTAAERRVQRNSRRRLKRRKWRLNLLEEIFSDEILKIDSNFFRRLKESSLWLEDKSSKEKFTLFNDDNYKDYDFYKQYPTIFHLRNELIKNPEKKDIRLVYLALHSIFKSRGHFLFEGQNLKDIKNFETLYNNLMAFLEDNDIYKNIDSNYIGNLENIICDSKKGLKDKEKEFKEIFNSDKQLVAFFKLSVGSSVSLNDLFDTDEYKKGEVEKEKISFREQIYEDDKPIYHSILGEKIEFLDIAKSFYDFMVLNNILADSQYISEAKVKLYDEHKRDLKNLKYIIRKYNKENYDKLFKDKNESNYSAYIGLNKEKAKKEVIEKSRLKIDDFAKIIKGYLPKAEKIDEKDRS…
WP_099990583_1	A	1367		MKKQQFSDYYLGFDIGTNSVGWCVTDLNYNVLRFNKKDMWGSRLFDEAKTAAERRVQRNSRRRLKRRKWRLNLLEEIFSDEILRVDSNFFRRLKESSLWLEDKSSKEKFTLFNDDNYKDYDFYKQYPTIFHLRNELIKNPEKKDIRLVYLALHSIFKSRGHFLFEGQNLKDIKNFETLYNNLIAFLEDNDIYKNIDSNYIGNLENIICDSKKGLKDKEKEFKEIFNSDKQLVAFFKLSVGSSVSLNDLFDTDEYKKGEVEKEKISFREQIYEDDKPIYYSILGEKIEFLDIAKSFYDFMVLNNILADSQYISEAKVKLYDEHKRDLKNLKYIIKKYNKENYDKLFKDKNESNYSAYIGLNKEKGKKEVIEKSRLKIDDFAKIIKGYLPKAEKIDEKDRS…
WP_030126706_1	A	1368		MDKKYSIGLDIGTNSVGWAVITDDYKVPSKKFKVLGNTDRHGIKKNLIGALLFDSGETAEATRLKRTARRRYTRRKNRICYLQEIFSNEMAKVDDSFFHRLEESFLVEEDKKHERHPIFGNIVDEVAYHEKYPTIYHLRKKLADSTDKVDLRLIYLALAHMIKFRGHFLIEGDLNPDNSDVDKLFIQLVQTYNQLFEENPINASRVDAKAILSARLSKSRRLENLIAQLPGEKKNGLFGNLIALSLGLTPNFKSNFDLAEDAKLQLSKDTYDDDLDNLLAQIGDQYADLFLAAKNLSDATLLSDILRVNSEITKAPLSASMIKRYDEHHQDLTLLKALVRQQLPEKYKEIFFDQSKNGYAGYIDGGASQEEFYKFIKPILEKMDGTEELLAKLNREDLL…
WP_002989955_1	A	1368		MDKKYSIGLDIGTNSVGWAVITDDYKVPSKKFKVLGNTDRHSIKKNLIGALLFDSGEIAEATRLKRTARRRYTRRKNRICYLQEIFSNEMAKVDDSFFHRLEESFLVEEDKKHERHPIFGNIVDEVAYHEKYPTIYHLRKKLVDSTDKADLRLIYLALAHMIKFRGHFLIEGDLNPDNSDVDKLFIQLVQTYNQLFEENPINASGVDAKAILSARLSKSRRLENLIAQLPGEKKNGLFGNLIALSLGLTPNFKSNFDLAEDAKLQLSKDTYDDDLDNLLAQIGDQYADLFLAAKNLSDAILLSDILRLNSEITKAPLSASMIKRYDEHHQDLTLLKALVRQQLPEKYKEIFFDQSKNGYAGYIDGGASQEEFYKFIKPILEKMDGTEELLAKLNREDLL…
WP_011527619_1	A	1368		MDKKYSIGLDIGTNSVGWAVITDDYKVPSKKFKVLGNTDRHSIKKNLIGALLFDSGEIAEATRLKRTARRRYTRRKNRICYLQEIFSNEMAKVDDSFFHRLEESFLVEEDKKHERHPIFGNIVDEVAYHEKYPTIYHLRKKLVDSTDKADLRLIYLALAHMIKFRGHFLIEGDLNPDNSDVDKLFIQLVQTYNQLFEENPINASGVDAKAILSARLSKSRRLENLIAQLPGEKKNGLFGNLIALSLGLTPNFKSNFDLAEDAKLQLSKDTYDDDLDNLLAQIGDQYADLFLAAKNLSDAILLSDILRLNSEITKAPLSASMIKRYDEHHQDLTLLKALVRQQLPEKYKEIFFDQSKNGYAGYIDGGASQEEFYKFIKPILEKMDGTEELLAKLNREDLL…
WP_111689242_1	A	1368		MDKKYSIGLDIGTNSVGWAVITDDYKVPSKKFKVLGNTDRHSIKKNLIGALLFDSGEIAEATRLKRTARRRYTRRKNRICYLQEIFSNEMAKVDDSFFHRLEESFLVEEDKKHERHPIFGNIVDEVAYHEKYPTIYHLRKKLVDSTDKADLRLIYLALAHMIKFRGHFLIEGDLNPDNSDVDKLFIQLVQTYNQLFEENPINASGVDAKAILSARLSKSRRLENLIAQLPGEKKNGLFGNLIALSLGLTPNFKSNFDLAEDAKLQLSKDTYDDDLDNLLAQIGDQYADLFLAAKNLSDAILLSDILRLNSEITKAPLSASMIKRYDEHHQDLTLLKALVRQQLPEKYKEIFFDQSKNGYAGYIDGGASQEEFYKFIKPILEKMDGTEELLAKLNREDLL…
WP_012560673_1	A	1368		MDKKYSIGLDIGTNSVGWAVITDDYKVPSKKFKVLGNTDRHSIKKNLIGALLFDSGETAEATRLKRTARRRYTRRKNRICYLQEIFSNEIAKVDDSFFHRLEESFLVEEDKKHERHPIFGNIVDEVAYHEKYPTIYHLRKKLADSTDKADLRLIYLALAHMIKFRGHFLIEGDLNPDNSDVDKLFIQLVQTYNQLFEENPINASRVDAKAILSARLSKSRRLENLIAQLPGEKRNGLFGNLIALSLGLTPNFKSNFDLAEDAKLQLSKDTYDDDLDNLLAQIGDQYADLFLAAKNLSDAILLSDILRVNTEITKAPLSASMIKRYDEHHQDLTLLKALVRQQLPEKYKEIFFDQSKNGYAGYIDGGASQEEFYKFIKPILEKMDGTEELLAKLNREDLL…
WP_038434062_1	A	1368		MDKKYSIGLDIGTNSVGWAVITDDYKVPSKKFKVLGNTDRHSIKKNLIGALLFDSGETAEATRLKRTARRRYTRRKNRICYLQEIFSNEMAKVDDSFFHRLEESFLVEEDKKHERHPIFGNIVDEVAYHEKYPTIYHLRKKLADSTDKADLRLIYLALAHMIKFRGHFLIEGDLNPDNSDVDKLFIQLVQTYNQLFEENLINASRVDAKAILSARLSKSRRLENLIAQLPGEKRNGLFGNLIALSLGLTPNFKSNFDLAEDAKLQLSKDTYDDDLDNLLAQIGDQYADLFLAAKNLSDAILLSDILRVNSEITKAPLSASMIKRYDEHHQDLTLLKALVRQQLPEKYKEIFFDQSKNGYAGYIDGGASQEEFYKFIKPILEKMDGTEELLAKLNREDLL…
WP_032462936_1	A	1368		MDKKYSIGLDIGTNSVGWAVITDDYKVPSKKFKVLGNTDRHSIKKNLIGALLFDSGETAEATRLKRTARRRYTRRKNRICYLQEIFSNEMAKVDDSFFHRLEESFLVEEDKKHERHPIFGNIVDEVAYHEKYPTIYHLRKKLADSTDKADLRLIYLALAHMIKFRGHFLIEGDLNPDNSDVDKLFIQLVQTYNQLFEENPINASRVDAKAILSARLSKSRRLENLIAQLPGEKKNGLFGNLIALLLGLTPNFKSNFDLAEDAKLQLSKDTYDDDLDNLLAQIGDQYADLFLAAKNLSDAILLSDILRVNSEITKAPLSASMIKRYDEHHQDLTLLKALVRQQLPEKYKEIFFDQSKNGYAGYIDGGASQEEFYKFIKPILEKMDGTEELLAKLNREDLL…
WP_038431314_1	A	1368		MDKKYSIGLDIGTNSVGWAVITDDYKVPSKKFKVLGNTDRHSIKKNLIGALLFDSGETAEATRLKRTARRRYTRRKNRICYLQEIFSNEMAKVDDSFFHRLEESFLVEEDKKHERHPIFGNIVDEVAYHEKYPTIYHLRKKLADSTDKADLRLIYLALAHMIKFRGHFLIEGDLNPDNSDVDKLFIQLVQTYNQLFEENPINASRVDAKAILSARLSKSRRLENLIAQLPGEKKNGLFGNLIALSLGLTPNFKSNFDLAEDAKLQLSKDTYDDDLDNLLAQIGDQYADLFLAAKNLSDATLLSDILRVNSEITKAPLSASMIKRYDEHHQDLTLLKALVRQQLPEKYKEIFFDQSKNGYAGYIDGGASQEEFYKFIKPILEKMDGTEELLAKLNREDLL…
WP_031488318_1	A	1368		MDKKYSIGLDIGTNSVGWAVITDDYKVPSKKFKVLGNTDRHSIKKNLIGALLFDSGETAEATRLKRTARRRYTRRKNRICYLQEIFSNEMAKVDDSFFHRLEESFLVEEDKKHERHPIFGNIVDEVAYHEKYPTIYHLRKKLADSTDKADLRLIYLALAHMIKFRGHFLIEGDLNPDNSDVDKLFIQLVQTYNQLFEENPINASRVDAKAILSARLSKSRRLENLIAQLPGEKRNGLFGNLIALSLGLTPNFKSNFDLAEDAKLQLSKDTYDDDLDNLLAQIGDQYADLFLAAKNLSDAILLSDILRVNSEITKAPLSASMIKRYDEHHQDLTLLKALVRQQLPEKYKEIFFDQSKNGYAGYIDGGASQEEFYKFIKPILEKMDGTEELLAKLNREDLL…
WP_111694788_1	A	1368		MDKKYSIGLDIGTNSVGWAVITDDYKVPSKKFKVLGNTDRHSIKKNLIGALLFDSGETAEATRLKRTARRRYTRRKNRICYLQEIFSNEMAKVDDSFFHRLEESFLVEEDKKHERHPIFGNIVDEVAYHEKYPTIYHLRKKLADSTDKADLRLIYLALAHMIKFRGHFLIEGDLNPDNSDVDKLFIQLVQTYNQLFEENPINASRVDAKAILSARLSKSRRLENLIAQLPGEKRNGLFGNLIALSLGLTPNFKSNFDLAEDAKLQLSKDTYDDDLDNLLAQIGDQYADLFLAAKNLSDATLLSDILRVNSEITKAPLSASMIKRYDEHHQDLTLLKALVRQQLPEKYKEIFFDQSKNGYAGYIDGGASQEEFYKFIKPILEKMDGTEELLVKLNREDLL…
WP_111705078_1	A	1368		MDKKYSIGLDIGTNSVGWAVITDDYKVPSKKFKVLGNTDRHSIKKNLIGALLFDSGETAEATRLKRTARRRYTRRKNRICYLQEIFSNEMAKVDDSFFHRLEESFLVEEDKKHERHPIFGNIVDEVAYHEKYPTIYHLRKKLADSTDKADLRLIYLALAHMIKFRGHFLIEGDLNPDNSDVDKLFIQLVQTYNQLFEENPINASRVDAKAILSARLSKSRRLENLIAQLPGEKRNGLFGNLIALSLGLTPNFKSNFDLAEDAKLQLSKDTYDDDLDNLLAQIGDQYADLFLAAKNLSDAILLSDILRVNSEITKAPLSASMIKRYDEHHQDLTLLKALVRQQLPEKYKEIFFDQSKNGYAGYIDGGASQEEFYKFIKPILEKMDGTEELLAKLNREDLL…
AAX71861_1	A	1368		MDKKYSIGLDIGTNSVGWAVITDDYKVPSKKFKVLGNTDRHSIKKNLIGALLFDSGETAEATRLKRTARRRYTRRKNRICYLQEIFSNEMAKVDDSFFHRLEESFLVEEDKKHERHPIFGNIVDEVAYHEKYPTIYHLRKKLVDSTDKADLRLIYLALAHMIKFRGHFLIEGDLNPDNSDVDKLFIQLVQTYNQLFEENPINASGVDAKAILSARLSKSRRLENLIAQLPGEKKNGLFGNLIALSLGLTPNFKSNFDLAEDAKLQLSKDTYDDDLDNLLAQIGDQYADLFLAAKNLSDAILLSDILRLNSEITKAPLSASMIKRYDEHHQDLTLLKALVRQQLPEKYKEIFFDQSKNGYAGYIDGGASQEEFYKFIKPILEKMDGTEELLAKLNREDLL…
QBB40139_1	A	1368		MDKKYSIGLDIGTNSVGWAVITDDYKVPSKKFKVLGNTDRHSIKKNLIGALLFDSGETAEATRLKRTARRRYTRRKNRICYLQEIFSNEMAKVDDSFFHRLEESFLVEEDKKHERHPIFGNIVDEVAYHEKYPTIYHLRKKLVDSTDKADLRLIYLALAHMIKFRGHFLIEGDLNPDNSDVDKLFIQLVQTYNQLFEENPINASGVDAKAILSARLSKSRRLENLIAQLPGEKKNGLFGNLIALSLGLTPNFKSNFDLAEDAKLQLSKDTYDDDLDNLLAQIGDQYADLFLAAKNLSDAILLSDILRLNSEITKAPLSASMIKRYDEHHQDLTLLKALVRQQLPEKYKEIFFDQSKNGYAGYIDGGASQEEFYKFIKPILEKMDGTEELLAKLNREDLL…
WP_011284745_1	A	1368		MDKKYSIGLDIGTNSVGWAVITDDYKVPSKKFKVLGNTDRHSIKKNLIGALLFDSGETAEATRLKRTARRRYTRRKNRICYLQEIFSNEMAKVDDSFFHRLEESFLVEEDKKHERHPIFGNIVDEVAYHEKYPTIYHLRKKLVDSTDKADLRLIYLALAHMIKFRGHFLIEGDLNPDNSDVDKLFIQLVQTYNQLFEENPINASGVDAKAILSARLSKSRRLENLIAQLPGEKKNGLFGNLIALSLGLTPNFKSNFDLAEDAKLQLSKDTYDDDLDNLLAQIGDQYADLFLAAKNLSDAILLSDILRLNSEITKAPLSASMIKRYDEHHQDLTLLKALVRQQLPEKYKEIFFDQSKNGYAGYIDGGASQEEFYKFIKPILEKMDGTEELLAKLNREDLL…
WP_011285506_1	A	1368		MDKKYSIGLDIGTNSVGWAVITDDYKVPSKKFKVLGNTDRHSIKKNLIGALLFDSGETAEATRLKRTARRRYTRRKNRICYLQEIFSNEMAKVDDSFFHRLEESFLVEEDKKHERHPIFGNIVDEVAYHEKYPTIYHLRKKLVDSTDKADLRLIYLALAHMIKFRGHFLIEGDLNPDNSDVDKLFIQLVQTYNQLFEENPINASGVDAKAILSARLSKSRRLENLIAQLPGEKKNGLFGNLIALSLGLTPNFKSNFDLAEDAKLQLSKDTYDDDLDNLLAQIGDQYADLFLAAKNLSDAILLSDILRVNTEITKAPLSASMIKRYDEHHQDLTLLKALVRQQLPEKYKEIFFDQSKNGYAGYIDGGASQEEFYKFIKPILEKMDGTEELLVKLNREDLL…
WP_020905136_1	A	1368		MDKKYSIGLDIGTNSVGWAVITDDYKVPSKKFKVLGNTDRHSIKKNLIGALLFDSGETAEATRLKRTARRRYTRRKNRICYLQEIFSNEMAKVDDSFFHRLEESFLVEEDKKHERHPIFGNIVDEVAYHEKYPTIYHLRKKLVDSTDKADLRLIYLALAHMIKFRGHFLIEGDLNPDNSDVDKLFIQLVQTYNQLFEENPINASGVDAKAILSARLSKSRRLENLIAQLPGEKKNGLFGNLIALSLGLTPNFKSNFDLAEDAKLQLSKDTYDDDLDNLLAQIGDQYADLFLAAKNLSDAILLSDILRLNSEITKAPLSASMIKRYDEHHQDLTLLKALVRQQLPEKYKEIFFDQSKNGYAGYIDGGASQEEFYKFIKPILEKMDGTEELLAKLNREDLL…
WP_030125963_1	A	1368		MDKKYSIGLDIGTNSVGWAVITDDYKVPSKKFKVLGNTDRHSIKKNLIGALLFDSGETAEATRLKRTARRRYTRRKNRICYLQEIFSNEMAKVDDSFFHRLEESFLVEEDKKHERHPIFGNIVDEVAYHEKYPTIYHLRKKLVDSTDKADLRLIYLALAHMIKFRGHFLIEGDLNPDNSDVDKLFIQLVQTYNQLFEENPINASGVDAKAILSARLSKSRRLENLIAQLPGEKKNGLFGNLIALSLGLTPNFKSNFDLAEDAKLQLSKDTYDDDLDNLLAQIGDQYADLFLAAKNLSDAILLSDILRVNTEITKASLSASMIKRYDEHHQDLTLLKALVRQQLPEKYKEIFFDQSKNGYAGYIDGGASQEEFYKFIKPILEKMDGTEELLVKLNREDLL…
WP_111704216_1	A	1368		MDKKYSIGLDIGTNSVGWAVITDDYKVPSKKFKVLGNTDRHSIKKNLIGALLFDSGETAEATRLKRTARRRYTRRKNRICYLQEIFSNEMAKVDDSFFHRLEESFLVEEDKKHERHPIFGNIVDEVAYHEKYPTIYHLRKKLVDSTDKADLRLIYLALAHMIKFRGHFLIEGDLNPDNSDVDKLFIQLVQTYNQLFEENPINASGVDAKAILSARLSKSRRLENLIAQLPGEKKNGLFGNLIALSLGLTPNFKSNFDLAEDAKLQLSKDTYDDDLDNLLAQIGDQYADLFLAAKNLSDAILLSDILRVNSEITKAPLSASMIKRYDEHHQDLTLLKALVRQQLPEKYKEIFFDQSKNGYAGYIDGGASQEEFYKFIKPILEKMDGTEELLAKLNREDLL…
WP_111704663_1	A	1368		MDKKYSIGLDIGTNSVGWAVITDDYKVPSKKFKVLGNTDRHSIKKNLIGALLFDSGETAEATRLKRTARRRYTRRKNRICYLQEIFSNEMAKVDDSFFHRLEESFLVEEDKKHERHPIFGNIVDEVAYHEKYPTIYHLRKKLVDSTDKADLRLIYLALAHMIKFRGHFLIEGDLNPDNSDVDKLFIQLVQTYNQLFEENPINASGVDAKAILSARLSKSRRLENLIAQLPGEKKNGLFGNLIALSLGLTPNFKSNFDLAEDAKLQLSKDTYDDDLDNLLAQIGDQYADLFLAAKNLSDAILLSDILRLNSEITKAPLSASMIKRYDEHHQDLTLLKALVRQQLPEKYKEIFFDQSKNGYAGYIDGGASQEEFYKFIKPILEKMDGTEELLAKLNREDLL…
WP_129304756_1	A	1368		MDKKYSIGLDIGTNSVGWAVITDDYKVPSKKFKVLGNTDRHSIKKNLIGALLFDSGETAEATRLKRTARRRYTRRKNRICYLQEIFSNEMAKVDDSFFHRLEESFLVEEDKKHERHPIFGNIVDEVAYHEKYPTIYHLRKKLVDSTDKADLRLIYLALAHMIKFRGHFLIEGDLNPDNSDVDKLFIQLVQTYNQLFEENPINASGVDAKAILSARLSKSRRLENLIAQLPGEKKNGLFGNLIALSLGLTPNFKSNFDLAEDAKLQLSKDTYDDDLDNLLAQIGDQYADLFLAAKNLSDAILLSDILRVNTEITKAPLSASMIKRYDEHHQDLTLLKALVRQQLPEKYKEIFFDQSKNGYAGYIDGGASQEEFYKFIKPILEKMDGTEELLVKLNREDLL…
WP_129846771_1	A	1368		MDKKYSIGLDIGTNSVGWAVITDDYKVPSKKFKVLGNTDRHSIKKNLIGALLFDSGETAEATRLKRTARRRYTRRKNRICYLQEIFSNEMAKVDDSFFHRLEESFLVEEDKKHERHPIFGNIVDEVAYHEKYPTIYHLRKKLVDSTDKADLRLIYLALAHMIKFRGHFLIEGDLNPDNSDVDKLFIQLVQTYNQLFEENPINASGVDAKAILSARLSKSRRLENLIAQLPGEKKNGLFGNLIALSLGLTPNFKSNFDLAEDAKLQLSKDTYDDDLDNLLAQIGDQYADLFLAAKNLSDAILLSDILRLNSEITKAPLSASMIKRYDEHHQDLTLLKALVRQQIPEKYKEIFFDQSKNGYAGYIDGGASQEEFYKFIKPILEKMDGTEELLAKLNREDLL…
WP_049524935_1	A	1368		MDKKYSIGLDIGTNSVGWAVITDDYKVPSKKFKVLGNTDRHSIKKNLIGALLFDSGETAEATRLKRTARRRYTRRKNRICYLQEIFSNEMAKVDDSFFHRLEESFLVEEDKKHERHPIFGNIVDEVAYHEKYPTIYHLRKKLVDSTDKADLRLIYLALAHMIKFRGHFLIEGDLNPDNSDVDKLFIQLVQTYNQLFEENPINASGVDAKAILSARLSKSRRLENLIAQLPGEKKNSLFGNLIALSLGLTPNFKSNFDLAEDAKLQLSKDTYDDDLDNLLAQIGDQYADLFLAAKNLSDAILLSDILRVNTEITKAPLSASMIKRYDEHHQDLTLLKALVRQQLPEKYKEIFFDQSKNGYAGYIDGGASQEEFYKFIKPILEKMDGTEELLVKLNREDLL…
AYZ10157_1	A	1368		MDKKYSIGLDIGTNSVGWAVITDDYKVPSKKLKGLGNTDRHGIKKNLIGALLFDSGETAEATRLKRTARRRYTRRKNRICYLQEIFSNEMAKVDDSFFHRLEESFLVEEDKKHERHPIFGNIVDEVAYHEKYPTIYHLRKKLADSTDKVDLRLIYLALAHMIKFRGHFLIEGDLNPDNSDVDKLFIQLVQTYNQLFEENPINASRVDAKAILSARLSKSRRLENLIAQLPGEKKNGLFGNLIALSLGLTPNFKSNFDLAEDAKLQLSKDTYDDDLDNLLAQIGDQYADLFLAAKNLSDATLLSDILRVNSEITKAPLSASMIKRYDEHHQDLTLLKALVRQQLPEKYKEIFFDQSKNGYAGYIDGGASQEEFYKFIKPILEKMDGTEELLAKLNREDLL…
WP_011054416_1	A	1368		MDKKYSIGLDIGTNSVGWAVITDDYKVPSKKLKGLGNTDRHGIKKNLIGALLFDSGETAEATRLKRTARRRYTRRKNRICYLQEIFSNEMAKVDDSFFHRLEESFLVEEDKKHERHPIFGNIVDEVAYHEKYPTIYHLRKKLADSTDKVDLRLIYLALAHMIKFRGHFLIEGDLNPDNSDVDKLFIQLVQTYNQLFEENPINASRVDAKAILSARLSKSRRLENLIAQLPGEKKNGLFGNLIALSLGLTPNFKSNFDLAEDAKLQLSKDTYDDDLDNLLAQIGDQYADLFLAAKNLSDATLLSDILRVNSEITKAPLSASMIKRYDEHHQDLTLLKALVRQQLPEKYKEIFFDQSKNGYAGYIDGGASQEEFYKFIKPILEKMDGTEELLAKLNREDLL…
WP_111674566_1	A	1368		MDKKYSIGLDIGTNSVGWAVITDDYKVPSKKLKVLGNTDRHGIKKNLIGALLFDSGETAEATRLKRTARRRYTRRKNRICYLQEIFSNEMAKVDDSFFHRLEESFLVEEDKKHERHPIFGNIVDEVAYHEKYPTIYHLRKKLADSTDKVDLRLIYLALAHMIKFRGHFLIEGDLNPDNSDVDKLFIQLVQTYNQLFEENPINASRVDAKAILSARLSKSRRLENLIAQLPGEKKNGLFGNLIALSLGLTPNFKSNFDLAEDAKLQLSKDTYDDDLDNLLAQIGDQYADLFLAAKNLSDATLLSDILRVNSEITKAPLSASMIKRYDEHHQDLTLLKALVRQQLPEKYKEIFFDQSKNGYAGYIDGGASQEEFYKFIKPILEKMDGTEELLAKLNREDLL…
NP_269215_1	A	1368		MDKKYSIGLDIGTNSVGWAVITDEYKVPSKKFKVLGNTDRHSIKKNLIGALLFDSGETAEATRLKRTARRRYTRRKNRICYLQEIFSNEMAKVDDSFFHRLEESFLVEEDKKHERHPIFGNIVDEVAYHEKYPTIYHLRKKLVDSTDKADLRLIYLALAHMIKFRGHFLIEGDLNPDNSDVDKLFIQLVQTYNQLFEENPINASGVDAKAILSARLSKSRRLENLIAQLPGEKKNGLFGNLIALSLGLTPNFKSNFDLAEDAKLQLSKDTYDDDLDNLLAQIGDQYADLFLAAKNLSDAILLSDILRVNTEITKAPLSASMIKRYDEHHQDLTLLKALVRQQLPEKYKEIFFDQSKNGYAGYIDGGASQEEFYKFIKPILEKMDGTEELLVKLNREDLL…
WP_111703313_1	A	1368		MDKKYSIGLDIGTNSVGWSVITDDYKVPSKKMKVFGNTGKQTIKKNLLGVILFDSGETAEATRLKRTARRRYTRRKNRIRYLQEIFSSEMSKVDDSFFHRLEESFLVEEDKNHERHPIFGNIVDEVAYHEKYPTIYHLRKKLADSTDKADLRLIYLALAHMIKFRGHFLIEGDLNPDNSDVDKLFIQLVQTYNQLFEENPINASRVDAKAILSARLSKSRRLENLIAQLPGEKKNGLFGNLIALSLGLTPNFKSNFDLAEDAKLQLSKDTYDDDLDNLLAQIGDQYADLFLAAKNLSDAILLSDILRVNSEITKAPLSASMIKRYDEHHQDLTLLKALVRQQLPEKYKEIFFDQSKNGYAGYIDGGASQEEFYKFIKPILEKMDGTEELLAKLNREDLL…
WP_065902179_1	A	1368		MDKKYSIGLDIGTSSIGFVGVDENGWPLNIKGKRAIGAHLFREGEAAAETRGFRTTRRRYNRRKWRLRLLREIFDEPISRVDPTFFARMKESSVSPKDPNYDGLAKEILIPRDKDGKILYPTIYHLRHALMYEDHQFDIREIYLAIHHIVKYRGHFLLDGAAKNFESSNLDLKSDIHEINAILVGIFGNEQVQFNDQYVEKLKEVLLDSTQSRSDRQKAAAKLLLPTNDLDKDTTKILKTVSTEITKAITGLKAKFFVITGNDIAKDQQKDWTFSIDTLDEKMSVIEPSFSEKNFSLITILQKLYSSVTLAGIVPNGLSLSEAMIQKYDRHASDLVLLKKYWDTKPKVLKHQLQNTYAEYIEIHQVVDEFYSDLSKLIKNDDDTLAQEIKSKITIGNFL…
WP_065937575_1	A	1368		MDKKYSIGLDIGTSSIGFVGVDENGWPLNIKGKRAIGAHLFREGEAAAETRGFRTTRRRYNRRKWRLRLLREIFDEPISRVDPTFFARMKESSVSPKDPNYDGLAKEILIPRDKDGKILYPTIYHLRHALMYEDHQFDIREIYLAIHHIVKYRGHFLLDGAAKNFESSNLDLKSDIHEINAILVGIFGNEQVQFNDQYVEKLKEVLLDSTQSRSDRQKAAAKVLLPTNDLDKDTTKILKTVSTEITKAITGLKAKFFVITGNDIAKDQQKDWTFSIDTLDEKMSVIEPSFSEKNFSLITILQKLYSSVTLAGIVPNGLSLSEAMIQKYDRHASDLVLLKKYWDTKPKVLKHQLQNTYAEYIEIHQVVDEFYSDLSKLIKNDDDTLAQEIKSKITIGNFL…
WP_107011025_1	C	1368		MKRILGLDLGTTSIGWALINEAENDQEKSSIIKTGVRVVPLSTDEQQSFEKGQSITINADRTLKRGMRRNLHRYKMRRAAVIEILKRINFITEDTPLAETENNSTFSTYEARAKAPKEKISKEDFARVLLMINKKRGYKSSRKANNEEEGQLIDGMAVAKTLYHQNLTPGQYSFLLLKEGKKILPDYYRSDLQDEFDKIWKFQKQFYNEILTDKHKEEIKGKNKNATSNYFEKVLGIARAENNGSDKKLQHYEWRTKAVSEQIDITEIAFILTEINNQINQSSGYLGAISDRSKELFFNDLTVGQYLYHQLKENPHASLKNLVFYRQDYMDEFDAIWKEQAKHNPELTEKVRQELRDITIFFQRRLKSQKGLINICEFEGVERIVKIDGEMKKKLVGPR…
WP_003099269_1	A	1368		MRKPYSIGLDIGTNSVGWAVITDDYKVPSKKMRIQGTTDRTSIKKNLIGALLFDNGETAEATRLKRTTRRRYTRRKYRIKELQKIFSSEMNELDIAFFPRLSESFLVSDDKEFENHPIFGNLKDEITYHNDYPTIYHLRQTLADSDQKADLRLIYLALAHIIKFRGHFLIEGNLDSENTDVHVLFLNLVNIYNNLFEEDIVETASIDAEKILTSKTSKSRRLENLIAEIPNQKRNMLFGNLVSLALGLTPNFKTNFELLEDAKLQISKDSYEEDLDNLLAQIGDQYADLFIAAKKLSDAILLSDIITVKGASTKAPLSASMVQRYEEHQQDLALLKNLVKKQIPEKYKEIFDNKEKNGYAGYIDGKTSQEEFYKYIKPILLKLDGTEKLISKLEREDFL…
BBE26067_1	A	1368		MSRPYNIGLDIGTSSIGWSVVDDQSKLVSVRGKYGYGVRLYDEGQTAAERRSFRTTRRRLKRRKWRLGLLREIFEPYITPVDDTFFLRQKQSNLSPKDQRKLYPQTSLFNDRTDRAFYDDYPTIYHLRYKLMTEKRQFDIREIYLAMHHIVKYRGHFLNEAPVSSFKSSEINLVAHFDRLNTIFADLFSESGFQLETDKLAEVKALLLDNQQSASNRQRQALSLIYTPSTNKAVEKQNKAIATELLKAILGLKAKFNVLTGIEAEDVKAWTLTFNAENFDEEMVKLESSLDDNAHQIIESLQELYSGVLLAGIVPENQSLSQAMITKYDDHQKHLKMLKAVREALAPEDRQRLKQAYDQYVDGQENTKAYSKEDFYGDITKALKNNPDHPIVSEIKKLI…
WP_056965860_1	A	1368		MSRPYNIGLDIGTSSIGWSVVDDQSKLVSVRGKYGYGVRLYDEGQTAAERRSFRTTRRRLKRRKWRLGLLREIFEPYITPVDDTFFLRQKQSNLSPKDQRKLYPQTSLFNDRTDRAFYDDYPTIYHLRYKLMTEKRQFDIREIYLAMHHIVKYRGHFLNEAPVSSFKSSEINLVAHFDRLNTIFADLFSESGFQLETDKLAEVKALLLDNQQSASNRQRQALSLIYTPSTNKAVEKQNKAIATELLKAILGLKAKFNVLTGIEAEDVKAWTLTFNAENFDEEMVKLESSLDDNAHQIIESLQELYSGVLLAGIVPENQSLSQAMITKYDDHQKHLKMLKAVREALAPEDRQRLKQAYDQYVDGQENTKAYSKEDFYGDITKALKNNPDHPIVSEIKKLI…
WP_065825603_1	A	1368		MSRPYNIGLDIGTSSIGWSVVDDQSKLVSVRGKYGYGVRLYDEGQTAAERRSFRTTRRRLKRRKWRLGLLREIFEPYITPVDDTFFLRQKQSNLSPKDQRKLYPQTSLFNDRTDRAFYDDYPTIYHLRYKLMTEKRQFDIREIYLAMHHIVKYRGHFLNEAPVSSFKSSEINLVAHFDRLNTIFADLFSESGFQLETDKLAEVKALLLDNQQSASNRQRQALSLIYTPSTNKAVEKQNKAIATELLKAILGLKAKFNVLTRIEAEDVKAWTLTFNAENFDEEMVKLESSLDDNAHQIIESLQELYSGILLAGIVPENQSLSQAMIMKYDDHQKHLKMLKAVREALAPEDRQRLKQAYDQYVDGQENTKAYSKEDFYGDITKALKNNPDHPIVSEIKKLI…
WP_069468140_1	A	1368		MSRPYNIGLDIGTSSIGWSVVDDQSKLVSVRGKYGYGVRLYDEGQTAAERRSFRTTRRRLKRRKWRLGLLREIFEPYITPVDDTFFLRQKQSNLSPKDQRKLYPQTSLFNDRTDRAFYDDYPTIYHLRYKLMTEKRQFDIREIYLAMHHIVKYRGHFLNEAPVSSFKSSEINLVAHFDRLNTIFADLFSESGFQLETDKLAEVKALLLDNQQSASNRQRQALSLIYTPSTNKAVEKQNKAIATELLKAILGLKAKFNVLTGIEAEDVKTWTLTFNAENFDEEMVKLESSLDDNAHQIIESLQELYSGVLLAGIVPENQSLSQAMITKYDDHQKHLKMLKAVREALAPEDRQRLKQAYDQYVDGQENTKAYSKEDFYGDITKALKNNPNHPIVSEIKKLI…
WP_089542143_1	A	1368		MSRPYNIGLDIGTSSIGWSVVDDQSKLVSVRGKYGYGVRLYDEGQTAAERRSFRTTRRRLKRRKWRLGLLREIFEPYITPVDDTFFLRQKQSNLSPKDQRKLYPQTSLFNDRTDRAFYDDYPTIYHLRYKLMTEKRQFDIREIYLAMHHIVKYRGHFLNEAPVSSFKSSEINLVAHFDRLNTIFADLFSESGFQLETDKLAEVKALLLDNQQSASNRQRQALSLIYTPSTNKAVEKQNKAIATELLKAILGLKAKFNVLTGIEAEDVKTWTLTFNAENFDEEMVKLESSLDDNAHQIIESLQELYSGVLLAGIVPENQSLSQAMITKYDDHQKHLKMLKAVREALAPEDRQRLKQAYDQYVDGQENTKAYSKEDFYGDITKALKNNPNHPIVSEIKKLI…
WP_089556639_1	A	1368		MSRPYNIGLDIGTSSIGWSVVDDQSKLVSVRGKYGYGVRLYDEGQTAAERRSFRTTRRRLKRRKWRLGLLREIFEPYITPVDDTFFLRQKQSNLSPKDQRKLYPQTSLFNDRTDRAFYDDYPTIYHLRYKLMTEKRQFDIREIYLAMHHIVKYRGHFLNEAPVSSFKSSEINLVAHFDRLNTIFADLFSESGFQLETDKLAEVKALLLDNQQSASNRQRQALSLIYTPSTNKAVEKQNKAIATELLKAILGLKAKFNVLTGIEAEDVKAWTLTFNAENFDEELVKLESSLDDNARQIIESLQELYSGVLLAGIVPENQSLSQAMITKYDDHQKHLKMLKAVREALAPEDRQRLKQAYDQYVDGQENTKAYSKEDFYGDITKALKNNPDHPIVNEIKKLI…
WP_116843570_1	A	1368		MSRPYNIGLDIGTSSIGWSVVDDQSKLVSVRGKYGYGVRLYDEGQTAAERRSFRTTRRRLKRRKWRLGLLREIFEPYITPVDDTFFLRQKQSNLSPKDQRKLYPQTSLFNDRTDRAFYDDYPTIYHLRYKLMTEKRQFDIREIYLAMHHIVKYRGHFLNEAPVSSFKSSEINLVAHFDRLNTIFADLFSESGFQLETDKLAEVKALLLDNQQSASNRQRQALSLIYTPSTNKAVEKQNKAIATELLKAILGLKAKFNVLTGIKAEDVKAWTLTFNAENFDEEMVKLESSLDDNAHQIIESLQELYSGVLLAGIVPENQSLSQAMITKYDDHQKHLKMLKAVREALAPGDRQRLKQAYDQYVDGQENTKAYSKEDFYGDITKALKNNPDHPIVSEIKKLI…
WP_126133368_1	A	1368		MSRPYNIGLDIGTSSIGWSVVDDQSKLVSVRGKYGYGVRLYDEGQTAAERRSFRTTRRRLKRRKWRLGLLREIFEPYITPVDDTFFLRQKQSNLSPKDQRKLYPQTSLFNDRTDRAFYDDYPTIYHLRYKLMTEKRQFDIREIYLAMHHIVKYRGHFLNEAPVSSFKSSEINLVAHFDRLNTIFADLFSESGFQLETDKLAEVKALLLDNQQSASNRQRQALSLIYTPSTNKAVEKQNKAIATELLKAILGLKAKFNVLTGIKAEDVKAWTLTFNAENFDEEMVKLESSLDDNAHQIIESLQELYSGVLLAGIVPENQSLSQAMITKYDDHQKHLKMLKAVREALAPGDRQRLKQAYDQYVDGQENTKAYSKEDFYGDITKALKNNPDHPIVSEIKKLI…
WP_064777233_1	A	1368		MSRPYNISLDIGTSSIGWSVVDDQSKLVSVRGKYGYGVRLYDEGQTAAERRSFRTTRRRLKRRKWRLGLLREIFEPYITPVDDTFFLRQKQSNLSPKDQRKLYPQTSLFNDRTDRAFYDDYPTIYHLRYKLMTEKRQFDIREIYLAMHHIVKYRGHFLNEAPVSSFKSSEINLVAHFDRLNTIFADLFSESGFQLETDKLAEVKALLLDNQQSASNRQRQALSLIYTPSTNKAVEKQNKAIATELLKAILGLKAKFNVLTGIEAEDVKAWTLTFNAENFDEEMVKLESSLDDNAHQIIESLQELYSGVLLAGIVPENQSLSQAMITKYDDHQKHLKMLKAVREALAPEDRQRLKQAYDQYVDGQENTKAYSKEDFYGDITKALKNNPDHPIVSEIKKLI…
WP_065200954_1	A	1368		MTSGVEERLIKLGGVIAVDKEPYGIGLDIGTSSIGWSVVDMNGRIKRVKGQTGLGVRLFEEGQAAAERRGYRTTRRRLSRRRWRLRLLREIFDEPISAIDASFFARQKASNVSPKDTKFVTTYRLFSDQSDGEFYEEYPTIYHLRQALMTEHRQFDLREIYLAIHHIVKYRGNFLRSGNPQKFQPGKLDFNERFTRINQAWLGVFDELAPQLPEEDLEDVTAIILDTTRSRLDRQRDLVKQLMKMTGNQKSWKPVLTAFCKAILGLKAQVYLVLGLDVAKEDQKSLTFSLADIEDHRDDLAALMDEKQTALLEKLVDLQAAIQLTEIMPDGKGFSESMVQSYVNHKEHLCWLKEYATVQTDEQRRTKVLLAYDHYIDGNDKGKAETTGDFYNELRRLLK…
WP_110139996_1	A	1368		MTSGVEERLIKLGGVIAVDKEPYGIGLDIGTSSIGWSVVDMNGRIKRVKGQTGLGVRLFEEGQAAAERRGYRTTRRRLSRRRWRLRLLREIFDEPISAIDASFFARQKASNVSPKDTKLVTTYRLFSDQSDGEFYEKYPTIYHLRQALMTEHRQFDLREIYLAIHHIVKYRGNFLRSGNPQKFQPGKLDFNERFTRINQAWLGVFDELAPQLPEEDLEDVTAIILDTTRSRLDRQRDLVKQLMKMTGNQKSWKPILTAFCKAILGLKAQVYLVLGLDVAKEDQKSLTFSLADIEDHRDDLAALMDEKQTALLEKLVDLQAAIQLTEIMPDGKGFSESMVQSYVNHKEHLCWLKEYATVQTDEQRRTKVLLAYDHYIDGNDKGKAETTGDFYNELRRLLK…
WP_099947667_1	A	1369		MAKTYNIGLDIGTNSIGWAVVDDQNHLMSIKGKYGYGVRLYDEGKTAEERRSFRTTRRRLKRRKWRLSLLREIFEPQITPLDNTFFLRQKQSSLSSKDNRKLYPEMSLFNDRTDTDFYTQYPTIYNLSRDLMTKNKQFDIREIYLAMHHIVKYRGHFLNESPVSSFKSSEIKLAENFETLNQIFNERFNESMFQLAVNDFDDLKALLLNDQQSASNRQKKALGMIYVPNENKSLEKQNKAIATELLKAILGLKAKFNVLTGIEVDDAKPWTLSFNSESFDEDIDKAATNIDDDSREIIAILQGLYSGILLAGIIPENQSLSEAMVEKYDQHAAHLKQLKSIYPLLSISDKKAIQQAYNYYIDGQDNAKAYSREDFYAATTKALKSYQDNETIAEILKLI…
WP_111673267_1	A	1369		MKKSYSIGLDIGTNSVGWAVITDDYKVPAKNMKVLGNTERHNIKKNMIGTLLFDSGETAEGRRLKRTARRRYTRRKNRIRYLQTIFEGEMSKIDAAFFQRLEDSFLVPEDKNYDDSHPIFGNIKDEVAYHKNYPTIYHLRKELADSDQKADLRLIYLALAHIIKFRGHFLIEGDLDSQNTDVNALFLKVVDTYNLLFEDDQIDSQTINATDILTDKTSKSRRLENLIAEIPNQKKNSFFSNLISLSLGLTPNFKTNFGLTEDAKLQISKDSYEEDLDNLLAQIGDHYADIFIATKNLSDAILLSDILTVKGENTNAPLSASMIRRFNDHQDDLKLLKKLIKEQLPEKYKEIFDNQAKNGYAGYIDGKTSQEDFYKYIKPILSKLKGSETLISKLEREDL…
WP_087609243_1	A	1369		MTSGVEERLIKLGGVIAVDKEPYGIGLDIGTSSIGWSVVDMNGRIKRVKGQTGLGVRLFEEGQAAAERRGYRTTRRRLSRRRWRLRLLREIFDEPISAIDASFFARQKASNVSPKDTKLVTTYRLFSDQSDGEFYEKYPTIYHLRQALMTEHRQFDLREIYLAIHHIVKYRGNFLRSGNPQKFQPGKLDFNERFTRINQAWLGVFDELAPQLPEEDLEDVTAIILDTTRSRLDRQRDLVKQLMKMTGNQKSWKPILTAFCKAILGLKAQVYLVLGLDVAKEDQKSLTFSLADIEDHRDDLAALMDEKQTALLEKLVDLQAAIQLTEIMPDGKGFSESMVQSYVNHKEHLCWLKEYATVQTDEQRRTKVLLAYDHYIDGNDKGKAETTGDFYNELRRLLK…
WP_003088697_1	A	1370	Sra	MKKPYSIGLDIGTNSVGWAVITDDYKVPAKKMKVLGNTDKNYIKKNLLGALLFDSGNTAEDRRLKRTARRRYTRRRNRLLYLQDIFSDEMNKVDESFFHRLEDSFLVSEDKRGDHHPIFGNVVDEVKYHEQFPTIYHLRKYLADTPEKADLRLVYLALAHMIKFRGHFLIDDPKLDVKNTDSQELFSQFLTAYDVTQEDSHLADVKINISDIITEKMNKSRKVEALLFHFPSQKKNSFFGNLVSLVFGLLPNFKTNFNLAEDAKLQLSKDSYDEDLENLLGQIGDEYTDVFVAARKLYDSILLSGILTVNDLSTKAILSASMVRRYEEHNKDLAKLKAFVKANFTHDVFKEVFSDASKNGYAGYIEGKTSQEDFYKYVKNLIGKVDGSADFIEKIDRED…
NP_687908_1	A	1370		MNKPYSIGLDIGTNSVGWSIITDDYKVPAKKMRVLGNTDKEYIKKNLIGALLFDGGNTAADRRLKRTARRRYTRRRNRILYLQEIFAEEMSKVDDSFFHRLEDSFLVEEDKRGSKYPIFATLQEEKDYHEKFSTIYHLRKELADKKEKADLRLIYIALAHIIKFRGHFLIEDDSFDVRNTDISKQYQDFLEIFNTTFENNDLLSQNVDVEAILTDKISKSAKKDRILAQYPNQKSTGIFAEFLKLIVGNQADFKKYFNLEDKTPLQFAKDSYDEDLENLLGQIGDEFADLFSAAKKLYDSVLLSGILTVIDLSTKAPLSASMIQRYDEHREDLKQLKQFVKASLPEKYQEIFADSSKDGYAGYIEGKTNQEAFYKYLSKLLTKQEDSENFLEKIKNEDF…
WP_001040085_1	A	1370		MNKPYSIGLDIGTNSVGWSIITDDYKVPAKKMRVLGNTDKEYIKKNLIGALLFDGGNTAADRRLKRTARRRYTRRRNRILYLQEIFAEEMSKVDDSFFHRLEDSFLVEEDKRGSKYPIFATLQEEKDYHEKFSTIYHLRKELADKKEKADLRLIYIALAHIIKFRGHFLIEDDSFDVRNTDISKQYQDFLEIFNTTFENNDLLSQNVDVEAILTDKISKSAKKDRILAQYPNQKSTGIFAEFLKLIVGNQADFKKYFNLEDKTPLQFAKDSYDEDLENLLGQIGDEFADLFSAAKKLYDSVLLSGILTVIDLSTKAPLSASMIQRYDEHREDLKQLKQFVKASLPEKYQEIFADSSKDGYAGYIEGKTNQEAFYKYLSKLLTKQEDSENFLEKIKNEDF…
WP_001040087_1	A	1370		MNKPYSIGLDIGTNSVGWSIITDDYKVPAKKMRVLGNTDKEYIKKNLIGALLFDGGNTAADRRLKRTARRRYTRRRNRILYLQEIFAEEMSKVDDSFFHRLEDSFLVEEDKRGSKYPIFATLQEEKDYHEKFSTIYHLRKELADKKEKADLRLIYIALAHIIKFRGHFLIEDDSFDVRNTDISKQYQDFLEIFNTTFENNDLLSQNVDVEAILTDKISKSAKKDRILAQYPNQKSTGIFAEFLKLIVGNQADFKKYFNLEDKTPLQFAKDSYDEDLENLLGQIGDEFADLFSAAKKLYDSVLLSGILTVIDLSTKAPLSASMIQRYDEHREDLKQLKQFVKASLPEKYQEIFADSSKDGYAGYIEGKTNQEAFYKYLSKLLTKQEDSENFLEKIKNEDF…
WP_050881965_1	A	1370		MNKPYSIGLDIGTNSVGWSIITDDYKVPAKKMRVLGNTDKEYIKKNLIGALLFDGGNTAADRRLKRTARRRYTRRRNRILYLQEIFAEEMSKVDDSFFHRLEDSFLVEEDKRGSKYPIFATLQEEKDYHEKFSTIYHLRKELADKKEKADLRLIYIALAHIIKFRGHFLIEDDSFDVRNTDISKQYQDFLEIFNTTFENNDLLSQNVDVEAILTDKISKSAKKDRILAQYPNQKSTGIFAEFLKLIVGNQADFKKYFNLEDKTPLQFAKDSYDEDLENLLGQIGDEFADLFSAAKKLYDSVLLSGILTVIDLSTKAPLSASMIQRYDEHREDLKQLKQFVKASLPEKYQEIFADSSKDGYAGYIEGKTNQEAFYKYLSKLLTKQEDSENFLEKIKNEDF…
WP_112435821_1	A	1370		MNKPYSIGLDIGTNSVGWSIITDDYKVPAKKMRVLGNTDKEYIKKNLIGALLFDGGNTAADRRLKRTARRRYTRRRNRILYLQEIFAEEMSKVDDSFFHRLEDSFLVEEDKRGSKYPIFATLQEEKDYHEKFSTIYHLRKELADKKEKADLRLIYIALAHIIKFRGHFLIEDDSFDVRNTDISKQYQDFLEIFNTTFENNDLLSQNVDVEAILTDKISKSAKKDRILAQYPNQKSTGIFAEFLKLIVGNQADFKKYFNLEDKTPLQFAKDSYDEDLENLLGQIGDEFADLFSAAKKLYDSVLLSGILTVIDLSTKAPLSASMIQRYDEHREDLKQLKQFVKASLPEKYQEIFADSSKDGYAGYIEGKTNQEAFYKYLSKLLTKQEDSENFLEKIKNEDF…
WP_112477766_1	A	1370		MNKPYSIGLDIGTNSVGWSIITDDYKVPAKKMRVLGNTDKEYIKKNLIGALLFDGGNTAADRRLKRTARRRYTRRRNRILYLQEIFAEEMSKVDDSFFHRLEDSFLVEEDKRGSKYPIFATLQEEKDYHEKFSTIYHLRKELADKKEKADLRLIYIALAHIIKFRGHFLIEDDSFDVRNTDISKQYQDFLEIFNTTFENNDLLSQNVDVEAILTDKISKSAKKDRILAQYPNQKSTGIFAEFLKLIVGNQADFKKYFNLEDKTPLQFAKDSYDEDLENLLGQIGDEFADLFSAAKKLYDSVLLSGILTVIDLSTKAPLSASMIQRYDEHREDLKQLKQFVKASLPEKYQEIFADSSKDGYAGYIEGKTNQEAFYKYLSKLLTKQEDSENFLEKIKNEDF…
WP_123947897_1	A	1370		MNKPYSIGLDIGTNSVGWSIITDDYKVPAKKMRVLGNTDKEYIKKNLIGALLFDGGNTAADRRLKRTARRRYTRRRNRILYLQEIFAEEMSKVDDSFFHRLEDSFLVEEDKRGSKYPIFATLQEEKDYHEKFSTIYHLRKELADKKEKADLRLIYIALAHIIKFRGHFLIEDDSFDVRNTDISKQYQDFLEIFNTTFENNDLLSQNVDVEAILTDKISKSAKKDRILAQYPNQKSTGIFAEFLKLIVGNQADFKKYFNLEDKTPLQFAKDSYDEDLENLLGQIGDEFADLFSAAKKLYDSVLLSGILTVIDLSTKAPLSASMIQRYDEHREDLKQLKQFVKASLPEKYQEIFADSSKDGYAGYIEGKTNQEAFYKYLSKLLTKQEDSENFLEKIKNEDF…
WP_123957750_1	A	1370		MNKPYSIGLDIGTNSVGWSIITDDYKVPAKKMRVLGNTDKEYIKKNLIGALLFDGGNTAADRRLKRTARRRYTRRRNRILYLQEIFAEEMSKVDDSFFHRLEDSFLVEEDKRGSKYPIFATLQEEKDYHEKFSTIYHLRKELADKKEKADLRLIYIALAHIIKFRGHFLIEDDSFDVRNTDISKQYQDFLEIFNTTFENNDLLSQNVDVEAILTDKISKSAKKDRILAQYPNQKSTGIFAEFLKLIVGNQADFKKYFNLEDKTPLQFAKDSYDEDLENLLGQIGDEFADLFSAAKKLYDSVLLSGILTVIDLSTKAPLSASMIQRYDEHREDLKQLKQFVKASLPEKYQEIFADSSKDGYAGYIEGKTNQEAFYKYLSKLLTKQEDSENFLEKIKNEDF…
WP_001040096_1	A	1370		MNKPYSIGLDIGTNSVGWSIITDDYKVPAKKMRVLGNTDKEYIKKNLIGALLFDGGNTAADRRLKRTARRRYTRRRNRILYLQEIFAEEMSKVDDSFFHRLEDSFLVEEDKRGSKYPIFATMQEEKYYHEKFPTIYHLRKELADKKEKADLRLIYLALAHIIKFRGHFLIEDDRFDVRNTDIQKQYQAFLEIFDTTFENNDLLSQNVDVEAILTDKISKSAKKDRILARYPNQKSTGIFAEFLKLIVGNQADFKKHFNLEDKTPLQFAKDSYDEDLENLLGQIGDEFADLFSAAKKLYDSVLLSGILTVTDLSTKAPLSASMIQRYDEHREDLKQLKQFVKASLPEKYQEIFADSSKDGYAGYIEGKTNQEAFYKYLSKLLTKQEGSEYLLEKIKNEDF…
WP_001040098_1	A	1370		MNKPYSIGLDIGTNSVGWSIITDDYKVPAKKMRVLGNTDKEYIKKNLIGALLFDGGNTAADRRLKRTARRRYTRRRNRILYLQEIFAEEMSKVDDSFFHRLEDSFLVEEDKRGSKYPIFATMQEEKYYHEKFPTIYHLRKELADKKEKADLRLIYLALAHIIKFRGHFLIEDDRFDVRNTDIQKQYQAFLEIFDTTFENNDLLSQNVDVEAILTDKISKSAKKDRILARYPNQKSTGIFAEFLKLIVGNQADFKKHFNLEDKTPLQFAKDSYDEDLENLLGQIGDEFADLFSAAKKLYDSVLLSGILTVTDLSTKAPLSASMIQRYDEHREDLKQLKQFVKASLPEKYQEIFADSSKDGYAGYIEGKTNQEAFYKYLSKLLTKQEGSEYLLEKIKNEDF…
WP_017648376_1	A	1370		MNKPYSIGLDIGTNSVGWSIITDDYKVPAKKMRVLGNTDKEYIKKNLIGALLFDGGNTASDRRLKRTARRRYTRRRNRILYLQEIFAEEMSKVDDSFFHRLEDSFLVEDDKRGSKYPIFATMQEEKDYHEKFPTIYHLRKELADKKEKADLRLFYLALAHIIKFRGHFLIEDDSFDVRNTDIQRQYQAFLEIFDTTFENNHLLSQNIDVEGILTDKISKSAKKDRILAQYPNQKSTGIFAEFLKLIVGNQADFKKHFNLEDKTPLQFAKDSYDEDLENLLGQIGDEFADLFSVAKKLYDSVLLSGILTVTDLSTKAPLSASMIQRYDEHREDLKQLKQFVKASLPEKYQEIFTDSSKDGYAGYIEGKTNQGAFYKYLSKLLTKQEGSEYFLEKIKNEDF…
WP_088881668_1	A	1370		MNKPYSIGLDIGTNSVGWSIITDDYKVPAKKMRVLGNTDKEYIKKNLIGALLFDGGNTASDRRLKRTARRRYTRRRNRILYLQEIFAEEMSKVDDSFFHRLEDSFLVEDDKRGSKYPIFATMQEEKDYHEKFPTIYHLRKELADKKEKADLRLFYLALAHIIKFRGHFLIEDDSFDVRNTDIQRQYQAFLEIFDTTFENNHLLSQNIDVEGILTDKISKSAKKDRILAQYPNQKSTGIFAEFLKLIVGNQADFKKHFNLEDKTPLQFAKDSYDEDLENLLGQIGDEFADLFSVAKKLYDSVLLSGILTVTDLSTKAPLSASMIQRYDEHREDLKQLKQFVKASLPEKYQEIFTDSSKDGYAGYIEGKTNQGAFYKYLSKLLTKQEGSEYFLEKIKNEDF…
WP_088181599_1	A	1370		MNKPYSIGLDIGTNSVGWSIITDDYKVPAKKMRVLGNTDKEYIKKNLIGALLFDGGNTASDRRLKRTARRRYTRRRNRILYLQEIFAEEMSKVDDSFFHRLEDSFLVEEDKRGSKYPIFATLQEEKDYHEKFSTIYHLRKELADKKEKADLRLIYIALAHIIKFRGHFLIEDDSFDVRNTDISKQYQDFLEIFNTTFENNDLLSQNVDVEAILTDKISKSAKKDRILAQYPNQKSTGIFAEFLKLIVGNQADFKKYFNLEDKTPLQFAKDSYDEDLENLLGQIGDEFADLFSAAKKLYDSVLLSGILTVIDLSTKAPLSASMIQRYDEHREDLKQLKQFVKASLPEKYQEIFADSSKDGYAGYIEGKTNQEAFYKYLSKLLTKQEDSENFLEKIKNEDF…
WP_001040107_1	A	1370		MNKPYSIGLDIGTNSVGYSVVTDDYKVPAKKMRVLGNTDKEYIKKNLIGALLFDGGNTASDRRLKRTARRRYTRRRNRILYLQEIFAEEMSKVDDSFFHRLEDSFLVEDDKRGSKYPIFATMQEEKDYHEKFPTIYHLRKELADKKEKADLRLVYLALAHIIKFRGHFLIEDDSFDVRNTDIQRQYQAFLEIFDTTFENNHLLSQNIDVEGILTDKISKSAKKDRILAQYPNQKSTGIFAEFLKLIVGNQADFKKHFNLEDKTPLQFAKDSYDEDLENLLGQIGDEFADLFSVAKKLYDSVLLSGILTVTDLSTKAPLSASMIQRYDEHREDLKQLKQFVKASLPEKYQEIFTDSSKDGYAGYIEGKTNQGAFYKYLSKLLTKQEGSEYFLEKIKNEDF…
WP_001040108_1	A	1370		MNKPYSIGLDIGTNSVGYSVVTDDYKVPAKKMRVLGNTDKEYIKKNLIGALLFDGGNTASDRRLKRTARRRYTRRRNRILYLQEIFAEEMSKVDDSFFHRLEDSFLVEDDKRGSKYPIFATMQEEKDYHEKFPTIYHLRKELADKKEKADLRLVYLALAHIIKFRGHFLIEDDSFDVRNTDIQRQYQAFLEIFDTTFENNHLLSQNIDVEGILTDKISKSAKKDRILAQYPNQKSTGIFAEFLKLIVGNQADFKKHFNLEDKTPLQFAKDSYDEDLENLLGQIGDEFADLFSVAKKLYDSVLLSGILTVTDLSTKAPLSASMIQRYDEHREDLKQLKQFVKASLPEKYQEIFTDSSKDGYAGYIEGKTNQGAFYKYLSKLLTKQEGSEYFLEKIKNEDF…
WP_001040110_1	A	1370		MNKPYSIGLDIGTNSVGYSVVTDDYKVPAKKMRVLGNTDKEYIKKNLIGALLFDGGNTASDRRLKRTARRRYTRRRNRILYLQEIFAEEMSKVDDSFFHRLEDSFLVEDDKRGSKYPIFATMQEEKDYHEKFPTIYHLRKELADKKEKANLRLVYLALAHIIKFRGHFLIEDDSFDVRNTDIQRQYQAFLEIFDTTFENNHLLSQNIDVEGILTDKISKSAKKDRILAQYPNQKSTGIFAEFLKLIVGNQADFKKHFNLEDKTPLQFAKDSYDEDLENLLGQIGDEFADLFSVAKKLYDSVLLSGILTVTDLSTKAPLSASMIQRYDEHREDLKQLKQFVKASLPEKYQEIFTDSSKDGYAGYIEGKTNQGAFYKYLSKLLTKQEGSEYFLEKIKNEDF…
WP_119877030_1	A	1370		MSKKSYSIGLDIGTNSVGWAVITDDYKVPAKKMKVLGNTDKQSIKKNMLGVLLFDNGETAEATRLKRTARRRYTRRKNRLRYLQEIFVEEMNRVDSAFFHRLEESFFVAEDKEADSHPIFGNIADEVNYHQTYPTIYHLRKHLADSTEKADLRLVYLALAHMMKFRGHFLFEDDLGIENIDIQSLYVAFVAEYDRTFDKSHLSEILIDAKELLTEKVSKSRRLENIVEHYPTEKKNTLFGNLIALSLGLQPNFKSNFQLSEDAKLQFSKDTYEEDLEELLGKIGDEYADLFTAAKSLYDAILLSGILTVNDLSTKAPLSASMVKRYEEHQKDLAQLKEFIKSHAPDSYSDIFKNTSKNGYAGYIENGVKQEDFYRYLKSILSKIKGSECFIDKIDREDF…
WP_069168517_1	A	1370		MTKIKDDYIVGLDIGTDSCGWVAMNSNNDILKLQGKTAIGSRLFEGGKSAAERRLFRTTHRRIKRRRWRLKLLEEFFDPYMAEVDPYFFARLKESGLSPLDKRKTVSSIVFPTSAEDKKFYDDYPTIYHLRYKLMTEDEKFDLREVYLAIHHIIKYRGNFLYNTSVKDFKASKIDVKSSIEKLNELYENLGLDLNVEFNISNTAEIEKVLKDKQIFKRDKVKKIAELFAIKTDNKEQSKRIKDISKQVANAVLGYKTRFDTIALKEISKDELSDWNFKLSDIDADSKFEALMGNLDENEQAILLTIKELFNEVTLNGIVEDGNTLSESMINKYNDHRDDLKLLKEVIENHIDRKKAKELALAYDLYVNNRHGRLLQAKKKLGKIKPRSKEDFYKVVNKN…
WP_009854540_1	A	1370		MTKKNYSIGLDIGTNSVGWAVITDDYKVPAKKMKVLGNTDKKYIKKNLLGALLFDSGETAEATRLKRTARRRYTRRKNRLRYLQEIFAEEMTKVDESFFYRLDESFLTTDEKDFERHPIFGNKAEEDAYHQKFPTIYHLRNYLADSSEKADLRLVYLALAHMIKYRGHFLIEGKLNAENTDVQKLFTDFVGVYDRTFDDSHLSEITVDVASTLTEKISKSRRLENLIKYYPTEKKNTLFGNLIALALGLQPNFKMNFKLSEDAKLQFSKDTYEEDLEELLGKIGDDYADLFTSAKNLYDAILLSGILTVDDNSTKAPLSASMIKRYVEHHEDLEKLKEFIKANKSELYHDIFKDKNKNGYAGYIENGVKQDEFYKYLKNTLSKIDGSDYFLDKIEREDF…
WP_011528583_1	A	1371		MDKKYSIGLDIGTNSVGWAVITDDYKVPSKKFKVLGNTDRHSIKKNLIGALLFDSGETAEATRLKRTARRRYTRRKNRICYLQEIFSNEMAKVDDSFFHRLEESFLVEEDKKHERHPIFGNIVDEVAYHEKYPTIYHLRKKLADSTDKADLRLIYLALAHMIKFRGHFLIEGDLNPDNSDVDKLFIQLVQTYNQLFEENPINASRVDAKAILSARLSKSRRLENLIAQLPGEKKNGLFGNLIALSLGLTPNFKSNFDLAEDAKLQLSKDTYDDDLDNLLAQIGDQYADLFLAAKNLSDATLLSDILRVNSEITKAPLSASMIKRYDEHHQDLTLLKALVRQQLPEKYKEIFFDQSKNGYAGYIDGGASQEEFYKFIKPILEKMDGTEELLAKLNREDLL…
WP_012767106_1	A	1371		MDKKYSIGLDIGTNSVGWAVITDDYKVPSKKFKVLGNTDRHSIKKNLIGALLFDSGETAEATRLKRTARRRYTRRKNRIRYLQEIFSSEMSKVDDSFFHRLEESFLVEEDKKHERHPIFGNIVDEVAYHEKYPTIYHLRKKLADSTDKADLRLIYLALAHMIKFRGHFLIEGDLNPDNSDMDKLFIQLVQTYNQLFEENPINASRVDAKAILSARLSKSRRLENLIAQLPGEKRNGLFGNLIALSLGLTPNFKSNFDLAEDAKLQLSKDTYDDDLDNLLAQIGDQYADLFLAAKNLSDAILLSDILRVNSEITKAPLSASMIKRYDEHHQDLTLLKALVRQQLPEKYKEIFFDQSKNGYAGYIDGGASQEEFYKFIKPILEKMDGTEELLAKLNREDLL…
WP_015017095_1	A	1371		MDKKYSIGLDIGTNSVGWAVITDDYKVPSKKFKVLGNTDRHSIKKNLIGALLFDSGETAEATRLKRTARRRYTRRKNRIRYLQEIFSSEMSKVDDSFFHRLEESFLVEEDKKHERHPIFGNIVDEVAYHEKYPTIYHLRKKLADSTDKADLRLIYLALAHMIKFRGHFLIEGDLNPDNSDMDKLFIQLVQTYNQLFEENPINASRVDAKAILSARLSKSRRLENLIAQLPGEKRNGLFGNLIALSLGLTPNFKSNFDLAEDAKLQLSKDTYDDDLDNLLAQIGDQYADLFLAAKNLSDAILLSDILRVNSEITKAPLSASMIKRYDEHHQDLTLLKALVRQQLPEKYKEIFFDQSKNGYAGYIDGGASQEEFYKFIKPILEKMDGTEELLAKLNREDLL…
WP_015057649_1	A	1371	Sdy	MDKKYSIGLDIGTNSVGWAVITDDYKVPSKKFKVLGNTDRHSIKKNLIGALLFDSGETAEATRLKRTARRRYTRRKNRIRYLQEIFSSEMSKVDDSFFHRLEESFLVEEDKKHERHPIFGNIVDEVAYHEKYPTIYHLRKKLADSTDKADLRLIYLALAHMIKFRGHFLIEGDLNPDNSDMDKLFIQLVQTYNQLFEENPINASRVDAKAILSARLSKSRRLENLIAQLPGEKRNGLFGNLIALSLGLTPNFKSNFDLAEDAKLQLSKDTYDDDLDNLLAQIGDQYADLFLAAKNLSDAILLSDILRVNSEITKAPLSASMIKRYDEHHQDLTLLKALVRQQLPEKYKEIFFDQSKNGYAGYIDGGASQEEFYKFIKPILEKMDGTEELLAKLNREDLL…
WP_111681791_1	A	1371		MDKKYSIGLDIGTNSVGWAVITDDYKVPSKKFKVLGNTDRHSIKKNLIGALLFDSGETAEATRLKRTARRRYTRRKNRIRYLQEIFSSEMSKVDDSFFHRLEESFLVEEDKKHERHPIFGNIVDEVAYHEKYPTIYHLRKKLADSTDKADLRLIYLALAHMIKFRGHFLIEGDLNPDNSDMDKLFIQLVQTYNQLFEENPINASRVDAKAILSARLSKSRRLENLIAQLPGEKRNGLFGNLIALSLGLTPNFKSNFDLAEDAKLQLSKDTYDDDLDNLLAQIGDQYADLFLAAKNLSDAILLSDILRVNSEITKAPLSASMIKRYDEHHQDLTLLKALVRQQLPEKYKEIFFDQSKNGYAGYIDGGASQEEFYKFIKPILEKMDGTEELLAKLNREDLL…
WP_014612333_1	A	1371		MDKKYSIGLDIGTNSVGWAVITDDYKVPSKKFKVLGNTDRHSIKKNLIGALLFDSGETAEATRLKRTARRRYTRRKNRIRYLQEIFSSEMSKVDDSFFHRLEESFLVEEDKKHERHPIFGNIVDEVAYHEKYPTIYHLRKKLADSTDKADLRLIYLALAHMIKFRGHFLIEGDLNPDNSDVDKLFIQLVQTYNQLFEEKPINASGVDAKAILSARLSKSKRLENLIAQLPGEKKNGLFGNLIALSLGLTPNFKSNFDLAEDAKLQLSKDTYDDDLDNLLAQIGNQYADLFLAAKNLSDAILLSDILRVNSEITKAPLSASMIKRYDEHHQDLTLLKALVRQQLPEKYKEIFFDQSKNGYAGYIDGGASQEEFYKFIKPILEKMDGTEELLAKLNREDLL…
WP_111679121_1	A	1371		MDKKYSIGLDIGTNSVGWAVITDDYKVPSKKFKVLGNTDRHSIKKNLIGALLFDSGETAEATRLKRTARRRYTRRKNRIRYLQEIFSSEMSKVDDSFFHRLEESFLVEEDKKHERHPIFGNIVDEVAYHEKYPTIYHLRKKLADSTDKADLRLIYLALAHMIKFRGHFLIEGDLNPDNSDVDKLFIQLVQTYNQLFEENPINASRVDAKAILSARLSKSRRLENLIAQLPGEKRNGLFGNLIALSLGLTPNFKSNFDLAEDAKLQLSKDTYDDDLDNLLAQIGDQYADLFLAAKNLSDAILLSDILRVNSEITKAPLSASMIKRYDEHHQDLTLLKALVRQQLPEKYKEIFFDQSKNGYAGYIDGGASQEEFYKFIKPILEKMDGTEELLAKLNREDLL…
WP_111716689_1	A	1371		MDKKYSIGLDIGTNSVGWSVITDDYKVPSKKMKVLGNTGKQTIKKNLLGALLFDSGETAEATRLKRTARRRYTRRKNRIRYLQEIFANEMAKVDDSFFHRLEESFLVEEDKKHERHPIFGNIADEVAYHEKYPTIYHLRKKLADSTDKADLHLIYLALAHMIKFRGHFLIEGDLNPDNSDVDKLFIQLVQTYNQLFEENPINKSGVDAKAILSARLSKSRRLENLIAQLPGEKRNGLFGNLIALSLGLTPNFKSNFDLAEDAKLQLSKDTYDDDLDNLLAQIGDQYADLFLAAKNLSDAILLSDILRVNSEITKAPLSASMIKRYDEHHQDLTLLKALVRQQLPEKYKEIFSDQSKNGYAGYIDGGASQEEFYKFIKPILEKMDGTEELLTKLNREDLL…
WP_013728652_1	A	1371		MKVNNYHIGLDIGTSSIGWVAIGEDGKPLRIKGKTAIGARLFQEGNPAADRRMFRTTRRRLSRRKWRLKLLEEIFDPYITPVDSTFFARLKQSNLSPKDSRKEFKGSMLFPDLTDMQYHKDYPTIYHLRHALMTQDEKFDIRMVYLAIHHIVKYRGNFLNSTPVDSFKASKVNFVDQFKKLNELYTAINPEESFQINLANSEDIGHQFLDPSIRKFDKKKQIPKIVPVSVDDKATDKINGKIASEIINAILGYKSKLDVVVQCTPVDSKSWALKFDEEDIDAKLQKILPEMDENQQSIIAILQNLYSQVTLNQIVPNGMSLSESMIEKYNDHHDHLKLYKKIIDQLADPKKKAALKKAYSQYVGDDGKVIEQADFWSSVKKNLDDSDLSKQIMDLIDAE…
WP_014940461_1	A	1371		MKVNNYHIGLDIGTSSIGWVAIGKDGKPLRVKGKTAIGARLFQEGNPAADRRMFRTTRRRLSRRKWRLKLLEEIFDPYITPVDSTFFARLKQSNLSPKDSRKEFKGSMLFPDLTDMQYHKNYPTIYHLRHALMTQDKKFDIRMVYLAIHHIVKYRGNFLNSTPVDSFKASKVDFVDQFKKLNELYAAINPEESFKINLANSEDIGHQFLDPSIRKFDKKKQIPKIVPVMMNDKVTDRLNGKIASEIIHAILGYKAKLDVVLQCTPVDSKPWALKFDDEDIDAKLEKILPEMDENQQSIVAILQNLYSQVTLNQIVPNGMSLSESMIEKYNDHHDHLKLYKKLIDQLADPKKKAVLKKAYSQYVGDDGKVIEQAEFWSSVKKNLDDSELSKQIMDLIDAE…
WP_012962174_1	A	1371	Sga	MTEKNYSIGLDIGTNSVGWAVITDDYKVPAKKMKVLGNTDKKYIKKNLLGALLFDNGETAEATRLKRTARRRYTRRKNRLRYLQEIFAEEMAKVDESFFYRLDESFLTTDDKDFERHPIFGNKADEIKYHQEFPTIYHLRKHLADSHEKADLRLIYLALAHMIKFRGHFLIEGELNAENTDVQKLFEAFVEVYDRTFDDSNLSEITVDASSILTEKFSKSRRLENLIKHYPTEKKNTLFGNLVALALGLQPNFKTSFKLSEDAKLQFSKDTYEEDLEELIGKIGDEYADLFTSAKNLYDAILLSGILTVADNTTKAPLSASMIKRYNEHQVDLKKLKEFIKNNASDKYDEIFNDKDKNGYAGYIENGVKQDEFYKYLKTTLSKIDGSDYFLDKIEREDF…
WP_109567989_1	C	1371		MTKIIGIDAGSNSLGWAIRDTDIKDNQIIDYGVLTFDKGVASEKGNEFPKVQKRTESRGKRRNYQAEKYRKYELLEFLIGKNMCPLTIEELDKWRKYSKGKKRQYPQSEKFIQWLRFDFDEDGKPDFHLLGKDKDESYYAFRAYAIDEVYKNVYQSNPYVLGRIFYQLVQRRGFRGRDEEEAKTMLQGSEKTGTKGRNDIANYIEEYKTLGSALYHYQKENGGRIRQRYNLRKDYEEELKEICKIQELSDSDSQKLWKAIIWQRPLRTQKGLVGNCIYEKNKKRVAVSHPIYEEYRTWTFINNLKIEPPVGTDRETYLKEKIYPLFYKSSNDFEFKTILNQVKKDRATILSKFGEKTKVISAKLLKSFQDLLGDDWKEKYNWNSISQRDSQPKKKIENG…
WP_011212792_1	B	1372	Lpn	MESSQILSPIGIDLGGKFTGVCLSHLEAFAELPNHANTKYSVILIDHNNFQLSQAQRRATRHRVRNKKRNQFVKRVALQLFQHILSRDLNAKEETALCHYLNNRGYTYVDTDLDEYIKDETTINLLKELLPSESEHNFIDWFLQKMQSSEFRKILVSKVEEKKDDKELKNAVKNIKNFITGFEKNSVEGHRHRKVYFENIKSDITKDNQLDSIKKKIPSVCLSNLLGHLSNLQWKNLHRYLAKNPKQFDEQTFGNEFLRMLKNFRHLKGSQESLAVRNLIQQLEQSQDYISILEKTPPEITIPPYEARTNTGMEKDQSLLLNPEKLNNLYPNWRNLIPGIIDAHPFLEKDLEHTKLRDRKRIISPSKQDEKRDSYILQRYLDLNKKIDKFKIKKQLSFL…
WP_027223967_1	B	1372		MESSQILSPIGIDLGGKFTGVCLSHLEAFAELPNHANTKYSVILIDHNNFQLSQAQRRATRHRVRNKKRNQFVKRVALQLFQHILSRDLNAKEETALCHYLNNRGYTYVDTDLDEYIKDETTINLLKELLPSESEHNFIDWFLQKMQSSEFRKILVSKVEEKKDDKELKNAVKNIKNFITGFEKNSVEGHRHRKVYFENIKSDITKDNQLDSIKKKIPSVCLSNLLGHLSNLQWKNLHRYLAKNPKQFDEQTFGNEFLRMLKNFRHLKGSQESLAVRNLIQQLEQSQDYISILEKTPPEITIPPYEARTNTGMEKDQSLLLNPEKLNNLYPNWRNLIPGIIDAHPFLEKDLEHTKLRDRKRIISPSKQDEKRDSYILQRYLDLNKKIDKFKIKKQLSFL…
WP_038837027_1	B	1372		MESSQILSPIGIDLGGKFTGVCLSHLEAFAELPNHANTKYSVILIDHNNFQLSQAQRRATRHRVRNKKRNQFVKRVALQLFQHILSRDLNAKEETALCHYLNNRGYTYVDTDLDEYIKDETTINLLKELLPSESEHNFIDWFLQKMQSSEFRKILVSKVEEKKDDKELKNAVKNIKNFITGFEKNSVEGHRHRKVYFENIKSDITKDNQLDSIKKKIPSVCLSNLLGHLSNLQWKNLHRYLAKNPKQFDEQTFGNEFLRMLKNFRHLKGSQESLAVRNLIQQLEQSQDYISILEKTPPEITIPPYEARTNTGMEKDQSLLLNPEKLNNLYPNWRNLIPGIIDAHPFLEKDLEHTKLRDRKRIISPSKQDEKRDSYILQRYLDLNKKIDKFKIKKQLSFL…
WP_027228131_1	B	1372		MESSQLLSPIGIDLGGKFTGVCLSHLESFAELPNHANTKYSVILMDHNNFQLSQAQRRITRHRVRNKKRNQFVKRVALQLFQHMLSRELNVKEEIALCHYLNNRGYTYVDTDLDEYLKDETTVNLLKELLPPESEHNFIDWLLQKMQSSKFREILGSRVEEKKDDKELKNAVKNIKNFITGFEKNSVEGHRHRKVYFENIKSDITNDNQLDGIKKKIPSVCLSNLLGHLSNLQWKNLHRYLAKNPKQFDEQTFGNEFLRMLKNFKHLKGSQESLAVRDLIQQLEQSKDYISILEKTPPEITIPPYEARTNTGMEKDQSLLLNPEKLNNLYPKWRNLIPGIIDAHPFLEKDLEHTKLRDRKRLISPSKQDEKRDSYILQRYLDLNKKIDKFKIKKQLSFL…
WP_028378712_1	B	1372		MESSQLLSPIGIDLGGKFTGVCLSHLESFAELPNHANTKYSVILMDHNNFQLSQAQRRITRHRVRNKKRNQFVKRVALQLFQHMLSRELNVKEEIALCHYLNNRGYTYVDTDLDEYLKDETTVNLLKELLPPESEHNFIDWLLQKMQSSKFREILGSRVEEKKDDKELKNAVKNIKNFITGFEKNSVEGHRHRKVYFENIKSDITNDNQLDGIKKKIPSVCLSNLLGHLSNLQWKNLHRYLAKNPKQFDEQTFGNEFLRMLKNFKHLKGSQESLAVRDLIQQLEQSKDYISILEKTPPEITIPPYEARTNTGMEKDQSLLLNPEKLNNLYPKWRNLIPGIIDAHPFLEKDLEHTKLRDRKRIISPSKQDEKRDSYILQRYLDLNKKIDKFKIKKQLSFL…
WP_062726656_1	B	1372		MESSQLLSPIGIDLGGKFTGVCLSHLESFAELPNHANTKYSVILMDHNNFQLSQAQRRITRHRVRNKKRNQFVKRVALQLFQHMLSRELNVKEEIALCHYLNNRGYTYVDTDLDEYLKDETTVNLLKELLPPESEHNFIDWLLQKMQSSKFREILGSRVEEKKDDKELKNAVKNIKNFITGFEKNSVEGHRHRKVYFENIKSDITNDNQLDGIKKKIPSVCLSNLLGHLSNLQWKNLHRYLAKNPKQFDEQTFGNEFLRMLKNFKHLKGSQESLAVRDLIQQLEQSKDYISILEKTPPEITIPPYEARTNTGMEKDQSLLLNPEKLNNLYPKWRNLIPGIIDAHPFLEKDLEHTKLRDRKRIISPSKQDEKRDSYILQRYLDLNKKIDKFKIKKQLSFL…
WP_083799662_1	A	1372		MLKEEYILTKEYYLGLDVGTNSVGWAVTDSQYNLCKFKKKDMWGIRLFESANTAKDRRLQRGNRRRLERKKQRIDLLQEIFSPEICKIDPTFFIRLNESRLHLEDKSNDFKYPLFIEKDYSDIEYYKEFPTIFHLRKHLIESEEKQDIRLIYLALHNIIKTRGHFLIDGDLQSAKQLRPILDTFLLSLQEEQNLSVSLSENQKDEYEEILKNRSIAKSEKVKKLKNLFEISDELEKEEKKAQSAVIENFCKFIVGNKGDVCKFLRVSKEELEIDSFSFSEGKYEDDIVKNLEEKVPEKVYLFEQMKAMYDWNILVDILETEEYISFAKVKQYEKHKTNLRLLRDIILKYCTKDEYNRMFNDEKEAGSYTAYVGKLKKNNKKYWIEKKRNPEEFYKSLGK…
WP_067062573_1	A	1372		MTKKNYSIGLDIGTNSVGWAVITDDYKIPAKKMKVLGNTDKEYIKKNLLGALLFDSGETAEATRLKRTARRRYTRRKNRLRYLQEIFAEEIAKADNSFFQRLDESFLTDDDKDFDSHPIFGNKAEEDAYHQKFSTIYHLRKYLADSPEKSDLRLVYLALAHMIKYRGHFLIEGELKAENTDVQKLFTDFVEVYDRTFDDSHLSEVTVDASSILTEKISKSRRLENLIESYPKEKKNTLFGNLIALSLGLQPNFKTNFKLSEDAKLQFSKDTYEEDLEEVLEKIGDDYADLFTSAKNLYDAILLSGILTVDDSSTKAPLSASMIKRYAEHHEDLEKLKAFIKTNKPNLYHDIFKDETQNGYAGYIENGVKQDEFYKYLKTILSKTDGSEYFLDKIEREDF…
WP_020917064_1	A	1373		MEKTYSIGLDIGTNSVGWSVITDDYKVPAKKMKVLGNTDKKYIKKNLLGALLFDSGETAEVTRLKRTARRRYTRRKNRLRYLQEIFAKEMAKVDESFFQRLEESFLTDDDKTFDSHPIFGNKAEEDAYHQEFPTIYHLRKHLADSSEKADLRLVYLALAHMIKFRGHFLIEGELNAENTDIQKLFNDFVETYDKIADESHLSEVDASSILTNKISKSRRLENLIKQYPTEKKNTLFGNLVALVLGLQPNFKTNFKLSEDAKLQFSKDTYDEDLEELLGKIGDDYADLFTAAKNLYDAILLSGILTVDDNSTKAPLSASMIKRYEEHHEDLEKLKKFIKVNNFDKYHEIFKDKSKNGYAGYIENGVKQDIFYKHLKSIISEKNGGQYFLDKIEREDFLRK…
WP_111698941_1	A	1373		MEKTYSIGLDIGTNSVGWSVITDDYKVPAKKMKVLGNTDKKYIKKNLLGALLFDSGETAEVTRLKRTARRRYTRRKNRLRYLQEIFAKEMAKVDESFFQRLEESFLTDDDKTFDSHPIFGNKAEEDAYHQEFPTIYHLRKHLADSSEKADLRLVYLALAHMIKFRGHFLIEGELNAENTDIQKLFNDFVETYDKIADESHLSEVDASSILTNKISKSRRLENLIKQYPTEKKNTLFGNLVALVLGLQPNFKTNFKLSEDAKLQFSKDTYDEDLEELLGKIGDDYADLFTAAKNLYDAILLSGILTVDDNSTKAPLSASMIKRYEEHHEDLEKLKKFIKVNNFDKYHEIFKDKSKNGYAGYIENGVKQDIFYKHLKSIISEKNGGQYFLDKIEREDFLRK…
WP_126402616_1	A	1373		MEKTYSIGLDIGTNSVGWSVITDDYKVPAKKMKVLGNTDKKYIKKNLLGALLFDSGETAEVTRLKRTARRRYTRRKNRLRYLQEIFAKEMVKVDESFFQRLEESFLTDDDKTFDSHPIFGNKAEEDAYHQEFPTIYHLRKHLADSSEKADLRLVYLALAHMIKFRGHFLIEGELNAENTDIQKLFNDFVETYDKIADESHLSEVDASSILTNKISKSRRLENLIKQYPTEKKNTLFGNLVALVLGLQPNFKTNFKLSEDAKLQFSKDTYDEDLEELLGKIGDDYADLFTAAKNLYDAILLSGILTVDDNSTKAPLSASMIKRYEEHHEDLEKLKKFIKVNNFDKYHEIFKDKSKNGYAGYIENGVKQDIFYKHLKSIISEKNGGQYFLDKIEREDFLRK…
WP_099986054_1	A	1373		MKKQQFSDYYLGFDIGTNSVGWCVTDLNYNVLRFNKKDMWGSRLFDEAKTAAERRVQRNSRRRLKRRKWRLNLLEEIFSDEILRVDSNFFRRLKESSLWLEDKSSKEKFTLFNDDNYKDYDFYKQYPTIFHLRNELIKNPEKKDIRLVYLALHSIFKSRGHFLFEGQNLKDIKNFETLYNNLIAFLEDNDIYKNIDSNYIGNLENIICDSKKGLKDKEKEFKEIFNSDKQLVAFFKLSVGSSVSLNDLFDTDEYKKGEVEKEKISFREQIYEDDKPIYYSILGEKIEFLDIAKSFYDFMVLNNILADSQYISEAKVKLYDEHKRDLKNLKYIIKKYNKENYDKLFKDKIESNYSAYIGLNKEKGKKEVIEKSRLKIDDFAKIIKGYLPKAEKIDEKDRS…
ALF19895_1	A	1374		MKKQKFSDYYLGFDIGTNSVGWCVTDLDYNVLRFNKKDMWGSRLFDEAKTAAERRVQRNSRRRLKRRKWRLNLLEEIFSDEIMKIDSNFFRRLKESSLWLEDKNSKEKFTLFNDDNYKDYDFYKQYPTIFHLRDELIKNPEKKDIRLIYLALHSIFKSRGHFLFEGQNLKEIKNFETLYNNLISFLEDNGINKSIDKDNIEKLEKIICDSGKGLKDKEKEFKGIFNSDKQLVAIFKLSVGSSVSLNDLFDTDEYKKEEVEKEKISFREQIYEDDKPIYYSILGEKIELLDIAKSFYDFMVLNNILSDSNYISEAKVKLYEEHKKDLKNLKYIIRKYNKENYDKLFKDKNENNYPAYIGLNKEKDKKEVVEKSRLKIDDLIKVIKGYLPKPERIEEKDKT…
WP_007896501_1	A	1374		MKKRYSYSIGLDIGTNSVGWAVINEDYKVPAKKMTVFGNTDRKTIKKNLLGTVLFDSGETAQARRLKRTNRRRYTRRRYRLCQLQNIFATEMVKVDDTFFQRLSESFFYYQDKAFDKHPIFGNSKEERAYHKTYPTIYHLRKDLADRDQKADLRLIYLALSHIIKFRGHFLIEGKLNSENTDVQKLFIALVTVYNLLFEEEPIAGETCDAKALLTAKTSKSKRLESLISEFPGQKKNGLFGNLLALALGLRPNFKSNFGLSEDAKLQITKDTYEEELDNLLAEIGDHYADLFLAAKNLSDAILLSDILTLSDENTRAPLSASMIKRYEEHQEDLALLKKLVKEQMPEKYWEIFSNAKKNGYAGYIEGKVSQEDFYRYIKPILSRLKGGDEFLAKIDRDD…
WP_038406070_1	A	1374		MNKPYSIGLDIGTNSVGWSIITDDYKVPAKKMRVLGNTDKEYIKKNLIGALLFDGGNTAADRRLKRTARRRYTRRRNRILYLQEIFAEEMSKVDDSFFHRLEDSFLVEEDKRGSKYPIFATLQEEKDYHEKFPTIYHLRKELADKQEKADLRLIYLALAHIIKFRGHFLIEDDRFDVRNTDIQKQYQAFLEIFDTTFENNHLLSQNVDVEAILTDKISKSAKKDRILAQYPNQKSTGIFAEFLKLIVGNQADFKKHFNLEDKTPLQFAKDSYDEDLENLLGQIGDEFADLFSAAKKLYDSVLLSGILTVIDLSTKAPLSASMIQRYDEHREDLKQLKQFVKASLPEKYQEIFADSSKDGYAGYIEGKTNQEAFYKYLSKLLTKQEDSENFLEKIKNEDF…
WP_003043819_1	A	1375		MEKKYSIGLDIGTNSVGWAVITDDYKVPSKKFKVLGNTNRKSIKKNLMGALLFDSGETAEATRLKRTARRRYTRRKNRIRYLQEIFANEMAKLDDSFFQRLEESFLVEEDKKNERHPIFGNLADEVAYHRNYPTIYHLRKKLADSPEKADLRLIYLALAHIIKFRGHFLIEGKLNAENSDVAKLFYQLIQTYNQLFEESPLDEIEVDAKGILSARLSKSKRLEKLIAVFPNEKKNGLFGNIIALALGLTPNFKSNFDLTEDAKLQLSKDTYDDDLDELLGQIGDQYADLFSAAKNLSDAILLSDILRSNSEVTKAPLSASMVKRYDEHHQDLALLKTLVRQQFPEKYAEIFKDDTKNGYAGYVGIGIKHRKRTTKLATQEEFYKFIKPILEKMDGAEEL…
WP_014334983_1	A	1375		MEKSYSIGLDIGTNSVGWAVITDDYKVPAKKMKVLGNTDKKYIKKNLLGALLFDSGETAEVTRLKRTARRRYTRRKNRLRYLQEIFAKEMTKVDESFFQRLEESFLTDDDKTFDSHPIFGNKAEEDAYHQKFPTIYHLRKYLADSQEKADLRLVYLALAHMIKYRGHFLIEGELNAENTDVQKLFNVFVETYDKIVDESHLSEIEVDASSILTEKVSKSRRLENLIKQYPTEKKNTLFGNLIALALGLQPNFKTNFKLSEDAKLQFSKDTYEEDLEELLGKVGDDYADLFISAKNLYDAILLSGILTVDDNSTKAPLSASMIKRYVEHHEDLEKLKEFIKINKLKLYHDIFKDKTKNGYAGYIDNGVKQDEFYKYLKTILTKIDDSDYFLDKIERDDFL…
WP_120770653_1	A	1375		MSNKSYSIGLDIGTNSVGWAVITDDYKVPSKKMKVLGNTDKHFIKKNLIGALLFDEGTTAEDRRLKRTARRRYTRRKNRLRYLQEIFSEEMSKVDSSFFHRLDDSFLVPEDKRGSKYPIFATLAEEKEYHKNFPTIYHLRKQLADSKEKTDLRLIYLALAHMIKYRGHFLYEESFDIKNNDIQKIFSEFISIYDNTFEESSLIGQNAQVEAIFTNKISKSAKRERVLKLFPDQKSTGLFSEFLKLILGNQADFKKHFDLEEKAPLQFSKDTYDEDLENLLGQIGDGVADLFLAAKKLYDAILLSGILTVTDPSTKAPLSASMIERYESHQKDLAALKQFIKNNLPEKYDEIFSDQFKDGYAGYIDGKTTQEAFYKHIKNLLSKFEGADYFLDKIEREDF…
WP_127835850_1	A	1375		MTKIKDDYIVGLDIGTDSCGWVAMNSNNDILKLQGKTAIGSHLFEGGKSAAERRLFRTTHRRIKRRRWRLKLLEEFFDPYMAEVDPYFFARLKESGLSPLDKRKTVSSIVFPTSAEDKKFYDDYPTIYHLRYKLMTEDEKFDLREVYLAIHHIIKYRGNFLYNTSVKDFKASKIDVKSSIEKLNELYENLGLDLNVEFNISNTAEIEKVLKDKQIFKRDKVKKIAELFAIKTDNKEQSKRIKDISKQVANAVLGYKTRFDTIALKEISKDELSDWNFKLSDIDADSKFEALMGNLDENEQAILLTIKELFNEVTLNGIVEDGNTLSESMINKYNDHRDDLKLLKEVIENHIDRKKAKELALAYDLYVNNRHGQLLQAKKKLGKIKPRSKEDFYKVVNKN…
WP_014567561_1	A	1375		MTKIKDDYIVGLDIGTDSCGWVAMNSNNDILKLQGKTAIGSRLFEGGKSAAERRLFRTTHRRIKRRRWRLKLLEEFFDPYMAEVDPYFFARLKESGLSPLDKRKTVSSIVFPTSAEDKKFYDDYPTIYHLRYKLMTEDEKFDLREVYLAIHHIIKYRGNFLYNTSVKDFKASKIDVKSSIEKLNELYENLGLDLNVEFNISNTAEIEKVLKDKQIFKRDKVKKIAELFAIKTDNKEQSKRIKDISKQVANAVLGYKTRFDTIALKEISKDELSDWNFKLSDIDADSKFEALMGNLDENEQAILLTIKELFNEVTLNGIVEDGNTLSESMINKYNDHRDDLKLLKEVIENHIDRKKAKELALAYDLYVNNRHGQLLQAKKKLGKIKPRSKEDFYKVVNKN…
WP_087712910_1	A	1375		MTKVKDDYIVGLDIGTDSCGWVAMDSDNDILKLQGKTAIGSHLFEAGKSAADRRLFRTTHRRIKRKRWRLKLLEEFFDPYMAEVDPYFFARLKESGLSPLDKRKNVSSIVFPTSAEDKKFYDDYPTIYHLRYKLMTEDEKFDLREVYLAIHHIIKYRGNFLYNTSVKDFKASKIDVKSSIEKLNELYENLGLDLNVEFNISNTAEIEKIIKDKQIFKRDKVKKIAELFAIKTDNKEQSKRIKDISKQVANAVLGYKTRFDTIALKEVSKDELSDWNFKLSDIDADSKFEALMGNLDENEQAILLTIKELFNEVTLNGIVEDGNTLSESMIKKYNDHCDDLKLLKEVIDNHIDQKKAKKLALAYDLYVNNRHGQLLQAKKKLGKIKPGSKEDFYKVVNKN…
WP_117285354_1	A	1375		MTKVKENYIVGLDIGTDSCGWVAMNSDNDILKLQGKTAIGSHLFEAGKSAADRRLFRTTHRRIKRKRWRLKLLEEFFDPYMAEVDPYFFARLKESGLSPLDKRKNVSSIVFPTSAEDKKFYDDYPTIYHLRYKLMTEDEKFDLREVYLAIHHIIKYRGNFLYNTSVKDFKASKIDVKSSIEKLNELYENLGLDLNVEFNISNTAEIEKIIKDKQIFKRDKVKKIAELFAIKTDNKEQSKRIKDISKQVANAVLGYKTRFDTIALKEVSKDELSDWNFKLSDIDADSKFEALMGNLDENEQAILLTIKELFNEVTLNGIVEDGNTLSESMIKKYNDHCDDLKLLKEVIDNHIDQKKAKKLALAYDLYVNNRHGQLLQAKKKLGKIKPGSKEDFYKVVNKN…
WP_039691759_1		1376	Seq1	MEKSYSIGLDIGTNSVGWSVITDDYKVPAKKMKVLGNTDKKYIKKNLLGALLFDSGETAEATRLKRTARRRYTRRKNRLRYLQEIFGKEMAKVDESFFQRLEESFLTDDDKTFDSHPIFGNKAEEDAYHQEFPTIYHLRKHLADSPEQADLRLVYLALAHMIKFRGHFLIEGQLDAENTDVQKLFNDFVEVYDRTLDDSHLSEITVDASSILTEKFSKSRRLENLIKHYPTEKKNTLFGNLVALALGLQPNFKTSFKLSEDAKLQFSKDTYEEDLEELLGKIGDEYADLFTSAKNLYDAILLSGILTVADNTTKAPLSASMIKRYNEHQVDLKKLKEFIKNNASDKYDEIFNDKDKNGYAGYIENGVKQDEFYKYLKTTLSKIDGSDYFLDKIEREDFL…
WP_001040102_1	A	1377		MNKPYSIGLDIGTNSVGWSIITDDYKVPAKKMRVLGNTDKEYIKKNLIGALLFDGGNTAADRRLKRTARRRYTRRRNRILYLQEIFAEEMSKVDDSFFHRLEDSFLVEEDKRGSKYPIFATMQEEKYYHEKFPTIYHLRKELADKKEKADLRLVYLALAHIIKFRGHFLIEDDRFDVRNTDIQKQYQAFLEIFDTTFENNHLLSQNVDVEAILTDKISKSAKKDRILAQYPNQKSTGIFAEFLKLIVGNQADFKKHFNLEDKTPLQFAKDSYDEDLENLLGQIGDEFADLFSVAKKLYDSVLLSGILTVTDLSTKAPLSASMIQRYDEHHEDLKHLKQFVKASLPENYREVFADSSKDGYAGYIEGKTNQEAFYKYLLKLLTKQEGSEYFLEKIKNEDF…
WP_001040103_1	A	1377	Sag2	MNKPYSIGLDIGTNSVGWSIITDDYKVPAKKMRVLGNTDKEYIKKNLIGALLFDGGNTAADRRLKRTARRRYTRRRNRILYLQEIFAEEMSKVDDSFFHRLEDSFLVEEDKRGSKYPIFATMQEEKYYHEKFPTIYHLRKELADKKEKADLRLVYLALAHIIKFRGHFLIEDDRFDVRNTDIQKQYQAFLEIFDTTFENNHLLSQNVDVEAILTDKISKSAKKDRILAQYPNQKSTGIFAEFLKLIVGNQADFKKHFNLEDKTPLQFAKDSYDEDLENLLGQIGDEFADLFSVAKKLYDSVLLSGILTVTDLSTKAPLSASMIQRYDEHHEDLKHLKQFVKASLPENYREVFADSSKDGYAGYIEGKTNQEAFYKYLLKLLTKQEGSEYFLEKIKNEDF…
WP_082229465_1	A	1378		MDYVKEYHIGLDIGTSSIGWAVTDSQFKLMRIKGKTAIGVRLFEEGKTAAERRTFRTTRRRLKRRKWRLHYLDEIFAPHLQEVDENFLRRLKQSNIHPEDPAKNQAFIGKLLFPDLLKKNERGYPTLIKMRDELPVEQRAHYPVTNIYKLREAMINEDRQFDLREVYLAVHHIVKYRGHFLNNASVDKFKVGRIDFDKSFNVLNEAYEELQNGEGSFTIEPSKVEKIGQLLLDTKMRKLDRQKAVAKLLEVKVADKEETKRNKQIATAMSKLVLGYKADFATVAMVNGNEWKIDLSSETSEDEIEKFREELSDAQNDILTEITSLFSQIMLNEIVPNGMSISESMMDRYWTHERQLAEVKEYLATQPASARKEFDQVYNKYIGQAPKEKGFDLEKGLKK…
WP_114806560_1	A	1378		MDYVKEYHIGLDIGTSSIGWAVTDSQFKLMRIKGKTAIGVRLFEEGKTAAERRTFRTTRRRLKRRKWRLHYLDKIFAPHLQEVDENFLRRLKQSNIHPEDPAKNQAFIGKLLFPDLLKKNERGYPTLIKMRDELPVEQRAHYPVTNIYKLREAMINEDRQFDLREVYLAVHHIVKYRGHFLNNASVDKFKVGRIDFDKSFNVLNEAYEELQNGEGSFTIESSKVEKIGQLLLDTKMRKLDRQKAVAKLLEVKVADKEETKRNKQIATAMSKLVLGYKADFATVAMVNGNEWKIDLSSETSEDEIEKFREELSDAQNDILTEITSLFSQIMLNEIVPNGMSISESMMDRYWMHERQLAEVKEYLATQPASARKEFDQVYNKYIGQAPKEKGFDLEKGLKK…
WP_057773983_1	A	1378		MKNKDYSIGLDIGTSSIGFAVVDENNHVMRVKGKNAIGVRLFDEGKPAADRRAFRTTRRRLSRRRWRLKLLREIFDSYITPVDEAFFIRLKESNLSPKDSKKQYSGDILFNDRSDKDFYTKYPTIYHLRNALMTEHQRFDIREIYLAIHHIVKFRGHFLNATPANNFQVGKLDLDQKFEDLNDIYQRVFPDDSIEFRIDNLEQIKAVLLDSKRSRSDRQRSLVDDVYQTSEDKEVEKQNKAVATEVLKAILGNKAKLNIIANVEVDKEAAKEWTITFDSESIDDDLAKIDGQMTDDGRAIVEILRSLYSGITLSAIVPENHTLSQAMVAKYDLHKKHLTLLKKLINSMTDTKKAKNLRAAYDGYVDGVKGKVLTQDEFYKQIQSNLDESVEASEIQTYI…
WP_107760052_1	A	1378		MNYVKEYHIGLDIGTSSIGWAVTDSQFKLMRIKGKTAIGVRLFEEGKTAAERRTFRTTRRRLKRRKWRLHYLDEIFAPHLQEVDENFLRRLKQSNIHPEDPTKNQAFIGKLLFPDLLKKNERGYPTLIKMRDELPVEQRAHYPVTNIYKLREAMINEDRQFDLREVYLAVHHIVKYRGHFLNNASVDKFKVGRIDFDKSFNVLNEAYEELQNGEGSFTIEPSKVEKIGQLLLDTKMRKLDRQKAVAKLLEVKVADKEETKRNKQIATAMSKLVLGYKADFATVAMANGNEWKIDLSSETSEDEIEKFREELSDAQNDILTEITSLFSQIMLNEIVPNGMSISESMMDRYWTHERQLAEVKEYLATQPASARKEFDQVYNKYIGQAPKERGFDLEKGLKK…
WP_062903918_1	A	1378		MTNEKYSIGLDIGTSSIGFAVVNDNNRVIRVKGKNAIGVRLFDEGKAAADRRSFRTTRRRLSRRRWRLKLLREIFDAYITPVDEAFFIRLKESNLSPKDSKKQYSGDILFNDRSDKDFYEKYPTIYHLRNALMTEHRKFDVREIYLAIHHIMKFRGHFLNATPANNFKVGRLNLEEKFEELNDIYQRVFPDESIEFRTDNLEQIKEVLLDNKRSRADRQHTLVSDIYQSSEDKDIEKRNKAVATEILKASLGNKAKLNVITNVEVDKEAAKEWSITFDSESIDDDLAKIEGQMTDDGHEIIEVLRSLYSGITLSAIVPENHTLSQSMVAKYDLHKDHLKLFKKLINGMTDTKKAKNLRAAYDGYIDGVKGKVLPQEDFYKQVQVNLDDSAEANEIQTYI…
WP_062904505_1	A	1378		MTNEKYSIGLDIGTSSIGFAVVNDNNRVIRVKGKNAIGVRLFDEGKAAADRRSFRTTRRRLSRRRWRLKLLREIFDAYITPVDEAFFIRLKESNLSPKDSKKQYSGDILFNDRSDKDFYEKYPTIYHLRNALMTEHRKFDVREIYLAIHHIMKFRGHFLNATPANNFKVGRLNLEEKFEELNDIYQRVFPDESIEFRTDNLEQIKEVLLDNKRSRADRQRTLVSDIYQSSEDKDIEKRNKAVATEILKASLGNKAKLNVITNVEVDKEAAKEWSITFDSESIDDDLAKIEGQMTDDGHEIIEVLRSLYSGITLSAIVPENHTLSQSMVAKYDLHKDHLKLFKKLINGMTDTKKAKNLRAAYDGYIDGVKGKVLPQEDFYKQVQVNLDDSAEANEIQTYI…
WP_060553428_1	A	1380		MKKGYSIGLDIGTNSVGFAVITDDYKVPSKKMKVLGNTDKRFIKKNLIGALLFDEGTTAEARRLKRTARRRYTRRKNRLRYLQEIFSEEMSKVDSSFFHRLDDSFLIPEDKRESKYPIFATLEEEKEYHKKFPTIYHLRKHLADSKEKADLRLIYLALAHMIKYRGHFLYEDTFDIKNNDIQKIFNEFISIYDNAFEGSSLSGQNAQVEAIFTDKISKSAKRERVLKLFPDEKSTGLFSEFLKLIVGNQADFKKHFDLEDKAPLQFSKDTYDEDLENLLGQIGDDFADLFVAAKKLYDAILLSGILTVTDPSTKAPLSASMIERYENHQNDLVVLKQFIKNNLPENYVEVFSDDSKNGYAGYVGVDSKIRKRNAKLATEEEFYKYLKNILNNVKGADYF…
WP_024405243_1	A	1380		MKKKYAIGIDIGTNSVGWSIVTDDYKVPSKKMKVFGNTEKRYIKKNLLGTLLFDEGNTAENRRLKRTARRRYTRRRNRILYLQEIFAEEINKIDDSFFQRLDDSFLIVEDKQGSKHPIFGTLQEEKEYHKQFPTIYHLRKQLADSSQKADIRLIYLALAHIIKYRGHFLFEGDLKSENKDVQHLFNDFVEMFDKTVEGSYLSENLPNVADVLVEKVSKSRRLENILHYFPNEKKNGLFGNFLALALGLQPNFKTNFELAEDAKIQFSKETYEEDLEELLGKIGDDYADLFIATKSLYDGILLAGILSTTDSTTKAPLSSSMVNRYEEHQKDLALLKNFIHQNLSDSYKEVFNDKLKDGYAGYIEGKTTQENFYRFIKKAIEKIEGSNYFIDKIDREDFL…
WP_024390729_1	A	1380		MKKKYAIGIDIGTNSVGWSVVTDDYKVPSKKMKVFGNTEKRYIKKNLLGTLLFDEGNTAENRRLKRTARRRYTRRRNRILYLQEIFAEEINKIDDSFFQRLDDSFLIVEDKQGSKHPIFGTLQEEKEYHKQFPTIYHLRKQLADSSQKADIRLIYLALAHIIKYRGHFLFEGDLKSENKDVQHLFNDFVEMFDKTVEGSYLSENLPNVADVLVEKVSKSRHLENILHYFPNEKKNGLFGNFLALALGLQPNFKTNFELAEDAKIQFSKETYEEDLEELLGKIGDDYADLFIATKSLYDGILLAGILSTTNSTTKAPLSSSMVNRYEEHQKDLALLKNFIHQNLSDSYKEVFNDKLKDGYAGYIEGKTTQENFYRFIKKAIEKIDGSNYFIEKIEREDFL…
WP_014708934_1	C	1380		MKRILGLDLGTTSIGWALVNEAENNNEASSIVRLGVRVNPLTVDEKSNFEKGKAITTNADRQLRHGARINLQRYKLRRQNLHDCLQKQGWLGTEAMYEEGKASTFETYKLRAKAAEEEISLHEFARVLFMLNKKRGYKSNRKANNKEDGQLFDGMTIAKKLYEEHLTPAEYSLQLLNKGKKFTQGYYRSDLNAELERIWDEQKKYYPEILTDEFKQQLEGKTKTNTSKIFLAKYGIYSADLKGLDRKFQPLKWRVEALQQQVDKEVLAFVISDLKGQIANTSGLLGAISDRSKELYFNKQTVGQYLWASLEENPHISIKNKPFYRQDYLDEFEKIWETQAAFHKQLTPELKQEIRDIIIFYQRPLKSKKSLISVCELEQRKVKATIDGKEKEITIGPKV…
WP_028906301_1	C	1380		MKRILGLDLGTTSIGWALVNEAENNNEASSIVRLGVRVNPLTVDEKSNFEKGKAITTNADRQLRHGARINLQRYKLRRQNLHDCLQKQGWLGTEAMYEEGKASTFETYKLRAKAAEEEISLHEFARVLFMLNKKRGYKSNRKANNKEDGQLFDGMTIAKKLYEEHLTPAEYSLQLLNKGKKFTQGYYRSDLNAELERIWDEQKRYYPEILTDEFKQQLEGKTKTNTSKIFLAKYGIYSADLKGLDRKLQPLKWRVEALKQQVDKEVLAFVISDLKGQIANTSGLLGAISDRSKELYFNKQTVGQYLWASLEENPHISIKNKPFYRQDYLDEFEKIWETQAAFHKQLAPELKQEIRDIIIFYQRPLKSKKSLISVCELEQRKVKATIDGKEKEITIGPKV…
WP_100019439_1	C	1380		MKRILGLDLGTTSIGWALVNEAENNNEASSIVRLGVRVNPLTVDEKSNFEKGKAITTNADRQLRHGARINLQRYKLRRQNLHDCLQKQGWLGTEAMYEEGKASTFETYKLRAKAAEEEISLHEFARVLFMLNKKRGYKSNRKANNKEDGQLFDGMTIAKKLYEEHLTPAEYSLQLLNKGKKFTQGYYRSDLNAELERIWDEQKRYYPEILTDEFKQQLEGKTKTNTSKIFLAKYGIYSADLKGLDRKLQPLKWRVEALKQQVDKEVLAFVISDLKGQIANTSGLLGAISDRSKELYFNKQTVGQYLWASLEENPHISIKNKPFYRQDYLDEFEKIWETQAAFHKQLTPELKQEIRDIIIFYQRPLKSKKSLISVCELEQRKVKATIDGKEKEITIGPKV…
WP_100021242_1	C	1380		MKRILGLDLGTTSIGWALVNEAESNNEASSIIRLGVRVNPLTVDEKSNFEKGKAITTNADRQLRHGARINLQRYKLRRQNLHDCLQKQGWLGTEAMYEEGKASTFETYKLRAKAAEEEISLHEFARVLFMLNKKRGYKSNRKANNKEDGQLFDGMTIAKKLYEEHLTPAEYSLQLLNKGKKFTQGYYRSDLNAELERIWDEQKKYYPEILTDEFKQQLEGKTKTNTSKIFLAKYGIYSADLKGLDRKLQPLKWRVEALKQQVDKEVLAFIISDLKGQIANTSGLLGAISDRSKELYFNKQTVGQHLWASLEENPHISIKNKPFYRQDYLDEFEKIWETQATFHKQLTPELKQEIRDIIIFYQRPLKSKKSLISVCELEQRKVKATIDGKEKEITIGPKV…
WP_100015610_1	C	1380		MKRILGLDLGTTSIGWALVNEAESNNEASSIVRLGVRVNPLTVDEKSNFEKGKAITTNADRQLRHGARINLQRYKLRRQNLHDCLQKQGWLGTEAMYEEGKASTFETYKLRAKAAEEEISLHEFARVLFMLNKKRGYKSNRKANNKEDGQLFDGMTIAKKLYEEHLTPAEYSLQLLNKGKKFTQGYYRSDLNAELERIWDEQKKYYPEILTDEFKQQLEGKTKTNTSKIFLAKYGIYSADLKGLDRKLQPLKWRVEALKQQVDKEVLAFVISDLKGQIANTSGLLGAISDRSKELYFNKQTVGQYLWASLEENPHISIKNKPFYRQDYLDEFEKIWETQAAFHKQLTPELKQEIRDIIIFYQRPLKSKKSLISVCELEQRKVKATIDGKEKEITIGPKV…
WP_112199926_1	C	1380		MKRILGLDLGTTSIGWALVNEAESNNEASSIVRLGVRVNPLTVDEKSNFEKGKAITTNADRQLRHGARINLQRYKLRRQNLHDCLQKQGWLGTEAMYEEGKASTFETYKLRAKAAEEEISLHEFARVLFMLNKKRGYKSNRKANNKEDGQLFDGMTIAKKLYEEHLTPAEYSLQLLNKGKKFTQGYYRSDLNAELERIWDEQKKYYPEILTDEFKQQLEGKTKTNTSKIFLAKYGIYSADLKGLDRKLQPLKWRVEALQQQVDKEVLAFVISDLKGQIANTSGLLGAISDRSKELYFNKQTVGQYLWASLEENPHTSIKNKPFYRQDYLDEFEKIWETQATFHKQLTPELKQEIRDIIIFYQRPLKSKKSLISVCELEQRKVKATIDGKEKEITIGPKV…
WP_100023185_1	C	1380		MKRILGLDLGTTSIGWALVNEAESNNEASSIVRLGVRVNPLTVDEKSNFEKGKAITTNADRQLRHGARINLQRYKLRRQNLHDCLQKQGWLGTEAMYEEGKASTFETYKLRAKAAEEEISLHEFARVLFMLNKKRGYKSNRKANNKEDGQLFDGMTIAKKLYEEHLTPAEYSLQLLNKGKKFTQGYYRSDLNAELERIWEEQKKYYPEILTDEFKQQLESKTKTNTSKIFLAKYGIYSADLKGLDRKLQPLKWRVEALKQQVDKEVLAFAISDLKGQIANTSGLLGAISDRSKELYFNKQTVGQYLWASLEENPHISIKNKPFYRQDYLDEFEKIWETQATFHKQLTPELKQEIRDIIIFYQRPLKSKKSLISVCELEQRKVKATIDGKEKEITIGPKV…
WP_099983984_1	C	1380		MKRILGLDLGTTSIGWALVNEAESNNEASSIVRLGVRVNPLTVDEKSNFEKGKAITTNADRQLRHGARINLQRYKLRRQNLHDCLQKQGWLGTEAMYEEGKASTFETYKLRAKAAEEEISLHEFARVLFMLNKKRGYKSNRKANNKEDGQLFDGMTIAKKLYEEHLTPAEYSLQLLNKGKKFTQGYYRSDLNAELERIWGEQKKYYPEILTDEFKQQLEGKTKTNTSKIFLAKYGIYSADLKGLDRKLQPLKWRVEALKQQVDKEVLAFVISDLKGQIANTSGLLGAISDRSKELYFNKQTVGQYLWASLEENPHISIKNKPFYRQDYLDEFEKIWETQAAFHKQLTPELKQEIRDIIIFYQRPLKSKKSLISVCELEQRKVKATIDGKEKEITIGPKV…
WP_100013851_1	C	1380		MKRILGLDLGTTSIGWALVNEAESNNEASSIVRLGVRVNPLTVDEKSNFEKGKAITTNADRQLRHGARINLQRYKLRRQNLHDCLQKQGWLGTEAMYEEGKASTFETYKLRAKAAEEEISLHEFARVLFMLNKKRGYKSNRKANNKEDGQLFDGMTIAKKLYEEHLTPAEYSLQLLNKGKKFTQGYYRSDLNAELERIWGEQKKYYPEILTDEFKQQLEGKTKTNTSKIFLAKYGIYSADLKGLDRKLQPLKWRVEALKQQVDKEVLAFVVSDLKGQIANTSGLLGAISDRSKELYFNKQTVGQYLWASLEENPHISIKNKPFYRQDYLDEFEKIWETQAAFHKQLTPELKQEIRDIIIFYQRPLKSKKSLISVCELEQRKVKATIDGKEKEITIGPKV…
WP_013980829_1	A	1380	Esp1	MNLRHVGNYNIGLDMGTASVGWAAIDEQGELLHFKGKPTWGSRLFDSANTAATARMPRGQRRRYIRRRWRLDLLQKFFSEEMAEKDPEFFIRLRQSSLWPEDREGGHTAYHWPLFNDSDFNEKEYYEKFPTIFHLRQWLMETDEKADIRLIYLAFHNIVKHRGNFLQENNDSLSAQNANMRESLESFCIALEEWCDEKELTCSCDPQKLEHLFKEVKYRSDIRDGFAALLGLACSGENEVDVKAMAKEMGKAIVGYKADFSKIFTECDKEGSSFRLSDDEGPEAFLDICPDDGIALFEAIQMVYSSFILTGMLTEKGLSLSKISAYNQYGQDLESLKALVKEYVPNEYSSFFRGPTYSGSTEYDPSKAQGYTRYNLGPSKKGSGAKPMAYEDFKKSVEQ…
WP_128492537_1	A	1381		MDYVKEYHIGLDIGTSSIGWAVTDSQFKLMRIKGKTAIGVRLFEEGKTAAERRTFRTTRRRLKRRKWRLHYLDEIFAPHLQEVDENFLRRLKQSNIHPEDPAKNQAFIGKLLFPDLLKKNERGYPTLIKMRDELPVEQRAHYPVTNIYKLREAMINEDRQFDLREVYLAVHHIVKYRGHFLNNASVDKFKVGRIDFDKSFNVLNEAYEELQNGEGSFTIEPSKVEKIGQLLLDTKMRKLDRQKAVAKLLEVKVADKEETKRNKQIATAMSKLVLGYKADFATVAMVNGNEWKIDLSSETSEDEIEKFREELSDAQNDILTEITSLFSQIMLNEIVPNGMSISESMMDRYWMHERQLAEVKEYLATQPASARKEFDQVYNKYIGQAPKEKGFDLEKGLKK…
WP_127429586_1	A	1381		MDYVKEYHIGLDIGTSSIGWAVTDSQFKLMRIKGKTAIGVRLFEEGKTAAERRTFRTTRRRLKRRKWRLHYLDKIFAPHLQEVDENFLRRLKQSNIHPEDPAKNQAFIGKLLFPDLLKKNERGYPTLIKMRDELPVEQRAHYPVTNIYKLREAMINEDRQFDLREVYLAVHHIVKYRGHFLNNASVDKFKVGRIDFDKSFNVLNEAYEELQNGEGSFTIEPNKVEKIGQLLLDTKMRKLDRQKAVAKLLEVKVADKEETKRNKQIATAMSKLVLGYKADFATVAMANGNEWKIDLSSETSEDEIEKFREELSDAQNDILTEITSLFSQIMLNAIVPNGMSIPESMMDRYWTHERQLAEVKEYLATQPASARKEFDQVYNKYIGQVPKEKGFDLEKGLKK…
WP_080650625_1	A	1381		MDYVKEYHIGLDIGTSSIGWAVTDSQFKLMRIKGKTAIGVRLFEEGKTAAERRTFRTTRRRLKRRKWRLHYLDKIFAPHLQEVDENFLRRLKQSNIHPEDPAKNQAFIGKLLFPDLLKKNERGYPTLIKMRDELPVEQRAHYPVTNIYKLREAMINEDRQFDLREVYLAVHHIVKYRGHFLNNASVDKFKVGRIDFDKSFNVLNEAYEELQNGEGSFTIEPSKVEKIGQLLLDTKMRKLDRQKAVAKLLEVKVADKEETKRNKQIATAMSKLVLGYKADFATVAMANGNEWKIDLSSETSEDEIEKFREELSDAQNDILTEITSLFSQIMLNEIVPNGMSISESMMDRYWMHERQLAEVKEYLATQPASARKEFDQVYNKYIGQAPKEKGFDLEKGLKK…
WP_036868838_1		1381	Phi	MKKILGLDLGTTSIGWALVYESENADEKSSIVRLGVRVNPLSVDEKGNFEKGKSITTNADRQQTHGARINLQRYKLRRENLKDCLQKQGWIGTEALYEEGKTSTFETYMLRAKAAEEEISLHELCRVLFMLNKKRGYKSNRKANNKEDGKLFDGMTVAKKLYEEHLTPAEYSLKLLSSGKKFKQEYYRSDLKEEFDRIWNEQQKYYPEILTDDFKQQLQGKSKGNTSKIFLGKYGIYSADLKGLDRKLQPLKWRVEALKQKVDKEVLAFVISDLNGQIASTSGLLGAISDRSKELYFNKQTVGQYLWTSLKESPHVSIKNKPFYRQDYLDEFEKIWETQATYHKELTPELKQEIRDIIIFYQRPLKSKKGLISVCELEQRKVKVTIDGKEKEISIGPKV…
WP_104878060_1	A	1381		MNYVKEYHIGLDIGTSSIGWAVTDSQFKLMRIKGKTAIGVRLFEEGKTAAERRTFRTTRRRLKRRKWRLHYLDEIFAPHLQEVDENFLRRLKQSNIHPEDPTKNQAFIGKLLFPDLLKKNERGYPTLIKMRDELPVEQRAHYPVMNIYKLREAMINEDRQFDLREVYLAVHHIVKYRGHFLNNASVDKFKVGRIDFDKSFNVLNEAYEELQNGEGSFTIEPSKVEKIGQLLLDTKMRKLDRQKAVAKLLEVKVADKEETKRNKQIATAMSKLVLGYKADFATVAMANGNEWKIDLSSETSEDEIEKFREELSDAQNDILTEITSLFSQIMLNEIVPNGMSISESMMDRYWTHERQLAEVKEYLATQPASARKEFDQVYNKYIGQAPKERGFDLEKGLKK…
WP_124891202_1	A	1381		MNYVKEYHIGLDIGTSSIGWAVTDSQFKLMRIKGKTAIGVRLFEEGKTAAERRTFRTTRRRLKRRKWRLHYLDKIFAPHLQEVDENFLLRLKQSNIHPEDPAKNQAFIDKLLFPDLLKKNERGYPTLIKMRDELPVEQRAHYPVTNIYKLREAMINEDRQFDLREVYLAVHHIVKYRGHFLNNASVDKFKVGRIDFDKSFNVLNEAYEELQNGEGSFTIEPSKVEKIGQLLLDTKMRKLDRQKAVAKLLEVKVADKEETKRNKQIATAMSKLVLGYKADFATVAMANGNEWKIDLSSETSEDEIEKFREELSDAQNDILTEITSLFSQIMLNEIVPNGMSISESMMDRYWTHERQLAEVKEYLATQPASARKEFDQVYNKYIGQAPKERGFDLEKGLKK…
WP_065533057_1	A	1382		MIKKDYNIGLDIGATSVGFAGIDGQYDPIKLKGKTVVGVNLFEEGQTAAERRGFRTTRRRLNRRKWRLSLLEEFFDPYITPVDPAFFARLKESNLSPKDNNKNFSGSLLFPDITDQEFYEKYPTIYHLRYALMTENKKFDLRAIFLAIHHMIKYRGNFLNSTPVAHFDTSKIDFANDFSKLNRLYLNEDPNNIFEINLQNVKEISDILLDHSIKKSDKQKQVAKLLLLSQNDKELDKINKQIATQISKAILGYNFSLNEILKIEAEDKSKWKLNFSSADIDDKLPNLISELDESQESILNIILSLYSRLTLNGIVPSGMSLSEAMIDKYVTHKEHLDLLKKYVKTLPIKNRKEIAEAYAEYIGNSLKKNGHISQEEFYKAVKKNLDKSETAQAILGLIS…
WP_105184075_1	A	1382		MMKKSYAIGIDIGTNSVGHCVMYTENYKVPSKKMKVFGNTEKRYIKKNLLGTLLFDEGNTAENRRLKRTARRRYTRRRNRILYLQEIFAEEINKIDDSFFQRLDDSFLIVEDKQGSKHPIFGTLQEEKEYHKQFPTIYHLRKQLADSSQKADIRLIYLALAHIIKYRGHFLFEGDLKSENKEVQHLFNDFVEMFAKTVEGSYLSENLPNVADVLVEKVSKSRRLENVLHYFPNEKKNGLFGNFLALALGLQPNFKTNFELAEDAKIQFSKETYEEDLEELLGKIGDDYADLFIATKSLYDGILLAGILSTTDSTTKAPLSSSMVNRYEEHQKDLALLKNFIHQNLSDSYKEVFNDKLKDGYAGYIEGKTTQENFYRFIKKAIEKIEGSNYFIDKIDRED…
WP_045920486_1	A	1383		MGRKVAAEDYAISLDIGNGSVGWAAFTPDYRLVRAKGHELIGARLFEPAQTAEARRMARTTRRRISRRRWRLRLLDALFDAALSEIDPSFLMRRKYSWVHPNDTNNAERWYGGILFDSKDQDKRFYEKYPTIYHLRRALMEDNEQHDIREVYVAVHHILKYRGNFLIEGELDSSDVFVTKKLLNLVKNIINQTSENELEESWALNVDEVKFADALCTTRGSRKMRADNALALIQNACDLTKEQIALVKAILSGLEGNKLDLNKIFPLEGRSSEDQKALSVYFNKADYEETRAKISDSGLLGDDECAFLDELQEQYSAVALKQLLGDSTSISESMCESYDHHRKNWELIKKELRTEDNAEEINRHYGAIVGWEIVDGQRKSIRSSNEDKRKKANKYFADL…
WP_077497300_1	A	1384		MKKSYSIGLDIGTNSVGWAVITDDYKVPAKKMRVLGNTDKRYIKKNLLGALLFDSGETAEATRLKRTARRRYTRRKNRLRYLQDIFTEEMAKVDDSFFQRLDESFLTDDDKNFDSHPIFGNKAEEDAYHQKFPTIYHLREYLADSSEKADLRLVYLALAHIIKYRGHFLIEGKLNAENTDVQKLFTDFVGVYDRTFDDSHLSEITVDAASTLTEKISKSRRLENLIKYYPTEKKNTLFGNLVALALGLQPNFKTNFKLSDDAKLQFSKDTYEEDLEELLGKIGDDYADLFTSAKNLYDAILLSGILTVDDNSTKAPLSASMIKRYVEHHEDLEKLKEFIKANKSELYHEIFKDETKNGYAGYIKNGVKQDVFYKYLKNTLLKMGGSDYFLDKIEREDFL…
WP_013709575_1	A	1384	Cgl	MKLRGIEDDYSIGLDMGTSSVGWAVTDERGTLAHFKRKPTWGSRLFREAQTAAVARMPRGQRRRYVRRRWRLDLLQKLFEQQMEQADPDFFIRLRQSRLLRDDRAEEHADYRWPLFNDCKFTERDYYQRFPTIYHVRSWLMETDEQADIRLIYLALHNIVKHRGNFLREGQSLSAKSARPDEALNHLRETLRVWSSERGFECSIADNGSILAMLTHPDLSPSDRRKKIAPLFDVKSDDAAADKKLGIALAGAVIGLKTEFKNIFGDFPCEDSSIYLSNDEAVDAVRSACPDDCAELFDRLCEVYSAYVLQGLLSYAPGQTISANMVEKYRRYGEDLALLKKLVKIYAPDQYRMFFSGATYPGTGIYDAAQARGYTKYNLGPKKSEYKPSESMQYDDFRK…
WP_111743047_1	A	1384		MKNITWYLGLEVGPTSIGWAATDSNYKLLRKNKKRLWGARLFEEAKTAADRRSFRAGRRRLARRKWRINLLQELFVKEISKNDPNFFLRLKESKYNFEDKSLMNEYILFNDKDYTDKDYYKEYPTIYHLRSSLMTEENPDIRKVYLAIHSMLKNRGHFLLQGQSFSDSNIDSVIKELLDLSIVKTNIEVTDEVIQSLKEIALQKKNLSDKNNDVKKLYPKEKQLQEIFKLVFGGKTSLDKLYDIEEYKELDNSVKSISFKEKVYEEVRPDYEQILSNYIELLDLAKLVYDSIVLADIKKEGKTISESKVELYNKHKDDLVNLKKLVKTDSKLSEDKKKEVYFEIFKEDKEKGTNYVNYTHRSQEGKSCSYEDFKKFLKKELEKLEDSPTKTTILEELDL…
WP_100945244_1	C	1385		MKKILGLDLGTTSIGWAIVNEAETTNENSEIIKLGVRVNPLTVDEQTNFEKGRPITTNADRTLKRGARRNLQRFKLRRENLIEILTKSKIISKNTALTEVGESTTHQTLSLRAKSASEKIEIEEFARVLLAINKKRGYKSSRKAKNEEEGTLIDGMAIAKELYDNNLTVGQYIYNLLEKGKKFIPDFYRSDLKIEFDKVWNFQKQFYSDILDDELYQKLEDQGQQNSRKRFLAIKGIYTAENKGKRDKTKKQHYKWRSEAISKQLKIEEVAYVLVEINNNLNNSSGYLGAISDRSKELYFNNETVGQNLYSQIKENKHTSLRNQVFYRQDYLDEFEKIWETQAEFHQELTSELKEEIRDIVIFYQRKLKSQKHLISNCQFEKYHKAVPKSSLLFQESKI…
KLL20707_1		1385	Sag1	MNKPYSIGLDIGTNSVGWSIITDDYKVPAKKMRVLGNTDKEYIKKNLIGALLFDGGNTAADRRLKRTARRRYTRRRNRILYLQEIFAEEMSKVDDSFFHRLEDSFLVEEDKRGSKYPIFATLQEEKDYHEKFSTIYHLRKELADKKEKADLRLIYIALAHIIKFRGHFLIEDDSFDVRNTDISKQYQDFLEIFNTTFENNDLLSQNVDVEAILTDKISKSAKKDRILAQYPNQKSTGIFAEFLKLIVGNQADFKKYFNLEDKTPLQFAKDSYDEDLENLLGQIGDEFADLFSAAKKLYDSVLLSGILTVIDLSTKAPLSASMIQRYDEHREDLKQLKQFVKASLPEKYQEIFADSSKDGYAGYIEGKTNQEAFYKYLSKLLTKQEDSENFLEKIKNEDF…
WP_062913273_1	A	1385		MTNEKYSIGLDIGTSSIGFAVVNDNNRVIRVKGKNAIGVRLFDEGKAAADRRSFRTTRRSFRTTRRRLSRRRWRLKLLREIFDAYITPVDEAFFIRLKESNLSPKDSKKQYSGDILFNDRSDKDFYEKYPTIYHLRNALMTEHRKFDVREIYLAIHHIMKFRGHFLNATPANNFKVGRLNLEEKFEELNDIYQRVFPDESIEFRTDNLEQIKEVLLDNKRSRADRQRTLVSDIYQSSEDKDIEKRNKAVATEILKASLGNKAKLNVITNVEVDKEAAKEWSITFDSESIDDDLAKIEGQMTDDGHEIIEVLRSLYSGITLSAIVPENHTLSQSMVAKYDLHKDHLKLFKKLINGMTDTKKAKNLRAAYDGYIDGVKGKVLPQEDFYKQVQVNLDDSAEA…
WP_020807054_1	A	1386		MTKIKNEYIVGLDIGTNSCGWVAMDFQNTILRMHGKTAIGSHLFDAGNSAADRRAFRTTRRRIKRRKWRLKLLEEIFDPYMTEVDPYFFARLKESGLSPLDKRKNASSIVFPTALEDKKFYCNYPTIYHLRYDLMSEDKKFDLREIYLAIHHIVKYRGNFLYNTPVKDFEASKIDVKDSLEKLNELYERLDSEFTVELDSSNALEIEKIIRDKNVFKINKVKSIHQLLSLKTENKERTKLIKDVSKQIINAILGYKTKFETILLKNISKDEADDWEFKLTDVDADNKFENLIGDLNENEQEILLVIRNLANAITLSNIVEEGKTLSESMIDKYNKHSDDLKLLKQVISDHPDRDKAKKLALAYDLYVNNRHGKLLQAKDVLGSKKTLSKEDFYKEVKKN…
WP_126408155_1	A	1386		MTQKYSIGLDIGTNSVGWAIVTDDYKIPAKKMKILGNTNKQYIKKNLLGALLFDSGETAKATRLKRTARRRYTRRKNRLRYLQEIFIEEMNKVDENFFQRLDDSFLVTEDKRGSKYPIFGTLKEEKEYYKEFETIYHLRKRLADSTGKADLRLVYLALAHMIKFRGHFLIEGQLKAENTDVQTLFNDFVEVYDKTIEESHLAEITVDALSILTEKVSKSRRLENLVKCYPTEKKNTLFGNLIALSLGLQPNFKTNFQLSEDAKLQFSKDTYEEDLEELLGKIGDDYADLFTSAKNLYDTILLSGILAVDDNSTKALLSASMIKRYEEHQKDLKKLKDFIKVNAPAQYDDIFKDETKNGYAGYIENGVKQDEFYKYLKNTLSKIDGSDYFLDKIEREDFL…
WP_080881730_1	A	1387		MTKIKEDYMIGLDIGTDSCGWVATDFQNNILKMHGKRAIGSHLFEEGIPAADRRGFRTTRRRIKRRKWRLRLLEEIFDSEMAKIDPYFFARLKESGLSPKDSRKKTSSIVFPSAKEDKEFYDKYPTIYHLRNALMTKDRKFDLREIFIAIHHIVKYRGNFLQDTPVKDFNASKIDVQTTLENLNEAYSKLTEEYSIEFATENAHQIEDILRDKTIFKLDKSKQISKLLFVPSENKDESELRKDVAKQIANVILGYKAKLETILMTEVDKDEKSNWEFKLNDADADEKLEQIIATLDENKQTILAEVRKLFSAITLSGIVDEGKTLSESMIRKYEDHRNDLKLLKKVIDNHADKEKAKKLALAYDLYVNNRHGHLLEAKKGLKKNGVLSKQDFYAEIKKN…
WP_127345750_1	A	1387		MTKIKEDYMIGLDIGTDSCGWVATDFQNNILKMHGKRAIGSHLFEEGIPAADRRGFRTTRRRIKRRKWRLRLLEEIFDSEMAKIDPYFFARLKESGLSPKDSRKKTSSIVFPSAKEDKEFYDKYPTIYHLRNALMTKDRKFDLREIFIAIHHIVKYRGNFLQDTPVKDFNASKIDVQTTLENLNEAYSKLTEEYSIEFATENAHQIEDILRDKTIFKLDKSKQISKLLFVPSENKDESELRKDVAKQIANVILGYKAKLETILMTEVDKDEKSNWEFKLNDADADEKLEQIIATLDENKQTILAEVRKLFSAITLSGIVDEGKTLSESMIRKYEDHRNDLKLLKKVIDNHADKEKAKKLALAYDLYVNNRHGHLLEAKKGLKKNGVLSKQDFYAEIKKN…
WP_013073784_1	C	1388		MKRILGLDLGTNSIGWALVNEAENEKEISKIIKLGVRVNPLTIDEKTNFEKGRPLSTNADRTLKRGARRNLQRYKLRRENLIEILIDNHIITKETPLTEIGKGTTYQTLSLRAKAVRERIDLEDFAKVLLAINKKRGYKSSRKASNDEEGQAIDGMAIAKELYERGITPGQYVLELLENDRKYIPDFYRSDLKQEFNKIWNNQKTFYPEILTDELFKELDGKNKSQTWAICQKPFNIKGIKRITKGREKTIENYHWRVKGLSGKLNLEKLAIILQEINNDINQSSGYLGGISDKSKKLYLNKETVGEFLYKQIAKNPHTSLKNQVFYRHDYLDEFEQIWKTQSNFNANLTDELKQEIRDVIIFYQRKIKSQKSLISFCQFESWEQEYFDKETGKTKTRT…
WP_065972475_1	A	1388		MTKPYSIGLDIGTNSVGWAVITDDYKVPSKKMKVLGNTSKKYIKKNLLGALLFDSGITAEGRRLKRTARRRYTRRRNRILYLQEIFSTEMATLDDAFFQRLDDSFLVPDDKRDSKYPIFGNLVEEKAYHDEFPTIYHLRKYLADSTKKADLRLVYLALAHMIKYRGHFLIEGEFNSKNNDIQKNFQDFLDTYNAIFESDLSLENSKQLEEIVKDKISKLEKKDRILKLFPGEKNSGIFSEFLKLIVGNQADFKKYFNLDEKASLHFSKESYDEDLETLLGYIGDDYSDVFLKAKKLYDAILLSGILTVTDNGTEAPLSSAMIMRYKEHEEDLGLLKAYIRNISLETYNEVFKDNSKNGYAGYIDGKTNQEDFYVYLKNLLSNFEGADYFLEKIDREDFL…
WP_014608595_1	A	1388		MTKPYSIGLDIGTNSVGWAVITDNYKVPSKKMKVLGNTSKKYIKKNLLGVLLFDSGITAEGRRLKRTARRRYTRRRNRILYLQEIFSTEMATLDDAFFQRLDDSFLVPDDKRDSKYPIFGNLVEEKAYHDEFPTIYHLRKYLADSTKKADLRLVYLALAHMIKYRGHFLIEGEFNSKNNDIQKNFQDFLDTYNAIFESDLSLENSKQLEEIVKDKISKLEKKDRILKLFPGEKNSGIFSEFLKLIVGNQADFRKCFNLDEKASLHFSKESYDEDLETLLGYIGDDYSDVFLKAKKLYDAILLSGFLTVTDNETEAPLSSAMIKRYNEHKEDLALLKEYIRNISLKTYNEVFKDDTKNGYAGYIDGKTNQEDFYVYLKNLLAEFEGADYFLEKIDREDFL…
WP_014727651_1	A	1388		MTKPYSIGLDIGTNSVGWAVITDNYKVPSKKMKVLGNTSKKYIKKNLLGVLLFDSGITAEGRRLKRTARRRYTRRRNRILYLQEIFSTEMATLDDAFFQRLDDSFLVPDDKRDSKYPIFGNLVEEKAYHDEFPTIYHLRKYLADSTKKADLRLVYLALAHMIKYRGHFLIEGEFNSKNNDIQKNFQDFLDTYNAIFESDLSLENSKQLEEIVKDKISKLEKKDRILKLFPGEKNSGIFSEFLKLIVGNQADFRKCFNLDEKASLHFSKESYDEDLETLLGYIGDDYSDVFLKAKKLYDAILLSGFLTVTDNETEAPLSSAMIKRYNEHKEDLALLKEYIRNISLKTYNEVFKDDTKNGYAGYIDGKTNQEDFYVYLKNLLAEFEGADYFLEKIDREDFL…
WP_111679672_1	A	1388		MTKPYSIGLDIGTNSVGWAVITDNYKVPSKKMKVLGNTSKKYIKKNLLGVLLFDSGITAEGRRLKRTARRRYTRRRNRILYLQEIFSTEMATLDDAFFQRLDDSFLVPDDKRDSKYPIFGNLVEEKAYHDEFPTIYHLRKYLADSTKKADLRLVYLALAHMIKYRGHFLIEGEFNSKNNDIQKNFQDFLDTYNAIFESDLSLENSKQLEEIVKDKISKLEKKDRILKLFPGEKNSGIFSEFLKLIVGNQADFRKCFNLDEKASLHFSKESYDEDLETLLGYIGDDYSDVFLKAKKLYDAILLSGFLTVTDNETEAPLSSAMIKRYNEHKEDLALLKEYIRNISLKTYNEVFKDDTKNGYAGYIDGKTNQEDFYVYLKNLLAEFEGADYFLEKIDREDFL…
WP_024703962_1	A	1388		MTKPYSIGLDIGTNSVGWAVITDNYKVPSKKMKVLGNTSKKYIKKNLLGVLLFDSGITAEGRRLKRTARRRYTRRRNRILYLQEIFSTEMATLDDAFFQRLDDSFLVPDDKRDSKYPIFGNLVEEKVYHDEFPTIYHLRKYLADSTKKADLRLVYLALAHMIKYRGHFLIEGEFNSKNNDIQKNFQDFLDTYNAIFESDLSLENSKQLEEIVKDKISKLEKKDRILKLFPGEKNSGIFSEFLKLIVGNQADFRKCFNLDEKASLHFSKESYDEDLETLLGYIGDDYSDVFLKAKKLYDAILLSGFLTVTDNETEAPLSSAMIKRYNEHKEDLALLKEYIRNISLKTYNEVFKDDTKNGYAGYIDGKTNQEDFYVYLKNLLAEFEGADYFLEKIDREDFL…
WP_011681470_1	A	1388		MTKPYSIGLDIGTNSVGWAVTTDNYKVPSKKMKVLGNTSKKYIKKNLLGVLLFDSGITAEGRRLKRTARRRYTRRRNRILYLQEIFSTEMATLDDAFFQRLDDSFLVPDDKRDSKYPIFGNLVEEKAYHDEFPTIYHLRKYLADSTKKADLRLVYLALAHMIKYRGHFLIEGEFNSKNNDIQKNFQDFLDTYNAIFESDLSLENSKQLEEIVKDKISKLEKKDRILKLFPGEKNSGIFSEFLKLIVGNQADFRKCFNLDEKASLHFSKESYDEDLETLLGYIGDDYSDVFLKAKKLYDAILLSGFLTVTDNETEAPLSSAMIKRYNEHKEDLALLKEYIRNISLKTYNEVFKDDTKNGYAGYIDGKTNQEDFYVYLKKLLAEFEGADYFLEKIDREDFL…
WP_075362504_1	A	1390		MKEIKDYIIGLDIGTNSCGYVVTDKQNNILKLKGKTAIGARLFKEGEAAADRRAFRTTRRRLARRRWRLSLLEEIFDEEMNKVDPSFFRRLKESDYSPKDRRKQFNSIVFESSEADKAFYEKYPTIYHLRNALMHDNQKHDLREIFLAVHHIVKYRGNFLREDSVKAFKAAKFTLQGEDGIGPVDKLNDLLKEIYIEAAPELATDNLSKIEDIIKDKKLYKQDKLKQIANLLPKAVDSKDKAKLNKDIAKQVANALMGYMFRLDTLFSFTDVDVKDYKLKFSDANIDESLDALTSLLTDAQIEFVLELQSIYNTIVLNEIVPDGMSLSESMVKKYDDHKKDLKLYKEYIDSLSDQKKAKQLEAAYALYVNYRKADLLAAKKLFEKKIGDKKFVDVISNF…
WP_111675746_1	A	1391		MKKPYSIGLDIGTNSVGWAVVTDDYKVPAKKMRVFGDTDRSHIKKNLLGALLFDDGNTAESRRLKRTARRRYTRRRNRILYLQEIFTESMNEIDESFFHRLDDSFLVPEDKRRSKYPIFATLAEEKEYHKKFPTIYYLRKQLADSKEKTDLRLIYLALAHMIKYRGHFLYEESFDIKNNDIQKIFNEFVTTYDSTFEGSSLSEQKAQVEAIFTDKISKSAKKDHVLKLFSNEKSTGLFSEFLKLIVGNQADFKKHFDLEEKSPLQFSKDTYDEDLENLLGQIGDGFADLFLVAKKLYDAILLSGILTVTDPSTKAPLSASMIERYENHQEDLAALKQFIKNNLPVKYDEVFSDQSKDGYAGYIDGKTTQEAFYKYIKNLLSKFEGADYFLDKIEREDFL…
WP_003145379_1	A	1392		MANKTWYLGLDIGSASVGWAATDTGYKIIRKNKKRLWGVRLFEEAKTAEDRRGYRSSRRRLARRKWRLNLLEELFTSEVKKVDENFFLRLKESQYHYEDKTHKVPYAIFNDKDYTDKDYYKDYPTIYHLRSKLMTEENPDIRKVFLAIHHIIKNRGHFLLQGQSFKDGNLNNLIKELLELDILHVGFEVTEEVVDKIADISLEKKTSKDKLNDIKELYPKEKQLLEVFRLIFGGKTSLDKLFAIDEYKELDAAIKSVSFKEKIYEEVRHDYEQVLSNYIELLDLAKLVYDSIILSDIKKEGKTLSESKVELFEKHRDDLLKLKNLVKNDSKLSEDKKVELYALIFKEDKDKGTNYVNYIRKSEEGKGCNYEDFKKFLVKELAKLEESSVKTEIIKDLEL…
WP_096753782_1	A	1392		MSNKPYSIGLDIGTNSVGWAVITDDYKVPSKKMKVLGNTDKHFIKKNLIGALLFDEGTTAEDRRLKRTARRRYTRRKNRLRYLQEIFFEEMSKLDSGFFHRLDDSFLIPEDKRGSKYPIFATLAEEKEYHKQFPTIYHLRKQLADSKEKADLRLIYLVLAHMIKYRGHFLYEEAFDIKNNDIQKIFNEFISIYDNTFEGSSLSGQNAQIEAIFTDKISKSAKRERVLRLFPDEKSTGLFSEFLKLIVGNQADFKKHFDLEEKAPLQFSKDTYDEDLENLLGQIGDDFADLFLVAKKLYDAILLSGILTVTDPSTKAPLSASMIERYENHQKDLAALKQFIKANLPEKYDEVFSDQSKDGYAGYIDGKTTQETFYKYIKNLLSKFEGTDYFLDKIEREDF…
WP_109585852_1	A	1393		MKRVNEDYILGLDIGTNSCGWAVTDKKNNLLKLRGKTAIGSHLFEEGHTAADRRGFRTTRRRLKRRKWRLRLLEEIFAEPMAKVEPGFFVRLHQSWVSPLDKDRKKYHAIVFPTAKEDQAFYQKYPTIYHLRDALMKEDRQFDLREIFLAIHHIVKYRGNFLQDTPVKDFEASKIEVGPILTNINNAFAEKIVEDQDPIELNVANAAEIEAVIRGKDADKTLYKMDKVKKIAKLLTDSTAKEEKNVAKQIANAVMGYKTQFETILGKEIDKSDKAQWEFKLSDADADDKLDALLPDLDESDQTVVAEIEKLFSAITLSTIVDENKSLSQSMVEKYNKHHQDYKLLKAYIDTLQDRSIAKKLLLAYDLYVNNRHGRLLEAKTEFKQDGALTKEDFYKTVK…
WP_123882753_1	C	1394		MRNILGLDLGVSSIGWAYVQEDSENSENNKIIKLGVRVNPLTVDEQLNFEKGKPITTNAGRTLARSARRNLQRFKLRRSNLIDVLKKNNILKQSDLLAEVGKNSTFQTQELRAKAAKEKIELSELARVLLLINKKRGYKSSRKAKNDEDGQIVDGMAVAKKLYEENLTPGEYSYQLIQQGKKQLPDFYRSDLQTEFDQIWDFQKQFNPEIFTNELYERLRGKNRNATWKELEIPFSLVGIKQTGTMQEKKAEKYFWRSEAVKKQLDFESLAIVFQEINSNLNNSSGYLGAISDRSKELYFNNQTVGEYLFGQLKENPHTKLKNQVFYRQDYLDEFEKIWETQSKYHNELTKELKEEIRDIVIFYQRKLKSQKGLISICEFENREIDITESGKTKKKTVG…
WP_044978320_1	A	1395	Tpu	MKKEIKDYFLGLDVGTGSVGWAVTDTDYKLLKANHKDLWGMRCFETAETAEKRRLFRGARRRIERRRKRIKLLQELFSQEIAKIDEDFFQRMEESPFYAEDKTILQENTLFNDRDFTDKTYHKAYPTINHLIKAWIENKVKPDPRLLYLACHNIIKKRGHFLFEGDFDSENQFDTSVQALFEYLREDMELDIDADSKKIKEILKDSALKNSDKQNRLNKLLGLKSSDKQKKALTNLISGNKANFADLYDNPDLKDAEKNSISFSKDDFDALSDELASVLGDSFELLLRAKAVYNCSVLSKVIGDEQYLSFAKVKIYEKHKNDLTKLKEVVKKYFPIEYRNIFGYKQSENNNCNYSRYVGVCKSGSKKKVINKTASQEDFYKFLKDILLKRSDVPEANGI…
NP_970941_1	A	1395		MKKEIKDYFLGLDVGTGSVGWAVTDTDYKLLKANRKDLWGMRCFETAETAEVRRLHRGARRRIERRKKRIKLLQELFSQEIAKTDEGFFQRMKESPFYAEDKTILQENTLFNDKDFADKTYHKAYPTINHLIKAWIENKVKPDPRLLYLACHNIIKKRGHFLFEGDFDSENQFDTSIQALFEYLREDMEVDIDADSQKVKEILKDSSLKNSEKQSRLNKILGLKPSDKQKKAITNLISGNKINFADLYDNPDLKDAEKNSISFSKDDFDALSDDLASILGDSFELLLKAKAVYNCSVLSKVIGDEQYLSFAKVKIYEKHKTDLTKLKNVIKKHFPKDYKKVFGYNKNEKNNNNYSGYVGVCKTKSKKLIINNSVNQEDFYKFLKTILSAKSEIKEVNDI…
WP_002681289_1		1395	Tde	MKKEIKDYFLGLDVGTGSVGWAVTDTDYKLLKANRKDLWGMRCFETAETAEVRRLHRGARRRIERRKKRIKLLQELFSQEIAKTDEGFFQRMKESPFYAEDKTILQENTLFNDKDFADKTYHKAYPTINHLIKAWIENKVKPDPRLLYLACHNIIKKRGHFLFEGDFDSENQFDTSIQALFEYLREDMEVDIDADSQKVKEILKDSSLKNSEKQSRLNKILGLKPSDKQKKAITNLISGNKINFADLYDNPDLKDAEKNSISFSKDDFDALSDDLASILGDSFELLLKAKAVYNCSVLSKVIGDEQYLSFAKVKIYEKHKTDLTKLKNVIKKHFPKDYKKVFGYNKNEKNNNNYSGYVGVCKTKSKKLIINNSVNQEDFYKFLKTILSAKSEIKEVNDI…
WP_035463602_1		1395	Lce	MSKKYQNTKYYVGLDIGTSSVGWAVTDANYELLKVNGHKTWGSRLFTEAETALERRTHRATRRRLQRRKQRLDLLDELFAEELAKVDPQFLLRLKESQYHMEDKSTDDKYVLFNDQNRTDGEFFTEYPTIYHLRSELMQGKKEDIRAVYLALHHIVKYRGHFLLPGDNYDMQGNLSELIKRLFKFIEETLFIEDLGLTDEIQSKIEEILLTKTKTRLDRQKEIVKLFNTKHQKLDDKQKKLLEAIFKLCLGLKGNMVNIFGDKGEYGIDFTDVEDKKKKVEFSADYDNNINDYVDFFGEYFELLEITKKINDTVIFSEILVDGKGFSESKVISYEKHQQDLRKLKTLLKSLDKTLGYKYGEGLYQKILLDDVKSNYVNYSGNSQKLKKCTKDEFYGFIK…
VFB02498_1	C	1395		MTKNILGLDLGVSSIGWAYVQEDSKNSENNKIIKLGVRVNPLTVDEQLNFEKGKPITTNAGRTLARSARRNLQRFKLRRANLIDVLKKNNILKESDLLAEVGKNSTFQTQELRAKAAREKIELSDFARVLLLINKKRGYKSSRKAKNEEEGQIVDGMAVAKKLYEDDLTPGEYSYQLLQQGKKQLPDFYRSDLQAEFDKVWNFQKQHYSEILTDDLYKELQGKNKNATWAILKEPFSLVGIKQTGTMQEKKVEKYFWRSEAVKRQLDFESLAVVFQEINSNLNNSSGYLGAISDRSKELYFRNQTVGEYLFQQLKENPHTKLKNQVFYRQDYLDEFEKIWETQSKYYIEFTKELKEEIRDIIIFYQRKLKSQKGLISICEFENKEIEITENGKTKRKTV…
WP_039945658_1	A	1396		MDSSKQGLRRYHLGLDIGTNSIGWTAIDDHFSLLRVKGKNAIGVRTFKEGETAADRRGFRTARRRLSRRRWRLQFLDEFFAPYLAEVDPNFLARLKQSDISAKDPAKNQEYMGKLLFPDQEAASDGNGYPTLIQMRKAMPAEKAADFPVFNIYQLRYALMNEKRKFDLREIYLAVHHIVKYRGNFLNNTSVDKFKADQIDFNKSFETLNDLFRQVQPIAPFQIDLTKVDELGKLLLDTKQKKLDRQKAVAKLLPLIEDGTDKEIVKAHQQTAREISKLILGYKAKVGLILQNNLDQTLDMSTENSDDQLMQIAEELDDYQMELINQLSLLYSQIMLNEIVPNGETVSASMLNRYYKHRCQLKELKDYGAAQDKKTREQLDHLYAEYIGQIPKDSKFDFT…
WP_003031511_1	A	1396		MTKPYSIGLDIGTNSVGWAVITDDYKVPAKKMKVLGNTNRDYIKKNLLGALLFDGGETAEGRRLKRTARRRYTRRKNRLRYLQEIFAEEMMQVDESFFQRLDDSFLVEEDKQGSKYPIFGTLKEEKEYHKKFKTIYHLREELANSKEKADLRLVYLALAHMIKFRGHFLYEGDLKAENTDVQALFKDFVEEYDKTIEESHLSEITVDALSILTEKVSKSSRLENLIAHYPTEKKNTLFGNLIALSLGLQANFKTNFQLSEDAKLQFSKDTYEEDLEGLLGEVGDEYADLFVSAKNLYDAILLSGILTVDDNSTKAPLSASMVKRYKEHKEELAAFKRFIKEKLPKKYEEIFKDDTKNGYAGYVGADKKLRKRSGKLATEEEFYKYVKGILNKVEGADYF…
WP_114889507_1	A	1397		MNENKEWFLGLDIGTASVGWAATDTNYNLLKLKGKKSWGVRLFDEAQTAKERRDCRSKRRRLARRKWRLGLLEELFAEEINKIDPNFFMRLRESKYKVGDKTENVPSILFNDKNYTDKEYYRDYKTIYHLRADLIHKNNPDIRELFLAIHHILKYRGHFLFAGQQFKGSEIKDNIRELLQYNSLNIKIDITDELINNIAEILLKKKNSTDKIIEFKKLFADEKQLIEALRLALGNKTQLAKLFDIEAYKELDISIKTISFKEKIYEDVRSNYEEILGEYIIVLDTAKLIYDAIILSEIKIKNMTISESKVISYEKHGKDLKQLKQLIKEDSKLSKKEKRQLFENIFVKEDEKEANYVNYIGKNNVGSSKSSCSYEDFKKSLIKELKYCEESKLKQDILA…
WP_082729137_1	A	1397		MNENKEWFLGLDIGTTSVGWAATDTNYNLLKLKGKKSWGVRLFDEAQTAKERRDCRSKRRRLARRKWRLGLLEELFAEEINKIDPNFFMRLRESKYKVGDKTENVPSILFNDKNYTDKEYYRDYKTIYHLRADLIHKNNPDIRELFLAIHHILKYRGHFLFAGQQFKGSEIKDNIRELLQYNSLNIKIDITDELINNIAEILLKKKNSTDKIIEFKKLFADEKQLIEALRLALGNKTQLAKLFDIEAYKELDISIKTISFKEKIYEDVRSNYEEILGEYIIVLDTAKLIYDAIILSEIKIKNMTISESKVISYEKHGKDLKQLKQLIKEDSKLSKKEKRQLFENIFVKEDEKEANYVNYIGKNNVGSSKSSCSYEDFKKSLIKELKYCEESKLKQDILA…
WP_083631498_1	A	1397		MRRTFAMKKNNDYYIGLDMGTNSVGWAVTDTKGRLQRFNKKDMWGSRLFEEAKTAAERRTFRTSRRRYDRVRQRIEFLQDIFAPIIAKKDFEFFMRLNESKFYPEDKKTDGRFALFNDADFTDVEYFKLYPTIYHLRAALLKPNHITDPRLLYLAIHHIVKNRGHFLFAITDMESIRSFQMIYTQLSEHLKRINPDFELPVDVQDKFAAILLNEELNKRDKKKQLKELCPHEDKRLEYAFKAIIGDKANLKDIFGVEEYDEGTKKEVNFEKADYDADKDEIESVIKENIHVLNALKAVYDWTVLTKILGDYAYISDSQVALYDAHAKDLRILKSLIKKYAKSQYADAFRHENVKGNYANYVGSTNYDNKQPVIDNPSVTQEDINKYFAAILSDITPDES…
WP_109715097_1	A	1397		MSQKKDDYILGLDIGTNSCGWAAADKKNNLLKLRGKTAIGSHLFEEGHSAADRRGFRTTRRRLKRRKWRLGLLEEIFAEPMAEVDPAFFVRLHQSWVSPLDKDRQKYAAIVFPTAKEDAKFYQKHPTIKYPTIYHLRQALMTENRKFDLREIFLAMHHIVKYRGNFLQDTPVKSFEASKIDVASVLNSINEAFNNKADEDCEKLELNLKNAHAVEEVIRGKDPDKTTYKKDKVKKIALLLPTSTDKSAKKVAKQIANAIMGYKTQFETILAKEIDKSNKARWEFKLSDADADDKLDALLSELNEDDQTIIAEIKKLFSSIILSTIVDEGESLSASMVNKYKKHGDHYELLKAVINGQADRQKAKTLRLGYDLYVNNRHGHLLEAKAKFGQDGALTKEDF…
WP_034978824_1		1397	Lsp2	MTKRIDDYILGLDIGTNSCGWAVTDKKNNLLKLRGKTAIGSHLFDEGHTAAERRSFRTTRRRLKRRKWRLGLLEEIFAEPMAKVDPGFFVRLHQSWVSPLDKDRKKYQAIVFPTAKEDQAFYKHYATIYHLRDELMTQDRQFDLREIFLAIHHIVKYRGNFLQDTPVKDFEASKIEVGPILSHINNAFAEKIVEEQDPIELNVANATDIEAVIRGKDAEKTVYKMDKVKKIAKLLTDSTAKEEKNLAKQIANAIMGYKTQFETILGKEIDKSDKAQWEFKLTDGDADDKLDALLPDLDETDQTIIAEIKKLFSAITLSTIVDENKSLSQSMVAKYDKHHQDYKLLKAYIDTLQDRSIAKKLLLAYDLYVNNRHGRLLEAKKTFEDKKKKKALTKDEFYK…
WP_004694484_1		1398	Vpa	METQASNQLISSHLKGYPIKDYFVGLDIGTSSVGWAVTNKAYELLKFRSHKMWGSRLFDEGESAVARRGFRSMRRRLERRKLRLKLLEELFADAMAQVDPTFFMRLRESKYHYEDKTTGHSSKHILFIDKNYNDQDYFKEYPTVYHLRSELMKSGTDDIRKLFLAVHHILKYRGNFLYEGATFDSNASTLDDVIKQALENITFNCFDCNSAISSIGQILMEAGKTKSDKAKAIEHLVDTYIATDTVDTSSKTQKDQVKEDKKRLKAFANLVLGLNASLIDLFGSVEELEEDLKKLQITGDTYDDKRDELAKAWSDEIYIIDDCKSVYDAIILLSIKEPGLTISESKVKAFNKHKDDLAILKSLLKSDRSIYNTMFKVDEKGLHNYVHYIKQGRTEETSC…
#N/A		1399	Cme1	MKKILGLDLGTNSIGWAYVNEAENTNEQSSIIKLGVRVIPLTTDEQTNFEKGKPITTNASRTLARSARRNLQRYKLRRENLIQILKDNNWITDHTVLTENGNKSTFETFKLRSEAAERALELNELARVLLHINKKRGYKSSRKVNNTEEGQLIDGMDIAKKLYHENITPGEFVLELLKSGKKKIPDFYRSDLNNEFEKIWNNQAKYHPDIFTNSLKDELKGKGKQATWAILKDPLKLVGVKRDKKRDEIKLENYQWRVDALTQQLNFEQIAVVLQEINGQINNSSGYLGAISDRSKELYFNNQTVGQYLYSQLKANPHTRLKNQVFYRQDYMDEFEKIWEVQSKGREHIFTDTLKCEIRDVIIFYQRKLKSQKGLISFCEFEQKEISVGDKKKIVGLRV…
WP_013252099_1	A	1399		MNLRNTTDEYNIGLDMGTNSVGWAVTDKAGAIAHFKGKPTLGSRLFDAAQTAAGARIHRSQRRRYVRRRWRLDLLQSLFQDEVSKVDSEFFCRLRQSRLYVGDREKGHADYTWPIFNDSDFNEVDYYKRFPTIYHLRKWLMETDEKADIRLIYLATHNIVKHRGNFLRENNKSLSSRDANPAQAVKSLRLALNDWCSERDYECAWKGEEDDGAIDEAILNVLADGEKGRSDQAKEIAKLTGVDCGDAKQSKQCNEAIAKAIVGLKVEMKNIFGEFPAEKTSYIYLSSDEDVEAVRESCPDDSGELFQALCKLYSAYILQELLSYADPSGQTISANMVAKYKQYGRDLRLLKELTRTYAPQKYDLFFRGETYAGSSDYVVDEARGYTRYNLGTTKANYDD…
WP_116787333_1	C	1399		MSKTLGLDLGTNSIGWAIRDTAAGDNQIIHSGVLTFEKGVASEKGIEFPRVQKRTESRNKRRNYQSEKYRKYALLQFLIDHNMCPLTIAELNEWRKYTKPYGRRYPQSEAFINWLRFDFNGDGKPDFHLLGKDKDESYYAFRAFAADEHYHNVYQDNLHVLGRVFYQLVQRRGFKGRDEEEAKTGSDKNGTAGRNDIAAYIDDYGTLGAALYQYQKARGGRIRQRYNLRKDYENELKEICRVHNISDEDYQKLWKAIIWQRPLRTQKGLIGNCIYEPGKKRAPISHPLYEEYRTWIFINNLNIEPPAGIAKADYLKDKIYPLFFKASDDFELKSILTQLKKDGAATNARFKEDTKIVSAKLLKFFNDILGDNWKDKYGWDDINNREARQQKKTGTGYTF…
WP_095064669_1	A	1400		METQATAQLISGHLKGYPIRDYFVGLDIGTNSVGWAVTNRIYELLKFRSHKMWGSRLFEEGQTAVVRRGFRSIRRRLERRRLRLKLLEALFADAMASVDSTFFIRLRESKYHYEDKTTGHKSKYILFIDDNYTDQDYFAEYPTIYHLRADLMEHGTDDIRKLFLAVHHILKYRGNFLYEGAKFDSNSSLDMVLKQALEQIEFHIFNATSKDALHSILDIVKLQDKTKSDKAKAIESFVDTYPRDKGESDCSDKNKKEWIKADKKRLRAFANLILGLSANLTDLFGTIEEIEDDFVKLQITGDNYEEKRDDYAKVWGDTIRIIDDCKSVYDSIILMSIKEPGLTISQSKVKAFNKHKEDLAILKQLLKPDKHIYKNMFKADEKGLANYVHYIKQGRKDET…
WP_068552050_1		1400	Tba	MGKQKFNDYYLGFDIGTNSAGWAVTDLQYKLLRFNKKDMWGSRLFDEAQTSKERRVYRNSRRRLDRRKKRLKLLEELFLDEISKIDNTFFKRLKESNLYNEDKSIKFNYPLFNDKDYTDIDFYNEYKTIYHLRKDLIFEDKKFDIRLVFIALHHILKYRGHFIFEGQSFEEIKSFDSIFTQLSSYFLENFDFNIDVSIKEKLEEIILSDNTKSIKKTEFKKIFSDNKVLSVLNMAIGSKVSLKDVFNNEELKEQKISFSEIDYENEKRDEFYQLLGEDIFLIDLAKKIYDFMVLKKILKNTDSFSASKVALYCEHKKDLDDLKYIFKKYLTKEDYFKFFRSNVEKINYPSYIGLNKIKSKKIIKENKCSISDINKELKNKYLKDIKLEAKDKELFNRIF…
WP_109918023_1	A	1400		MKAITEDYILGLDIGTNSCGWAVMDKKNRLLRLRGKRAIGSHLFEEGHSAADRRGFRTTRRRLKRRKWRLRLLEEIFAEPMAEVDPGFFVRLHQSWVSPLDKSRKKYQAIVFPTAKADHDFYEKYPTIYHLRDALMREDRQFDLREIFLAIHHIVKYRGNFLQDTPVNSFVASKIDVATFLTNVNQAYADKYGEEQNFIELNENNAAAIEAVIRGKDKDKTTKQLDKAKKIAKLLQSSTNKYEKNVTRQIANAIIGYKTQFETILGKDIDKNDKADWEFKLSDGDADDKLENLLPEFDDNDQYIVAEIKKLFGSIALSQIVYENMTLSQSMKCKYKDHGDDYHLLKQYIATLSDHGQVRKLLLAYDLYVNNRHGRLLEAKKEFKQDKALTQDEFYKIVK…
WP_004918207_1	C	1400		MKTILGLDLGTNSIGWALVKETENSNEKSEIIKLGVRVNPLTVDEKTNFEAGRPLSTNADRTAKRSARRNLQRYKLRRKNLIDLLIKHRLIDKDTPLTEIGKNTTHQTLELRAKAARERIELEDLARVFLAINKKRGYRSSRKVNNEEEGQVVDGMAVAKKLYDENLTPGQYAYELLSKGKKYVPDFYRSDLQAEFDSIWEYQKQFYADILDDELYNALKGQGQQNSRKRFLAIKGVYTAENKGKRDEVKLQHYKWRSEAITQKLSIEEVAYVLVEINNDLNKSSGYLGAISDRSKELYFNKETVGENLWKQIQKNPHTSLKNQVFYRQDYLDEFEQIWETQAQFHPQLTLALKEQIRDVVIFYQRKLKSQKGLLSFCQFESWEIERKDENGNVILNKT…
WP_038521270_1	A	1400		MKTITEDYILGLDIGTNSCGWAVMDKKNRLLRLRGKRAIGSHLFEEGHSAADRRSFRTTRRRLKRRKWRLRLLEEIFAEPMAKVDPAFFVRLHQSWVSPLDKDRKKYHAIVFPTAKEDHEFYHDYPTIYHLRDALMREDRQFDLREIFLAIHHIVKYRGNFLQDTPVNSFVASKIDVASFLTNVNQAYADKYGEEQNFIELNENNAAAIEAVIRGKDKDKTTKQLDKAKKITKLLQSSTNKYEKNVTRQIANAIIGYKTQFETILGKDIDKNDKADWEFKLSDGDADDKLENLLPEFDDNDQYIVAEIKKLFGSIALSQIVYENMTLSQSMKCKYKDHGDDYHLLKQYIATLSDHGQVRKLLLAYDLYVNNRHGRLLEAKKEFKQDKALTQDEFYKIVR…
WP_102995112_1	C	1401		MKKILGLDLGTTSIGWALVNEAENINETSEIIKLGVRVNPLSSDEITDFEKGNPLSVNADRTLKRGARRNLQRFKLRRKNLIETLLKNKVIQSESILTEIGSNSTFETLSLRAKAAKERVEKEEFARILLSINKKRGYKSSRKAKSEEEGTLIDGMSVAKHLYENNFTPGQYVYQLLLENKKYIPDFYQSDLKSEFLKIWNFQKEFYTEILTDELFQNLEGKSKNQTWAICKEPFKITGITQKGSASQKKLEKYKWRSEALESKVDLEILAIVFQEINNDLNKSSGYLGAIGDRSKKLYFNKITVGQYLYRQIELNRHTSLKNQVFYRQDYLDEFEQIWETQAKYHTELTPSLKEELRDIIIFYQRKLKSQKGLISICEFEQKTIEVTVEDKVKKKTIG…
WP_041954361_1	A	1402		MGKQEFNDYYLGFDIGTNSVGWAVTDQQYKLLRFNKKDMWGSRLFEEAKTAKERRVYRNSRRRLDRRKRRLKLLEELFLDEILKVDSTFFKRLEESNLYNEDKSIKFNYPLFNDKDYTDIDFYKEYKTIYHLRKALVFEDRKFDIRLLFIALHHILKYRGHFIFEGQSFEDIKSFDYIFTEIQDWILENFEINIDINLKEKLEEIILSNNTKSIKKIEFKKIFSDNRILAILNMGVGCKVDLKDVFNNEELKDQKISFTEIDYENEKRDEFYQLLGEGIFIVDLAKKIYDFMVLKKILKNSDYFSESKVALYEEHKEDLNRLKYIFKKYLKSSDYYKFFRSNSEKTNYPSYIGLNKIKTKRLIENNKCSISDINKELKNKYLKDIQVEAEDEELFNRIL…
WP_053329437_1	C	1402	Cga	MVERILGLDLGVSSIGWALVEEDVKNPENNKIIKLGVRVNPLTIDEKTNFEKGKSITTNAGRTSARSARRNLQRFKLRRKKLLEILIHYKIIKNDAVLAETGKNTTFQTQYLRAKAAREKIELDELARVLLLINKKRGYKSSRKVQNDDDGKAIDGLSVAKELYEKNYTPGQYAYDLLKRGKKQIPDFYRSDLQNELDRIWEFQKQYHPDILTDEFKKELEGKGQRATAAIFLNRYKIYTADNKGTREEKKIQAYQWRVEALSQPLDVKEVAYVIAEINNNLNNSSGYLGAISDRSKKLYFNGQTIGEYLFEELSANPHTRLKNQVFYRQDYQDEFEKIWKIQTKFHPELTKELKEQVRDIVIFYQRKLKSQKGLISFCEFESREIEIEENGKRKRKKV…
WP_016200142_1	C	1404		MEKTLGIDLGTNSIGWTIRNTDLSDNQIEDCGVITFEKGVASEKGNEFPKVQKRTESRGKRRNYQSEKYRKFALLDFLIQKNMCPLTIEEFDCWKNYRKGNKREYPQSEEFLQWIRFDFDGDGLPDFHLFGKDKNESYYIFRASVVDNNYKSVFDTNPHILGRILYQMVQRRGFKGRDEEEAKTMLTGSEKNGTKGRNDIAEYIEKYITVGAALYHYQKDFGGRIRQRYNLRKDYEHELKVICDVHNISQADYEKLWKAIIWQRPLRTQKGLIGNCIYEKNKKRVAVSHPLYEEYRTWVFINNLNILPPQGECLQEYLLDKIYPIFYKSKPDFELSDIDKQLKKDGAKRTSRHNEKTKVLSNKLLKQFQDIFGEDWKEELQWNITGDRSPQQNKREESL…
WP_114902879_1	C	1405		MKKVLGLDLGTNSIGWALVKEAEEKNEHSSIIKLGVRVIRYDNFNKVDKVGNVSESKNPIDDFKSGKGLSPNAKRTKSRSARRNLQRFKLRRKNLIEILVKYSIINKDTLLTESGKNTTHQTLELRSKSAKEKIPLEAFARVLLAINKKRGYKSSRKVKSEDEGVSVDGMAIAKEIYEKQLTPGHYVYKSLQNGKKYIPDFYQSDLQAEFDTVWNKQKHFYPATLTDEFYKKLKGQGQQNSRKLFLAVHQVYTAENKGKRDEKKLQHYKWRSEAITKQLSIEEVAYVLVEINNNINKSSGYLGAISDRSKELYFNNETVGEYLYNKLLENPHVSLKNQVFYRQDYLDEFETIWETQAKYHKELTNKLKEEIRDIVIFYQRKLKSQKHLISECQFEKHHK…
WP_123872731_1	C	1405		MKNILGLDLGVSSIGWAYVQEDSKNSENNKIIKLGVRVNPLTVDEQLNFEKGKPITTNAGRTLARSARRNLQRFKLRRVNLIDVLKKNNILKESDLLAEVGKNSTFQTQELRAKAAKEKIELSEFARVLLLINKKRGYKSSRKAKNEDEGQIIDGMAVAKKLYEENITPGEYSYQLLQQGKKQLPDFYRSDLQAEFDKVWNFQKQYYSEILTDDLYKELQGKNKNATWAILKEPFSLVGIKQIGTMQEKKVEKYFWRSEAVKKQLDFESLAVVFQEINSNLNNSSGYLGAISDRSKELYFHNQTVGEYLFQQLKANPHTKLKNQVFYRQDYLDEFEKIWETQSKYYKELTKELKEEIRDIIIFYQRKLKSQKGLISICEFENREIEVTENGKTKKKTVG…
WP_014938037_1	C	1405		MKTILGLDLGTNSIGWALVKEAENSNEKSEIIKLGVRVNPLTVDEKTNFEAGRPLSTNADRTAKRSARRNLQRYKLRRKNLIDLLIKNQLIDKDTPLTEIGKNTTHQTLELRAKAARERIELEDLARVFLAINKKRGYRSSRKVNNEEEGQAVDGMAVAKKLYDENLTPGQYAYELLSKGKKYVPDFYRSDLQAEFNAIWEYQKQFYADILDDELYNALKGQGQQNSRKRFLAIKGVYTAENKGKRDDVKLRHYKWRSEAISKKINIEEVAYVLVEINNDLNKSSGYLGAISDRSKELYFNKETVGENLWKQIQKNPHTSLKNQVFYRQDYLDEFEQIWETQAQFHPQLTLALKEQIRDVIIFYQRKLKSQKGLLSFCQFESWEIERKDENGNVILNKT…
WP_038693822_1	C	1405		MKTILGLDLGTNSIGWALVKETENSNEKSEIIKLGVRVNPLTVDEKTNFEAGRPLSTNADRTAKRSARRNLQRYKLRRKNLIDLLIKNQLIDKDTPLTEIGKNTTHQTLELRAKAARERIELEDLARVFLAINKKRGYRSSRKVNNEEEGQAVDGMAVAKKLYDENLTPGQYAYELLSKGKKYVPDFYRSDLQAEFNAIWEYQKQFYADILDDELYNALKGQGQQNSRKRFLAIKGVYTAENKGKRDDVKLRHYKWRSEAISKKINIEEVAYVLVEINNDLNKSSGYLGAISDRSKELYFNKETVGENLWKQIQKNPHTSLKNQVFYRQDYLDEFEQIWETQAQFHPQLTLALKEQIRDVIIFYQRKLKSQKGLLSFCQFESWEIERKDENGNVILNKT…
WP_123901968_1	C	1406		MKNILGLDLGVSSIGWAYVQEDSKNSENNKIIKLGVRVNPLTVDEQLNFEKGKPITTNAGRTLARSARRNLQRFKLRRVNLIDVLKKNNILKESDLLAEVGKNSTFQTQELRAKAAKEKIELSELARVLLLINKKRGYKSSRKAKNEDEGQIIDGMAVAKKLYEENITPGEYSYQLLQQGKKQLPDFYRSDLQAEFDKVWNFQKQYYSEILTDDLYKELQGKNKNTTWVILKEPFSLVGIKQSGTMQEKKVEKYFWRSEAVKKQLDFESLAVVFQEINSNLNNSSGYLGAISDRSKELYFHNQTVGEYLFQQLKANPHTKLKNQVFYRQDYLDEFEKIWETQSKYYKELTKELKEEIRDIIIFYQRKLKSQKGLISICEFENREIEVIENGKTKKKTVG…
WP_045502672_1	C	1406		MRNILGLDLGVSSIGWAYVQEDSKNSENNRIIKLGVRVNPLTVDEQLNFEKGKPITTNAGRTLARSARRNLQRFKLRRSNLMDVLKKNNILKETDLLAEVGKNSTFQTQELRAKSAKEKIELSEFARVLLLINKKRGYKSSRKAKNDEDGQIVDGMAVAKKLFEENLTPGEYSYQLLQQGKKQLPDFYRSDLQAEFDKIWDFQKQFNPEIFTNELYEKLQGKNRNATWKELEFPFSLVGIKQTGTMQEKKVEKYFWRSEAVKKQLDFESLAVVFQEINSNLNNSSGYLGAISDRSKELYFYNQTVGEYLFQQLKTNPHTKLKNQVFYRQDYLDEFEKIWETQSKYHKELTKELKEEIRDITIFYQRKLKSQKGLISICEFENREIEITENGKTKKKTVG…
WP_079206934_1	C	1409		MKIILGLDLGTNSIGWALVREAQEEGEKSEIIKLGVRVNPLTVDEKTNFEAGRPLSTNADRTAKRSARRNLQRYKLRRKNLIDLLIKNQLIDKDTPLTEIGKNTTHQTLELRAKAARERIELEDLARVFLAINKKRGYRSSRKVNNEEEGQAVDGMAVAKKLYDENLTPGQYAYELLSKGKKYVPDFYRSDLQAEFNAIWEYQKQFYTDILDDELYNALKGQGQQNSRKRFLAIKGVYTAENKGKRDEVKLQHYKWRSEAISKKINIEEVAYVLVEINNDLSKSSGYLGAISDRSKELYFNKETVGENLWKQIQKNPHTSLKNQVFYRQDYLDEFEQIWEIQAQFHPQLTLALKEQIRDVVIFYQRKLKSQKGLLSFCQFESWEIERKDENGNVILNKS…
WP_011139431_1	B	1409		MLVSPISVDLGGKNTGFFSFTDSLDNSQSGTVIYDESFVLSQVGRRSKRHSKRNNLRNKLVKRLFLLILQEHHGLSIDVLPDEIRGLFNKRGYTYAGFELDEKKKDALESDTLKEFLSEKLQSIDRDSDVEDFLNQIASNAESFKDYKKGFEAVFASATHSPNKKLELKDELKSEYGENAKELLAGLRVTKEILDEFDKQENQGNLPRAKYFEELGEYIATNEKVKSFFDSNSLKLTDMTKLIGNISNYQLKELRRYFNDKEMEKGDIWIPNKLHKITERFVRSWHPKNDADRQRRAELMKDLKSKEIMELLTTTEPVMTIPPYDDMNNRGAVKCQTLRLNEEYLDKHLPNWRDIAKRLNHGKFNDDLADSTVKGYSEDSTLLHRLLDTSKEIDIYELR…
WP_098193375_1	C	1410		MVKNVLGIDLGVTSIGWAFVHEDTNFGELSKIVQAGVRLVALSTDEQLEFEKGKPLSINANRTLKRSMRRNLQRYKMRRKQLIKLFKQYNIIPEDAILAEDGKHTTFETYELRAKAVHEKISLLQFARVLLMLNKKRGYKSSRKVQSEEEGQAIDGMDVAKKLFHDKITPGQYCLELLKNEKKSLPSFYRSDLQDEFMKVWNFQMAFHPSILTTDLLKKLDGVGQKATAAIFYKELNITTAEIKGKRDEKKLASYQLRSDAIQKELSIEEVAFVLAQVNNDINSSSGYLGAIGDKSKELFFNKQTVGEYLYKQLKENPHARLKNQVFYRQDYLDEFERTWSCQAQFHPELTNDLKKEIGDITIFYQRKLKSQKGLISLCQFEQQKRLVTKNGRQIIKTT…
WP_095918475_1	C	1415		MKHILGLDLGTNSIGWALIERNIEEKYGKIIGMGSRIVPMGAELSKFEQGQAQTKNADRRTNRGARRLNKRYKQRRNKLIYILQKLDMLPSQIKLKEDFSDPNKIDKITILPISKKQEQLTAFDLVSLRVKALTEKVGLEDLGKIIYKYNQLRGYAGGSLEPEKEDIFDEEQSKDKKNKSFIAFSKIVFLGEPQEEIFKNKKLNRRAIIVETEEGNFEGSTFLENIKVGDSLELLINISASKSGDTITIKLPNKTNWRKKMENIENQLKEKSKEMGREFYISEFLLELLKENRWAKIRNNTILRARYESEFEAIWNEQVKHYPFLENLDKKTLIEIVSFIFPGEKESQKKYRELGLEKGLKYIIKNQVVFYQRELKDQSHLISDCRYEPNEKAIAKSHP…
WP_095899957_1	C	1415		MKHILGLDLGTNSIGWALIERNIEEKYGKIIGMGSRIVPMGAELSKFEQGQAQTKNADRRTNRGARRLNKRYKQRRNKLIYILQKLDMLPSQIKLKEDFSDPNKIDKITILSISKKQEQLTVFDLVSLRVKALTEKVGLEDLGKIIYKYNQLRGYAGGSLEPEKEDIFDEEQSKDKKNKSFIAFSKIVFLGEPQEEIFKNKKLNRRAIIVETEEENFEGSTFLENIKVGDSLELLINISASKSGDTITIKLPNKTNWRKKMENIENQLKEKSKEMGREFYISEFLLELLKENRWAKIRNNTILRARYESEFEAIWNEQVKHYPFLENLDKKTLIEIVSFIFPGEKESQKKYRELGLEKGLKYIIKNQVVFYQRELKDQSHLISDCRYEPNEKAIAKSHP…
WP_103292747_1	C	1417		MKTLGIDLGTNSVGWAIRNTELQDNQIEDCGVITFEKGVASEKGIEFPKVQKRTESRGKRRNYQAEKYRKYALLDFLIEKKMCPLTIAELDRWRKYEKGKHREYPQSKEFIDWLRFDFDGDGKPDFHLFDKDKNESYYVFRAFSIEENYIHVFKSNPQILGRVLYQLVQRRGFKGRDEEEAKIILNGSEKSGTKGRDEIESFIDSYSTLGAALYYYQKENGGRIRQRYNLRKDYEAELRQICKVQSISTSDYEKLWKAIVWQRPLRTQKGLVGNCIYEKNKRRVAVSHPLYEEYRTWVFINNLNIVPPPDTELSDYLHERIYPLFYKSTPDFELNVIDKQLAKDEAKRLSGHVGKTKVISVKLLKSFHDVFGEGWRGKLKWDINGDRAVQPLKKDHKDY…
WP_123844212_1	C	1419		MKTILGLDLGTNSIGWALIKQNFENKYGEILGMGSRIIPMSQDILGEFGKGNSVSQTAARTDYRATRRLRERFLLRRERLHRILNVLNFLPEHYASQIDFDKRFGKFKVETEPKLAWKNSDGKFSFLFQTSFNEMLEDFKAHGQDLKVPYDWTIYYLRKKALSQKIEKEELAWILLNFNQKRGYYQLRGEDIEEEKDKVFVRLNVDKVVDSGENIKGKTLYDVYFENGWKYEKQIVKTEDWIGRTKEFIVTESILKNGDTKRTFKAVDSEKDWIAIKTKTEQEIDRSRKTVGTYIYETLLQNPKQKIKGKLVRTIERKFYKEELKKILEKQKEFHRELQSDDLYNDCIRELYRNNEAHQLTLSRKDFVHLFMEDIIFYQRPLRSQKSSISNCTLEFRKY…
WP_119906237_1	A	1420		MAKPKDYTIGLDIGTNSVGWVVTDDQNNILRIKGKKAIGARLFIEGKVAAKRRSFRTTRRRLSRRRWRIKMLEELFDEEIAKVDPSFFARLHESWISPKDKRKRYSAIVFPSPEEDKKFHESYPTIYHLRDKLMKDDQKHDIREIYIAVHQMIKARGNFLHDESVETYRSGMSSLGGRSERTILSVQTLEELNDLFAENEGTEEVELNVASAEQINDILTGGHLNADSQKEISNLLLPSSFPSFDDKAKEKQVKKLINNVATNISKAWLGYKADFSTILNLAKVDKDQKKIFAFALQGGDEEDKVQELESLLEQSQTDIVDRLIEIRHAIVLSEIVPVGMTLSEAMIDKYDQHKEDLITLKDVIRNTKDKKKAAKLQAIYDLYVKNRHADLAKAMKLTG…
WP_072547243_1	A	1420		MAKPKDYTIGLDIGTNSVGWVVTDDQNNILRIKGKKAIGARLFTEGKVAAERRSFRTTRRRLSRRRWRIKLLEELFDEEIAKVDPSFFARLHESWISPKDKRKRYSAIVFPSPEEDKKFHESYPTIYHLRDKLMKDDQKHDIREIYIAVHQMIKARGNFLHDESVETYRSGMSSLGGRSERTILSVQTLEELNDLFAENEGMEEVELNVASAEQINDILTGDHLNADSQKEISNLLLPSSFPSFDDKAKEKQVKKLINNVATNISKAWLGYKADFSTILNLAKVDKDQKKIFAFALQGGDEEDKVQELESLLEQSQTDIVDRLIEIRHAIVLSEIVPVGMTLSEAMIDKYDQHKEDLITLKAVIRNTKDKKKAAKLQAIYDLYVNNRHADLAKAMKLTG…
WP_060598264_1	A	1420		MAKPKDYTIGLDIGTNSVGWVVTDDQNNILRIKGKKAIGARLFTEGKVAAERRSFRTTRRRLSRRRWRIKMLEELFDEEIAKVDPSFFARLHESWISPKDKRKRYSAIVFPSPEEDKKFHESYPTIYHLRDKLMKDDQKHDIREIYIAVHQMIKARGNFLHDESVETYRSGMSSLGGRSERNILSVQTLEELNDLFAENEGTEEVELNVASAEQINDILTGGHLNADSQKEISNLLLPSSFPSFDDKAKEKQVKKLINNVATNISKAWLGYKADFSTILNLAKVDKDQKKIFAFALQGGDEEDKVQELESLLEQSQTDIVDRLIEIRHAIVLSEIVPVGMTLSEAMIDKYDQHKEDLITLKAVIRNTKDKKKAAKLQAIYDLYVKNRHADLAKAMKLTG…
WP_077302299_1	A	1420		MAKPKDYTIGLDIGTNSVGWVVTDDQNNILRIKGKKAIGARLFTEGKVAAKRRSFRTTRRRLSRRRWRIKLLEELFDEEIAKVDPSFFARLHESWISPKDKRKRYSAIVFPSPEEDKKFHESYPTIYHLRDKLMKDDQKHDIREIYIAVHQMIKARGNFLHDESVETYRSGMSSLGGRSERTILSVQTLEELNDLFAENEGTEEVELNVASAEQINDILTGGHLNADSQKEISNLLLPSSFPSFDDKAKEKQVKKLINNVATNISKAWLGYKADFSTILNLAKVDKDQKKIFAFALQGGDEEDKVQELESLLEQSQTDIVDRLIEIRHAIVLSEIVPVGMTLSEAMIDKYDQHKEDLITLKAVIRNTKDKKKAAKLQAIYDLYVKNRHADLAKAMKLTG…
WP_114893867_1	A	1420		MAKPKDYTIGLDIGTNSVGWVVTDDQNNILRIKGKKAIGARLFTEGKVAAKRRSFRTTRRRLSRRRWRIKMLEELFDEEIAKVDPSFFARLHESWISPKDKRKRYSAIVFPSPEEDKKFHESYPTIYHLRDKLMKDDQKHDIREIYIAVHQMIKARGNFLHDESVETYRSGMSSLGGRSERTILSVQTLEELNDLFAENEGTEEVELNAASAEQINDILTGGHLNADSQKEISNLLLPSSFPSFDDKAKEKQVKKLINNVATNISKAWLGYKADFSTILNLAKVDKDQKKIFAFALQGGDEEDKVQELESLLEQSQTDIVDRLIEIRHAIVLSEIVPVGMTLSEAMIDKYDQHKEDLITLKAVIRNTKDKKKAAKLQAIYDLYVKNRHADLAKAMKLTG…
WP_013362995_1	A	1420		MSRKNYVDDYAISLDIGNASVGWSAFTPNYRLVRAKGHELIGVRLFDPADTAESRRMARTTRRRYSRRRWRLRLLDALFDQALSEIDPSFLARRKYSWVHPDDENNADCWYGSVLFDSNEQDKRFYEKYPTIYHLRKALMEDDSQHDIREIYLAIHHMVKYRGNFLVEGTLESSNAFKEDELLKLLGRITRYEMSEGEQNSDIEQDDENKLVAPANGQLADALCATRGSRSMRVDNALEALSAVNDLSREQRAIVKAIFAGLEGNKLDLAKIFVSKEFSSENKKILGIYFNKSDYEEKCVQIVDSGLLDDEEREFLDRMQGQYNAIALKQLLGRSTSVSDSKCASYDAHRANWNLIKLQLRTKENEKDINENYGILVGWKIDSGQRKSVRGESAYENMR…
WP_042996237_1	A	1420		MSRKNYVDDYAISLDIGNASVGWSAFTPNYRLVRAKGHELIGVRLFDPADTAESRRMARTTRRRYSRRRWRLRLLDALFDQALSEIDPSFLARRKYSWVHPDDENNADCWYGSVLFDSNEQDKRFYEKYPTIYHLRKALMEDDSQHDIREIYLAIHHMVKYRGNFLVEGTLESSNAFKEDELLKLLGRITRYEMSEGEQNSDIEQDDENKLVAPANGQLADALCATRGSRSMRVDNALEALSAVNDLSREQRAIVKAIFAGLEGNKLDLAKIFVSKEFSSENKKILGIYFNKSDYEEKCVQIVDSGLLDDEEREFLDRMQGQYNAIALKQLLGRSTSVSDSKCASYDAHRANWNLIKLQLRTKENEKDINENYGILVGWKIDSGQRKSVRGESAYENMR…
WP_044112561_1	C	1421		MTQKVLGLDLGTNSIGSSVRNLDLSDDLKGQLEFFSSDIFRSSVNKESNGREYSLAAQRSAHSRSRGLNEARRRKLWATLDLLIKYELCPMFPESLMRWRTYDKQRGLFREYPIDDKDFNAWILLDFDGDGKPDYSSPYQLRRELVTRQFDFDQPIERYKLGRALYHIAQHRGFKSSKGETLSQQETNSKQSLTDEATDVAGEMKASEEKLSKGLSTYMKENNLLTVGAAFAQLEDEGVRIRNNNNYRAIRSQFQHEIETIFMFQQGLSENELYERLVSEKKNIGTIFYKRPLRSQRGNVGKCTLERTKPRCAIGHPLFEKFRAWTLINNIKIRMSEEEQAEQLPMKLRFELYNDCFLAFVRAEFKFEDIRKYLEKRLGVHFSYNDKTINYKDSTSVAG…
WP_066592711_1	B	1422		MESSKYIFPVGIDMGAKYTGVFMLSHLDGVLPTAADATAMTIVNSDKIHYSMKHRTAVRHRVRSKKRFVLARRLLNLIVDHQLMKAGFVLSAQEKSQLTEALSGYLKRRGYSRIETEIDLDSLNDVDPIVFAMCPGFEDFFSSDIELLTQWNSLTADLSEVNKINSNKKIPDVKTFKKYVKDNFPDYSSKESLERYLEARKTIIEAARQISELTSLGHLHREKYLDNILHDMGRDSRLKKIGEAFGGICRFWNLIGNLSNLQLRALRWYFNDPWIEKVKPVETENSQPLNEQKLKDIWVRAYKYFHPDPENKARISDVIRALSKADDIIDCLCELDCKSTIPPYEDQNNRRPPLDYTLYLNPAKLTEVYGDSWRSWASRLVNADSDLQDNLDVILQNRD…
WP_005855543_1	C	1424	Psp	MKRILGLDLGTNSIGWALVNEAETDEEVSSIIRLGVRVNPLTVDETQNFEKGKSITTNAERTLKRSMRRNLQRYKLRRDALVEFLKELGFITDETILSEQGNRTTFETCRLRAKAAEEEISLEELSRVLLMINKKRGYKSSRKVKKEEDGVLIDGMEIAKKLYEEDLTPGQLCSQLLESGKKVLPDFYRSDLQEELDRIWSVQKQFHPDVFCDAAKEEIKGKNRSQTWAILANYFVWKEEVVGWNDREAKNETIEKECKLVGLKRTTKGYELKKENYRWRAQALTEQLGLEEIAVVLQEINGQINASSGYLGAISDRSKVLYFNHQTVGQYQMAELDKNPHASLRNMVFYRQDYLDEFDRIWEKQAEFHKELTAELKKEIRDMIIFYQRRLKSQKGLIS…
WP_118866786_1	C	1424		MTQKVLGLDLGTNSIGSSVRNLDLSDDLKGQLEFFSSDIFRSSVSKESNGREYSLAAQRSAHSRSRGLNEARRRKLWATLDLLIKYGFCPMSPDSLMRWRTYDKRRGFFREYPIDDKNFNAWILLDFDGDGKPDYSSPYQLRRELVTRQFDFNQPIERYKLGRALYHIAQHRGFKSSKGETLLQQETNSKQSLTDETTDVAGEMKASEEKLSKGLSTYMKENKLLTVGAAFAQLEDEGVRVRNNNDYRAIRSQFQREIETIFKFQQGLSVENELYERLVSEKKNIGTIFYKRPLRSQRGNVGKCTLERTKPRCAIGHPLFEKFRAWTLINNIKIRMSEEEQAEQLPMKLRFELYNDCFLAFVRAEFKFEDIRKYLEKRLGVHFSYNDKTINYKDSTSVA…
WP_067760338_1	C	1425		MRRNILGLDLGTTSIGFAKVIEDEDYQNSAVELIGVRVNPLTTDEQTNFEKGRPVSVNADRTLKRGMRRNLDRYQLRRHHLIEVLKANHIITVDTKLAEDGKNTTHATYAVRALAATAEIPLEAFARVLLAINKKRGYKSSRKAKNEDEGQLIDGMAVAKRLYEENLTPGQLSYLLLKEGKKYLPDFYRSDLNAELDKVWSFQKQFYPEILTEEFKKHLEGKGQRATSAAFWGQYGFNTAENKGSREEKKLKAYQWRSEAVDQQLTKEEVAYVITEINNDLNKSSGYLGAISDRSKELFFNKQTVGQYLYQQLKQNPHTRLKGQVFYRQDYLDEFETIWETQAKFHPELTAALKEEIRDVIIFYQRKLKSQKGLISFCEFESKEIEVEKNGLKIKKRIG…
WP_116877370_1	A	1426		MAKFNKKYSIGLDIGVASVGYAVVTEDHKVPAFKFKVLGDTDKKKIKKNLIGSVTFESAKPAQDTRKFRSDSRRTERRENRILYLRTIFKDEIDKVDKNFFHRLDETFRVLDDKSKDIKIKHPFFGKKNLEQAYHKKYPTIYHLRKALADADGSAPVADIREIYMALSHILKYRGHFLITGKVNPNHVDIQNSWKEFLESCQEEFEMEIQEGSEEIYKIFKEAYSRKDKVKKILSYFPKEKAKKEKSVFKQLLQMLLGLKTKFKDCFDLEEEPDLDFSKENYDENLELLLETLDEDFSDVFAKLKALRDTLLLSDMLTYEGATHARFSATMIERYEEHRKDLQRLKAFFRKNLSKQDYLDMFGQKVDGKFEFDKKIKSYASYISNQMELSDEDKKKNKS…
WP_106096331_1	C	1426		MKHILGLDLGTTSIGFAHIVEDENKEKSEIKELGVRIVSLTTDEQSDFEKGKSITTNANRTLKHGARLNLDRYQQRRKYLIDLLQKANLITSSSILAENGKNTTHSTWQLRAKAVTERVEKEEFARILLAINKKRGYKSSRKAKTEDEGQAIDGMAIAKRLYDENLTPGQLSLQLLQQNKRLLPDFYRSDLQKEFDLVWNFQKQFYPDILTDIFYKELQGKGKDATSKAFSKRYHFDTAENKGSKESVRLQAYQWRAEAISKQLSKEEVAYVLTEINNNLNNASGYLGAISDRSKELYFNRQTVGQYLYAQLQENRHNSLKNKVFYRQDYLDEFERIWETQASFHKELTEELKKQIRDVVIFYQRKPKSQKGLISFCEFESKEIEIEKDGKTITKSIGA…
WP_002678519_1	C	1426		MKNILGLDLGITSISFAHIVEDENKEKSEIKELGVRIVSLTTDEQSDFEKGKSITTNANRTLKHGARLNLDRYQQRRKYLIDLLQKANLITSSSILAENGKNTTHSTWQLRAKAVTERIEKEEFARVLLAINKKRGYKSSRKAKTEDEGQAIDGMAIAKRLYDENLTPGQLSLQLLQQNKKLLPDFYRSDLQREFDLVWNFQKQFYPDILTDSFYKELQGKGKDATSKAFSKRYHFDTAENKGSKESVRLQAYQWRAEAISKQLSKEEVAYVLTEINNNLNNASGYLGAISDRSKELYFNRQTVGQYLYAQLQENRHNSLKNKVFYRQDYLDEFERIWETQASFHKELTDELKKQIRDVVIFYQRKLKSQKGLISFCEFESKEIEIEKDGKTITKTIGA…
WP_015781852_1	C	1426		MKNILGLDLGTTSIGFAHIVEDENKEKSEIKELGVRIVSLTTDEQSDFEKGKSITTNANRTLKHGARLNLDRYQQRRKYLIDLLQKANLITPSSILAENGKNTTHSTWQLRAKAVTERIEKEEFARILLAINKKRGYKSSRKAKTEDEGQAIDGMAIAKRLYDENLTPGQLSLQLLQQNKKLLPDFYRSDLQKEFDLVWNFQKQFYPDILTDIFYKELQGKGKDATSKAFSKRYHFDTTENKGSKESVRLQAYQWRAEAISKQLSKEEVAYVLTEINNNLNNASGYLGAISDRSKELYFNRQTVGQYLYAKLQENRHNSLKNKVFYRQDYLDEFERIWETQASFHKELTDELKKQIRDVVIFYQRKPKSQKGLISFCEFESKEIEIEKDGKTITKNIGA…
WP_095901370_1	C	1426		MKNILGLDLGTTSIGFAHIVEDENKEKSEIKELGVRIVSLTTDEQSDFEKGKSITTNANRTLKHGARLNLDRYQQRRKYLIDLLQKANLITSSSILAENGKNTTHSTWQLRAKAVTERIEKEEFARVLLAINKKRGYKSSRKAKTEDEGQAIDGMAIAKRLYDENLTLGQLSLQLLQQNKKLLPDFYRSDLQREFDLVWNFQKQFYPDILTDSFYKELQGKGKDATSKAFSKRYHFDTAENKGSKESVRLQAYQWRAEAMSKQLSKEEVAYVLTEINNNLNNASGYLGAISDRSKELYFNRQTVGQYLYAQLQENRHNSLKNKVFYRQDYLDEFERIWETQASFHKELTEELKKQIRDVVIFYQRKLKSQKGLISFCEFESKEIEIEKDGKTITKSIGA…
WP_008582100_1	C	1426		MPRKNILGLDLGTTSIGFAKIIEDDDYQCSSVELIGVRVNPLTTDEQTNFEKGKPVSVNADRTLKRGMRRNLDRYQLRRDYLIEILRTHHIITADTKLAEDGKNTTHTTYALRALAATAEIPLEAFVRVLLAINKKRGYKSSRKAKNEDEGQLIDGMAIARRLYEESLTPGQFSYQLLKEGKKYLPDFYRSDLNTELNKVWNFQKQFYPEILTDEFKRHLEGKGQRATAVAFWGQHGFSMAENKGSREEKKLHAYKWRSEAAHKQLTKEEVAFVITEINNDLNKSSGYLGAISDRSKELFFNKQTVGQYLHQQLKENPHTRLKGQVFYRQDYLDEFETIWEMQAKFYSALTLELKEEVRDVVIFYQRKLKSQMGLISLCEFESKEIEIEKNGEKAKKRI…
WP_089119823_1	A	1427		MAKPKDYTIGLDIGTNSVGWVVTDDQNNILRIKGKKAIGARLFTEGKVAAERRSFRTTRRRLSRRRWRIKMLEELFDEEIAKVDPSFFARLHESWISPKDKRKRYSAIVFPSPEEDKKFHESYPTIYHLRDKLMKDDQKHDIREIYIAVHQMIKARGNFLHDESVETYRSGMSSLGGRSERTILSVQTLEELNDLFAENEGTEEVELNVASAEQINDILTGGHLNADSQKEISNLLLPSSFPSFDDKAKEKQVKKLINDVATNISKAWLGYKADFSTILNLAKIDKDQKKIFAFALQGGDEEDKVQELESLLEQSQTDIVDRLIEIRHAIVLSEIVPVGMTLSEAMIDKYDQHKEDLITLKAVIRNTKDKKKAAKLQAIYDLYVKNRHADLAKAMKLTG…
WP_050952303_1	A	1427		MNKKLDKEYTVGLDIGVANNGFVAIDDDFNIIKHGHRHEIGVTEFKKAKTAESTRISRGSRRRYRHQKWRLKQLKDYFMPHFIDLMGEEETEEYFKGFKDSWVSNDDDLRKGRRKNFNSEIKEFPTRYHAALALINNDSQVPTDPKKRLKLIYEVIHPMVKYRGNFLRKEKVDDLDLGELDIDSSLTRINLLLKNIKTSDESATYTINTENSTEIRGILLSKEYTRSNRKQKLTKCLETTDSDKAVVEVIATFLVGDEVKRVKIEKVFGVDASSILNSKGNPVSSFSLNPKKDGNLDNISKLTELLSSSGKEILDELKTIYNQVTLHDLIPLGKSYSEAMVESYDKFHKQLVLLKAVMKRLDSEDKIKLEEKLDDYLNFKHRGSKKSSAADFQKAVIDT…
WP_095893406_1	C	1428		MKDILGLDLGTNSIGWAYVKEAENDTETSEIVDLGVRVNPLTTDEKTNFEKGKPISTNADRTLKRSARRNLQRYKLRRKELIELLKEHQLISENTILTENGKGTTFQTLELRAKSAKEKISLGELARVFLTINKKRGYKSSRKAKNEDEGQLIDGMEIAKRLYEENLTTGQLSLQLLKEGKKSLPDYYRSDLQFELDKVWNFQKQFHSDILTDEFYARLKGKGQRATSALFLAKYQIYTAENKGSREDKKLQAYQWRVDALSKKLTREELAFVITEINNNLNNSSGYLGAISDRSKELYFNNETVGEYLWKQIAANPHTSLKNQVFYRQDYLDEFERIWNTQAQFYPQILTESLKKELRDVVIFYQRKLKSQKSLVSFCEFENKEIEIKKEDGTSTKKV…
WP_077094666_1	C	1428		MKKILGLDLGTASIGSAYVLEAEKSADQTKIVYLGTRIILSSADAENFSKGLSCSPTTDRTFKRSMRRRLQRYKQRRSSLIQQFKKIGIITNTEQIIREPISETHELLRIRSKAVSERVSLEEFARILLTINKRRGYKSNRKTSKSTEEDGKLVDAMAVTKELIKLKKTPGQYMFERFKRGKYAEIDFYPFDLINELKQIWEVQGQKYPDVLTEDLLSSLLKQKTGKAKELIYSKSDLNPAEVPIDYQKGKKLRKTILNKYFAYESRSLAVTNIIPVEQAITAIVAICKQINNSSGYLGAIGDRSRVLYANNQTIGQYLYERIKANPHDRIRGEVFYRQDYLDEFDRIWECQQNYYPAILTNDRKQYIRNRIIFYQRPLKSKKSELAFCEFESREVEHN…
WP_099838520_1	C	1428		MKKILGLDLGTASIGSAYVLEAEKSADQTKIVYLGTRIILSSADAENFSKGLSCSPTTDRTFKRSMRRRLQRYKQRRSSLIQQFKKIGIITNTEQIIREPISETHELLRIRSKAVSERVSLEEFARILLTINKRRGYKSNRKTSKSTEEDGKLVDAMAVTKELIKLKKTPGQYMFERFKRGKYAEIDFYPFDLINELKQIWEVQGQKYPDVLTEDLLSSLLKQKTGKAKELIYSKSDLNPAEVPIDYQKGKKLRKTILNKYFAYESRSLAVTNIIPVEQAITAIVAICKQINNSSGYLGAIGDRSRVLYANNQTIGQYLYERIKANPHDRIRGEVFYRQDYLDEFDRIWECQQNYYPAILTNDRKQYIRNRIIFYQRPLKSKKSELAFCEFESREVEHN…
WP_099841149_1	C	1428		MKKILGLDLGTASIGSAYVLEAEKSADQTKIVYLGTRIILSSADAENFSKGLSCSPTTDRTFKRSMRRRLQRYKQRRSSLIQQFKKIGIITNTEQIIREPISETHELLRIRSKAVSERVSLEEFARILLTINKRRGYKSNRKTSKSTEEDGKLVDAMAVTKELIKLKKTPGQYMFERFKRGKYAEIDFYPFDLINELKQIWEVQGQKYPDVLTEDLLSSLLKQKTGKAKELIYSKSDLNPAEVPIDYQKGKKLRKTILNKYFAYESRSLAVTNIIPVEQAITAIVAICKQINNSSGYLGAIGDRSRVLYANNQTIGQYLYERIKANPHDRIRGEVFYRQDYLDEFDRIWECQQNYYPAILTNDRKQYIRNRIIFYQRPLKSKKSELAFCEFESREVEHN…
WP_099896360_1	C	1428		MKKILGLDLGTASIGSAYVLEAEKSADQTKIVYLGTRIILSSADAENFSKGLSCSPTTDRTFKRSMRRRLQRYKQRRSSLIQQFKKIGIITNTEQIIREPISETHELLRIRSKAVSERVSLEEFARILLTINKRRGYKSNRKTSKSTEEDGKLVDAMAVTKELIKLKKTPGQYMFERFKRGKYAEIDFYPFDLINELKQIWEVQGQKYPDVLTEGLLSSLLKQKTGKAKELIYSKSDLNPAEVPIDYQKGKKLRKTILNKYFAYESRSLAVTNIIPVEQAITAIVAICKQINNSSGYLGAIGDRSRVLYANNQTIGQYLYERMKANPHDRIRGEVFYRQDYLDEFDRIWECQQNYYPAILTNDRKQYIRNRIIFYQRPLKSKKSELAFCEFESREVEHN…
WP_076559079_1	C	1429		MAKNILGLDLGTNSIGWALINEDFENKQGEILGMGSRIIPMSQDVLGDFGKGNSVSQTAARTGYRGVRRLREKFLLRRERLHRVLNIINYLPEHYASQIDFEKRFGKFKEETEPKLAYNKEGFVFKNSFEEMLADFKNYQPQLLENNKKIPYDWTIYYLRKKAISQKIEKAELAWILLNFNQKRGYYQLRGEEEKENPNKLVEFYSLKIVDVLADEPQKGKSDIWYSLVLENGWVYRRASKTPLFDWKDKTRDFIVTTDMNDDGSIKTDKDGNEKRSFRAPAETDWTLVKKKTEQEIDKSHKTVGVYIYEALLQNPKQKIKGKLVRTIERKFYKDELKQILEKQKEFHQELKNDDLYNDCVRELYRNNEAHQLTLSKKEFVHLLMEDIIFYQRPLRSQK…
WP_079465816_1	C	1429		MAKNILGLDLGTNSIGWALINQDFENKQGKILGMGSRIIPMSQDILGDFGKGNSVSQTAARTGYRGVRRLRERFLLRRERLHRVLNIINYLPEHYASQIDFEKRFGKFKEETELKLAYNKDGFVFKNSFEEMLADFKNYQPQLLENDKKIPYDWTIYYLRKKAISQQIEKEELAWILLNFNQKRGYYQLRGEEEEENPNKLVEFYSLKIVDVLADEPQKGKSDIWYSLVLENDWVYRRSSKTPLFDWKEKTRDFIVTTDLNDDGSIKTDKDGNEKRSFRAPAETDWTLVKKKTEQEIDKSHKTVGVYIYEALLQNPKQKIKGKLVRTIERKFYKDELKQILEKQKEFHQELKNDDLYNDCVRELYRNNEAHQLTLSKKEFVHLLMEDIVFYQRPLRSQK…
WP_095909429_1	C	1429		MKKRKHILGLDLGTTSIGFAHIVEDENKEKSEIKELGVRIVSLTTDEQSDFEKGKSITTNANRTLKHGARLNLDRYQQRRKYLIDLLQKANLITSSSILAENGKNTTHSTWQLRAKAVTERVEKEEFARILLAINKKRGYKSSRKVKTEDEGQAIDGMAIAKRLYDENLTPGQLSLQLLQQNKKLLPDFYRSDLQKEFDLVWNFQKQFYPDILTDSFYKELQGKGKDATSKAFSKKYHFDIAENKGSKESVRLQAYQWRVEAISKQLSKEEVAYVLTEINNNLNNASGYLGAISDRSKELYFNRQTVGQYLYAQLQENRHNSLKNKVFYRQDYLDEFERIWETQASFHKELTDELKKQIRDVVIFYQRKLKSQKGLISFCEFESKEIEIEKDGKTITKS…
WP_098029595_1	C	1430		MKHIIGLDLGTNSIGWAVVKEAENDNEQSEIVDVGVRVNPLTTDEKTNFEKGKPISTNADRTLKRGARRNLQRYKLRRKELIKILKEHQLISDDTILSENGKGTTYQTLKLRAKSSKEKISLEELARVFLTINKKRGYKSSRKTKNEDEGQLIDGMEIAKRLYEENLTTGQLSLQLLKEGKKSLPDYYRSDLELELDKVWNFQKQFHSDILTDEFYTQLKGKGQRATSALFLEKYQIYTVENKGNREEKNLQAYQWRVDALSKELTREELAFVITEINNNLNNSSGYLGAISDRSKELYFNNETVGEYLWKQIAANPHTSLKNQVFYRQDYLDEFERIWNTQAQFYPQILTESLKKELRDVVIFYQRKLKSQKSLVSFCEFENKKIEIKNEDGTTTKKV…
WP_095916790_1	C	1430		MKHILGLDLGTNSIGWAVVKEAENDTETSEIVDLGVRVNPLTTDEKTNFEKGKPISTNADRTLKRSARRNLQRYKLRRKELIELLKEHQLISENTILTENGKGTTFQTLELRAKSAKEKISLEELARVFLTINKKRGYKSSRKAKNEDEGQLIDGMEIAKRLYEENLTTGQLSLQLLKEGKKSLPDYYRSDLQFELDKVWNFQKQFHSDILTDEFYAQLKGKGQRATSALFLAKYQIYTAENKGSREDKKLQAYQWRVDALSKELTREQLAFVITEINNNLNNSSGYLGAISDRSKELYFNNETVGEYLWKQIAANPHTSLKNQVFYRQDYLDEFERIWNTQAQFYPQILTDELKKELRDVVIFYQRKLKSQKSLVSFCEFENKEIEIKKEDGTSTKKV…
WP_013997568_1	C	1430		MKHILGLDLGTNSIGWAVVKEAQNDNEQSEIVDVGVRVNPLTTDEKTNFEKGKPISTNADRTLKRSARRNLQRYKLRRKELIELLKEHQLISTDTILTENGKGTTFQTLELRAKSAKEKISLEELARVFLTINKKRGYKSSRKAKNEDEGQLIDGMEIAKRLYEENLTTGQLSLQLLKEGKKSLPDYYRSDLQFELDKVWNFQKQFHSHILTDEFYAQLKGKGQRATSALFLAKYQIYTAENKGSREDKKLQAYQWRVDALSKELTREQLAFVITEINNNLNNSSGYLGAISDRSKELYFNNETVGEYLWKQIAANPHTSLKNQVFYRQDYLDEFEQIWKTQSAFYPEILTDELKKELRDVVIFYQRKLKSQKSLVSFCEFENKEIEIKKEDGTSTKKV…
WP_042346730_1		1431	Cca1	MKHILGLDLGTNSIGWAYVKEAENDTETSEIVDLGVRVNPLTTDEKTNFEKGKPISTNADRTLKRSARRNLQRYKLRRKELIELLKEHQLISENTILTENGKGTTFQTLELRAKSAKEKISLGELARVFLTINKKRGYKSSRKAKNEDEGQLIDGMEIAKRLYEENLTTGQLSLQLLKEGKKSLPDYYRSDLQFELDKVWNFQKQFHSDILTDEFYAQLKGKGQRATSALFLAKYQIYTAENKGSREDKKLQAYQWRVDALSKELTREELAFVITEINNNLNNSSGYLGAISDRSKELYFNNETVGEYLWKQIAANPHTSLKNQVFYRQDYLDEFERIWNTQAQFYPQILTESLKKELRDVVIFYQRKLKSQKSLVSFCEFENKEIEIKKEDGTSTKKV…
WP_068397880_1	C	1433		MKKILGLDLGTTSIGYAQVNESEDFKDSSIERIGVRVNPLSVDEQTNFEKGKPISINADRTLKSGARRTLDRYQDRRSNLIDALVKSVIITEDTVLAEDGKNTTHSTFALRAKSASEKVEKAEFARILLAINKKRGYKSSRKTNNNDDEGQAIDGMAIAKKLYDENLTPGQLAYQLLKEGKKYLPDFYRSDLQAEFDKIWTFQKQFYPEILTDELQKELAGKGQRATSAIFWKKYDFNTAENKGTREEKKLKAYEWRSTSVDKKLQKEEVAYVITEINNNLTNSSGYLGAISDRSKELYFNKQTVGQYLFKQIQKNPHTKLKNQVFYRQDYFDEFEIIWETQAKFHPELTEELKNKIRDIIIFYQRKLKSQKGLISFCEFERKEVEIEKGGRRMKKTIG…
WP_100996834_1	C	1434		MNKILGLDLGTNSIGWAIVEKEKSEKEYSLIDKGVRIFSEGVNIEAKTSSESSKAAQRTDYRSGRKLKYRRKLRKLRLLKVLSDNNLCPTLSDEELNLWRYKKIYPENDGFRLWLSTDNQDNETERKKQNKNPYAFRYKVSTQKLDLNTTVEKHELGRALYHMAQRRGFLSNRLDTSDNSIIEEKNSEIEDIIQQCNTSEELLKIYNEFLEVYDKSDAYSKALFTLGRAFKTILKENVNAEFVAIKEKLLERLNRKEFLGKVKSAISDLSAKIEEANCNTLGEYFYGLHKEGLRIRNNYTHREEHYLHEFHVICDQQNLSTILKKEIENAIFFQRPLKSQKGLVAKCPLENDKACVPISHPDFELFRMYGFINSIKTKPIDEDKLRFLNTEEKLIIAPL…
WP_053581145_1	C	1435		MKNILGLDLGTTSIGFAHIVEDENKEKSEIKELGVRIVPLTTDEQSDFEKGKSITTNANRTLKHGARLNLDRYQQRRKYLIDLLQKANLITSSSILAENGKNTTHSTWQLRAKAVTERIEKEEFARVLLAINKKRGYKSSRKAKTEDEGQAIDGMAIAKRLYDENLTTGQLSLQLLQQNKKLLPDFYRSDLQKEFDLVWNFQKQFYPDILTDSFYKELQGKGKDATSKAFSKRYHFDTAENKGSKESVRLQAYQWRVEAISKQLSKEEVAYVLTEINNNLNNASGYLGAISDRSKELYFNRQTVGQYLYAQLQENRHNSLKNKVFYRQDYLDEFERIWETQASFHKELTEELKKQIRDVVIFYQRKPKSQKGLISFCEFESKEIEIEKDGKTITKTIGA…
WP_106069253_1	C	1436		MKKILGLDLGTNSIGWALVNEAENKDERSSIVKLGVRVNPLTVDELTNFEKGKSITTNADRTLKRSMRCNLQRYKLRRDTLVEVLKEYKLITKDTILSENGNRTTFETYRLRAKAATEEISLEEFARVLLMINKKRGYKSSRKAKGTEEGRLIDGMDIARELYNNNLTPGELCLQLLDAGKKFLPDFYRSDLQNELDRIWEKQKEYYTDILTDVLKEELRGKKRDAVWAICSKYFVWKESYTEWNNEKSKTEQQEREHKLEGIYGKRKRDEAKKENLQWRVNGLKEKLSLEQLVIVLQEMNTQINNSSGYLGAISDRSKELYFNKQTVGQYQMKMLDKNPNVSLRNMVFYRQDYLDEFNMLWEKQAVYHKELTEELKKDIRDIIIFYQRSLKSQKGLIS…
WP_005791619_1	C	1436		MKRILGLDLGTNSIGWALVNEAENKDERSSIVKLGVRVNPLTVDELTNFEKGKSITTNADRTLKRGMRRNLQRYKLRRETLTEVLKEHKLITEDTILSENGNRTTFETYRLRAKAVTEEISLEEFARVLLMINKKRGYKSSRKAKGVEEGTLIDGMDIARELYNNNLTPGELCLQLLDAGKKFLPDFYRSDLQNELDRIWEKQKEYYPEILTDVLKEELRGKKRDAVWAICAKYFVWKENYTEWNKEKGKTEQQEREHKLEGIYSKRKRDEAKRENLQWRVNGLKEKLSLEQLVIVFQEMNTQINNSSGYLGAISDRSKELYFNKQTVGQYQMEMLDKNPNASLRNMVFYRQDYLDEFNMLWEKQAVYHKELTEELKKEIRDIIIFYQRRLKSQKGLIG…
WP_009293010_1	C	1436		MKRILGLDLGTNSIGWALVNEAENKDERSSIVKLGVRVNPLTVDELTNFEKGKSITTNADRTLKRGMRRNLQRYKLRRETLTEVLKEHKLITEDTILSENGNRTTFETYRLRAKAVTEEISLEEFARVLLMINKKRGYKSSRKAKGVEEGTLIDGMDIARELYNNNLTPGELCLQLLDAGKKFLPDFYRSDLQNELDRIWEKQKEYYPEILTDVLKEELRGKKRDAVWAICAKYFVWKENYTEWNKEKGKTEQQEREHKLEGIYSKRKRDEAKRENLQWRVNGLKEKLSLEQLVIVFQEMNTQINNSSGYLGAISDRSKELYFNKQTVGQYQMEMLDKNPNASLRNMVFYRQDYLDEFNMLWEKQAVYHKELTEELKKEIRDIIIFYQRRLKSQKGLIG…
WP_053874249_1	C	1436		MKRILGLDLGTNSIGWALVNEAENKDERSSIVKLGVRVNPLTVDELTNFEKGKSITTNADRTLKRGMRRNLQRYKLRRETLTEVLKEHKLITEDTILSENGNRTTFETYRLRAKAVTEEISLEEFARVLLMINKKRGYKSSRKAKGVEEGTLIDGMDIARELYNNNLTPGELCLQLLDAGKKFLPDFYRSDLQNELDRIWEKQKEYYPEILTDVLKEELRGKKRDAVWAICAKYFVWKENYTEWNKEKGKTEQQEREHKLEGIYSKRKRDEAKRENLQWRVNGLKEKLSLEQLVIVFQEMNTQINNSSGYLGAISDRSKELYFNKQTVGQYQMEMLDKNPNASLRNMVFYRQDYLDEFNMLWEKQAVYHKELTEELKKEIRDIIIFYQRRLKSQKGLIG…
WP_126321326_1	C	1440		MKHILGLDLGTNSIGWAVVKEAQNDNEQSEIVDVGVRVNPLTTDEKTNFEKGKPISTNADRTLKRSARRNLQRYKLRRKELIELLKEHQLISENTILTENGKGTTFQTLELRAKSAKEKISLEELARVFLTINKKRGYKSSRKAKNEDEGQLIDGMEIAKRLYEENLTTGQLSLQLLKEGKKSLPDYYRSDLQFELDKVWNFQKQFHSDILTDEFYAQLKGKGQRATSALFLAKYQIYTAENKGSREDKKLQAYQWRVDALSKELTREQLAFVITEINNNLNNSSGYLGAISDRSKELYFNNETVGEYLWKQIAANPHTSLKNQVFYRQDYLDEFEQIWNTQAQFYPQILTDELKKELRDVVIFYQRKLKSQKSLVSFCEFENKEIEIKKEDGTSTKKV…
WP_013598930_1	C	1440	Wvi	MKTILGLDLGTNSIGWALVEQDFENKQGLILGMGSRIIPMDAGIIGKFAEGSSISQTAERTGYRSIRRLRERHLLRRERLHRVLNILKFLPEHYAAEIDFEKRFGQFLAETEPKLAWKKNAEGKFEFLFQRSFDEMVADFKANGQDIKIPYDWTIYYLRKKALTQKISPQELAWIILNFNQKRGYYQLRGEEEEENPNKKVEFYSLKIVDVVADEQPNKKGDTWYSLHLENGWVYRRSSKIPLYDWKDKVRDFIVTTDINEDGSEKLDKDGEVKRSFRAPKEDDWTLIKKKTEQEIEQFNQTVGSYIYEALLDNPTQKIRGKLVRTIERKFYKSELKKILEKQIELQPELFTEDLYNACARELYRRNVAHQQQLSSRDFVYLFLNDIIFYQRPLRSQKS…
WP_057952188_1	C	1441		MKVLGIDMGSNSIGLSVRNPELGNDLENQLEYFSSVIFSSGVGNGKTGEYSYAAERTKYRSSRRLYQSRKYRKWETLKVLRYNKLCPLSESGLAQWSIYNKAKGLYRKYPVNEQQFEQWIKLDFNGDGKPDYASPYQLRDELMNRQLDMKNAIDRYKLGRALYHIAQRRGFKSSKGETIKEQENLENNSIESKPDKDIIRELKKSEDNKSKELTTYMKENNLKTVGQAFALLERNGIRIRGGKYQAIRSQYKEEVYEIFKFQQALSTDSDLFDRIISERKEKGSIFYKKPLRSQKGLVGLCTMERKIFFDKRNNQKIEKGKPRCPISHPDFEEFRAWSLINNIRYRRNAEEEWQSLALEDKHDLFNEKFLLTRSNFKFEDIAKWLSKRFGIALSYKDKT…
WP_009541330_1		1443	Csa	MPVLSPLSPNAAQGRRRWSLALDIGEGSIGWAVAEVDAEGRVLQLTGTGVTLFPSAWSNENGTYVAHGAADRAVRGQQQRHDSRRRRLAGLARLCAPVLERSPEDLKDLTRTPPKADPRAIFFLRADAARRPLDGPELFRVLHHMAAHRGIRLAELQEVDPPPESDADDAAPAATEDEDGTRRAAADERAFRRLMAEHMHRHGTQPTCGEIMAGRLRETPAGAQPVTRARDGLRVGGGVAVPTRALIEQEFDAIRAIQAPRHPDLPWDSLRRLVLDQAPIAVPPATPCLFLEELRRRGETFQGRTITREAIDRGLTVDPLIQALRIRETVGNLRLHERITEPDGRQRYVPRAMPELGLSHGELTAPERDTLVRALMHDPDGLAAKDGRIPYTRLRKLIG…
WP_095896902_1	C	1447		MKHILGLDLGTNSIGWAVVKEAQNDNEQSEILDVGVRVNPLTTDEKTNFEKGKPISTNADRTLKRSARRNLQRYKLRRKELIELLKDHQLISENTILTENGKGTTFQTLELRAKSAKEKISLEELARVFLTINKKRGYKSSRKAKNEDEGQLIDGMEVAKRLYEENLTTGQLSLQLLKEGKKSLPDYYRSDLQIEMDKVWDFQKQFHSDILTDEFYAQLKGKGQRATSALFLAKYQIYTAENKGSREDKKLQAYQWRVDALSKELTREELAFVITEINNNLNNSSGYLGAISDRSKELYFNNETVGEYLWKQIAANPHTSLKNQVFYRQDYLDEFEQIWNTQAQFYPQILTDELKKELRDVVIFYQRKLKSQKSLVSFCEFENKEIEIKKEDGTSTKKV…
WP_022546547_1	C	1448		MKRVLGLDLGTNSIGWALIEQDCDAKQSNILGMGSRIIPMSQDILGEFGKGNSVSQTSERTAYRSTRRLRERFLLRRERLHRVLNILDFLPTHYASQIDFKKRLGKFKENKEPKIAYDNKSFLFLDSFNEMLKDFEQEQPNMLINEKGEKKLIPYDWTLYYLRKKALREKISKEELSWIILNFNQKRGYYQLRGEDEEENPSKLVEFHSLTVVDVVPDEPIKGKLETWYSIILDNGWVYRRSSKTELYDWKDKIKEFIVTTDLNYDGTVKTDKEGNVKRSFRAPSETDWTLIKKKTEYEIEQSSKTIGEYIYNTLLKYPEQKIRGKLIRTIERKYYKEELKQILLKQTEFHNELKDDSLYYDCLRELYRNNESHQLFLEKKNFAQLFIEDIIFYQRPLR…
WP_079559033_1	C	1454		MKKILGLDLGTNSIGWALVEGNFENRNGNILGLGSRIIPMSQDIIGDFGKGNSVSQTAERTAYRSVRRLRERHLLRRERLHRVLNILNFLPEHYAKQIDFEKKLGQFIPSTEPKLAFNTNRFIFTDSFNEMVEDFRNKQPDLLITENGKPKLIPYDWTIYFLRKKALTQKIKKEELAWIILNFNQKRGYYQLRGEEEEENKNKLVEFYSLKVIDVVADEKPNSKGEIWYSLHLENGWIYRRSSKTPLDDWKNKTRDFIVTTDLNDDGSVKTDKEGAEKRSFRAPKEDDWTLLKKKTEKEINNSSETVGSYIYENLLNDPFKKIKGDLVRTIERKFYKKELELILNTQKDFHPELKNESLYFDSIRELYRNNEGHQLNLKKKNFVHLILEDIIFYQRPLR…
WP_106098546_1	C	1456		MKNILGLDLGSNSIGWALVQQDFENKQGKIMAASSRIIPMDQGVLGDFEKGNTVSQTAERTTYRSMRRLRERHLLRRERLHRVLHILGFLPPHYDAQIDFTKRYGKFIDNAEPKIAYNNGNFIFMNSFNEMIEDFKKYQPQLFYKKSNGEESKIPYDWTIYYLRKKALSQKITQQELAWLILHFNQKRGYYQLRGEEETENPNKEVAFHSLKVVEVEAEAPNKKGEIWYTIRLENGWIYRRTSKIPLDDWKGKTRDFIVTTDLNDDGTIKVDKKGKEKRSFRAPEENDWNLLKKKTEHDIDFSGKTVGAYIYDHLLQDPNQKIKGKLVHTIERKYYKNELKAILTQQIALQPELFTENLLADCIRELYRKNEKQQQNLLSKDFLHLFVEDIIFYQRPLR…
WP_088593991_1	C	1456		MKRILGLDLGSNSIGWALVQQDFENKQGKIIATGSRIIPMDQGILGDFEKGNTVSQTAERTTYRSTRRLRERHLLRRERLHRVLHILGFLPPHYDSQIDFTKRYGKFIDNAEPKIAYNNGNFIFMNSFNEMIEDFKKYQPQLFYKKSNGEESKIPYDWTIYYLRKKALSQKITQQELAWLILHFNQKRGYYQLRGEEETENPNKEVAFHSLKVVDVEAEAPNKKGEIWYTIRLENGWIYRRTSKIPLDDWKGKTRDFIVTTDLNDDGTIKVDKEGKEKRSFRAPDENDWNLLKKKTEHDIDFSGKTVGAYIYDHLLQNPNQKIKGKLVRTIERKYYKDELKAILAKQIALQPELFTETLLADCIRELYRKNETQQQNLLSKDFLHLFVEDIIFYQRPLR…
WP_069797278_1	C	1457		MAKILGLDLGTNSIGWAIVEKNNSDFTLIDKGVRIFSEGVKTEKGIERSRAAERTGYRSARKIKYRRKLRKYETLKVLSKNRMCPLQIEDVEAWKKSGFKDYPLIPEFLQWLRTNDHENVNPYFFRDKASRAKVSLWELGRAFYHIAQRRGFLSNRLDQSSEGVLEEHNPQIQSLIEDLEETSTILNEVRDYYINLGLLDGVKGDFKKELDEGEKKLKSLYNTLIAIIKKNENDVQKCKDEIIKRLNKKEDLGKVKGKIKDISQAMLDGNFKTLGQYFYSLYNKGKIRNQYTSREEHYLQEFITICKVQGINGINDEEILPEKKFTGLAKDLYKAIFFQRPLKSQKGLIGKCSFEKNKSRCAISHPDFEEYRMWNYLNTIKFGTQSDKKLRFLTQEEKL…
WP_095898369_1	C	1457		MKHILGLDLGSNSIGWAFVQQDFENKQGKIIATGSRIIPMDQGILGDFEKGNTVSQTAERTTYRSMRRLRERHLLRRERLHRVLHILGFLPPHYDAQIDFTKRFGKFIDNAEPKIAYNNGNFIFMNSFNEMIEDFKKYKPQLFYKKSNGEESKIPYDWTIYYLRKKALSQKITQQELAWLILHFNQKRGYYQLRGEEETENPNKEVAFHSLKVVEVEAEAPNKKGEIWYTIRLENGWIYRRTSKIPLDDWKGKTRDFIVTTDLNDDGTIKVDKEGKEKRSFRAPEENDWNLLKKKTEHDIDFSGKTVGAYIYDHLLQDPNQKIKGKLVRTIERKYYKNELKGILTKQIALQPELFTETLLADCIRELYRKNETQQQNLLSKDFLHLFVEDIIFYQRPLR…
WP_126370911_1	C	1457		MKHILGLDLGSNSIGWAFVQQDFENKQGKIIATGSRIIPMDQGILGDFEKGNTVSQTAERTTYRSMRRLRERHLLRRERLHRVLHILGFLPPHYDAQIDFTKRFGKFIDNAEPKIAYNNGNFIFMNSFNEMIEDFKKYKPQLFYKKSNGEESKIPYDWTIYYLRKKALSQKITQQELAWLILHFNQKRGYYQLRGEEETENPNKEVAFHSLKVVEVEAEAPNKKGEIWYTIRLENGWIYRRTSKIPLDDWKGKTRDFIVTTDLNDDGTIKVDKEGKEKRSFRAPEENDWNLLKKKTEHDIDFSGKTVGAYIYDHLLQDPNQKIKGKLVRTIERKYYKNELKGILTKQIALQPELFTETLLADCIRELYRKNETQQQNLLSKDFLHLFVEDIIFYQRPLR…
WP_013687888_1	C	1458		MTKTILGLDLGTNSIGWALINQDFDNKKGEILGMGSRIIPMTQDIKDEFGKGNSISQTAERTRLRGVRRLIHRTLLRRERLHRVLNIIGFLPEHYANQIDFEKRFGKFKPESEPKISFDGNDVFLFEKSYQEMLVDFKIHQPQLVSNGKKIPHDWTIYYLRKKALSKKIEKEELAWILLNFNQKRGYYQLRGEEEEETPNKLVEFHSLKIVEVNADEPQKGKPEIWYSLVLENGWVYRRASKTPLFDWKDKIREFIVTTEINNDGTVKTDKEGTEKRSFRAPKPEDWTLQKKKTEFELSKSGNEVGAFIYESILQKPNQKIRGKLISTIERKFYKEELKTILKTQLFFHKELKDEKLYNACIEELYKNNEAHRSLLSNKGFEHLFINDILFYQRPLRSK…
WP_063743464_1	C	1459		MKFNLGLDIGTNSIGWALVNEDYENKKGKIIAAGSRIIPMTQDILDKFGSGAATETQTALRTDYRSKRKLIQRFLLRRERLHRVLNVLDFLPKHYAESIDFEKYLGKFLPNTEPKLVYNQNQFIFQNSFFEMLKEFQEKHPELFLNNQKIPYDWTIYYLRKKALSQKIEKEELAWLLLQFNQKRGYNQLRDEEEENTPDKLVEFYSLKIIKVTADEAKEGINKRWYSINLENGWIYRRESKTPLFNWEGKTKNFIVTTDLNQDGSIKKDKEGKEKRSFRAPSEGDWTLLKKKTEKEIYESGKTLGTYIYDALLNNPDLKIKGALIKTIDRSIYKEELQQIINKQKEYHSELNNSKLYKACLEELYPKNEIYKNELKNKDIAYLFINDILYYQRPLKAPK…
WP_014165808_1	C	1459		MKFNLGLDIGTNSIGWALVNEDYENKKGKIIAAGSRIIPMTQDILDKFGSGAITETQTALRTDYRSKRKLIQRFLLRRERLHRVLNVLDFLPKHYAESIDFEKYFGKFLPNTEPKLAYNQNQFIFQNSFLEMLKEFQEKHPELLTNNKKIPYDWTIYYLRKKALNQRIEKEELAWLLLQFNQKRGYNQLRDEEEESVPNKQVEFYSLKIIDVVADQPKEGRDKRWYSINLENGWTYRRESKTPLFNWEGKTKDFIVTTDLNQDGSIKKDKEGKEKRSFRAPSEGDWTLLKKKTEKEIYESGKTLGTYIYDALLNTPDLKIKGDFIRTIDRSIYKEELQQIINKQKEYHLELNSSKLYKACLEELYPKNEIYKSALKNKDIAYLFINDILYYQRPLKAPK…
WP_024267366_1	C	1459	Spa	MPYTLGLDLGSSSLGWALVDEEQQNIIKTGVRVFPGAATDIGTGKESYKNQDRRLSRQARRQTLRRKQRRIVLLRTLVDFKMCPLSKDELESYAKYRKGKKQEFPSSSEFNSWLKLNPYELRDRALHEDISRFEFGRILYHIIHHRGFKTGRKSNEDGALYKGNEDTVGVDETKNLLQQYATLGEYLNSLRIKSDGNERLRGRYTLRNWYVDEFNKIWERQAGKLGLENETVHSRNKRYYGPAGSSEHRRKLQAYKKAGISFEIEGDFICREQTVSLKDYLGNPDKGILFYQKPLKSQKHLLSKCRYEKRKSVCQISHPEFEYYRAMQFANQIEYGAGEKLNETDRKDVIILLLSKDKAVKMSDLKKKIQKTGVQFNYADDHKVPGSPTTAFISKVTDT…
WP_124985915_1	C	1460		MAKIGLDIGSSSLGWFISKNKKGVITFETGMSKGQSGGYTSPTKDRREARSKRNLIRARKYRKWELLKVLLNEYVPLNENELNDWCHYQKGKRRKFPESDKFLKWLACDFTYQDGVKYKNPYELRVKALDETLSKHEFGRALYHLVQRRGYKDIGETDQETEKQKERRKTGGFQNALDTNRTIAEALIVEFLDKGDRARNQYPYREEYKSELELICKSQGFSVITNEKGDYSDDFVRNLWKAIIWQRPLKSQKGNIGKCTLEPSKLRCPVSHPAFEIFRALQFINTIKYFDADNKKQSIDKELRDKLFINVFLKKDSNFIFEDIKEFLNMETKTIKKYNYPINPKNNKYDTSIAGMPICKGLISLLGDGTQQALLEIENFNIGNAPKIKNGYSIYDIWH…
WP_095914261_1	C	1460		MKRILGLDLGSNSIGWAFVQQDFENKQGKIIAAGSRIIPMDQKMLSNFEEGTTVSQTAERTTYRSMRRLRERHLLRRERLHRVLHILGFLPPHYDSQIDFSKRYGKFIDDAEPKIAYNNRNFIFMDSFNEMIEDFRKHQPQLFYKKSNGEESKIPYDWTIYYLRKKALSQKITQQELAWLILHFNQKRGYYQLRGEEETEGNDMEIISSKVLSVIKKDKDKKYDKYWYDITLENGLVYKAAFYNDLVYSWIDQKREFVVKRALLKNGDEKIELSYLPTFDEIAKMDKKQQDKFYQKIKVKTESNIGNKTVGAYIYDHLLQNPNQKIKGKLVRTIERKYYKDELKAILAKQIALQPEFFTENLLADCIRELYRKNQTQQQKLLSKDFLHLFLEDIIFYQR…
WP_042249802_1		1460	Jpa	MSKLGLDLGSSSVGWAKNVGGKIVKSGVITFNTGMSKGQSGGYVSPTRERREARAKRNLIKSRKYRKWELLKVLAEMKFVPLDEQELQIWSKYKKGSTRRFPENEKFLKWLACDFTYEEGENYKNPYVLRVKALNHIVTKHEFGRALYHIVQRRGYKDIGETDKETENQIKRRNDDGFKKALDIHGTVAKALNEEFLKKGKRARNQYPLREEYKHELEELCKAQGYNIQKEGKEGYKNKFVKSLWKAIIWQQPLKTQRGNIGKCSLEPTKPRSPISHPIFEIFRSWQFINTIRYYDDDGEKQVLSQKIKQALFYEKFLKKDSNFKFEEIRKFLDKRFQKAKRYNYPIDRKTGKYDTSVSGMPVCKGLINVFGEKAQSALDDMELYQINNAPKIIDKYSI…
WP_060383764_1	C	1460		MTKFNLGLDIGTNSIGWALVNEDCENKKGKILAAGSRIIPMTQDILDKFGSGAATETQTALRTDYRSKRKLIQRFLLRRERLHRVLNVLDFLPKHYAESIDFEKYLGKFLPNTEPKLVYNQNQFIFQNSFFEMLKEFQEKHPELFLNNQKIPYDWTIYYLRKKALSQKIEKEELAWLLLQFNQKRGYNQLRDEEEENTPDKLVEFYSLKIIKVTADEAKEGINKRWYSINLENGWIYRRESKTPLFNWEGKTKNFIVTTDLNQDGSIKKDKEGKEKRSFRAPSEGDWTLLKKKTEKEIYESGKTLGTYIYDALLNNPDLKIKGALIKTIDRSIYKEELQQIINKQKEYHSELNNSKLYKACLEELYPKNEIYKNELKNKDIAYLFINDILYYQRPLKAP…
WP_114984028_1	C	1472		MGKKILGLDMGTNSLGWAIVEQHNRRFELVDKGVKIFPLGVNRDKSGESSKASERTQKRSSRRLKARKRYRKYFTLKALIEHDPPLCPLSPDELTAWKKSGYKAYPMEEAFLSWQRTDALQQEHPYAYRDLFSRETQDWRNKPELAFKLGRAFYHLAQRRGFASNRKDAGADEPLEAAKLQYEELLRDPLVAEDALLLKDKLRDLADIHLESDDKTVKAFARKIRKVAGGNETDADAVIAVTESLLTDKENMGLVKKSITELSEAIEAADCETLGQYFHQLMQQDRSLYENRIRGRYTERESHYEAEFNLIADKQQLPDELRKQLHRAIFFQRPLKSQKGSVGKCPFEPSKSRCPITHPLFEEYRMRSFLNNIAVQTADDLHMRPLSEAEKSEVEPLFY…
WP_014084151_1	C	1473		MAKILGLDLGTNSIGWAVVERENIDFSLIDKGVRIFSEGVKSEKGIESSRAAERTGYRSARKIKYRRKLRKYETLKVLSLNRMCPLSIEEVEEWKKSGFKDYPLNPEFLKWLSTDEESNVNPYFFRDRASKHKVSLFELGRAFYHIAQRRGFLSNRLDQSAEGILEEHCPKIEAIVEDLISIDEISTNITDYFFETGILDSNEKNGYAKDLDEGDKKLVSLYKSLLAILKKNESDFENCKSEIIERLNKKDVLGKVKGKIKDISQAMLDGNYKTLGQYFYSLYSKEKIRNQYTSREEHYLSEFITICKVQGIDQINEEEKINEKKFDGLAKDLYKAIFFQRPLKSQKGLIGKCSFEKSKSRCAISHPDFEEYRMWTYLNTIKIGTQSDKKLRFLTQDEK…
WP_095911833_1	C	1474		MKHILGLDLGTNSIGWALIERNIEEKYGKIIGMGSRIIPMAQDILGKFDAGQSISQTAERTRFRSTRKLYQRDNLRRERLHRVLNILGFLPTHYANVIDFEKRLGQFKENQEPKLPYAKNEEDKFEFIFKSSFEEMVADFRKQQPQLFYTKPNGKESQIPYDWTIYYLRKKALSEKISKEELAWLLLNFNQKRGYYQLRGEDEQADESKSIKFYALKVVKVEEDGKDKKGDTWYNVHLENGWIYRRTSKNFLDWEGKIREFIVTEKLNEDGTIKVDKEGKEDRSFKAVNSEEDWIAIKKSTEDKINYSEKTVGAYIYDTLLQEPNQKIRGKLIRTIERKFYKDELIKILKKQIELQPEIFTKDLYKACIEELYPHNEAHKKNISDRGFVYLFVEDIIFY…
WP_065299424_1	B	1474		MYAASYPAGTTLKDFSTDMVSKIAFAATSYAPDKGGYVLLQNGRTANRHMSRNRTRNRQAKKLFKTMLECLVGFDVEKHKEAIAHFLNRRGYSYVERQVSLEDLAALTTEQLLPLMRELTKLGHKGIVEEFELTDPIEALRCVASQGAFQLEALIEAFKKLPVKQSKPMLALRDSAKLYLKDQTDGALHRSEYFENLAHDFNKLRKHPERHCRRFFHALNDLKQAKHGYQKDDVLRLLCHVSNFDLKLLNRILRALPESPTETLLNAVLTEHVSKWILKQWVLSESNGQARLQEIRELRRALKQHLTLKPNEIVSFLLNTPPEQTIPPYESHTNRRPPSCQTLILNPKCLDDAYKDWRNWLSELIQASPRKSEIYSYREQLAALISNQEQPLITTEELD…
WP_104917102_1	C	1478		MKTIMVKNILGLDLGTNSVGWALIKQDFENKQGDILGMGSRIIPMSQDVLGDFGKGNSISQTAERTKYRSVRRLRERFLLRRERLHRILNVLDFLPEHYASQIDFTKKFGKFKEETEPKLAYNNDGFIFKKSFEEMISDFKTHQPEPLENNKKVPYDWTIYYLRNKALSHKIEKEELAWILLNFNQKRGYYQLRGEDFEEEKDKVFVRLKVDRVVDSGENVKGRILYDVYFENGWKYEKQIVKTEDWIGRTKEFIVTESILKNGDTKRTFKTVDSEKDWIAIKAKTEQEIDKSLKTVGAYIYETLLQNPKQKIKGKLVRTIERKFYKAELKQILEKQKEFHPELRQDDLYSDCVRELYKNNEAHQLTLSKKDFVHLFMEDIIFYQRPLRSQKSSISNCT…
WP_050696304_1	C	1480		MKTILGLDLGTNSIGWAKVCVDNDGNYLRDIKLGSRIIPMSQDTLGNFDKGVTDSPTAARTGFRGVRRIRERALQRRERLHRVLHVMKFLPPHYENAIGWNREEATTYGKFLNHGEPKLAWEKQEDGSMRFLFMDSFHEMMADFAESQPGLVAGGKKIPLDWTLYYLRKKALTQAIRKEELAWILLNFNQKRGYYQLRGEEDEENPAKREEYHELKVVSVEAAEEGKGGNTWYNVTLENGWIYRRQSKVELHDWVGKTRQFIVTTEYEKDGVTIKKDKNGEVKRSFRAPSEDDWGLRKKRTESLLEDSGKTVGAFIYDHILSEPTDKIRGNFIRTIERKYYKKELEAILLEQTKHHKELKDQNTLIACIKELYQSNKPHQDSLMKKDMTYLLITDLIFY…
WP_060831628_1	C	1483		MKTILGLDLGTNSIGWAKISIDDNGNYLRDIQMGSRIIPMSQDVLGNFDSGVTESQTAVRTGFRGLRRIRERSLLRRERLHRVLHVMGFLPPHYDSAIGWNKEEPTTYGKFLNHGEPKLAWERQGDGSMRFLFMDSFHKMMEDFAPHQPALVADGRKIPLDWTLYYLRKKALTQPIKKEELAWILLNFNQKRGYYQLRGEEEEENPTKREEYHELKVVSVEAAEEGKGGNTWYNVKLENGWIYRRSSKIPLDDWVGKTRPFIVTTEYEADGITLKKNKEGEVKRSFRAPGEDDWGLRKKRTESQLEASGKTVGAFIYDHLLAEPADKIRGNFIRTIERKYYKQELADILREQSKYHEELQSKKILADCAEELYRSNQPHRDSLLKKDMVYLLLTDIIFY…
WP_060381523_1	C	1486		MTKILGLDLGTNSIGWAIREDENEGVNQIIDKGVRIFSEGVKSENGKEISRAAERTAYRSARKIKYRRKLRKYETLKVLSVNGMCPLSVEEVEQWKKSGFKEYPLNPEFLNWLRTNEDKNINPYFFRDKASKQKVTLFELGRALYHIAQRRGFLSNRLDQSAEGVFEEHNPQIQNLIEDLDSSNTILNELKEYYINLGIIDESEKSGFKKDLDEGEKNLKKLYTSLVSITKKNANDIETCKQELIARLNKKEDLGKVKGEIKDISQAMLDGNFKTLGQYFFSLYNKTRIRNQYTSREEHYLEEFIIICQTQGIEEINTNEKLPEKKFTGLAKDLYRAIFFQRPLKSQKGLIGKCSFEKNKSRCAVSHPDYEEFRMWSYLNTIKIGTQSEKTLRFLTLEE…
WP_108730630_1	A	1488		MAKQKYTVGLDIGTNSVGWAVINQDFKLVSGKKHINDNGKQKRSRTNLWGVRLFDAADTAADRRLKRGMRRRIARRKERLNYLRGIFQADILAFDDSFFIRMDESFLQDDDKQATAFSYRDQSGAMQTRVVTEREAVKYPLFNGKSGSGETYTDESAYYNQYPTIYHLRQRLIDNPAQADLRLVYLAMHHILKYRGHFVNQGQTFDLGNINISGNLTSALDKLDEASSFKFGLADVDADQANAILKNKQWSASKKAYELNALFEIIQDTVYRRENETQAVTYDSLTVKQQEKWLAEKQKQVKAFLNGIVGNTISPKDIFANKDYDKKQNEDFPEKIKYSNENFEEQIGELEKYLDETEVAAIVAGKDVYESLVLSNILTKSTLSGSMIEKYNVHGAQLK…
WP_128735912_1	A	1488		MAKQKYTVGLDIGTNSVGWAVINQDFKLVSGKKHINDNGKQKRSRTNLWGVRLFDAAETAADRRLKRGMRRRIARRKERLNYLRGIFQADILAFDDSFFIRMDESFLQDDDKQATAFSYRDQSGAMQTRVVTEKEAVKYPLFNGKSGSGETYTDESAYYNQYPTIYHLRQRLIDNPAQADLRLVYLAMHHILKYRGHFVNQGQTFDLGNINIAGNLTSALYKLDEASSFKFGLADVDADQANAILKNKQWSASKKAYELNALFEIIQDTVYRRENETQAVTYDSLTVKQQEKWLAEKQKQVKAFLTGIVGNTISPKDIFANKDYDKKQNEDFPEKIKYSNENFEEQIGELEKYLDETEVAAIVAGKDVYESLVLSNILTKSTLSGSMIEKYNVHGTQLK…
WP_120175212_1	C	1494		MKTILGLDLGTNSIGWAKVCVDDNGNYTREIKLGSRIIPMSQDTLSNFDKGVTDSPAAARTGFRGIRRIRERALQRRERLHRVLHVMGFLPPHYENAIGWYREEATTYGKFLDNAEPKLAWEKQEDGSMRFLFMDSFYEMMADFANHQPGIVADGRKIPLDWTLYYLRKKALTQAVRKEELAWILLNFNQKRGYYQLRGEEDEENPTKREEYYELKVVGIEAAEEGKGGNTWYNITLENGWIYRRQSKIELNDWIGKVRPFIVTTEYEIDGVTIKKDKNGEVKRSFRAPSEDDWGLRKKQTESLLEESGKTVGTFIYDHILSEPADKIRGNFVRTIERKFYKKELEAILREQSKHHKELKDIDTLIACIKELYPNNKPHQDSLMKKDMAYLLITDLIFY…
WP_108879264_1	C	1503		MKRILGLDLGTNSIGWAQINLDFKNKKGGITGIGSRIIPMDAAELGKFDSGQTISQTADRTGYRSKRRLYQRDNLRRERLHRVLNVLNFLPQHYSESIDFDKKVGQFKPDTEVKLPYRIDDNGEFHFVFQDSFNEMIEEFRFKNPTLFYARENGEETKVPYDWTIYYLRKKALTQKITKEELAWILLNFNQKRGYYQLRGEEEADKNKKFEALKVSSVIDSGQKVKGNILYDITFENGWEYDSQITKKEDWLDKTREFIVTTTTRKDGSLKRSYKKVNSEEDWLAIKEKTQNEVDVYNDKNQTYGIGSYIFDTLLNNPTQKIRGKLVKTIERKYYKDELQKILDKQIEIHQDLFTDESLKNCIEELYPRNEAHQNLLLAKDFKHLFVEDIIFYQRPLKS…
WP_015022951_1	C	1509		MKRILGLDLGTNSIGWSLIEHDFKNKQGQIEGLGVRIIPMSQEILGKFDAGQSISQTADRTKYRGVRRLYQRDNLRRERLHRVLKILDFLPKHYSESIDFQDKVGQFKPKQEVKLNYRKNEKNKHEFVFMNSFIEMVSEFKNAQPELFYNKGNGEETKIPYDWTLYYLRKKALTQQITKEELAWLILNFNQKRGYYQLRGEDIDEDKNKKYMQLKVNNLIDSGAKVKGKVLYNVIFDNGWKYEKQIVNKDEWEGRTKEFIITTKTLKNGNIKRTYKAVDSEIDWAAIKAKTEQDINKANKTVGEYIYESLLDNPSQKIRGKLVKTIERKFYKEEFEKLLSKQIELQPELFNESLYKACIKELYPRNENHQSNNKKQGFEYLFTEDIIFYQRPLKSQKSN…
WP_076929686_1	C	1510		MKKHILGLDLGTNSIGWALVEVDENNKPCSIEGMGSRIIPMSQDILGNFESGNSISQTAERTAYRGTRRLRERHLLRRERLHRVLNVLGFLPEHYMNQIDFEKHLGKFFTDLEPKLAWKENANGKYEFIFQSSFNEMVSEFKKAQPYLFENGKLIPYDWTIYYLRKKALSQKIKKEELAWILLNFNQKRGYYQLRDEVDEENPNKLVEFHSLKVIDVVPDESANSKGETWYSLHLENGWIYRRSSKTPLFDWKDKVRDFIVTTDLNDDGTIKTDKEGNVRRSFRAPAEDDWTLLKKKTEADIDKSKKTVGTYIYDALLENPSQKIKGKLVRTIERKFYKEELKQILQKQQEFHPELQDEDLYNEAVRELYRSNESHQLALGKRDFTHLFLEDIIFYQRP…
WP_068481078_1	C	1512		MKKILGLDLGTNSIGWALIENSFTEKEGKINDMGVRIIPMSADILGKFDAGQSHSQTAERTGYRGTRRLYQRDNLRRERLHRVLHILGFLPKHYDEHIDFEKRLGQFKEGKEIKLNYRCNVENKHEFIFISSFNEMLTEFKKAQPELFYLKSNGEETKIPYDWTLYYLRKKALSQPLTKQELAWIILNFNQKRGYYQLRGEEIDDDKNKQFVKLKVKEVINSGEAVKGKPLFDVIFENGWKYDKQVVKTEDWIDRTKEFIVTTKVLKNGDLKRSYKTVDSEKDWAAIKAKTEQDIERSNKTVGEFIYETLLENPTQKIRGKLVKTIERKFYKEELKNILIKQIELQPTLFSEELYKACIEELYPRNEAHQNAIKNRDFIYLLMDDIIFYQRPLKSQKSN…
WP_012819984_1	C	1512		MKKILGLDLGTNSIGWAVVNADEITRDDGSRYLKPNGISAAGSRIIPMSADILGDFEKGNSISQTAERTRMRMARRLHERALLRRERLLRVLNLLDFLPKHFADKIDRYGKFTDDSEPKLAWRKNTEGKYEFIFQDAFNEMLAEFKDKQPEIVEEGKKIPYDWTIYYLRKKALEKALSKEELSWILLQFNQKRGYYQLRGEEEEIPQDKKIEYLAQKVVKVEATDQKKGDDVWYNVYLENGMIYRRTSKAPLDWEGKVKEFIVTTEVENDGETPKKDKEGNIKRSFRAPKEDDWTLLKKKTEADIENSHKTVGCYIYDSLLNNPKQKIIGKLVRTVERKFYKEELTQILKKQVELIPELRDDNLYKQCIEELYPINEAHRNTIAKTDFANLFINDILFY…
WP_057952132_1	C	1524		MTRILGLDMGTNSIGWAVVDKEQEQIEDSGVRIFPEGVVNKNEGEGREKSKNALRTENRQIRRQVARRRFRKIKLLELLIEQDMCPLTKDQLMVWKHWDKSKKSEGRHFPQNERFSEWLTLNPYDLRNRGVNGELTKMELGRLLYHMIQRRGFLSSRKEKDTGKIYTGKENMVGIDDTKEALNSNTLGEYLYSIYPEDNESFQNMRDKKGDDLRIRGRYTLRDMYVEEFEKIWNQQAKRLGLDKVNVTKKKIVFLNGGKTRNRNAKKIEYLKKHRDKVDIDEIIIRRENANKKLTRVTSYKNISLHDHLGGRIELQDDKVKFDNKDSVLFYQRPLRSQKKLLGKCRYEKNKTPVSISHPDFEIYRAWLYVNTIKFGNNIPLPLEQKQKIIGYLKTKKSA…
#N/A		1525	Ghe	MTKILGLDLGTNSIGWAVVDKENNKIDNCGVRIFPEGVVNMNEGEEREKSKNALRRENRQTRRQVARRRMRKIKLLELLIEQGMCPLTNEQLMIWKHWDKNKKSEGRHFPHTKEFIEWLRLNPYELRYKGINGELTKMEFGRFLYHIIQRRGFLSTRKEKETGKIYAGKENMVGIDDTKTELNGNTLGEYLYTIYPEENESYKNIQNEEGEDVRIRGRYTLRDMYVEEFEKIWQNQASRLGLDKVSVIKQKVVFLNGSKDRNRNAKKIKYLKNNRDKIEVQEIIVEREKANKTLTRVTSYENIPLHDHLGGNIEISDDKIKFDNKDSVLFYQRPLRSQKSLLGKCRYEKNKTPVSVSHPDYELFRAWQYVNTIKFGNNIPLPIEQKSAIVEFLRTKKTS…
WP_128501545_1	C	1534		MKKILGLDIGTNSIGWALTEQDFDNKKGRIIDLGVRIIPMSQDILGKFDSGVSISQTAERTRYRGVRRLRERHLLRRERLHRVLNIMDFLPEHYAQSIDFENRKGQFIDNKEVKLNYMPEENGKFTFIFQDSFQEMLQLFKDNGYSENVPYDWTLYFLRKKALQHKISKQELAWLLLNFNQKRGYYELRGEEEEVDTTKVEEFYALKVVSVEEDKNSSANWYLVHLENGFIYKKKSTKPLDDWVGKTKEFIVTTTLDKDGTPKKDKDGDIKRSFRMVDSEKDWIAIKKKTENDINNSGKQVGTYIFDTLLKNPTQKINGKLVKTIERKYYKEELKAILKKQKEFHTELNNKDLYYACIEELYPHNEAHRSNISDKDFTHLFVDDIIFYQRPLKSKKSTI…
WP_014791819_1	C	1535	Orh	MNTILGLDLGTNSIGWALIKVLNDKTRLPLEIIDLGVVVIPTDQRTLDKFSKGESISKTAERTKQKGVRKLYERKKLRRERLHRVLNILGFLPEHYSKKIDFKKHLGQFFGNSQPKISYVENDHGKHEFIFMDSYREMLKEFSKHNIKNVPYDWTIYYLRKKALSQKISKEELAWVILNFNKKRGYYQFRDDNADENKENKIEKYYALKVTNVKKEDAQNYTITLENGWIYKNKSKISLLDWVGSTKEFISTEKFDNKGNIIKKKNGEDDRTLKLVDSEKDWIAIKKSTEDRIENYGKTVGTYLYEHLLKDPNQKLNGELINIIDRKFYKNELKQILEKQKEFHPELLNEDLFQKSIIELYPKNSTRQKELKNKDLCYLLIDDVIYYQRDLKKKNSTIN…
WP_014164458_1	C	1535		MTKILGLDLGTNSIGWAIRDTENEGINQILDKGARIFSEGVKSENGKEISRAAERTAYRSARKIKYRRKLRKYETLKVLSINGMCPLSVEEVEQWKKSGFKEYPLNPEFLDWLRTNEDKNINPYLFRDKASKQKVTLFELGRALYHIAQRRGFLSNRLDQSAEGVFEEHNPQIQNLIEDLDSSNTILNELKEYYINLGIIDETEKSGFKKDLDEGEKKLKSLYNSLVAITKKNANDIETCKQELIARLNKKEDLGKVKGKIKDISQAMLDRNFKTLGQYFFSLYNKERIRNQYTSREEHYLEEFIIICQTQGIEGINTNEKLPEKKFTGLAKDLYRAIFFQRPLKSQKGLIGKCSFEKNKSRCAVSHPDYEEFRMWSYLNTIKIGTQSEKTLRFLTLEE…
WP_066331514_1	C	1537		MKKILGLDLGTNSIGWALTTNDFDTKKGTIEGLGSRIIPMSQDILGKFDSGVSLSQTAQRTEYRGKRRLVQRFLLRRERLHRVLHILELLPKQYSEAIDFDKKLGQFKPEREQKISFYKNESGKNQFIFTKSHQEMLTEFQTYYPTIKNIPYDWTIYYLRKKALTEKISKEELAWILLNFNQKRGYYQLRGEEKEENKNKKEEFHTLLVTDIIERDKGKSGTWYNVILENGWIYKRESKISLADWIGKTKSFIVTTEYNDDGSVKLTKDNEEKRSFRSPKEDDWGLIKIRTEKTINQSDKSVGAYIYDALLKNPNQKIKGELVRTIERKYYKDELREILKKQLEFHSDVLNDKILYKKCIDELYKNNDSHKNSIKDRGFDYLFLDDIIFYQRPLKSKTS…
WP_122951191_1	B	1603		MSKIISPIAIDMGAKNTGVYYAHYQRNSTFQEVDKKGQVLVYGNYTPLLVSRTANRHTRRGYTRKKLAKRLLSVVLKEYFDFPAEKHTQALGFLMNRRGFSFLEEEYSKEYLNNLPNDSWEALSEEVQKMLGGQENIADRLMNLATTNPSEVTKLLEAVQNIKGYKDFQEEDKEIKADLVYFDYIEKISKACKLVKKGESIEDDKVTKSKKDKQNLSKTANWVVARLNNENALNLTVATESYQTNLIEEITQINYQQIQNNLPDFEKEREVIKQRKKDNNTSDWKFNYSEFKFNTPNEKGLEEDVARTHLHHFCYAVYKINNEIISGGRHRSKFFDEIKDDLDNFTTNSFLNNKHNPEYLKDFILAINENKGLDVDKLYKLVCHISNFELKPLRKYFNT…
WP_003036236_1	B	1629		MNFKILPIAIDLGVKNTGVFSAFYQKGTSLERLDNKNGKVYELSKDSYTLLMNNRTARRHQRRGIDRKQLVKKLFKLIWTEQLNLEWDKDTQQAISFLFNRRGFSFITDGYSPEYLNIVPEQVKAILMDIFDDYNGEDDLDSYLKLATEQESKISEIYNKLMQKILEFKLRKLCTDIKDDKVSTKTLKEITSYEFELLADYLANYSESLKTQKFSYTDKQGNLKELSYYHHDKYNIQEFLKRHATINDEILDTLLTDDLDIWNFNFEKFDFDKNEEKLQNQEDKDHTQAHLHHFVFAVNKIKSEMASGGRHRGQYFQEITNVLDENNHQEGYLKNFCENLHNKKYSNLSVKNLVNLIGNLSNLELKPLRKYFNDKIHAKADHWDEQKFTETYCHWILGE…
WP_071660307_1	B	1629		MNFKILPIAIDLGVKNTGVFSAFYQKGTSLERLDNKNGKVYELSKDSYTLLMNNRTARRHQRRGIDRKQLVKRLFKLIWTEQLNLEWDKDTQQAISFLFNRRGFSFITDGYSPEYLNIVPEQVKAILMDIFDDYNGEDDLDSYLKLATEQESKISEIYNKLMQKILEFKLMKLCTDIKDDKVSTKTLKEITSYEFELLADYLANYSEILKTQKFSYTDKQGNLKELSYYHHDKYNIQEFLKRHATINDRILDTLLTDDLDIWNFNFEKFDFDKNEEKLQNQEDKDHIQAHLHHFVFAINKIKSEMASGGRHRSQYFQEITNVLDENNHQEGYLKNFCENLHNKKYSNLSIKNLVNLIGNLSNLELKPLRKYFNDKIHAKADHWDEQKFTETYCHWILGE…
WP_003038941_1	B	1629		MNFKILPIAIDLGVKNTGVFSAFYQKGTSLERLDNKNGKVYELSKDSYTLLMNNRTARRHQRRGIDRKQLVKRLFKLIWTEQLNLEWDKDTQQAISFLFNRRGFSFITDGYSPEYLNIVPEQVKAILMDIFDDYNGEDDLDSYLKLATEQESKISEIYNKLMQKILEFKLMKLCTDIKDDKVSTKTLKEITSYEFELLADYLANYSESLKTQKFSYTDKQGNLKELSYYHHDKYNIQEFLKRHATINDRILDTLLTDDLDIWNFNFEKFDFDKNEEKLQNQEDKDHIQAHLHHFVFAVNKIKSEMASGGRHRSQYFQEITNVLDENNHQEGYLKNFCENLHNKKYSNLSVKNLVNLIGNLSNLELKPLRKYFNDKIHAKADHWDEQKFTETYCHWILGE…
WP_104928915_1	B	1629		MNFKILPIAIDLGVKNTGVFSAFYQKGTSLERLDNKNGKVYELSKDSYTLLMNNRTARRHQRRGIDRKQLVKRLFKLIWTEQLNLEWDKDTQQAISFLFNRRGFSFITDGYSPEYLNIVPEQVKAILMDIFDDYNGEDDLDSYLKLATEQESKISEIYNKLMQKILEFKLMKLCTDIKDDKVSTKTLKEITSYEFELLADYLANYSESLKTQKFSYTDKQGNLKELSYYHHDKYNIQEFLKRHATINDRILDTLLTDDLDIWNFNFEKFDFDKNEEKLQNQEDKDHIQAHLHHFVFAVNKIKSEMASGGRHRSQYFQEVTNVLDENNHQEGYLKNFCENLHNKKYSNLSVKNLVNLIGNLSNLELKPLRKYFNDKIHAKADHWDEQKFTETYCHWILGE…
WP_014549645_1	B	1629		MNFKILPIAIDLGVKNTGVFSAFYQKGTSLERLDNKNGKVYELSKDSYTLLMNNRTARRHQRRGIDRKQLVKRLFKLIWTEQLNLEWDKDTQQAISFLFNRRGFSFITDGYSPEYLNIVPEQVKAILMDIFDDYNGEDDLDSYLKLATEQESKISEIYNKLMQKILEFKLRKLCTDIKDDKVSTKTLKEITSYEFELLADYLANYSEILKTQKFSYTDKQGNLKELSYYHHDKYNIQEFLKRHATINIQILDTLLTDDLDIWNFNFEKFDFDKNEEKLQNQEDKDHIQAHLHHFVFAVNKIKSEMASGGRHRSQYFQEITNVLDENNHQEGYLKNFCENLHNKKYSNLSVKNLVNLIGNLSNLELKPLRKYFNDKIHAKADHWDEQKFTETYCHWILGE…
WP_071304231_1	B	1629		MNFKILPIAIDLGVKNTGVFSAFYQKGTSLERLDNKNGKVYELSKDSYTLLMNNRTARRHQRRGIDRKQLVKRLFKLIWTEQLNLEWDKDTQQAISFLFNRRGFSFITDGYSPEYLNIVPEQVKAILMDIFDDYNGEDDLDSYLKLATEQESKISEIYNKLMQKILEFKLRKLCTDIKDDKVSTKTLKEITSYEFELLADYLANYSEILKTQKFSYTDKQGNLKELSYYHHDKYNIQEFLKRHATINIQILDTLLTDDLDIWNFNFEKFDFDKNEEKLQNQEDKDHIQAHLHHFVFAVNKIKSEMASGGRHRSQYFQEITNVLDENNHQQGYLKNFCENLHNKKYSNLSVKNLVNLIGNLSNLELKPLRKYFNDKIHAKADHWDEQKFTETYCHWILGE…
WP_003033603_1	B	1629		MNVKILPIAIDLGVKNTGVFSAFYQKGTSLERLDNKNGKVYELSKDSYTLLMNNRTARRHQRRGIDRKQLVKRLFKLIWTEQLNLEWDKDTQQAISFLFNRRGFSFITDGYSPEYLNIVPEQVKAILMDIFDDYNGEDDLDSYLKLATEQESKISEIYNKLMQKILEFKLRKLCTDIKDDKVSTKTLKEITSYEFELLADYLANYSEILKTQKFSYTDKQGNLKELSYYHHDKYNIQEFLKRHATINDEILDTLLTDDLDIWNFNFEKFDFDKNEEKLQNQEDKDHTQAHLHHFVFAVNKIKSEMASGGRHRGQYFQEITNVLDENNHQEGYLKNFCENLHNKKYSNLSVKNLVNLIGNLSNLELKPLRKYFNDKIHAKADHWDEQKFTETYCHWILGE…
WP_066046523_1	B	1639		MNIKILPIAIDLGAKNTGVFSAFYQKGTSLESLDNKNGKVYELSKDSYTLLMNNRTARRHQRRGIDRKQLVKRLFKLIWTKQLNLEWNKDTQQTISFLLNRRGFSFITDGYSPEYLNIAPEPVKVILMSILDDYNGEDDLDSYLQSATENDSKIDELYNKLLQKTLEFKLRKLCIDIKEDKVTTKTLKELSNTEFKLLANYLVDYDRILRTQKFSYTDKQGNLRELNYYHHDKYNIQEFLKRNIIINDVILEKLTDDLDIWNLNFDKFDFEKNLEKLENQEDKDYLQTHLHHFVFAVNKIKSEMASGGRHRSQYFQEITNVLVENNHQEGYLKNFCENLHNKKYSNLSVKNLVNLIGNLSNLELKPLRKYFNDKIHAKADYWDEQKFAETYSDWILGEW…
WP_014548420_1	B	1646		MNIKILPIAIDLGAKNTGVFSAFYQKGTSLESLDNKNGKVYELSKDSYTLLMNNRTARRHQRRGIDRKQLVKRLFKLIWTKQLNLEWNKDTQQTISFLLNRRGFSFITDGYSPEYLNIAPEAVKAILMSILDDYNGEDDLDSYLQSATENDSKIDELYNKLLQKALEFKLRKLCIDIKEDKVTTKTLKELSNTEFKLLANYLVDYDRILRTQKFSYTDKQGNLRELNYYHHDKYNIQEFLKRNIIINDVILEKLTDDLDIWNLNFDKFDFEKNLEKLENQEDKDYLQTHLHHFVFAVNKIKSEMASGGRHRSQYFQEITNVLVENNHQEGYLKNFCENLHNKKYSNLSVKNLVNLIGNLSNLELKPLRKYFNDKIHAKADYWDEQKFAETYSDWILGEW…
WP_123941184_1	C	1675		MMIKNILGLDLGTNSIGWALVEIDHENKIVRILGLGSRVLTMDAAEIAKFESGAKTESGAAKRTKLRSPRKLNERYLLRRDRLHCVLNLLNSLPEHYKLSIEFENEKGRRSGKFKKGTEEKLAYYKDDNGKFQFLFKDVYHQMENDFRIKHPQMFHQRKNGNQTKIPYDWTLYYLRHKAVTDKNFELTKEQLAWITLSFNQKRGYEKVIGQDEKVQKEGELTDSFVGKVKEVNKLENEDAYQIILVDNNNEEIKLFKYREESKIAITKIGDLKEVEIVSKYDDDGTIDSKKTEYIINEIREFLITDVRNTGRKIKENFIFEVELETGWIKEQQSKFTPKWKDTNRDFIIKTKYDENGVRIPKGSDKGRNINIPKEEDWTLMKLKTETSLTSFNTKNNTK…
WP_014561873_1	C	1688		MEFKKVLGLDIGTNSIGCALLSLPKSIQDYGKGGRLEWLTSRVIPLDADYMKAFIDGKNGLPQVITPAGKRRQKRGSRRLKHRYKLRRSRLIRVFKTLNWLPEDFPLDNPKRIKETISTEGKFSFRISDYVPISDESYREFYREFGYPENEIEQVIEEINFRRKTKGKNKNPMIKLLPEDWVVYYLRKKALIKPTTKEELIRIIYLFNQRRGFKSSRKDLTETAILDYDEFAKRLAEKEKYSAENYETKFVSITKVKEVVELKTDGRKGKKRFKVILEDSRIEPYEIERKEKPDWEGKEYTFLVTQKLEKGKFKQNKPDLPKEEDWALCTTALDNRMGSKHPGEFFFDELLKAFKEKRGYKIRQYPVNRWRYKKELEFIWTKQCQLNPELNNLNINKEI…
WP_076701793_1	C	1809		MKTVLGLDLGTNSIGWALVEINHENNLVKILGLGSRIIPMEANEVKDFESKGKINSTAAQRTEKRGVRRLNERYLLRRDRLHLVLNLLDALPKHYSLDIDFTNLKGQKSGHFKKYAEPKIAYLPKTKGKKAEFLFKGSYKEMLDDIGKEYVKDEKGKRIPYDWTLYYLRQKALSKKISLEELAWVLLSYNQKRGYEKTEVEDKSIKEGEIVEELDLRVKDVIPKKDKNERQYYEVHLEGNDNFIYCERSNQQMTYKGDLKEVVKTSKIDEEGNVDNKKTEFKIVDIYELKIQDVKYEKENNKHKYTLNYENGWVEEKPPVNKFTYKYQNALNKPYDYIVETVYDYKGKNKEIRGKERLLREPDFSDNSSDWTLLKKKTEKEALKFNISQGYKNKDNSAN…
