# Supplementary material for: A catalogue of biochemically diverse CRISPR-Cas9 orthologs
Source: Nat Commun. 2020 Nov 2;11:5512. doi: 10.1038/s41467-020-19344-1 (PMC7606464; doi:10.1038/s41467-020-19344-1)
Supplement: Supplementary file 12 — Source data [file 41467_2020_19344_MOESM12_ESM.xlsx]

## Sheet: Figure 4
Figure 4
all data are depicted in Figure 4a. Figure 4b and 4c contain subsets of this data ploted in further detail
	Proportion of substrate cleaved
	Spy	Spy	Spy	Sau	Sau	Sau	Khu	Khu	Khu	Ain	Ain	Ain	Esp1	Esp1	Esp1	Fma	Fma	Fma	Pac	Pac	Pac	Tba	Tba	Tba	Vpa	Vpa	Vpa	Eit	Eit	Eit	Sag1	Sag1	Sag1	Sag2	Sag2	Sag2	Sdy	Sdy	Sdy	Seq1	Seq1	Seq1	Sga	Sga	Sga	Smu	Smu	Smu	Mga
Temperature ºC	Data 1	Data 2	Data 3	Data 1	Data 2	Data 3	Data 1	Data 2	Data 3	Data 1	Data 2	Data 3	Data 1	Data 2	Data 3	Data 1	Data 2	Data 3	Data 1	Data 2	Data 3	Data 1	Data 2	Data 3	Data 1	Data 2	Data 3	Data 1	Data 2	Data 3	Data 1	Data 2	Data 3	Data 1	Data 2	Data 3	Data 1	Data 2	Data 3	Data 1	Data 2	Data 3	Data 1	Data 2	Data 3	Data 1	Data 2	Data 3	Data 1
68	0	0										0			0				0	0	0							0	0	0		0	0						0						0			0
66.6	0	0										0			0				0	0	0							0	0	0		0	0						0						0			0
64.3	0	0										0			0				0	0	0							0	0	0		0	0						0						0			0
60.9	0	0								0	0	0			0				0	0	0							0	0	0		0	0						0						0			0
56.8	0	0	0.0522352	0	0	0				0.0334691	0.0220199	0	0	0.35023	0				0	0	0	0	0	0			0	0	0	0		0	0						0	0.110497	0	0			0			0
53.5	0	0	0.0484065	0	0	0				0.667761	0.509377	0.592622	0.766798	0.762376	0.132955				0	0	0	0	0	0.229318			0	0	0	0		0	0						0	0	0	0			0.0388383			0
51.3	0	0	0.0482259	0	0	0				0.678223	0.650846	0.634648	0.87057	0.847527	0.435031				0	0.300637	0.234991	0.461251	0.399614	0.955715			0	0	0	0		0	0						0	0	0.0300473	0.0469753			0.721598			0
50	0.942248	0.83975	0.122173	0.13369	0.0545716	0.0709571				0.674117	0.650899	0.622016	0.894231	0.9375	0.632278				0	0.980031	1	0.923419	0.910323	1			0	0	0	0		0	0						0	0.0931166	0.251191	0.404822			0.878606			0
48	1	1	0.945744	1	1	0.14269	0	0	0	1	1	1	0.885095	0.776931	0.81	0	0	0	0.060657	1	1	0.979493	1	1	0.123444	0.0998333	0.794788	0	0	0	0.025477	0	0	0	0	0	0.128931	0	0.471	0.956166	0.96008	0.963122	0.940482	0.943005	1	0.282895	0.106996	0.365	0
46.4	1	1	0.947939	1	1	0.631239	0.036596	0	0.111451	1	1	1	0.818986	0.806099	0.845	0	0	0	0.933865	1	1	1	1	1	0.333703	0.309656	0.897632	0	0	0	0.232396	0	0	0	0	0	0.436931	0	0.792	0.962963	0.964918	0.964997	0.970969	0.960961	1	0.786607	0.230661	0.839	0.210742
44.1	1	1	0.95283	1	1	0.899147	0.167999	0.111111	0.332886	1	1	1	0.820766	0.81735	0.916	0.107692	0.0932476	0.196621	0.934489	1	1	1	1	1	0.957996	0.665133	0.94375	0.07415	0.280876	0.226492	0.944773	0.353893	0.289526	0.0764331	0	0	0.801611	0.0878661	0.97	0.959617	0.957784	0.958974	0.979929	0.976832	1	1	0.760372	0.98	0.921875
41.2	1	1	0.955258	1	1	0.893275	0.255108	0.07767	0.375626	1	1	1	0.826411	0.809432	0.916	0.273065	0.309174	0.335405	0.923242	1	1	1	1	1	0.858705	0.768457	0.950724	0.618452	0.961307	0.965675	0.92862	0.86847	0.858904	0.753774	0.514605	0.589	1	0.189904	0.98	0.944099	0.948473	0.944548	0.97682	0.984655	1	1	0.907182	1	1
37	1	1	0.952701	1	0.873563	0.874802	0.364066	0.158436	0.481481	1	1	1	0.818272	0.805023	0.901	0.318486	0.366124	0.356782	0.908191	1	1	1	1	1	0.846818	0.838532	1	0.943306	1	0.966904	0.854644	0.782557	0.786431	0.870588	0.776194	0.792	1	0.251101	0.979	0.918481	0.912908	0.914902	0.97619	0.967519	0.962	1	0.905125	0.98	1
33.3	1	1	0.954341	0.883143	1	0.867281	0.413757	0.172263	0.445194	1	1	1	0.807931	0.799685	0.79	0.278195	0.288876	0.264319	0.883922	1	1	1	1	0.97788	0.823044	0.759848	1	0.941644	0.890127	0.969969	0.765729	0.708595	0.715904	0.848151	0.804517	0.68	1	0.272362	0.976	0.880503	0.890236	0.883957	0.963201	0.945938	0.934	1	0.89722	0.977	1
31.1	1	1	0.957099	1	0.741782	0.862528	0.498031	0.494098	0.509091	1	1	1	0.808879	0.796061	0.879	0.216261	0.286148	0.237069	0.872204	1	1	1	1	0.966694	0.781745	0.730556	1	0.948034	0.962789	0.962818	0.695311	0.64681	0.623933	0.869465	0.78626	0.811	1	0.306799	0.969	0.844176	0.844704	0.847355	0.949334	0.951666	0.91	1	0.901106	0.975	1
30	1	1	0.941143	1	1	0.862686	0.466303	0.136882	0.38833	1	1	1	0.788743	0.786306	0.879	0.185445	0.221249	0.172906	0.853131	1	1	1	1	0.87327	0.755301	0.808547	0.911712	0.947418	0.957599	0.958161	0.637842	0.581032	0.620193	0.858058	0.810442	0.633	1	0.338188	0.968	0.815215	0.806548	0.818403	0.949919	0.948162	0.884	1	0.808318	0.971	0.973062
25	1	1	0.939154	1	1	0.397383	0.279443	0.129771	0.086194	1	1		0.614106	0.561203	0.749053	0.0276629	0.0424986	0.105344	0.739431	0.906726	0.893018	1	0.913068	0.846665	0.913648	0.865038	0.905434	0.671684	0.928534	0.936785	0.316988	0.320197	0.325949	0.762064	0.826511	0.7263	1	0.437624	1	0.624815	0.634239	0.588004	0.87298	0.915759	0.95649	1	0.832145	0.976134	0.5189
20	1	1	0.925061	1	1	0.5834	0.220623	0.142622	0.064922	1	1		0.494907	0.458306	0.581045	0	0	0.058532	0.448127	0.699627	0.667857	1	0.941545	0.750151	0.728477	0.789909	0.953991	0.519086	0.866976	0.882708	0.093186	0.102194	0.100112	0.756434	0.898459	0.708279	1	0.466981	0.969722	0.147996	0.34555	0.341523	0.832925	0.863507	0.922662	1	0.77897	0.943667	0.255524
15	0.981597	1	0.852739	0.960757	0.957313	0.585395	0.119432	0.163391	0.036911	1	0.950413		0.294636	0.299261	0.493823	0	0	0	0.187946	0.400786	0.320707	0.645349	0.653631	0.630268	0.458053	0.44022	0.636511	0.372894	0.796952	0.725843	0	0.038024	0	0.750256	0.804386	0.526252	0.951939	0.461694	0.952746	0.144548	0.142256	0.057524	0.777442	0.709721	0.894641	0.94375	0.608815	0.63767	0.185778
10	1	1	0.703238	0.776889	0.782651	0.552893	0	0.156705	0.171504	0.825	0.838384		0.209451	0.193253	0.323408	0	0	0	0.051433	0	0	0.270942	0.359551	0.270943	0.165237	0.201426	0.176441	0.186583	0.802757	0.829274	0	0.041131	0.020764	0.656985	0.733265	0.337413	0.939268	0.392941	0.944159	0.0352768	0.0383952	0.0350877	0.765859	0.725951	0.789427	0.800373	0.377612	0.390441	0
[truncated: 69 more columns]

## Sheet: Supplementary Figure 8a
Supplementary Figure 8a
	Proportion of substrate cleaved
	Cas9 Rxn	Cas9 Rxn	Cas9 Rxn	NEB1.1	NEB1.1	NEB1.1	NEB2.1	NEB2.1	NEB2.1	CutSmart	CutSmart	CutSmart	NEB3.1	NEB3.1	NEB3.1
	Data 1	Data 2	Data 3	Data 1	Data 2	Data 3	Data 1	Data 2	Data 3	Data 1	Data 2	Data 3	Data 1	Data 2	Data 3
Spy 20 nt	0.89	0.942	0.710817	0.947125	0.92511	0.564161	0.968	0.981	0.647823	0.957	0.985	0.760035	0.97	0.983	0.766407
Spy 24 nt	0.952273	0.864236	0.614583	1	0.965039	0.755059	1	0.966075	0.90313	0.960669	0.939162	0.874824	0.97468	0.848962	0.725201
Ssi 20 nt	0.982801	0.975435	0.981922	0.898353	1	1	0.927354	1	1	0.917895	1	1	0.907979	1	1
Ssi 24 nt	0.974135	0.976728	0.981307	0.945118	1	1	0.951682	1	1	0.860465	1	1	0.929825	1	1
Nsa 20 nt	0.103169	0	0	0.303913	0.455233	0.300757	0.544212	0.543227	0.548747	0.359868	0.358959	0.458965	0.168675	0.180068	0.172113
Nsa 24 nt	0.969538	0.98107	0.981397	0.986328	0.977613	0.98107	0.984916	0.985737	0.988306	0.980773	0.981397	0.981975	1	1	1
Pac 20 nt	0.216696	0.113828	0.0612137	0.798226	0.818859	0.819469	0.979961	1	0.979203	0.885714	0.95526	0.960404	0.887021	0.911686	0.915202
Pac 24 nt	0.0910764	0.175711	0.105217	0.122491	0	0	0.247178	0.526468	0.275019	0.367816	0.140072	0.0837736	0.250988	0.0998567	0.0806227

## Sheet: Supplementary Figure 8b
Supplementary Figure 8b
	Proportion of substrate cleaved
	Cas9 Rxn	NEB1.1	NEB2.1	NEB3.1	CutSmart
Clade I
Lpn 20nt			0.7061	0.9314
Clade II
Khu 20nt	0.8634	0.7786	0.9746	0.8293	0.8554
Khu 24nt	0.2201	0.4644	0.8621	0.5456	0.6033
Clade III
Ain 20nt	1	1	1	0.594828	1
Ain 24nt	0.977112	1	1	1	1
Esp1 20nt	0.708	0.799	0.87	0.853	0.865
Esp1 24nt	0.794	0.906	0.916	0.881	0.901
Esp2 20nt	0.0913	0	0.1606	0	0
Esp2 24nt	0.5025	0	0.2533	0	0
Fma 20nt	0.353	0.204	0.488	0.393	0.194
Fma 24nt	0.528	0.389	0.512	1	0.377
Lrh 20nt	0.367257	0.277597	0.182566	0.318241	0.317295
Lrh 24nt	0	0	0.157895	0.155445	0.1026
Lsp1 20nt	0	0	0	0	0
Lsp1 24nt	0	0	0	0	0
Lsp2 20nt	0.1655	0.0924	0.1622	0.0676	0.1819
Lsp2 24nt	0.0872	0.0663	0.1496	0.1371	0.0943
Pac 20nt	0.1739	0.8916	0.8137	0.0512	0.9511
Pac 24nt	0	0.0428	0.0356	0.082	0.4548
Tba 20nt	0.47	0.33	0.685	0.419	0.624
Tba 24nt	0.806	0.704	0.97	0.793	0.942
Tde 20nt	0.146	0.311	0.129	0.179	0.082
Tde 24nt	0.151	0.446	0.233	0.224	0.158
Tpu 20nt	0.0719	0.0403	0.0961	0.0243	0.023
Tpu 24nt	0.2174	0.1107	0.0891	0.0454	0.0432
Vpa 20nt	0.855	0.222	0.973	0.982	0.971
Vpa 24nt	0.92	0.278	0.936	0.958	0.911
Clade IV
Efa 20nt				0.817
Eit 20nt	1	0.1489	0.3649	1	1
Eit 24nt	0.7295	0.256	1	1	1
Lan 20nt	0.211	0.0535	0.8269	0.8449	0.6396
Lan 24nt	0	0.016	0.342	0.1775	0.1843
Sag1 20nt	1	0.1568	0.7525	0.9415	0.7426
Sag1 24nt	0.3815	0.815	0.8748	0.9425	0.8841
Sag2 20nt	0	0.706	0.44	0.923	0.443
Sag2 24nt	0	0.606	0.803	0.873	0.488
Sdy 20nt	0.217	0.586	1	1	0.756
Sdy 24nt	0.155	0.789	0.983	1	0.873
Seq1 20nt				0.885361
Seq1 24nt				0.884839
Sga 20nt	0.642	0.952	0.941	0.944	0.972
Sga 24nt	0.724	0.872	0.956	0.86	0.966
Smu 20nt	0.979	0.99	1	1	0.976
Smu 24nt	0.879	0.939	0.951	1	0.919
Sra 20nt	0	0	0.0095	0	0
Sra 24nt	0	0	0	0	0.0095
Clade V
Mga 20nt	0.557	0.813	0.888	0.389	0.857
Mga 24nt	0.1518	0.8802	0.9266	0.781	0.9255
Mse 20nt	0.0153	0	0.0682	0.0405	0.0296
Mse 24nt	0	0.013	0.043	0.01	0.019
Sgo 20nt	0.7481	0.8387	0.8292	0.6848	0.826
Sgo 24nt	0.9431	0.9789	0.9769	1	0.985
Ssa 20nt	0.853	0.956	0.977	0.981	0.896
Ssa 24nt	0.976	0.989	1	1	1
Ssi 20nt	1	1	1	1	1
Ssi 24nt	1	1	1	1	1
Ssu 20nt	0.7192	0.5796	0.9067	0.8859	0.8903
Ssu 24nt	0.7291	0.9079	0.9078	0.9	0.8958
Sth1A 20nt	0.9479	0.8633	0.9711	0.95	1
Sth1A 24nt	0.894	0.8511	0.9544	0.9475	0.9798
Tsp 20nt	1	1	0.9203	1	0.9709
Tsp 24nt	0.6286	0.7111	0.6939	1	1
Clade VI
Cco 20nt	0.933671	0.990438	0.202059	0.057772	0.869325
Cco 24nt	0.986573	1	1	0.476073	1
Cpe 20nt	0.7769	0.8431	0.91	0.911	0.867
Cpe 24nt	1	1	1	1	1
Ghc2 20nt	0.167	0.1016	0.0988	0	0.2903
Ghc2 24nt	0.2095	0.1128	0.1086	0.0976	0.3432
Ghy3 20nt	0.3763	0.0849	0.8912	0.902	0.7795
Ghy3 24nt	0.6894	0.3402	0.8416	0.7246	0.7956
Ghy4 20nt	0	0	0	0.1539	0
Ghy4 24nt	0	0	0.1169	0.1685	0.1059
Nme2 20nt	0.5622	0.6805	0.632	0.6019	0.4604
Nme2 24nt	0.7136	0.8883	0.8399	0.7874	0.5052
Nsp 20nt	0.0541	0.8571	0.8702	0.6239	0.6575
Nsp 24nt	0.392	0.966	0.702	0.639	0.657
Tmo 20nt	0.102	0.0863	0.1063	0.0259	0.0999
Tmo 24nt	0.7296	0.9015	0.8456	0.8678	0.7926
Clade VII
Nsa 20nt	0.01	0.0058	0.0111	0.0097	0.0092
Nsa 24nt	0.816	0.948	0.926	0.93	0.913
Clade IX
Cme2 20nt	0.0376	0.0545	0.8118	0.8314	0.9427
Cme2 24nt	0.0624	0.202	0.9283	0.963	0.9515
Cme3 20nt	0.633	1	1	0.842	1
Cme3 24nt	0.922	1	1	1	1
Cme4 22nt	0.0289	0.5438	0.894	0.3106	0.8837
Ghh1 20nt	0	0.145	0.383	0.427	0.224
Ghh1 24nt	0.389	0.982	1	1	0.974
Ghy1 20nt	0	0.73	0	0	0
Ghy1 24nt	0	0.18	0	0	0.06
Clade X
Cca1 20nt	0	0.042	0.0193	0.0189	0.0239
Cca1 24nt	0.625	0.894	0.95	0.954	0.927
Cga 20nt	0.127	0.0981	0.0708	0.0641	0.139
Cga 24nt	1	1	1	0.8039	0.8641
Cme1 20nt	0.77	0.25	0.5	0.33	0.53
Cme1 24nt	0.63	0.77	0.82	0.85	0.77
Orh 20nt	0.0889	0.0785	0.0524	0	0.0725
Orh 24nt	0.5915	0.6865	0.8172	0.9691	0.7882
Psp 20nt	0.3014	0.1473	0.4605	0.1388	0.2499
Psp 24nt	0.4524	0.2742	0.5327	0.2505	0.2975
Wvi 20nt	0.5633	0.8236	0.5625	0.4713	0.6508
Wvi 24nt	0.7997	0.9237	0.9271	0.9291	0.9061

## Sheet: Supplementary Figure 9
Supplementary Figure 9
	Tm ºC
	Cca1	Cga	Cme1	Ghy1	Orh	Wvi	Ain	Fma	Pac	Vpa	Cme2	Cme3	Cme4	Ghh1	Cco	Cpe	Ghy3	Nme2	Nsp	Tmo	Nsa	Mga	Sgo	Ssa	Ssi	Ssu	Sth1A	Tsp	Esp1	Khu	Eit	Sag1	Sag2	Sdy	Seq1	Sga	Smu	Tba	Sau	Spy
Data 1	41.2	36.8	48	50.2	43	48.9	46.13	40.9	43.6	43.3	60.4	44.3	50.8	42.1	43.2	44.3	44.8	45.5	44.4	49.4	66.7	46.2	49.1	46.1	44.8	42.5	50	45.1	50.7	33.4	37.6	40.3	41.1	44.5	46.3	48.2	43.5	44.1	43.13	47.41
Data 2	40.76	36.12	46.96	48.36	42.96	40.59	45.89	40.45	43.62	41.98	53.23	52.8	51.14	40.92	43.9	44.08	38.15	45.9	43.88	47.36	66.93	47.5	48.76	33.4	44.33	43.01	46.75	44.57	50.58	33.52	37.22	39.98	40.27	45.7	47.97	48.64	46	50.27	54.72	47
Data 3	40.91	36.33	46.87	60.92	42.83	40.62		40.48	43.52	42.94	53.3	52.55	51.23	41.04	43.6	44.23	38.53	45.06	44	46.21	67.48	46	48.79	42.93	44.33	41.96	50.07	44.45	50.57	33.55	37.29	39.86	40.29	45.79	47.9	48.32	44.66	46.69	52.28
